# Supplementary material for: Rescue of bmp15 deficiency in zebrafish by mutation of inha reveals mechanisms of BMP15 regulation of folliculogenesis
Source: PLoS Genet. 2023 Sep 15;19(9):e1010954. doi: 10.1371/journal.pgen.1010954 (PMC10529593; doi:10.1371/journal.pgen.1010954)
Supplement: S1 Table — (XLSX) [file pgen.1010954.s008.xlsx]

## Sheet: Supplemental Table 2
gene_id	bmp15MT4	bmp15MT5	bmp15MT6	WT_4	WT_5	WT_6	log2FoldChange	pvalue	padj	gene_name	gene_chr	gene_start	gene_end	gene_strand	gene_length	gene_biotype	gene_description	tf_family	bmp15MT4_readcount	bmp15MT5_readcount	bmp15MT6_readcount	WT_4_readcount	WT_5_readcount	WT_6_readcount	bmp15MT4_fpkm	bmp15MT5_fpkm	bmp15MT6_fpkm	WT_4_fpkm	WT_5_fpkm	WT_6_fpkm
ENSDARG00000090929	1444.26	1168.57	1204.36	9332.69	9501.36	11712.8	-3.00054	5.89262e-63	1.10328e-58	si:dkeyp-98a7.3	22	25681911	25688794	+	717	protein_coding	si:dkeyp-98a7.3 [Source:ZFIN;Acc:ZDB-GENE-050208-679]	-	1619	1376	1428	7329	9395	10220	153.472	123.2	125.888	955.808	986.269	1179.67
ENSDARG00000087584	3825.2	3650.08	3755.61	19854.7	15135.4	20264.7	-2.2986	7.29103e-40	6.82549e-36	si:dkeyp-98a7.9	22	25733817	25744301	+	2119	protein_coding	si:dkeyp-98a7.9 [Source:ZFIN;Acc:ZDB-GENE-050208-680]	-	4288	4298	4453	15592	14966	17682	137.539	130.211	132.83	688.044	531.609	690.607
ENSDARG00000071378	19.6255	50.1058	74.2182	523.364	992.106	1182.74	-4.22644	1.59402e-25	9.94828e-22	si:dkey-78l4.14	22	19547476	19552803	-	1298	protein_coding	si:dkey-78l4.14 [Source:ZFIN;Acc:ZDB-GENE-050309-178]	-	22	59	88	411	981	1032	1.15199	2.91802	4.28531	29.6082	56.8869	65.8014
ENSDARG00000100535	12.489	11.8895	28.6752	198.649	387.336	250.988	-3.97812	2.93342e-23	1.37306e-19	ecm1a	19	10917602	10920577	-	729	protein_coding	extracellular matrix protein 1a [Source:ZFIN;Acc:ZDB-GENE-121204-1]	-	14	14	34	156	383	219	1.30528	1.23285	2.94799	20.0098	39.5448	24.8626
ENSDARG00000071573	1034.8	1122.71	1085.44	3542.58	2893.39	3524.15	-1.61862	1.00415e-22	3.76014e-19	lsm5	12	13331526	13337037	-	1366	protein_coding	LSM5 homolog, U6 small nuclear RNA and mRNA degradation associated [Source:ZFIN;Acc:ZDB-GENE-070822-23]	LSM	1160	1322	1287	2782	2861	3075	57.7177	62.1286	59.5528	190.437	157.647	186.305
ENSDARG00000042660	137.379	215.71	190.606	1050.55	781.751	797.661	-2.27294	9.63033e-22	3.00514e-18	fam32a	22	15720381	15721823	+	983	protein_coding	family with sequence similarity 32, member A [Source:ZFIN;Acc:ZDB-GENE-040704-44]	-	154	254	226	825	773	696	10.648	16.5879	14.5321	78.4776	59.1893	58.5984
ENSDARG00000102511	601.255	473.033	569.287	1596.83	1682.84	1680.13	-1.5937	2.40658e-20	6.43691e-17	cript	12	25094099	25097520	-	1241	protein_coding	cysteine-rich PDZ-binding protein [Source:ZFIN;Acc:ZDB-GENE-050417-451]	-	674	557	675	1254	1664	1466	36.9139	28.8134	34.38	94.4867	100.925	97.767
ENSDARG00000092639	165.925	304.032	289.282	2201.7	1244.94	3478.31	-3.1887	4.09644e-20	9.5872e-17	BX649641.1	18	18720679	18727032	-	487	unprocessed_pseudogene	-	-	186	358	343	1729	1231	3035	25.9589	47.1916	44.5184	331.979	190.26	515.775
ENSDARG00000093886	30943.2	27212.5	29209.1	110509	76595.4	92208.9	-1.67675	1.08792e-19	2.26324e-16	si:dkey-167i21.2	1	18810891	18811517	-	584	protein_coding	si:dkey-167i21.2 [Source:ZFIN;Acc:ZDB-GENE-090313-198]	-	34687	32043	34633	86783	75738	80457	4036.97	3522.34	3748.45	13895.3	9761.55	11402
ENSDARG00000042045	32.1145	47.558	53.1335	221.57	664.438	518.021	-3.40226	7.26984e-19	1.36113e-15	hmg20b	22	20169352	20181597	+	4815	protein_coding	high mobility group 20B [Source:ZFIN;Acc:ZDB-GENE-030131-4258]	HMG_box	36	56	63	174	657	452	0.508169	0.746625	0.827025	3.37908	10.2704	7.76913
ENSDARG00000098017	1074.94	840.758	1078.69	3873.66	2995.53	5027.79	-1.9902	2.29648e-18	3.90882e-15	pet100	3	53228684	53231344	+	614	protein_coding	PET100 homolog [Source:ZFIN;Acc:ZDB-GENE-131121-608]	-	1205	990	1279	3042	2962	4387	133.389	103.509	131.667	463.272	363.107	591.329
ENSDARG00000090194	870.66	921.437	768.327	2479.29	2133.89	2528.22	-1.47967	2.89943e-18	4.52384e-15	lamtor5	8	24730120	24744290	+	1322	protein_coding	late endosomal/lysosomal adaptor, MAPK and MTOR activator 5 [Source:ZFIN;Acc:ZDB-GENE-110411-193]	-	976	1085	911	1947	2110	2206	50.1788	52.6877	43.5573	137.714	120.135	138.103
novel.3604	6878.75	6880.63	7568.57	24660.5	17067.1	22451.4	-1.58931	1.45027e-17	2.08872e-14	-	CHR_ALT_CTG22_1_24	31034920	31039320	+	700	-	PF01655:Ribosomal protein L32	-	7711	8102	8974	19366	16876	19590	748.711	743.028	810.331	2586.94	1814.63	2316.15
ENSDARG00000096003	2584.33	1945.63	1958.35	8729.1	5891.96	7784.07	-1.78788	2.8363e-17	3.79315e-14	ATP5MD	1	49432137	49434892	-	898	protein_coding	si:dkeyp-80c12.10 [Source:ZFIN;Acc:ZDB-GENE-110914-234]	-	2897	2291	2322	6855	5826	6792	219.267	163.78	163.441	713.799	488.328	625.967
ENSDARG00000116290	1102.6	3185.54	3469.7	24353.6	19094.8	15789.3	-2.93272	5.83337e-17	7.11653e-14	AL929192.2	22	25753972	25756668	+	2168	protein_coding	-	-	1236	3751	4114	19125	18881	13777	38.749	111.07	119.944	824.873	655.516	525.927
ENSDARG00000036044	13487.2	12501.8	10542.4	39486.6	29933.1	35798.5	-1.52616	6.08153e-17	7.11653e-14	FO704736.1	7	58745987	58750400	+	523	processed_transcript	-	Ribosomal_S10	15119	14721	12500	31009	29598	31236	1964.82	1806.95	1510.72	5544.1	4259.69	4942.92
ENSDARG00000022340	874.228	785.557	1069.42	2593.9	3103.74	2527.07	-1.5916	7.2466e-17	7.98106e-14	ufc1	5	57714902	57718850	+	1924	protein_coding	ubiquitin-fold modifier conjugating enzyme 1 [Source:ZFIN;Acc:ZDB-GENE-040801-268]	-	980	925	1268	2037	3069	2205	34.6196	30.8637	41.6571	98.9991	120.063	94.8492
ENSDARG00000061610	492.423	471.334	465.55	1421.11	1144.82	1289.32	-1.43107	9.05054e-17	9.41407e-14	ufsp1	7	21917857	21918877	+	1021	protein_coding	UFM1-specific peptidase 1 (non-functional) [Source:ZFIN;Acc:ZDB-GENE-070410-124]	DUF1671	552	555	552	1116	1132	1125	36.7464	34.8962	34.1734	102.208	83.4523	91.1921
ENSDARG00000036329	295.275	180.89	345.789	2407.98	1178.19	1329.44	-2.57988	3.09013e-16	3.04508e-13	ndufa1	14	33413980	33415439	+	1234	protein_coding	NADH dehydrogenase (ubiquinone) 1 alpha subcomplex, 1 [Source:ZFIN;Acc:ZDB-GENE-040625-168]	-	331	213	410	1891	1165	1160	18.2312	11.0809	21.0011	143.292	71.0605	77.7988
ENSDARG00000092090	8076.8	8108.64	10081.9	75187.4	25460	65228.3	-2.65875	3.83817e-16	3.5931e-13	si:ch211-125e6.12	9	33216945	33218269	+	687	protein_coding	si:ch211-125e6.12 [Source:ZFIN;Acc:ZDB-GENE-070912-36]	Lectin_C	9054	9548	11954	59045	25175	56915	895.747	892.209	1099.84	8036.58	2758.23	6856.46
ENSDARG00000052512	74.0418	40.764	49.7599	368.01	326.657	997.076	-3.36273	4.41678e-16	3.93787e-13	tsga10	1	49651012	49674006	+	2713	protein_coding	testis specific, 10 [Source:ZFIN;Acc:ZDB-GENE-061013-482]	-	83	48	59	289	323	870	2.07936	1.1358	1.3746	9.96078	8.96129	26.5399
ENSDARG00000094674	1537.04	1828.44	2314.26	17483.7	6023.43	24217.5	-3.07079	5.48543e-16	4.59305e-13	si:dkeyp-98a7.8	22	25720725	25721994	+	667	protein_coding	si:dkeyp-98a7.8 [Source:ZFIN;Acc:ZDB-GENE-050208-600]	-	1723	2153	2744	13730	5956	21131	175.574	207.219	260.035	1924.82	672.119	2621.95
ENSDARG00000036190	2502.26	2398.28	2766.31	6504.49	5635.08	6224.28	-1.26006	5.64226e-16	4.59305e-13	txnl4a	19	20793237	20796910	+	1066	protein_coding	thioredoxin-like 4A [Source:ZFIN;Acc:ZDB-GENE-041010-25]	-	2805	2824	3280	5108	5572	5431	178.845	170.066	194.487	448.063	393.434	421.651
ENSDARG00000093022	5198.98	4935.84	5257.68	14234	11254	12226.2	-1.29282	8.35284e-16	6.51626e-13	selenoh	8	7315625	7317444	+	1820	protein_coding	selenoprotein H [Source:ZFIN;Acc:ZDB-GENE-030411-2]	Histone	5828	5812	6234	11178	11128	10668	217.646	205.005	216.506	574.299	460.218	485.112
ENSDARG00000037867	2414.83	2199.56	1918.71	9488.05	5771.61	6860.34	-1.75942	1.20238e-15	9.00483e-13	atp5mf	3	40296785	40301467	-	997	protein_coding	ATP synthase membrane subunit f [Source:ZFIN;Acc:ZDB-GENE-050309-87]	-	2707	2590	2275	7451	5707	5986	184.542	166.769	144.232	698.819	430.854	496.903
ENSDARG00000095867	18924.4	15608.4	16973.2	65848.4	41133.5	56044.9	-1.66229	1.43522e-15	1.03353e-12	si:ch73-132k15.2	8	50134007	50135528	-	463	protein_coding	si:ch73-132k15.2 [Source:ZFIN;Acc:ZDB-GENE-110411-191]	-	21214	18379	20125	51711	40673	48902	3114.18	2548.31	2747.45	10443.5	6612.15	8741.3
ENSDARG00000078435	781.453	760.079	753.989	2406.71	1737.45	2125.95	-1.44929	2.22465e-15	1.50139e-12	anapc13	21	24536233	24537061	+	571	protein_coding	anaphase promoting complex subunit 13 [Source:ZFIN;Acc:ZDB-GENE-091204-298]	-	876	895	894	1890	1718	1855	104.272	100.623	98.9637	309.507	226.467	268.867
ENSDARG00000097797	834.977	902.753	775.074	2518.77	1918.48	2294.42	-1.42134	2.2453e-15	1.50139e-12	tomm6	6	40572545	40573270	-	633	protein_coding	translocase of outer mitochondrial membrane 6 homolog (yeast) [Source:ZFIN;Acc:ZDB-GENE-131121-445]	-	936	1063	919	1978	1897	2002	100.502	107.805	91.7669	292.192	225.57	261.752
novel.4261	130.242	142.674	86.869	727.107	420.71	540.943	-2.23	2.55259e-15	1.648e-12	-	CHR_ALT_CTG3_1_30	1511198	1526101	-	1147	-	PF01192:RNA polymerase Rpb6	-	146	168	103	571	416	472	8.65149	9.40279	5.67608	46.5498	27.299	34.0572
ENSDARG00000023299	4256.07	3521.84	4252.36	9024.53	9814.87	10299.7	-1.27633	3.03823e-15	1.89616e-12	snu13b	12	10443785	10447178	+	761	protein_coding	SNU13 homolog, small nuclear ribonucleoprotein b (U4/U6.U5) [Source:ZFIN;Acc:ZDB-GENE-030131-9670]	-	4771	4147	5042	7087	9705	8987	426.115	349.833	418.786	870.809	959.905	977.373
ENSDARG00000002613	2366.66	2317.6	2800.89	7330.92	5678.57	6623.11	-1.39101	3.31341e-15	2.0012e-12	rpa3	19	25465025	25467185	+	643	protein_coding	replication protein A3 [Source:ZFIN;Acc:ZDB-GENE-040426-977]	-	2653	2729	3321	5757	5615	5779	280.432	272.46	326.462	837.202	657.289	743.827
ENSDARG00000114552	10381	13490.3	15522.6	41907.3	34900.7	50157.5	-1.68837	3.66091e-15	2.14198e-12	siva1	17	1360192	1371067	+	2401	protein_coding	SIVA1, apoptosis-inducing factor [Source:ZFIN;Acc:ZDB-GENE-050506-57]	-	11637	15885	18405	32910	34510	43765	329.42	424.723	484.527	1281.68	1081.86	1508.57
ENSDARG00000100528	14841.4	14804.1	17361.1	45434.6	34102.8	42265.7	-1.37359	9.47886e-15	5.37796e-12	map1lc3c	11	44798056	44801968	-	1068	protein_coding	microtubule-associated protein 1 light chain 3 gamma [Source:ZFIN;Acc:ZDB-GENE-040426-1080]	-	16637	17432	20585	35680	33721	36879	1058.78	1047.82	1218.3	3123.91	2376.55	2857.84
ENSDARG00000036995	1265.85	1233.11	1234.72	3767.97	2693.15	3595.21	-1.4292	9.88055e-15	5.44098e-12	lsm6	1	36194761	36204000	+	747	protein_coding	LSM6 homolog, U6 small nuclear RNA and mRNA degradation associated [Source:ZFIN;Acc:ZDB-GENE-040625-50]	LSM	1419	1452	1464	2959	2663	3137	129.111	124.783	123.878	370.399	268.329	347.555
ENSDARG00000094370	7880.55	9588.89	8004.6	57719.1	21950.7	56523.9	-2.41854	1.0949e-14	5.85707e-12	si:ch211-125e6.13	9	33220342	33221670	+	770	protein_coding	si:ch211-125e6.13 [Source:ZFIN;Acc:ZDB-GENE-070912-37]	Lectin_C	8834	11291	9491	45327	21705	49320	779.773	941.353	779.104	5504.42	2121.71	5301.06
ENSDARG00000014313	1546.85	1475.15	1398.34	3627.89	3078.46	3637.61	-1.22644	1.45326e-14	7.55814e-12	atp5pf	1	610082	614638	-	1542	protein_coding	ATP synthase peripheral stalk subunit F6 [Source:ZFIN;Acc:ZDB-GENE-040426-2534]	-	1734	1737	1658	2849	3044	3174	76.4304	72.3147	67.9633	172.764	148.586	170.354
novel.618	8.02863	14.4373	5.90372	137.526	70.7925	152.427	-3.66513	1.61204e-14	8.15735e-12	-	17	44683631	44688963	-	2817	-	-	-	9	17	7	108	70	133	0.217149	0.387412	0.157067	3.58494	1.87038	3.90746
ENSDARG00000004527	1508.49	1609.33	1283.64	3703.02	3303.99	3694.91	-1.28175	1.7051e-14	8.40121e-12	pin4	14	28432737	28437426	+	785	protein_coding	protein (peptidylprolyl cis/trans isomerase) NIMA-interacting, 4 (parvulin) [Source:ZFIN;Acc:ZDB-GENE-050522-117]	-	1691	1895	1522	2908	3267	3224	146.412	154.971	122.552	346.394	313.254	339.903
novel.1820	12798.5	11008.8	12945.2	37129.6	26957.8	31950	-1.38573	1.88584e-14	9.05347e-12	-	8	50137355	50140055	-	674	-	PF05825:Beta-microseminoprotein (PSP-94)	-	14347	12963	15349	29158	26656	27878	1446.78	1234.69	1439.44	4045.23	2976.82	3423.2
ENSDARG00000055899	264.945	248.83	296.029	927.03	654.325	915.706	-1.62373	2.69924e-14	1.24135e-11	lzic	23	29569893	29575691	+	2319	protein_coding	leucine zipper and CTNNBIP1 domain containing [Source:ZFIN;Acc:ZDB-GENE-040718-342]	-	297	293	351	728	647	799	8.70477	8.11106	9.56711	29.3546	21.0001	28.5152
ENSDARG00000063882	308.656	255.624	254.703	899.015	668.483	893.931	-1.5872	2.71834e-14	1.24135e-11	cox19	24	12747377	12749116	-	1568	protein_coding	COX19 cytochrome c oxidase assembly factor [Source:ZFIN;Acc:ZDB-GENE-070410-29]	-	346	301	302	706	661	780	14.9979	12.3234	12.1741	42.1021	31.7302	41.1698
ENSDARG00000077717	6937.63	5734.14	5520.82	20802.1	13799.5	19060.2	-1.56052	2.87022e-14	1.2795e-11	rpl29	11	1396170	1400634	-	1117	protein_coding	ribosomal protein L29 [Source:ZFIN;Acc:ZDB-GENE-040801-167]	-	7777	6752	6546	16336	13645	16631	473.217	388.052	370.422	1367.53	919.471	1232.24
ENSDARG00000006413	5496.04	4684.47	4025.49	14878.3	11248.9	12763.7	-1.45291	3.45571e-14	1.50468e-11	rpl38	12	38556462	38561842	+	1060	protein_coding	ribosomal protein L38 [Source:ZFIN;Acc:ZDB-GENE-030131-8752]	-	6161	5516	4773	11684	11123	11137	395.045	334.064	284.616	1030.7	789.83	869.546
ENSDARG00000075616	688.678	563.902	787.725	3047.23	1712.17	2775.77	-1.88454	3.56782e-14	1.51819e-11	polr2k	19	11978209	11981656	+	384	protein_coding	polymerase (RNA) II (DNA directed) polypeptide K [Source:ZFIN;Acc:ZDB-GENE-070820-18]	-	772	664	934	2393	1693	2422	136.643	111.006	153.741	582.716	331.851	522.003
ENSDARG00000115557	3647.67	3870.03	3427.53	10071.3	7599.07	9497.44	-1.31151	3.91101e-14	1.62121e-11	cox7b	21	37442458	37445458	+	2481	protein_coding	cytochrome c oxidase subunit VIIb [Source:ZFIN;Acc:ZDB-GENE-030131-6602]	-	4089	4557	4064	7909	7514	8287	112.019	117.913	103.538	298.085	227.962	276.44
ENSDARG00000031317	6928.71	6664.92	7423.5	15746.8	14092.8	15483.3	-1.10864	3.9831e-14	1.62121e-11	ppdpfb	23	17427838	17429775	-	1036	protein_coding	pancreatic progenitor cell differentiation and proliferation factor b [Source:ZFIN;Acc:ZDB-GENE-030131-8247]	-	7767	7848	8802	12366	13935	13510	509.56	486.307	537.027	1116.13	1012.43	1079.26
ENSDARG00000092677	113.293	104.458	75.9049	555.199	303.396	471.033	-2.17802	4.07144e-14	1.62191e-11	coa6	4	4832144	4834617	-	644	protein_coding	cytochrome c oxidase assembly factor 6 [Source:ZFIN;Acc:ZDB-GENE-070705-152]	-	127	123	90	436	300	411	13.4035	12.2611	8.83346	63.3061	35.0633	52.8185
ENSDARG00000112670	413.028	417.831	445.309	1239.01	970.868	1062.4	-1.35778	4.21679e-14	1.64481e-11	smim20	7	62004048	62009910	+	560	protein_coding	small integral membrane protein 20 [Source:ZFIN;Acc:ZDB-GENE-131002-2]	-	463	492	528	973	960	927	56.1946	56.4012	59.5964	162.469	129.033	137
ENSDARG00000039601	666.376	693.838	849.292	1931.74	1714.19	2033.12	-1.36162	4.32168e-14	1.65132e-11	ier3ip1	10	14542726	14545658	-	913	protein_coding	immediate early response 3 interacting protein 1 [Source:ZFIN;Acc:ZDB-GENE-050506-106]	-	747	817	1007	1517	1695	1774	55.6098	57.4463	69.7161	155.367	139.739	160.81
ENSDARG00000102076	2365.77	1695.1	2815.23	19575.9	6657.53	13271.4	-2.52231	4.95195e-14	1.85431e-11	zgc:158852	14	15155684	15156724	+	711	protein_coding	zgc:158852 [Source:ZFIN;Acc:ZDB-GENE-070112-972]	-	2652	1996	3338	15373	6583	11580	253.516	180.22	296.75	2021.78	696.902	1347.94
ENSDARG00000041232	5931.37	4563.87	3622.35	22798.8	12413	21165.5	-1.99761	6.49152e-14	2.38315e-11	rps29	20	54079341	54085949	+	346	protein_coding	ribosomal protein S29 [Source:ZFIN;Acc:ZDB-GENE-040622-5]	-	6649	5374	4295	17904	12274	18468	1306.12	997.086	784.624	4838.59	2670.1	4417.47
ENSDARG00000056162	1458.53	1348.61	1197.61	3242.06	2906.54	3127.61	-1.21179	6.66738e-14	2.40064e-11	nr2c2ap	22	18156000	18160269	+	721	protein_coding	nuclear receptor 2C2-associated protein [Source:ZFIN;Acc:ZDB-GENE-050208-758]	-	1635	1588	1420	2546	2874	2729	154.129	141.392	124.488	330.193	300.033	313.255
ENSDARG00000029500	9022.39	8377.86	8059.42	18198	16924.5	18608.7	-1.07754	1.07167e-13	3.78583e-11	rpl34	7	59649399	59664545	+	1490	protein_coding	ribosomal protein L34 [Source:ZFIN;Acc:ZDB-GENE-040426-1033]	-	10114	9865	9556	14291	16735	16237	461.358	425.032	405.382	896.853	845.39	901.882
ENSDARG00000010160	6465.72	5464.08	5400.22	14916.5	12484.8	13083.5	-1.22409	1.18595e-13	4.11195e-11	rps15a	3	26345732	26351656	+	1315	protein_coding	ribosomal protein S15a [Source:ZFIN;Acc:ZDB-GENE-030131-8708]	-	7248	6434	6403	11714	12345	11416	374.623	314.099	307.774	832.961	706.615	718.486
ENSDARG00000100588	5244.48	4823.74	4446.34	18931.5	10940.5	14920.6	-1.62571	1.70867e-13	5.81595e-11	rpl36	22	3153876	3159456	+	1202	protein_coding	ribosomal protein L36 [Source:ZFIN;Acc:ZDB-GENE-040622-2]	-	5879	5680	5272	14867	10818	13019	332.43	303.358	277.233	1156.55	677.423	896.403
novel.2851	1474.59	1403.81	1529.06	4110.51	3092.62	3481.74	-1.27731	1.73953e-13	5.81595e-11	-	CHR_ALT_CTG17_1_14	22080048	22080732	+	590	-	-	-	1653	1653	1813	3228	3058	3038	190.424	179.859	194.232	511.595	390.124	426.153
ENSDARG00000038030	2185.57	1974.51	2012.32	5657.68	4221.25	5152.71	-1.28396	1.99785e-13	6.5624e-11	rbx1	3	25101960	25107802	-	591	protein_coding	ring-box 1, E3 ubiquitin protein ligase [Source:ZFIN;Acc:ZDB-GENE-041008-106]	-	2450	2325	2386	4443	4174	4496	281.761	252.549	255.186	702.965	531.597	629.606
ENSDARG00000115717	611.068	534.179	409.043	1642.68	1312.69	1555.21	-1.53702	2.0598e-13	6.64925e-11	pigbos1	18	2222447	2226009	+	528	protein_coding	PIGB opposite strand 1 [Source:NCBI gene;Acc:100534660]	-	685	629	485	1290	1298	1357	88.1776	76.4764	58.0607	228.455	185.037	212.704
novel.3293	334.526	405.092	423.381	901.562	1147.85	1274.42	-1.51515	2.80334e-13	8.89609e-11	-	CHR_ALT_CTG1_1_34	31136773	31140213	+	1429	-	-	-	375	477	502	708	1135	1112	17.8361	21.4288	22.2047	46.3283	59.7835	64.4025
ENSDARG00000088895	1000.9	2399.98	2025.82	9281.76	6658.54	15945.2	-2.55468	3.04366e-13	9.49774e-11	si:dkeyp-98a7.7	22	25715925	25717213	+	665	protein_coding	si:dkeyp-98a7.7 [Source:ZFIN;Acc:ZDB-GENE-050208-520]	-	1122	2826	2402	7289	6584	13913	114.676	272.811	228.31	1024.92	745.222	1731.53
ENSDARG00000105573	9582.61	8372.76	7123.26	30229.1	20162.7	22273.8	-1.53479	3.1724e-13	9.73718e-11	si:ch211-226l4.6	7	24814866	24815834	+	527	protein_coding	si:ch211-226l4.6 [Source:ZFIN;Acc:ZDB-GENE-160728-64]	-	10742	9859	8446	23739	19937	19435	1385.4	1200.97	1013.01	4212.08	2847.52	3052.14
ENSDARG00000022315	266.729	165.604	212.534	681.265	793.887	615.437	-1.6978	4.22332e-13	1.27538e-10	atp6v1g1	5	57320113	57325557	+	1069	protein_coding	ATPase H+ transporting V1 subunit G1 [Source:ZFIN;Acc:ZDB-GENE-030131-6965]	-	299	195	252	535	785	537	19.0106	11.7103	14.9004	46.7973	55.2726	41.5745
novel.1125	136.487	123.991	161.087	438.047	370.144	438.943	-1.56381	5.16659e-13	1.53546e-10	-	23	8263487	8274113	-	1252	-	-	-	153	146	191	344	366	383	8.30594	7.48617	9.6428	25.6921	22.0036	25.3177
novel.4614	199.824	226.75	305.307	809.877	702.868	694.515	-1.59172	5.5874e-13	1.63458e-10	-	CHR_ALT_CTG5_1_47	45545551	45553337	+	1115	-	-	-	224	267	362	636	695	606	13.6545	15.3726	20.5214	53.3368	46.9167	44.9809
ENSDARG00000100936	9628.11	9104.81	5248.41	47762.4	21562.4	46506.2	-2.27203	6.56201e-13	1.8809e-10	CR790368.1	11	30252955	30253557	+	603	processed_transcript	-	-	10793	10721	6223	37508	21321	40579	1216.54	1141.38	652.314	5816.37	2661.39	5569.48
novel.662	10.7048	20.382	23.6149	118.425	105.177	139.82	-2.72715	6.63031e-13	1.8809e-10	-	18	43450051	43456195	+	992	-	-	-	12	24	28	93	104	122	0.822188	1.55314	1.78411	8.7663	7.89113	10.1784
ENSDARG00000044540	2971.48	2570.68	2200.4	7823.72	5744.3	6862.64	-1.3998	6.98085e-13	1.94867e-10	fkbp2	21	26991198	26996035	+	850	protein_coding	FK506 binding protein 2 [Source:ZFIN;Acc:ZDB-GENE-040912-126]	FKBP_C	3331	3027	2609	6144	5680	5988	266.353	228.615	194.012	675.892	502.976	583.033
ENSDARG00000100938	354.152	338.002	413.26	899.015	997.163	850.38	-1.31323	7.07736e-13	1.94867e-10	hint2	5	53009083	53067934	+	692	protein_coding	histidine triad nucleotide binding protein 2 [Source:ZFIN;Acc:ZDB-GENE-070410-139]	HIT	397	398	490	706	986	742	38.9929	36.9222	44.7573	95.399	107.248	88.7418
ENSDARG00000103101	688.678	570.696	473.141	2247.54	1412.82	1845.16	-1.6678	7.98559e-13	2.14549e-10	NDUFC1	14	46114659	46117345	-	428	protein_coding	si:ch211-235e9.6 [Source:ZFIN;Acc:ZDB-GENE-141216-417]	-	772	672	561	1765	1397	1610	122.596	100.794	82.8502	385.608	245.68	311.324
ENSDARG00000058454	4638.76	4151.99	4529	12107.4	9337.53	9696.85	-1.22522	8.02138e-13	2.14549e-10	dynll1	8	2487250	2491471	+	1000	protein_coding	dynein, light chain, LC8-type 1 [Source:ZFIN;Acc:ZDB-GENE-040426-1961]	-	5200	4889	5370	9508	9233	8461	353.431	313.856	339.429	889.067	694.961	700.248
novel.3746	223.91	191.931	134.942	734.747	515.774	884.762	-1.95486	8.57216e-13	2.23967e-10	-	CHR_ALT_CTG23_1_17	20427790	20432162	-	2739	-	PF02269:Transcription initiation factor IID, 18kD subunit	-	251	226	160	577	510	772	6.2285	5.29697	3.69235	19.6983	14.0151	23.3268
ENSDARG00000096832	49.9559	55.2013	68.3145	366.737	174.959	359.864	-2.37522	8.61275e-13	2.23967e-10	BX569793.1	6	49310908	49322513	-	1181	lincRNA	-	-	56	65	81	288	173	314	3.22285	3.53325	4.3352	22.8028	11.0259	22.0044
novel.3798	4063.38	2846.69	4097.18	11548.4	9977.7	8820.11	-1.46305	9.99749e-13	2.5421e-10	-	CHR_ALT_CTG23_1_29	28334531	28337542	+	747	-	PF00653:Inhibitor of Apoptosis domain	BIR	4555	3352	4858	9069	9866	7696	414.447	288.068	411.066	1135.23	994.118	852.658
ENSDARG00000078352	1527.22	1433.53	1607.5	3950.06	3122.96	3385.48	-1.19474	1.00473e-12	2.5421e-10	lyrm4	2	20980162	20981907	-	536	protein_coding	LYR motif containing 4 [Source:ZFIN;Acc:ZDB-GENE-081104-295]	-	1712	1688	1906	3102	3088	2954	217.09	202.171	224.767	541.156	433.641	456.117
ENSDARG00000097391	75.8259	56.0505	79.2785	277.6	214.4	287.662	-1.88358	1.19716e-12	2.96314e-10	si:dkey-33c14.7	2	371759	372409	+	408	protein_coding	si:dkey-33c14.7 [Source:ZFIN;Acc:ZDB-GENE-131127-528]	-	85	66	94	218	212	251	14.1599	10.3847	14.5627	49.9622	39.1105	50.9148
novel.3243	1354.16	1260.29	1389.06	3565.5	2696.18	3150.53	-1.23302	1.20279e-12	2.96314e-10	-	CHR_ALT_CTG1_1_2	8973499	8976466	-	533	-	PF14960:ATP synthase regulation	-	1518	1484	1647	2800	2666	2749	193.574	178.738	195.317	491.22	376.487	426.852
ENSDARG00000069373	504.019	532.48	633.385	1796.76	1229.77	1607.93	-1.47203	1.41081e-12	3.39025e-10	crcp	21	31244500	31252131	-	1242	protein_coding	calcitonin gene-related peptide-receptor component protein [Source:ZFIN;Acc:ZDB-GENE-060825-150]	RNA_pol_Rpb4	565	627	751	1411	1216	1403	30.9192	32.4083	38.2202	106.231	73.6936	93.4902
ENSDARG00000074538	12.489	50.1058	29.5186	211.383	200.242	434.359	-3.19659	1.41238e-12	3.39025e-10	si:dkey-179j5.5	22	24990337	24992532	-	966	protein_coding	si:dkey-179j5.5 [Source:ZFIN;Acc:ZDB-GENE-070705-320]	-	14	59	35	166	198	379	0.985037	3.9209	2.29016	16.0685	15.4279	32.4708
ENSDARG00000078113	1265.85	1119.31	1272.67	4425.04	2586.96	4457.05	-1.64849	1.72613e-12	4.09094e-10	atp5mea	21	20377752	20381481	-	557	protein_coding	ATP synthase membrane subunit ea [Source:ZFIN;Acc:ZDB-GENE-070928-12]	-	1419	1318	1509	3475	2558	3889	173.153	151.905	171.241	583.371	345.671	577.847
novel.3814	183.766	197.875	130.725	1388	434.868	1415.39	-2.65957	1.81803e-12	4.25487e-10	-	CHR_ALT_CTG23_1_33	31432289	31436324	+	603	-	PF01248:Ribosomal protein L7Ae/L30e/S12e/Gadd45 family	-	206	233	155	1090	430	1235	23.2194	24.8056	16.2476	169.026	53.6746	169.504
ENSDARG00000036684	971.464	946.914	927.727	2512.4	1881.06	2359.75	-1.24626	2.07385e-12	4.75201e-10	ndufa7	8	47804284	47811955	+	482	protein_coding	NADH dehydrogenase (ubiquinone) 1 alpha subcomplex, 7 [Source:ZFIN;Acc:ZDB-GENE-040801-169]	-	1089	1115	1100	1973	1860	2059	153.562	148.504	144.251	382.759	290.458	353.541
ENSDARG00000096017	11588.9	10426.2	7539.05	31554.7	23212.9	29371.3	-1.5094	2.08121e-12	4.75201e-10	BX649337.1	22	25681912	25683148	+	649	transcribed_unprocessed_pseudogene	-	-	12991	12277	8939	24780	22953	25628	1360.5	1214.39	870.6	3570.28	2662.03	3268.14
ENSDARG00000042566	15680.8	13595.7	14931.3	33667.2	29624.6	29632.7	-1.07175	2.22266e-12	5.01384e-10	rps7	20	30372352	30377221	-	690	protein_coding	ribosomal protein S7 [Source:ZFIN;Acc:ZDB-GENE-040426-1718]	-	17578	16009	17704	26439	29293	25856	1731.5	1489.45	1621.8	3582.95	3195.45	3101.29
ENSDARG00000062109	34.7907	119.744	95.3029	361.643	630.053	665.864	-2.72921	2.54331e-12	5.66885e-10	shdb	22	21398508	21465808	+	2580	protein_coding	Src homology 2 domain containing transforming protein D, b [Source:ZFIN;Acc:ZDB-GENE-030131-6059]	SH2	39	141	113	284	623	581	1.02742	3.50841	2.76843	10.293	18.1755	18.6375
ENSDARG00000019763	312.224	309.976	449.526	1689.79	876.816	1573.55	-1.94909	2.57602e-12	5.67422e-10	acp5a	6	8355122	8362516	-	1974	protein_coding	acid phosphatase 5a, tartrate resistant [Source:ZFIN;Acc:ZDB-GENE-040426-2864]	Metallophos	350	365	533	1327	867	1373	12.051	11.8702	17.0669	62.8592	33.059	57.5644
novel.5297	1372	2099.35	1653.88	5447.57	4755.23	4093.74	-1.47985	2.75543e-12	5.99883e-10	-	CHR_ALT_CTG8_1_5	21088310	21094755	-	1197	-	PF01956:Integral membrane protein EMC3/TMCO1-like	-	1538	2472	1961	4278	4702	3572	87.3301	132.576	103.552	334.189	295.669	246.972
ENSDARG00000095451	330.958	312.524	343.259	1086.2	708.936	1071.57	-1.53789	3.08199e-12	6.63266e-10	si:ch211-196l7.4	18	24990268	24996647	-	1508	protein_coding	si:ch211-196l7.4 [Source:ZFIN;Acc:ZDB-GENE-050419-122]	-	371	368	407	853	701	935	16.7215	15.666	17.0595	52.8923	34.9892	51.3145
ENSDARG00000041400	1130.25	914.643	873.75	2913.52	2091.41	3056.55	-1.46563	3.13906e-12	6.67871e-10	ndufa3	16	5717760	5721386	-	1155	protein_coding	NADH dehydrogenase (ubiquinone) 1 alpha subcomplex, 3 [Source:ZFIN;Acc:ZDB-GENE-040801-18]	-	1267	1077	1036	2288	2068	2667	74.5583	59.8611	56.696	185.233	134.768	191.105
ENSDARG00000009447	15667.4	14264.9	16446.9	30309.3	31709	31058.4	-1.00495	3.35597e-12	7.04679e-10	atp5mc3b	6	10830844	10835922	-	1040	protein_coding	ATP synthase membrane subunit c locus 3b [Source:ZFIN;Acc:ZDB-GENE-020814-1]	-	17563	16797	19501	23802	31354	27100	1147.8	1036.83	1185.22	2140.06	2269.22	2156.58
ENSDARG00000041428	3917.08	3128.64	3781.75	9377.26	7346.24	9374.81	-1.26921	3.38734e-12	7.04679e-10	yrdc	16	4178949	4190726	+	3419	protein_coding	yrdC N(6)-threonylcarbamoyltransferase domain containing [Source:ZFIN;Acc:ZDB-GENE-070410-65]	Sua5_yciO_yrdC	4391	3684	4484	7364	7264	8180	87.2903	69.1722	82.8974	201.4	159.917	198.009
novel.4792	204.284	261.569	156.87	1655.41	520.83	1531.14	-2.57327	4.34898e-12	8.94792e-10	-	CHR_ALT_CTG6_1_14	18239259	18245193	-	770	-	PF12861:Anaphase-promoting complex subunit 11 RING-H2 finger	-	229	308	186	1300	515	1336	20.2137	25.6786	15.2685	157.869	50.3424	143.597
ENSDARG00000092873	2253.37	2186.82	1415.21	6919.61	4897.83	5834.62	-1.59195	4.65466e-12	9.47274e-10	zgc:193541	20	20726231	20730631	+	900	protein_coding	zgc:193541 [Source:ZFIN;Acc:ZDB-GENE-081022-15]	-	2526	2575	1678	5434	4843	5091	190.762	183.673	117.848	564.576	405.032	468.156
ENSDARG00000111491	0	3.397	0.843388	76.4035	55.6227	56.1572	-5.45183	4.97944e-12	1.00247e-09	CABZ01084501.1	1	58885602	58887610	-	1651	protein_coding	microfibril-associated glycoprotein 4-like precursor [Source:RefSeq peptide;Acc:NP_001315003]	Fibrinogen_C	0	4	1	60	55	49	0	0.155533	0.0382849	3.3982	2.50746	2.45629
novel.445	74.0418	45.0103	68.3145	243.218	248.785	209.73	-1.90616	5.04376e-12	1.00462e-09	-	15	21509438	21519649	-	1701	-	PF00620:RhoGAP domain	RhoGAP	83	53	81	191	246	183	3.31646	2.00024	3.00992	10.4996	10.8855	8.90383
ENSDARG00000061527	341.663	293.841	289.282	813.698	776.695	673.886	-1.29201	5.45572e-12	1.07524e-09	nxt2	14	28459439	28473639	-	1284	protein_coding	nuclear transport factor 2-like export factor 2 [Source:ZFIN;Acc:ZDB-GENE-050521-1]	-	383	346	343	639	768	588	20.2738	17.299	16.8851	46.5351	45.0209	37.9003
ENSDARG00000042851	1759.16	1933.74	1969.31	4116.88	3727.73	3786.6	-1.03841	5.53566e-12	1.07963e-09	srp9	20	36623807	36626569	+	725	protein_coding	signal recognition particle 9 [Source:ZFIN;Acc:ZDB-GENE-040426-1106]	-	1972	2277	2335	3233	3686	3304	184.872	201.621	203.574	416.978	382.679	377.166
ENSDARG00000098739	54200.4	52320.6	53114.1	146935	101236	140417	-1.28346	6.52257e-12	1.25899e-09	h2af1al	KN150699.1	14154	15108	-	556	protein_coding	H2A histone family member 1a like [Source:NCBI gene;Acc:100332229]	Histone	60758	61608	62977	115389	100103	122521	7427.29	7113.33	7159.48	19405.9	13551.6	18237.5
ENSDARG00000016754	1969.69	2001.68	2105.94	4385.56	3957.3	3932.15	-1.0141	7.17661e-12	1.3711e-09	tbca	21	7545062	7570765	+	673	protein_coding	tubulin cofactor a [Source:ZFIN;Acc:ZDB-GENE-040426-962]	-	2208	2357	2497	3444	3913	3431	222.99	224.831	234.519	478.512	437.635	421.926
ENSDARG00000035573	2079.41	2020.37	2195.34	4619.87	4047.31	4181.99	-1.02924	7.56228e-12	1.43019e-09	zgc:86811	5	26199537	26203245	+	1087	protein_coding	zgc:86811 [Source:ZFIN;Acc:ZDB-GENE-040625-113]	-	2331	2379	2603	3628	4002	3649	145.752	140.5	151.363	312.092	277.118	277.827
ENSDARG00000026035	312.224	247.132	240.366	797.144	692.755	628.043	-1.40511	8.71486e-12	1.63168e-09	ube2b	21	45366229	45375285	+	2065	protein_coding	ubiquitin-conjugating enzyme E2B (RAD6 homolog) [Source:ZFIN;Acc:ZDB-GENE-040718-247]	UQ_con	350	291	285	626	685	548	11.5199	9.04657	8.72367	28.3465	24.9683	21.963
ENSDARG00000051957	178.414	215.71	172.895	531.005	572.408	1018.85	-1.90413	1.31025e-11	2.41628e-09	selenom	5	69278089	69287567	+	862	protein_coding	selenoprotein M [Source:ZFIN;Acc:ZDB-GENE-030410-4]	-	200	254	205	417	566	889	15.7697	18.9164	15.0321	45.2349	49.4227	85.3542
ENSDARG00000037860	5486.23	4923.11	5220.57	12037.4	9707.67	11445.7	-1.08642	1.31635e-11	2.41628e-09	cox6b2	16	12504929	12512593	-	1583	protein_coding	cytochrome c oxidase subunit VIb polypeptide 2 [Source:ZFIN;Acc:ZDB-GENE-040426-1566]	-	6150	5797	6190	9453	9599	9987	264.056	235.09	247.163	558.385	456.418	522.137
ENSDARG00000110137	17974.3	18979.9	17116.6	69014	36125.4	62535	-1.63273	1.3369e-11	2.43016e-09	si:dkey-240e12.6	22	25352530	25354059	+	1156	protein_coding	si:dkey-240e12.6 [Source:ZFIN;Acc:ZDB-GENE-050208-367]	-	20149	22349	20295	54197	35721	54565	1184.67	1241.11	1109.7	4383.92	2325.86	3906.49
ENSDARG00000055833	6067.86	7453.02	9235.95	19839.5	17794.2	25302.8	-1.46757	1.47828e-11	2.66134e-09	si:dkey-216e24.3	9	33236844	33238249	+	770	protein_coding	si:dkey-216e24.3 [Source:ZFIN;Acc:ZDB-GENE-070912-438]	Lectin_C	6802	8776	10951	15580	17595	22078	600.409	731.673	898.954	1892	1719.95	2373.01
ENSDARG00000021838	7912.66	6793.15	5830.34	18946.8	14220.2	16949.2	-1.28709	1.76554e-11	3.14821e-09	rps23	11	42556395	42561215	+	582	protein_coding	ribosomal protein S23 [Source:ZFIN;Acc:ZDB-GENE-080220-50]	Ribosomal_S12	8870	7999	6913	14879	14061	14789	1035.86	882.315	750.789	2390.54	1818.49	2103.03
ENSDARG00000101085	396.971	335.454	348.319	1200.81	846.476	856.11	-1.42516	1.7829e-11	3.14918e-09	ss18l2	18	328689	330937	+	919	protein_coding	synovial sarcoma translocation gene on chromosome 18-like 2 [Source:ZFIN;Acc:ZDB-GENE-050417-268]	-	445	395	413	943	837	747	32.9114	27.5926	28.4059	95.9492	68.5532	67.2722
ENSDARG00000097753	666.376	578.34	467.237	1726.72	1271.23	2004.47	-1.54688	1.90424e-11	3.33207e-09	slirp	17	17763167	17764801	-	548	protein_coding	SRA stem-loop interacting RNA binding protein [Source:ZFIN;Acc:ZDB-GENE-030729-30]	RRM_1	747	681	554	1356	1257	1749	92.6492	79.777	63.9004	231.379	172.652	264.143
ENSDARG00000090568	696.707	709.124	528.804	2304.84	1405.74	1967.79	-1.55309	2.22e-11	3.84862e-09	mrpl52	7	24114694	24117202	+	695	protein_coding	mitochondrial ribosomal protein L52 [Source:ZFIN;Acc:ZDB-GENE-110325-1]	-	781	835	627	1810	1390	1717	76.3779	77.1281	57.0239	243.522	150.539	204.463
ENSDARG00000103682	443.359	427.173	450.369	1021.26	921.314	905.391	-1.10806	2.34071e-11	4.02065e-09	si:dkey-23i12.5	7	25042078	25046752	+	1962	processed_transcript	si:dkey-23i12.5 [Source:NCBI gene;Acc:325112]	-	497	503	534	802	911	790	17.2171	16.4581	17.2035	38.2226	34.9492	33.3241
ENSDARG00000099995	7.13656	4.24625	4.21694	29.288	141.585	118.045	-4.21893	2.62444e-11	4.46704e-09	apbb2b	1	19930520	19989584	+	3776	protein_coding	amyloid beta (A4) precursor protein-binding, family B, member 2b [Source:ZFIN;Acc:ZDB-GENE-090313-73]	PID	8	5	5	23	140	103	0.143999	0.0850059	0.0836975	0.569562	2.7907	2.25754
ENSDARG00000028523	838.546	907.849	830.738	2290.83	1658.57	2344.85	-1.28791	2.81492e-11	4.74809e-09	inip	10	11319971	11323134	-	618	protein_coding	ints3 and nabp interacting protein [Source:ZFIN;Acc:ZDB-GENE-040426-961]	-	940	1069	985	1799	1640	2046	103.381	111.045	100.745	272.2	199.744	273.998
ENSDARG00000104011	4844.83	4584.25	3414.04	20301.7	9126.16	18423	-1.89751	3.21655e-11	5.3771e-09	rps17	7	54092291	54098631	-	751	protein_coding	ribosomal protein S17 [Source:ZFIN;Acc:ZDB-GENE-040426-1852]	-	5431	5398	4048	15943	9024	16075	491.52	461.428	340.702	1985.07	904.434	1771.5
novel.1189	2428.21	2165.59	2347.99	4565.11	4384.08	4627.81	-0.967774	3.29274e-11	5.45575e-09	-	24	40209595	40388274	+	3619	-	PF13426:PAS domain	-	2722	2550	2784	3585	4335	4038	51.1212	45.2337	48.6245	92.6287	90.1609	92.3438
ENSDARG00000113342	32.1145	28.0253	70.0012	310.708	162.823	378.201	-2.70801	3.50707e-11	5.7599e-09	CR749763.6	4	16042239	16046776	+	368	processed_transcript	-	-	36	33	83	244	161	330	6.649	5.75675	14.2562	61.9993	32.9303	74.2158
ENSDARG00000004427	1082.08	950.311	928.571	2874.05	2032.76	2249.73	-1.27293	4.32561e-11	7.04247e-09	dpy30	1	51039558	51042328	+	630	protein_coding	dpy-30 histone methyltransferase complex regulatory subunit [Source:ZFIN;Acc:ZDB-GENE-040718-136]	Dpy-30	1213	1119	1101	2257	2010	1963	130.865	114.025	110.464	334.993	240.145	257.875
ENSDARG00000036629	9284.66	8593.57	8606.78	21559.8	16548.2	18317.6	-1.09114	4.77021e-11	7.69936e-09	rps14	21	33454147	33458430	+	507	protein_coding	ribosomal protein S14 [Source:ZFIN;Acc:ZDB-GENE-030131-8631]	-	10408	10119	10205	16931	16363	15983	1395.28	1281.27	1272.27	3122.62	2429.25	2609.04
ENSDARG00000089976	5967.95	5575.33	6541.32	15012	11552.3	12864.6	-1.12443	4.97264e-11	7.9575e-09	spcs3	1	38818268	38822167	+	822	protein_coding	signal peptidase complex subunit 3 [Source:ZFIN;Acc:ZDB-GENE-040426-2206]	-	6690	6565	7756	11789	11423	11225	553.167	512.712	596.404	1341.07	1045.99	1130.17
ENSDARG00000009285	9819.01	8722.65	8592.44	19279.2	17859.9	16936.5	-0.994868	5.08629e-11	8.07039e-09	rpl15	19	17385561	17395587	+	3488	protein_coding	ribosomal protein L15 [Source:ZFIN;Acc:ZDB-GENE-040801-183]	-	11007	10271	10188	15140	17660	14778	214.484	189.037	184.623	405.877	381.094	350.646
ENSDARG00000006316	8959.06	7089.54	6058.06	22646	16079	19085.4	-1.38683	5.22269e-11	8.21717e-09	rpl23a	21	26071874	26074640	+	1312	protein_coding	ribosomal protein L23a [Source:ZFIN;Acc:ZDB-GENE-030131-7479]	-	10043	8348	7183	17784	15899	16653	520.273	408.469	346.056	1267.48	912.123	1050.48
ENSDARG00000015128	8585.28	7796.97	7716.16	18702.3	14939.2	16464.4	-1.05601	5.66592e-11	8.84026e-09	rpl27	3	29893966	29899230	-	717	protein_coding	ribosomal protein L27 [Source:ZFIN;Acc:ZDB-GENE-030131-4343]	KOW	9624	9181	9149	14687	14772	14366	912.301	822.019	806.545	1915.4	1550.74	1658.24
ENSDARG00000104517	2680.67	2972.38	1164.72	13416.5	6673.71	12135.7	-2.24083	5.78838e-11	8.95668e-09	uqcr10	21	5882300	5885723	+	1185	protein_coding	ubiquinol-cytochrome c reductase, complex III subunit X [Source:ZFIN;Acc:ZDB-GENE-170406-3]	-	3005	3500	1381	10536	6599	10589	172.357	189.61	73.663	831.386	419.158	739.549
ENSDARG00000110836	1272.09	1440.33	1287.01	3455.99	2518.19	3308.69	-1.2145	6.08848e-11	9.34382e-09	tmem14ca	24	8736497	8741830	+	518	protein_coding	transmembrane protein 14Ca [Source:ZFIN;Acc:ZDB-GENE-060825-156]	-	1426	1696	1526	2714	2490	2887	187.108	210.188	186.208	489.92	361.816	461.262
novel.3291	40.1431	35.6685	64.9409	348.909	190.128	181.078	-2.35222	6.31614e-11	9.6144e-09	-	CHR_ALT_CTG1_1_34	30946215	30974172	+	1438	-	PF00557:Metallopeptidase family M24	Peptidase_M24	45	42	77	274	188	158	2.12694	1.875	3.38459	17.8171	9.84049	9.09344
ENSDARG00000043865	2339.01	2181.72	2604.38	5797.76	4518.58	5276.48	-1.12975	6.38922e-11	9.6472e-09	timm9	17	11372531	11377195	+	1212	protein_coding	translocase of inner mitochondrial membrane 9 homolog [Source:ZFIN;Acc:ZDB-GENE-021206-14]	-	2622	2569	3088	4553	4468	4604	147.039	136.073	161.046	351.269	277.478	314.386
ENSDARG00000053058	11638.8	9858.1	10334	27887.3	20130.3	24356.2	-1.18501	6.55264e-11	9.8148e-09	rps11	3	37787229	37789244	+	927	protein_coding	ribosomal protein S11 [Source:ZFIN;Acc:ZDB-GENE-040426-2701]	-	13047	11608	12253	21900	19905	21252	956.605	803.875	835.482	2209.07	1616.22	1897.36
ENSDARG00000043301	1430.88	1175.36	1385.69	2717.42	2903.5	2682.94	-1.05684	6.75621e-11	1.00394e-08	gtf3c6	16	17252487	17253389	+	903	protein_coding	general transcription factor IIIC, polypeptide 6, alpha [Source:ZFIN;Acc:ZDB-GENE-040426-1009]	-	1604	1384	1643	2134	2871	2341	120.731	98.3919	115.007	220.979	239.311	214.558
ENSDARG00000094478	7288.21	7058.12	8961	17032.9	15527.8	16537.7	-1.07486	7.76031e-11	1.14407e-08	si:ch1073-75o15.4	9	8380728	8385896	+	684	protein_coding	si:ch1073-75o15.4 [Source:ZFIN;Acc:ZDB-GENE-100922-199]	-	8170	8311	10625	13376	15354	14430	811.835	780.024	981.855	1828.59	1689.6	1745.98
ENSDARG00000097399	57.9845	55.2013	62.4107	220.297	180.015	171.91	-1.70268	9.10253e-11	1.33146e-08	FP340271.1	16	34875441	34886227	-	691	lincRNA	-	-	65	65	74	173	178	150	6.39347	6.03874	6.76905	23.4106	19.3892	17.9657
ENSDARG00000097456	237.291	275.157	174.581	1582.83	500.604	1536.87	-2.39724	9.80465e-11	1.42304e-08	coa3b	3	22426714	22432428	+	633	protein_coding	cytochrome C oxidase assembly factor 3b [Source:ZFIN;Acc:ZDB-GENE-030131-7433]	-	266	324	207	1243	495	1341	28.5614	32.8588	20.67	183.617	58.8598	175.33
ENSDARG00000093176	4450.54	3560.91	5181.78	10994.5	9237.41	11085.9	-1.24714	1.10039e-10	1.58482e-08	zgc:55413	15	35114784	35126632	-	2091	protein_coding	zgc:55413 [Source:ZFIN;Acc:ZDB-GENE-040426-2909]	-	4989	4193	6144	8634	9134	9673	162.166	128.731	185.725	386.103	328.795	382.858
ENSDARG00000039347	9641.49	8806.73	10286.8	23164.3	18378.7	19227.5	-1.08053	1.142e-10	1.63219e-08	rps24	13	30225262	30235220	+	3569	protein_coding	ribosomal protein S24 [Source:ZFIN;Acc:ZDB-GENE-040109-5]	Ribosomal_S24e	10808	10370	12197	18191	18173	16777	205.826	186.528	216.013	476.601	383.264	389.043
ENSDARG00000111714	888.502	694.687	1005.32	2297.2	1913.42	2033.12	-1.2701	1.15638e-10	1.64022e-08	zgc:112271	7	59553040	59564011	-	2489	protein_coding	zgc:112271 [Source:ZFIN;Acc:ZDB-GENE-050522-443]	-	996	818	1192	1804	1892	1774	27.1979	21.0979	30.2709	67.773	57.2155	58.9874
ENSDARG00000110481	705.627	778.763	891.461	1980.12	1668.68	1654.92	-1.15815	1.22046e-10	1.7181e-08	si:ch73-42p12.2	21	33465737	33478164	-	582	protein_coding	si:ch73-42p12.2 [Source:ZFIN;Acc:ZDB-GENE-141216-329]	-	791	917	1057	1555	1650	1444	92.3751	101.148	114.796	249.835	213.392	205.34
ENSDARG00000008363	1390.74	1388.52	1288.7	2708.51	2505.04	2951.12	-1.00501	1.29154e-10	1.8046e-08	mcl1b	16	29586004	29587969	+	1838	protein_coding	MCL1, BCL2 family apoptosis regulator b [Source:ZFIN;Acc:ZDB-GENE-030825-1]	-	1559	1635	1528	2127	2477	2575	57.6504	57.1062	52.5475	108.21	101.437	115.948
ENSDARG00000104537	4354.19	4545.19	4495.26	9780.93	8014.72	8773.13	-0.987986	1.36978e-10	1.89847e-08	cox7c	5	47726197	47727819	-	387	protein_coding	cytochrome c oxidase, subunit VIIc [Source:ZFIN;Acc:ZDB-GENE-030131-8062]	-	4881	5352	5330	7681	7925	7655	857.234	887.802	870.544	1855.89	1541.37	1637.06
ENSDARG00000093470	771.64	754.134	624.107	1878.25	1500.8	2499.57	-1.45112	1.37901e-10	1.89847e-08	CT009596.1	4	4166344	4167489	+	612	lincRNA	-	-	865	888	740	1475	1484	2181	96.0652	93.1478	76.4284	225.365	182.516	294.941
ENSDARG00000025850	5990.25	5174.48	4911.89	16245.9	11134.6	11770.1	-1.28402	1.41446e-10	1.93306e-08	rps21	23	9220436	9228578	+	747	protein_coding	ribosomal protein S21 [Source:ZFIN;Acc:ZDB-GENE-040426-1102]	-	6715	6093	5824	12758	11010	10270	610.98	523.626	492.805	1597.01	1109.39	1137.84
ENSDARG00000015543	12852.9	9994.83	10043.9	23784.4	21887	24916.6	-1.10171	1.62158e-10	2.20006e-08	s100a1	16	29385565	29387215	-	628	protein_coding	S100 calcium binding protein A1 [Source:ZFIN;Acc:ZDB-GENE-040916-1]	-	14408	11769	11909	18678	21642	21741	1559.36	1203.07	1198.64	2781.1	2593.91	2865.17
ENSDARG00000105335	9252.55	10565.5	8442.32	18690.9	18644.7	21650.3	-1.06159	1.67267e-10	2.25305e-08	si:dkey-241l7.2	20	54034512	54035844	+	835	protein_coding	si:dkey-241l7.2 [Source:ZFIN;Acc:ZDB-GENE-041014-240]	Lectin_C	10372	12441	10010	14678	18436	18891	844.263	956.488	757.743	1643.71	1661.87	1872.4
ENSDARG00000034291	6141.9	5173.63	4625.14	15869	10416.6	14021	-1.33826	1.79051e-10	2.39455e-08	rpl37	21	5194602	5205653	-	1272	protein_coding	ribosomal protein L37 [Source:ZFIN;Acc:ZDB-GENE-040625-39]	-	6885	6092	5484	12462	10300	12234	367.89	307.457	272.511	916.106	609.492	795.997
ENSDARG00000043587	88.3149	122.292	63.2541	529.731	268	365.595	-2.08528	1.84818e-10	2.43239e-08	srd5a2a	1	51066671	51073128	+	1775	protein_coding	steroid-5-alpha-reductase, alpha polypeptide 2a [Source:ZFIN;Acc:ZDB-GENE-050417-199]	-	99	144	75	416	265	319	3.79087	5.20805	2.67077	21.9149	11.2374	14.8738
ENSDARG00000092118	86.5308	95.9653	70.8446	269.959	217.434	287.662	-1.61228	1.85698e-10	2.43239e-08	BX571701.1	13	2854325	2856272	-	363	processed_transcript	-	-	97	113	84	212	215	251	18.1621	19.984	14.6267	54.6103	44.581	57.2265
ENSDARG00000042091	28.5462	42.4625	27.8318	103.145	188.106	264.741	-2.49281	1.86193e-10	2.43239e-08	btbd2a	22	20159067	20166664	-	2709	protein_coding	BTB (POZ) domain containing 2a [Source:ZFIN;Acc:ZDB-GENE-030829-3]	BTB	32	50	33	81	186	231	0.802865	1.18487	0.76998	2.7959	5.16799	7.05721
novel.2281	263.161	250.529	336.512	650.703	1140.77	809.122	-1.61372	1.87279e-10	2.43239e-08	-	CHR_ALT_CTG12_1_7	18529049	18531782	+	1032	-	PF01641:SelR domain	-	295	295	399	511	1128	706	19.4287	18.3507	24.4381	46.3006	82.271	56.6181
ENSDARG00000106560	153.436	135.031	220.968	486.436	456.106	599.392	-1.59723	1.88376e-10	2.43239e-08	BX640462.2	24	23729908	23758003	-	2608	protein_coding	Danio rerio minichromosome maintenance domain containing 2 (mcmdc2), mRNA. [Source:RefSeq mRNA;Acc:NM_001324440]	-	172	159	262	382	451	523	4.48252	3.91382	6.34992	13.6962	13.0163	16.5968
ENSDARG00000089663	1663.71	1536.29	1621.84	3915.68	3097.68	3157.41	-1.07658	1.95216e-10	2.50344e-08	lsm3	22	31660964	31672566	-	1650	protein_coding	LSM3 homolog, U6 small nuclear RNA and mRNA degradation associated [Source:ZFIN;Acc:ZDB-GENE-161207-2]	LSM	1865	1809	1923	3075	3063	2755	76.8239	70.3826	73.6664	174.263	139.727	138.187
ENSDARG00000033789	1263.17	1161.77	1286.17	2862.59	2306.82	2515.61	-1.04994	2.24578e-10	2.86038e-08	ndufb7	1	55780128	55785722	-	697	protein_coding	NADH dehydrogenase (ubiquinone) 1 beta subcomplex, 7 [Source:ZFIN;Acc:ZDB-GENE-040426-1886]	NDUF_B7	1416	1368	1525	2248	2281	2195	138.08	125.998	138.297	301.584	246.326	260.635
ENSDARG00000035882	724.361	751.587	805.436	1903.72	1414.84	1789.01	-1.16222	2.37901e-10	3.00961e-08	rida	19	32822269	32884513	+	1419	protein_coding	reactive intermediate imine deaminase A homolog [Source:ZFIN;Acc:ZDB-GENE-040718-315]	Ribonuc_L-PSP	812	885	955	1495	1399	1561	38.8933	40.0379	42.5398	98.5153	74.2084	91.0439
ENSDARG00000010244	1775.22	1340.12	1346.89	3308.27	3370.73	3118.44	-1.13478	2.65446e-10	3.33553e-08	rpl22l1	24	26475182	26479841	-	787	protein_coding	ribosomal protein L22-like 1 [Source:ZFIN;Acc:ZDB-GENE-060804-3]	-	1990	1578	1597	2598	3333	2721	171.862	128.719	128.264	308.681	318.771	286.144
ENSDARG00000045155	1531.68	1483.64	1904.37	4451.78	3241.28	3817.54	-1.22609	2.96855e-10	3.70535e-08	phf5a	12	19138452	19143692	+	1103	protein_coding	PHD finger protein 5A [Source:ZFIN;Acc:ZDB-GENE-021219-3]	-	1717	1747	2258	3496	3205	3331	105.803	101.678	129.397	296.375	218.711	249.936
ENSDARG00000034957	1297.07	1152.43	1534.12	3191.12	2711.35	2833.07	-1.13263	3.15514e-10	3.88354e-08	hddc2	20	39685572	39689791	+	884	protein_coding	HD domain containing 2 [Source:ZFIN;Acc:ZDB-GENE-050522-394]	-	1454	1357	1819	2506	2681	2472	111.793	98.5459	130.063	265.078	228.277	231.434
ENSDARG00000087456	507.588	388.957	322.174	1623.58	889.963	1411.95	-1.68725	3.16047e-10	3.88354e-08	NDUFB1	20	50048836	50049099	-	177	protein_coding	NADH:ubiquinone oxidoreductase subunit B1 [Source:HGNC Symbol;Acc:HGNC:7695]	-	569	458	382	1275	880	1232	218.495	166.113	136.416	673.569	374.22	576.06
ENSDARG00000068940	396.079	331.208	291.812	2146.94	681.631	1877.25	-2.20685	3.19553e-10	3.88354e-08	atp5meb	5	9070382	9073433	-	629	protein_coding	ATP synthase membrane subunit eb [Source:ZFIN;Acc:ZDB-GENE-051130-1]	-	444	390	346	1686	674	1638	47.9771	39.8038	34.7696	250.641	80.6542	215.523
ENSDARG00000093237	464.768	376.218	565.07	1132.05	1164.03	1092.2	-1.2689	3.1958e-10	3.88354e-08	si:ch211-89o9.4	1	41454210	41464007	+	2949	protein_coding	si:ch211-89o9.4 [Source:ZFIN;Acc:ZDB-GENE-090313-134]	-	521	443	670	889	1151	953	12.0078	9.64362	14.3607	28.1885	29.3777	26.7454
ENSDARG00000018334	8757.45	7341.77	7215.19	21391.7	14713.7	18126.2	-1.21788	3.21502e-10	3.88354e-08	rpl35	21	5873227	5881344	-	740	protein_coding	ribosomal protein L35 [Source:ZFIN;Acc:ZDB-GENE-020419-2]	-	9817	8645	8555	16799	14549	15816	901.672	749.971	730.74	2122.74	1479.85	1768.87
ENSDARG00000041921	1350.59	1288.31	1226.29	3632.99	2438.3	2937.36	-1.22049	3.4158e-10	4.07904e-08	hsbp1b	18	14334123	14337458	-	1166	protein_coding	heat shock factor binding protein 1b [Source:ZFIN;Acc:ZDB-GENE-040426-1721]	-	1514	1517	1454	2853	2411	2563	88.2529	83.5214	78.8207	228.796	155.638	181.92
ENSDARG00000101619	1183.78	1129.5	827.364	3389.77	2164.23	2953.41	-1.43749	3.42044e-10	4.07904e-08	minos1	23	39744369	39751234	-	937	protein_coding	mitochondrial inner membrane organizing system 1 [Source:ZFIN;Acc:ZDB-GENE-060825-325]	-	1327	1330	981	2662	2140	2577	96.2571	91.1219	66.1765	265.652	171.906	227.617
novel.3551	26781.7	16682.7	21680.1	62177.2	50279.9	96079.2	-1.67858	3.54398e-10	4.19423e-08	-	CHR_ALT_CTG22_1_12	25184458	25336705	+	5511	-	PF02140:Galactose binding lectin domain	-	30022	19644	25706	48828	49717	83834	370.263	228.829	294.835	828.483	679.035	1258.98
ENSDARG00000056462	50004.1	44737.7	41730	110413	84687	94116	-1.08354	3.56668e-10	4.19423e-08	crp2	24	38082471	38085789	-	880	protein_coding	C-reactive protein 2 [Source:ZFIN;Acc:ZDB-GENE-030131-5826]	-	56054	52679	49479	86708	83739	82121	4329.38	3842.96	3553.96	9213.44	7162.47	7723.28
ENSDARG00000063911	16604.1	9582.09	21355.4	4022.65	5705.87	3286.91	1.86888	3.58424e-10	4.19423e-08	mt-atp6	MT	9052	9735	+	684	protein_coding	ATP synthase 6, mitochondrial [Source:ZFIN;Acc:ZDB-GENE-011205-18]	-	18613	11283	25321	3159	5642	2868	1849.53	1058.96	2339.91	431.856	620.861	347.019
novel.4593	2198.95	2198.71	2607.76	4842.71	4529.71	4504.03	-0.986008	3.72821e-10	4.33561e-08	-	CHR_ALT_CTG5_1_41	41143445	41151344	+	997	-	PF02229:Transcriptional Coactivator p15 (PC4)	-	2465	2589	3092	3803	4479	3930	168.044	166.705	196.028	356.678	338.145	326.233
ENSDARG00000096118	925.076	766.024	323.861	4770.13	1833.53	4139.59	-2.4146	3.87198e-10	4.47501e-08	ost4	4	736395	737520	+	331	protein_coding	oligosaccharyltransferase complex subunit 4 (non-catalytic) [Source:ZFIN;Acc:ZDB-GENE-110307-1]	-	1037	902	384	3746	1813	3612	212.938	174.94	73.3293	1058.24	412.275	903.129
ENSDARG00000035860	3674.44	3367.28	1685.93	14473.4	7203.64	13493.8	-2.0107	3.90461e-10	4.48503e-08	rps28	2	24507597	24509698	+	1612	protein_coding	ribosomal protein S28 [Source:ZFIN;Acc:ZDB-GENE-030131-2022]	-	4119	3965	1999	11366	7123	11774	173.671	157.903	78.383	659.307	332.595	604.49
ENSDARG00000071679	511.156	471.334	615.673	1413.47	1825.43	1104.81	-1.44278	3.96541e-10	4.52709e-08	mydgf	22	5135193	5145469	+	1516	protein_coding	myeloid-derived growth factor [Source:ZFIN;Acc:ZDB-GENE-040718-183]	-	573	555	730	1110	1805	964	25.6896	23.502	30.4367	68.465	89.6181	52.6269
ENSDARG00000004925	166.817	120.594	110.484	371.831	359.019	365.595	-1.46327	4.34836e-10	4.9342e-08	immp2l	25	21296588	21507676	-	2619	protein_coding	inner mitochondrial membrane peptidase subunit 2 [Source:ZFIN;Acc:ZDB-GENE-040808-9]	Peptidase_S24	187	142	131	292	355	319	4.85297	3.48068	3.16162	10.4254	10.2026	10.0806
ENSDARG00000076296	524.537	563.902	535.552	1408.37	1080.09	1109.39	-1.14696	4.56593e-10	5.14302e-08	triqk	19	33464688	33515742	+	5787	protein_coding	triple QxxK/R motif containing [Source:ZFIN;Acc:ZDB-GENE-070705-75]	-	588	664	635	1106	1068	968	6.90598	7.36589	6.93577	17.8709	13.8911	13.8437
novel.4640	16.9493	40.764	36.2657	94.231	447.004	257.865	-3.08819	4.58732e-10	5.14302e-08	-	CHR_ALT_CTG5_1_53	56441152	56452874	+	682	-	-	-	19	48	43	74	442	225	1.89352	4.51822	3.98528	10.1459	48.7815	27.3041
ENSDARG00000035914	1161.47	1082.79	1133.51	2788.73	2055	2430.8	-1.10646	4.88038e-10	5.439e-08	tmem167a	10	43110788	43117644	-	1109	protein_coding	transmembrane protein 167A [Source:ZFIN;Acc:ZDB-GENE-050320-29]	-	1302	1275	1344	2190	2032	2121	79.796	73.8056	76.6023	184.654	137.914	158.285
ENSDARG00000101436	172.169	179.192	225.185	487.709	467.23	444.673	-1.27889	4.96491e-10	5.50048e-08	AL831745.3	13	24597711	24649527	+	650	lincRNA	-	-	193	211	267	383	462	388	20.1811	20.8392	25.964	55.0973	53.4991	49.4025
ENSDARG00000116344	219.449	203.82	178.798	741.114	421.721	618.875	-1.56421	5.13011e-10	5.65006e-08	CABZ01063556.1	10	42733210	42740662	+	3393	protein_coding	-	-	246	240	212	582	417	540	4.9278	4.54086	3.94936	16.0393	9.2506	13.1716
ENSDARG00000079274	36.5749	87.4728	39.6393	156.627	557.238	419.46	-2.79209	5.38936e-10	5.90087e-08	prss59.1	16	26012569	26013851	+	850	protein_coding	protease, serine, 59, tandem duplicate 1 [Source:ZFIN;Acc:ZDB-GENE-030131-1173]	Trypsin	41	103	47	123	551	366	3.27843	7.7791	3.49505	13.531	48.7922	35.6363
ENSDARG00000069045	371.101	360.931	548.202	1366.35	936.483	1597.61	-1.60672	5.79835e-10	6.31006e-08	chtf8	18	17020967	17024878	+	1898	protein_coding	CTF8, chromosome transmission fidelity factor 8 homolog (S. cerevisiae) [Source:ZFIN;Acc:ZDB-GENE-050419-148]	-	416	425	650	1073	926	1394	14.897	14.3749	21.6467	52.8626	36.7225	60.7851
novel.2623	2944.72	3309.53	3389.58	6177.23	5833.3	6415.67	-0.934009	5.83047e-10	6.31006e-08	-	CHR_ALT_CTG15_1_11	16060546	16065420	-	1627	-	PF01221:Dynein light chain type 1	-	3301	3897	4019	4851	5768	5598	137.899	153.764	156.137	278.797	266.843	284.758
ENSDARG00000068478	575.385	514.646	619.047	1479.68	1138.75	1206.81	-1.1618	6.05225e-10	6.51242e-08	gpx4a	22	17589608	17611742	-	1491	protein_coding	glutathione peroxidase 4a [Source:ZFIN;Acc:ZDB-GENE-030410-2]	GSHPx	645	606	734	1162	1126	1053	29.4025	26.0919	31.1166	72.8742	56.8432	58.4495
ENSDARG00000010662	1.78414	5.94475	5.90372	59.8494	37.4189	90.5391	-3.77388	6.14413e-10	6.54768e-08	fbxo36a	18	41226444	41232297	-	931	protein_coding	F-box protein 36a [Source:ZFIN;Acc:ZDB-GENE-060929-986]	-	2	7	7	47	37	79	0.14601	0.48268	0.475251	4.72056	2.99137	7.02276
ENSDARG00000095897	2270.32	1544.79	1811.6	6908.15	3715.59	6613.94	-1.61513	6.15495e-10	6.54768e-08	atp5f1e	6	49893488	49902140	-	1099	protein_coding	ATP synthase F1 subunit epsilon [Source:ZFIN;Acc:ZDB-GENE-110411-22]	-	2545	1819	2148	5425	3674	5771	157.395	106.254	123.541	461.58	251.628	434.594
ENSDARG00000059057	322.929	278.554	432.658	881.187	855.578	844.65	-1.31949	6.48485e-10	6.85966e-08	atpv0e2	22	34701848	34707460	+	901	protein_coding	ATPase H+ transporting V0 subunit e2 [Source:ZFIN;Acc:ZDB-GENE-050522-135]	-	362	328	513	692	846	737	27.3077	23.3701	35.9888	71.8169	70.6746	67.6975
ENSDARG00000095705	4148.12	3802.94	2905.47	11017.4	7079.25	10742.1	-1.4094	6.55851e-10	6.8986e-08	CDPF1	4	18597162	18606573	-	2593	protein_coding	si:ch211-239e6.4 [Source:ZFIN;Acc:ZDB-GENE-041210-170]	-	4650	4478	3445	8652	7000	9373	121.886	110.864	83.9771	312.003	203.195	299.162
ENSDARG00000054026	33.0066	33.1208	19.3979	211.383	98.0982	142.112	-2.39858	6.77503e-10	7.08653e-08	mustn1a	6	40841156	40842768	-	598	protein_coding	musculoskeletal, embryonic nuclear protein 1a [Source:ZFIN;Acc:ZDB-GENE-111129-3]	-	37	39	23	166	97	124	4.20535	4.18672	2.43109	25.9569	12.2092	17.1613
novel.4836	361.288	305.73	246.269	1664.32	613.872	2387.25	-2.35274	6.85396e-10	7.12926e-08	-	CHR_ALT_CTG6_1_23	28201507	28202416	+	427	-	-	-	405	360	292	1307	607	2083	64.4657	54.1235	43.2244	286.215	106.999	403.731
ENSDARG00000113969	867.984	804.24	843.388	2416.9	1537.21	2168.35	-1.2828	7.04365e-10	7.28609e-08	supt4h1	5	3118231	3128683	+	2288	protein_coding	SPT4 homolog, DSIF elongation factor subunit [Source:ZFIN;Acc:ZDB-GENE-040718-214]	-	973	947	1000	1898	1520	1892	28.904	26.5708	27.626	77.5685	50.004	68.4377
ENSDARG00000070437	4535.28	3823.33	3569.22	10141.3	7390.74	9338.14	-1.17162	7.20191e-10	7.40886e-08	rpl22	11	29650011	29658396	-	3692	protein_coding	ribosomal protein L22 [Source:ZFIN;Acc:ZDB-GENE-051113-276]	-	5084	4502	4232	7964	7308	8148	93.5935	78.2807	72.4533	201.704	148.989	182.65
ENSDARG00000055108	6.24449	6.794	5.90372	44.5687	52.5887	84.8088	-3.2648	7.26575e-10	7.4337e-08	gde1	22	26839241	26852516	-	2135	protein_coding	glycerophosphodiester phosphodiesterase 1 [Source:ZFIN;Acc:ZDB-GENE-040426-881]	-	7	8	7	35	52	74	0.222844	0.240549	0.20724	1.53291	1.83326	2.86856
ENSDARG00000098852	394.295	332.906	387.115	967.778	795.91	760.987	-1.17947	7.60172e-10	7.7186e-08	smdt1b	1	54062510	54063520	-	612	protein_coding	single-pass membrane protein with aspartate-rich tail 1b [Source:ZFIN;Acc:ZDB-GENE-141212-9]	-	442	392	459	760	787	664	49.0877	41.1193	47.4062	116.12	96.7923	89.7939
ENSDARG00000045296	354.152	329.509	222.655	946.13	686.687	883.616	-1.47306	7.62667e-10	7.7186e-08	cops9	24	26284514	26302375	-	392	protein_coding	COP9 signalosome subunit 9 [Source:ZFIN;Acc:ZDB-GENE-040426-1883]	-	397	388	264	743	679	771	68.8345	63.5414	42.5689	177.234	130.377	162.779
ENSDARG00000055708	2646.77	2544.35	2543.66	5245.1	4450.82	5086.24	-0.934313	7.78989e-10	7.8414e-08	timm8b	5	30089715	30090506	+	687	protein_coding	translocase of inner mitochondrial membrane 8 homolog B (yeast) [Source:ZFIN;Acc:ZDB-GENE-031019-1]	-	2967	2996	3016	4119	4401	4438	293.537	279.96	277.491	560.635	482.183	534.639
ENSDARG00000070611	1467.45	1382.58	1731.48	3043.41	3195.78	2984.35	-1.00951	8.01684e-10	8.0267e-08	zgc:152986	6	40467562	40470521	+	806	protein_coding	zgc:152986 [Source:ZFIN;Acc:ZDB-GENE-061013-762]	DnaJ	1645	1628	2053	2390	3160	2604	138.718	129.667	161.001	277.273	295.1	267.384
ENSDARG00000014499	6090.16	5708.66	5291.42	13922	10190.1	12178.1	-1.08635	8.77064e-10	8.73472e-08	nutf2l	19	20778011	20783758	+	833	protein_coding	nuclear transport factor 2, like [Source:ZFIN;Acc:ZDB-GENE-020416-1]	-	6827	6722	6274	10933	10076	10626	557.04	518.041	476.073	1227.27	910.46	1055.74
ENSDARG00000043687	1015.18	918.889	1023.87	2281.92	1776.89	2130.53	-1.06487	8.84692e-10	8.76407e-08	si:ch211-59d15.9	20	9124369	9125663	+	1212	protein_coding	si:ch211-59d15.9 [Source:ZFIN;Acc:ZDB-GENE-041014-27]	-	1138	1082	1214	1792	1757	1859	63.8177	57.3107	63.3126	138.255	109.116	126.942
ENSDARG00000071670	1739.54	1509.12	771.7	5772.29	3406.13	5485.07	-1.86682	9.35788e-10	9.22145e-08	tma7	22	5663529	5668138	+	1275	protein_coding	translation machinery associated 7 homolog [Source:ZFIN;Acc:ZDB-GENE-061027-176]	-	1950	1777	915	4533	3368	4786	103.95	89.4722	45.3613	332.446	198.829	310.665
ENSDARG00000023672	619.989	490.867	541.455	1209.72	1082.11	1218.27	-1.08697	9.59654e-10	9.40713e-08	timm8a	14	38878482	38881818	+	1057	protein_coding	translocase of inner mitochondrial membrane 8 homolog A (yeast) [Source:ZFIN;Acc:ZDB-GENE-040801-158]	-	695	578	642	950	1070	1063	44.6901	35.1046	38.3914	84.0415	76.195	83.2317
ENSDARG00000103093	27.6542	29.7238	33.7355	191.009	82.9283	240.674	-2.49504	9.95958e-10	9.71214e-08	alg14	24	31201195	31223232	-	965	protein_coding	ALG14, UDP-N-acetylglucosaminyltransferase subunit [Source:ZFIN;Acc:ZDB-GENE-041010-195]	-	31	35	40	150	82	210	2.18341	2.32837	2.62003	14.5348	6.39594	18.0104
novel.3473	360.396	390.655	377.838	822.611	732.197	765.571	-1.03888	1.02404e-09	9.93427e-08	-	CHR_ALT_CTG21_1_13	21819361	21824914	-	2117	-	-	-	404	460	448	646	724	668	12.9707	13.9492	13.3762	28.5336	25.7416	26.1147
ENSDARG00000074720	716.332	692.988	687.361	1562.45	1301.57	1352.36	-1.00751	1.04014e-09	1.00384e-07	si:ch211-51h9.7	8	2575993	2579099	+	786	protein_coding	si:ch211-51h9.7 [Source:ZFIN;Acc:ZDB-GENE-081104-235]	-	803	816	815	1227	1287	1180	69.4376	66.6467	65.5404	145.971	123.246	124.248
ENSDARG00000060445	345.231	315.921	327.235	676.171	653.314	717.437	-1.05029	1.13899e-09	1.09361e-07	elp6	16	38350704	38359637	+	4913	protein_coding	elongator acetyltransferase complex subunit 6 [Source:ZFIN;Acc:ZDB-GENE-060825-249]	-	387	372	388	531	646	626	5.35385	4.86079	4.99182	10.1063	9.89699	10.5453
ENSDARG00000100513	971.464	900.206	809.653	2489.48	1654.52	2199.3	-1.24197	1.17559e-09	1.12299e-07	CABZ01079011.1	25	34641536	34650374	+	788	protein_coding	-	-	1089	1060	960	1955	1636	1919	93.9298	86.3556	77.0051	231.988	156.27	201.548
ENSDARG00000069920	710.98	498.51	686.518	4207.29	1486.64	2088.13	-2.03692	1.18243e-09	1.12379e-07	cox17	9	21235476	21238616	-	1697	protein_coding	COX17 cytochrome c oxidase copper chaperone [Source:ZFIN;Acc:ZDB-GENE-040912-91]	-	797	587	814	3304	1470	1822	31.9211	22.2058	30.3191	182.055	65.2008	88.858
ENSDARG00000096876	204.284	189.383	134.942	509.357	420.71	716.29	-1.63903	1.20758e-09	1.14189e-07	CR847984.1	11	37601325	37603981	-	591	lincRNA	-	-	229	223	160	400	416	625	26.336	24.223	17.1122	63.2875	52.9814	87.5231
ENSDARG00000017314	11.5969	25.4775	22.7715	54.7559	256.876	231.505	-3.18206	1.23367e-09	1.1607e-07	zgc:92041	22	7439186	7447391	+	5031	protein_coding	zgc:92041 [Source:ZFIN;Acc:ZDB-GENE-040808-55]	Trypsin	13	30	27	43	254	202	0.175627	0.382805	0.339222	0.799207	3.80012	3.32298
ENSDARG00000039346	1049.07	1175.36	1416.89	3140.19	2365.48	2784.94	-1.18668	1.25533e-09	1.17517e-07	ndufa5	4	4930406	4932619	-	658	protein_coding	NADH dehydrogenase (ubiquinone) 1 alpha subcomplex, 5 [Source:ZFIN;Acc:ZDB-GENE-050320-17]	-	1176	1384	1680	2466	2339	2430	121.474	135.027	161.383	350.439	267.56	305.64
novel.2285	735.958	555.41	737.965	1382.9	2389.75	1789.01	-1.45502	1.33655e-09	1.24498e-07	-	CHR_ALT_CTG12_1_7	18410299	18414232	-	1447	-	PF07542:ATP12 chaperone protein	-	825	654	875	1086	2363	1561	38.7514	29.0148	38.222	70.1789	122.917	89.2821
ENSDARG00000114695	4.46035	9.34176	11.8074	49.6623	66.7472	138.674	-3.3121	1.42528e-09	1.32106e-07	hmox2a	22	26853254	26865361	-	6194	protein_coding	heme oxygenase 2a [Source:ZFIN;Acc:ZDB-GENE-040914-13]	-	5	11	14	39	66	121	0.0548656	0.114007	0.142867	0.58876	0.802029	1.61676
ENSDARG00000011125	9207.95	9684	9630.65	18648.8	16099.2	17884.3	-0.883807	1.46926e-09	1.35512e-07	snrpb	6	57478337	57485411	-	963	protein_coding	small nuclear ribonucleoprotein polypeptides B and B1 [Source:ZFIN;Acc:ZDB-GENE-040426-1819]	LSM	10322	11403	11419	14645	15919	15605	728.516	760.158	749.508	1422.03	1244.25	1341.12
novel.673	2100.82	1700.2	1847.02	3526.02	3934.04	3684.6	-0.980696	1.59229e-09	1.46139e-07	-	18	50974707	50975723	+	914	-	-	-	2355	2002	2190	2769	3890	3215	175.124	140.614	151.451	283.284	320.347	291.115
ENSDARG00000109961	1894.76	1757.1	1850.39	4484.89	3348.48	3622.71	-1.05782	1.6167e-09	1.47656e-07	mrpl22	21	36381960	36396334	-	5613	protein_coding	mitochondrial ribosomal protein L22 [Source:ZFIN;Acc:ZDB-GENE-080303-28]	-	2124	2069	2194	3522	3311	3161	25.7194	23.6634	24.7068	58.6732	44.3999	46.6079
ENSDARG00000041215	396.971	329.509	315.427	988.152	720.061	780.47	-1.25565	1.70138e-09	1.54635e-07	cetn4	14	1348065	1355544	-	516	protein_coding	centrin 4 [Source:ZFIN;Acc:ZDB-GENE-030826-21]	-	445	388	374	776	712	681	58.6154	48.2717	45.8138	140.623	103.86	109.226
ENSDARG00000075984	247.103	244.584	362.657	966.505	642.189	772.448	-1.47773	1.81606e-09	1.64261e-07	hsbp1l1	19	11429263	11431278	-	614	protein_coding	heat shock factor binding protein 1 like 1 [Source:NCBI gene;Acc:799177]	-	277	288	430	759	635	674	30.6629	30.1117	44.2664	115.59	77.8436	90.8493
ENSDARG00000011648	2419.29	2273.44	2284.74	5709.89	4100.91	4870.78	-1.07306	1.83821e-09	1.64862e-07	snrpd1	19	1872794	1877746	+	1231	protein_coding	small nuclear ribonucleoprotein D1 polypeptide [Source:ZFIN;Acc:ZDB-GENE-020419-14]	LSM	2712	2677	2709	4484	4055	4250	149.738	139.605	139.099	340.606	247.942	285.733
ENSDARG00000043360	1099.03	979.186	1397.49	2763.26	2434.25	2497.28	-1.1464	1.84031e-09	1.64862e-07	dph3	6	15127507	15131196	+	555	protein_coding	diphthamide biosynthesis 3 [Source:ZFIN;Acc:ZDB-GENE-050522-545]	-	1232	1153	1657	2170	2407	2179	150.876	133.367	188.714	365.605	326.438	324.934
ENSDARG00000043728	735.958	635.239	807.966	2051.43	1351.13	1974.67	-1.30267	1.85468e-09	1.65358e-07	srek1ip1	10	11394528	11397590	-	822	protein_coding	SREK1-interacting protein 1 [Source:ZFIN;Acc:ZDB-GENE-051030-24]	-	825	748	958	1611	1336	1723	68.2156	58.4172	73.6662	183.26	122.335	173.478
novel.1021	735.958	847.552	731.218	370.557	341.827	387.37	1.07429	1.97007e-09	1.74813e-07	-	22	4064625	4080135	+	938	-	-	-	825	998	867	291	338	338	59.7796	68.3028	58.4239	29.0092	27.1226	29.8225
ENSDARG00000071733	1296.18	870.482	1153.76	2267.91	3573	2854.85	-1.38928	1.98694e-09	1.75478e-07	si:ch211-207i20.3	12	9510477	9516981	-	960	protein_coding	si:ch211-207i20.3 [Source:ZFIN;Acc:ZDB-GENE-141222-71]	BESS	1453	1025	1368	1781	3533	2491	102.872	68.5431	90.0719	173.475	277.007	214.75
novel.3874	4746.7	4008.46	4350.2	8708.73	9753.18	7751.98	-1.00024	2.29669e-09	2.01882e-07	-	CHR_ALT_CTG23_2_4	19729747	19733432	-	1084	-	PF00252:Ribosomal protein L16p/L10e	-	5321	4720	5158	6839	9644	6764	333.63	279.527	300.764	589.941	669.646	516.422
novel.661	125.782	140.976	113.857	424.04	289.238	685.347	-1.87702	2.37639e-09	2.07912e-07	-	18	42924577	42965115	+	3821	-	-	-	141	166	135	333	286	598	2.50809	2.78896	2.23322	8.14915	5.63387	12.9525
ENSDARG00000013307	16032.3	13130.3	13138.3	32849.7	26273.1	27703.8	-1.03744	2.65884e-09	2.31482e-07	rpl19	3	16229911	16232442	+	975	protein_coding	ribosomal protein L19 [Source:ZFIN;Acc:ZDB-GENE-040426-2290]	-	17972	15461	15578	25797	25979	24173	1252.83	1017.99	1009.91	2474.06	2005.56	2051.9
ENSDARG00000099439	11022.4	9968.5	11239.8	25327.8	18530.4	22823.9	-1.04882	2.67052e-09	2.31482e-07	serp1	18	3572314	3576434	+	1118	protein_coding	stress-associated endoplasmic reticulum protein 1 [Source:ZFIN;Acc:ZDB-GENE-030131-8741]	-	12356	11738	13327	19890	18323	19915	751.169	674.005	753.468	1663.56	1233.59	1474.24
ENSDARG00000092124	662.808	620.802	510.25	1860.43	1119.53	1751.19	-1.39875	2.7763e-09	2.39542e-07	cox14	22	5752257	5756384	+	440	protein_coding	COX14 cytochrome c oxidase assembly factor [Source:ZFIN;Acc:ZDB-GENE-060503-626]	-	743	731	605	1461	1107	1528	114.772	106.654	86.9115	310.486	189.371	287.409
novel.3914	607.5	630.993	738.808	1882.07	1245.95	1539.16	-1.23839	2.91347e-09	2.50225e-07	-	CHR_ALT_CTG24_1_4	12982828	12988375	+	1180	-	PF03931:Skp1 family, tetramerisation domain	Skp1_POZ	681	743	876	1478	1232	1343	39.2253	40.422	46.9242	117.122	78.5862	94.1942
ENSDARG00000095594	275.65	257.323	242.896	799.69	495.547	703.684	-1.36433	2.97616e-09	2.54441e-07	si:dkey-184a18.5	10	16061655	16067194	-	981	protein_coding	si:dkey-184a18.5 [Source:ZFIN;Acc:ZDB-GENE-091204-187]	-	309	303	288	628	490	614	21.4087	19.8283	18.5566	59.8599	37.5963	51.8
ENSDARG00000070046	1160.58	1058.17	1159.66	2914.79	1970.05	2956.85	-1.21455	3.00328e-09	2.55593e-07	eny2	16	38940758	38943685	+	802	protein_coding	enhancer of yellow 2 homolog (Drosophila) [Source:ZFIN;Acc:ZDB-GENE-040718-124]	-	1301	1246	1375	2289	1948	2580	110.257	99.7366	108.368	266.88	182.824	266.241
ENSDARG00000030602	9199.92	8449.19	7795.44	20406.1	14909.9	17789.2	-1.06146	3.07322e-09	2.60362e-07	rps19	16	24188114	24195361	-	3579	protein_coding	ribosomal protein S19 [Source:ZFIN;Acc:ZDB-GENE-040426-1716]	-	10313	9949	9243	16025	14743	15522	195.851	178.455	163.24	418.679	310.057	358.935
ENSDARG00000015422	2001.8	1848.82	2294.02	4230.21	3928.98	3820.98	-0.963166	3.11676e-09	2.62861e-07	ppil1	6	40647788	40657672	-	1383	protein_coding	peptidylprolyl isomerase (cyclophilin)-like 1 [Source:ZFIN;Acc:ZDB-GENE-051009-1]	Pro_isomerase	2244	2177	2720	3322	3885	3334	110.281	101.053	124.314	224.607	211.44	199.514
ENSDARG00000023298	4512.98	4247.1	4036.46	10089.1	7526.25	8431.6	-1.02528	3.23019e-09	2.71206e-07	rps27.1	19	8743260	8748571	-	588	protein_coding	ribosomal protein S27, isoform 1 [Source:ZFIN;Acc:ZDB-GENE-050522-549]	-	5059	5001	4786	7923	7442	7357	584.775	545.997	514.481	1259.96	952.642	1035.51
ENSDARG00000075730	152.544	98.5131	97.833	359.097	286.204	393.1	-1.57383	3.44325e-09	2.87803e-07	dnph1	13	4218329	4223955	-	667	protein_coding	2'-deoxynucleoside 5'-phosphate N-hydrolase 1 [Source:ZFIN;Acc:ZDB-GENE-081107-5]	-	171	116	116	282	283	343	17.425	11.1646	10.9928	39.5338	31.9358	42.5597
ENSDARG00000037108	1143.63	1049.67	923.51	2242.44	1885.1	2222.22	-1.0265	3.79578e-09	3.1586e-07	pfdn6	14	30550397	30557637	-	1326	protein_coding	prefoldin subunit 6 [Source:ZFIN;Acc:ZDB-GENE-040426-1589]	-	1282	1236	1095	1761	1864	1939	65.7122	59.8392	52.1969	124.183	105.808	121.022
ENSDARG00000071468	73.1497	254.775	190.606	1116.77	656.347	687.639	-2.24552	3.83968e-09	3.18099e-07	mrpl54	22	15719347	15720347	-	699	protein_coding	mitochondrial ribosomal protein L54 [Source:ZFIN;Acc:ZDB-GENE-050208-381]	-	82	300	226	877	649	600	7.9733	27.5521	20.4365	117.319	69.8852	71.0402
ENSDARG00000094865	103.48	89.1713	81.8087	245.765	220.468	254.426	-1.39274	3.8632e-09	3.18261e-07	CR407561.1	8	33622404	33676792	-	1141	lincRNA	-	-	116	105	97	193	218	222	6.90994	5.90765	5.37354	15.8167	14.381	16.1027
novel.5217	429.086	345.645	428.441	949.951	807.034	833.189	-1.10585	3.87563e-09	3.18261e-07	-	CHR_ALT_CTG8_1_1	16733103	16738197	-	1577	-	PF05071:NADH ubiquinone oxidoreductase subunit NDUFA12	Complex1_17_2kD	481	407	508	746	798	727	20.7307	16.5681	20.3613	44.2336	38.0881	38.1534
ENSDARG00000093168	297.059	338.002	511.093	1296.31	834.34	1283.59	-1.57404	3.89869e-09	3.18756e-07	CR749763.2	4	16013301	16019130	-	371	processed_transcript	-	-	333	398	606	1018	825	1120	61.0059	68.8684	103.246	256.578	167.378	249.847
ENSDARG00000100585	908.127	884.919	966.523	1777.66	1618.11	1862.36	-0.929894	4.00325e-09	3.25882e-07	coa3a	12	3571770	3574657	+	772	protein_coding	cytochrome C oxidase assembly factor 3a [Source:ZFIN;Acc:ZDB-GENE-060810-187]	-	1018	1042	1146	1396	1600	1625	89.6256	86.6486	93.83	169.088	155.998	174.207
ENSDARG00000078333	598.579	507.003	638.445	1349.8	1102.34	1234.31	-1.0794	4.2139e-09	3.41545e-07	tmem234	13	33314673	33317398	-	1053	protein_coding	transmembrane protein 234 [Source:ZFIN;Acc:ZDB-GENE-090313-326]	-	671	597	757	1060	1090	1077	43.3108	36.3963	45.4404	94.1288	77.914	84.6482
ENSDARG00000068265	2045.52	1943.93	2495.59	4599.49	4393.18	4038.73	-1.00674	4.28513e-09	3.45821e-07	tomm5	14	44774089	44777491	+	650	protein_coding	translocase of outer mitochondrial membrane 5 homolog (yeast) [Source:ZFIN;Acc:ZDB-GENE-040724-90]	-	2293	2289	2959	3612	4344	3524	239.769	226.07	287.744	519.612	503.03	448.697
ENSDARG00000097153	55.3083	28.8745	69.1578	510.63	124.393	366.741	-2.70632	4.33874e-09	3.48645e-07	CR954963.1	3	27045647	27058035	-	669	antisense	-	-	62	34	82	401	123	320	6.29894	3.2626	7.74751	56.0484	13.8387	39.5871
ENSDARG00000088030	6558.5	6352.39	3220.06	19504.5	13391.9	16395.6	-1.61152	4.65618e-09	3.72554e-07	rpl35a	18	45781115	45791224	+	3574	protein_coding	ribosomal protein L35a [Source:ZFIN;Acc:ZDB-GENE-040718-190]	-	7352	7480	3818	15317	13242	14306	139.815	134.356	67.5236	400.741	278.88	331.279
ENSDARG00000003846	1922.41	1681.52	1770.27	3741.23	3270.61	3221.59	-0.929076	4.87551e-09	3.88202e-07	mrpl21	7	72577898	72585111	+	789	protein_coding	mitochondrial ribosomal protein L21 [Source:ZFIN;Acc:ZDB-GENE-061027-183]	-	2155	1980	2099	2938	3234	2811	185.64	161.101	168.155	348.193	308.518	294.859
ENSDARG00000079416	91.8832	52.6535	96.9897	374.377	540.046	194.831	-2.20041	4.89321e-09	3.88202e-07	zgc:174895	15	15456536	15460133	+	1850	protein_coding	zgc:174895 [Source:ZFIN;Acc:ZDB-GENE-070928-41]	Pribosyltran	103	62	115	294	534	170	3.78414	2.15145	3.92917	14.8601	21.7264	7.60514
ENSDARG00000069951	10.7048	10.191	15.181	44.5687	118.325	93.9773	-2.83512	5.15685e-09	4.07391e-07	eef1a1b	1	31110817	31130222	+	2224	protein_coding	eukaryotic translation elongation factor 1 alpha 1b [Source:ZFIN;Acc:ZDB-GENE-050417-327]	GTP_EFTU	12	12	18	35	117	82	0.366731	0.346384	0.511578	1.47156	3.95976	3.05147
ENSDARG00000054848	128.458	123.991	161.931	325.988	323.623	358.718	-1.28251	5.5246e-09	4.3461e-07	pdk4	19	41190258	41213718	-	2612	protein_coding	pyruvate dehydrogenase kinase, isozyme 4 [Source:ZFIN;Acc:ZDB-GENE-060503-754]	HATPase_c	144	146	192	256	320	313	3.74706	3.58832	4.64625	9.16457	9.22135	9.91748
ENSDARG00000063895	7868.06	5699.32	10474.9	2290.83	3453.66	1732.85	1.68478	5.60983e-09	4.39468e-07	mt-nd1	MT	3803	4777	+	975	protein_coding	NADH dehydrogenase 1, mitochondrial [Source:ZFIN;Acc:ZDB-GENE-011205-7]	-	8820	6711	12420	1799	3415	1512	614.845	441.869	805.177	172.533	263.635	128.345
ENSDARG00000098184	8.9207	10.191	10.1207	39.4752	90.0076	84.8088	-2.87745	5.74184e-09	4.47935e-07	BX663612.1	7	48266129	48297725	-	1316	antisense	-	-	10	12	12	31	89	74	0.516471	0.585378	0.576368	2.20268	5.0904	4.65378
ENSDARG00000061377	478.149	371.972	462.177	1190.62	835.351	1041.77	-1.22453	5.80696e-09	4.51136e-07	efcab1	19	40182641	40186328	-	771	protein_coding	EF-hand calcium binding domain 1 [Source:ZFIN;Acc:ZDB-GENE-040914-40]	-	536	438	548	935	826	909	47.2511	36.4696	44.9263	113.397	80.6387	97.5753
ENSDARG00000042993	49.9559	126.538	48.9165	235.578	437.902	419.46	-2.2778	5.91265e-09	4.57449e-07	prss1	16	25080764	25085327	-	871	protein_coding	protease, serine 1 [Source:ZFIN;Acc:ZDB-GENE-010131-7]	Trypsin	56	149	58	185	433	366	4.3699	10.9819	4.20905	19.8609	37.4186	34.7771
ENSDARG00000086529	19425.7	17367.2	20132.5	40370.4	37227.7	32350	-0.949671	5.98576e-09	4.61199e-07	si:dkey-90l23.2	9	8364553	8369028	+	2417	protein_coding	si:dkey-90l23.2 [Source:ZFIN;Acc:ZDB-GENE-041008-200]	-	21776	20450	23871	31703	36811	28227	612.355	543.16	624.264	1226.5	1146.35	966.537
ENSDARG00000062187	118.645	179.192	153.497	460.968	329.691	589.077	-1.61086	6.02123e-09	4.62031e-07	kif14	22	22437561	22477008	+	6428	protein_coding	kinesin family member 14 [Source:ZFIN;Acc:ZDB-GENE-030131-5759]	Kinesin	133	211	182	362	326	514	1.4063	2.10726	1.78966	5.26596	3.81733	6.61786
ENSDARG00000027899	3599.5	3249.23	3849.22	7464.63	6113.44	7381.8	-0.970206	6.15698e-09	4.70519e-07	sem1	19	41401133	41405315	-	2035	protein_coding	SEM1, 26S proteasome complex subunit [Source:ZFIN;Acc:ZDB-GENE-030131-988]	-	4035	3826	4564	5862	6045	6441	134.766	120.696	141.761	269.356	223.589	261.95
ENSDARG00000098355	3762.75	3499.76	3391.26	6666.21	6137.71	6299.92	-0.842469	6.40657e-09	4.87602e-07	atp5pd	3	48549294	48559906	-	2084	protein_coding	ATP synthase peripheral stalk subunit d [Source:ZFIN;Acc:ZDB-GENE-040426-1658]	-	4218	4121	4021	5235	6069	5497	137.566	126.945	121.958	234.89	219.198	218.302
ENSDARG00000014565	7115.15	6619.91	6300.95	13969.1	11717.2	11979.8	-0.910634	6.6741e-09	5.05908e-07	eif4e1b	5	67785991	67799821	-	3174	protein_coding	eukaryotic translation initiation factor 4E family member 1B [Source:ZFIN;Acc:ZDB-GENE-980526-127]	-	7976	7795	7471	10970	11586	10453	170.797	157.659	148.781	323.18	274.754	272.561
ENSDARG00000055360	1123.12	1068.36	998.572	2186.41	1869.93	2012.49	-0.927645	6.73919e-09	5.08571e-07	llph	4	22297839	22300326	+	898	protein_coding	LLP homolog, long-term synaptic facilitation (Aplysia) [Source:ZFIN;Acc:ZDB-GENE-051030-30]	-	1259	1258	1184	1717	1849	1756	95.2908	89.9322	83.3393	178.788	154.981	161.837
ENSDARG00000100392	7779.74	6412.69	6686.38	15771	12395.8	13611.8	-1.00069	6.76356e-09	5.08571e-07	rps18	19	18617608	18627025	-	1500	protein_coding	ribosomal protein S18 [Source:ZFIN;Acc:ZDB-GENE-020419-20]	-	8721	7551	7928	12385	12257	11877	395.163	323.165	334.077	772.058	615.05	655.308
ENSDARG00000088276	3220.37	3098.92	3349.94	8474.43	5496.53	7338.25	-1.13987	7.26247e-09	5.43901e-07	si:ch211-190p8.2	24	34069675	34072088	+	587	protein_coding	si:ch211-190p8.2 [Source:ZFIN;Acc:ZDB-GENE-070424-145]	Histone	3610	3649	3972	6655	5435	6403	417.995	399.068	427.706	1060.12	696.914	902.767
ENSDARG00000089291	1045.51	1039.48	809.653	3401.23	1801.16	2656.58	-1.44068	7.29406e-09	5.4409e-07	cenpx	3	57825938	57830023	+	573	protein_coding	centromere protein X [Source:ZFIN;Acc:ZDB-GENE-110411-78]	-	1172	1224	960	2671	1781	2318	139.019	137.132	105.899	435.877	233.952	334.803
novel.3631	15.1652	102.759	70.0012	304.341	493.525	446.965	-2.72663	7.51237e-09	5.58151e-07	-	CHR_ALT_CTG22_1_3	16506578	16517112	-	3072	-	PF00169:PH domain	PH	17	121	83	239	488	390	0.376123	2.52857	1.70778	7.27481	11.9568	10.5069
novel.3609	37.4669	36.5178	43.0128	113.332	126.415	170.764	-1.81119	7.69222e-09	5.69255e-07	-	CHR_ALT_CTG22_1_24	31001074	31033513	-	1843	-	-	-	42	43	51	89	125	149	1.54891	1.4978	1.74912	4.51554	5.10508	6.691
ENSDARG00000062919	302.412	278.554	352.536	623.962	664.438	689.931	-1.08367	7.75586e-09	5.71704e-07	tceanc2	2	10878406	10880549	+	961	protein_coding	transcription elongation factor A (SII) N-terminal and central domain containing 2 [Source:ZFIN;Acc:ZDB-GENE-070705-486]	-	339	328	418	490	657	602	23.9761	21.911	27.4933	47.678	51.4588	51.8446
ENSDARG00000087961	1750.24	2763.46	1752.56	8739.29	3939.1	10445.2	-1.88361	7.89164e-09	5.79432e-07	avd	10	21359062	21362320	-	973	protein_coding	avidin [Source:ZFIN;Acc:ZDB-GENE-140205-1]	-	1962	3254	2078	6863	3895	9114	137.053	214.692	134.992	659.548	301.309	775.223
ENSDARG00000063921	5238.23	3262.82	7192.42	1521.7	2065.12	1165.55	1.72323	7.95878e-09	5.82079e-07	mt-nd5	MT	12897	14717	+	1821	protein_coding	NADH dehydrogenase 5, mitochondrial [Source:ZFIN;Acc:ZDB-GENE-011205-12]	-	5872	3842	8528	1195	2042	1017	219.168	135.444	296.014	61.3625	84.4041	46.2212
ENSDARG00000067717	1697.61	1588.95	1551.83	3575.69	2715.4	3481.74	-1.01405	8.03977e-09	5.851e-07	tomm7	19	2685779	2695427	+	584	protein_coding	translocase of outer mitochondrial membrane 7 homolog (yeast) [Source:ZFIN;Acc:ZDB-GENE-060825-115]	-	1903	1871	1840	2808	2685	3038	221.476	205.67	199.15	449.603	346.058	430.532
ENSDARG00000099997	388.942	463.691	422.538	1053.1	776.695	966.133	-1.13175	8.06259e-09	5.851e-07	cox20	13	2515900	2520931	-	578	protein_coding	COX20 cytochrome c oxidase assembly factor [Source:ZFIN;Acc:ZDB-GENE-040718-467]	-	436	546	501	827	768	843	51.2696	60.6423	54.7878	133.79	100.012	120.706
ENSDARG00000068755	1762.73	1687.46	2116.9	3850.74	3658.96	3392.35	-0.969522	8.14191e-09	5.88575e-07	exosc8	10	35002786	35011502	+	1267	protein_coding	exosome component 8 [Source:ZFIN;Acc:ZDB-GENE-030131-1736]	RNase_PH	1976	1987	2510	3024	3618	2960	106.001	100.677	125.219	223.177	214.936	193.351
ENSDARG00000077962	80.2863	96.8146	70.0012	235.578	220.468	209.73	-1.42946	8.42904e-09	6.06988e-07	gltpb	10	40321067	40328989	+	856	protein_coding	glycolipid transfer protein b [Source:ZFIN;Acc:ZDB-GENE-091118-80]	-	90	114	83	185	218	183	7.14612	8.54953	6.12885	20.2089	19.169	17.6932
ENSDARG00000038577	3719.04	3239.89	2860.77	8161.17	5842.4	7252.3	-1.11404	9.31069e-09	6.65401e-07	cox6c	6	52235441	52241529	+	415	protein_coding	cytochrome c oxidase subunit VIc [Source:ZFIN;Acc:ZDB-GENE-040724-95]	-	4169	3815	3392	6409	5777	6328	682.787	590.143	516.633	1444.07	1047.78	1261.97
ENSDARG00000093345	420.165	376.218	484.105	1044.18	797.932	993.638	-1.14636	9.31128e-09	6.65401e-07	si:ch73-27e22.7	22	8536838	8543629	+	769	protein_coding	si:ch73-27e22.7 [Source:ZFIN;Acc:ZDB-GENE-070705-235]	-	471	443	574	820	789	867	41.629	36.9818	47.1802	99.7086	77.2268	93.3089
ENSDARG00000106529	788.59	850.949	794.472	2554.42	1437.09	2057.19	-1.31281	9.63472e-09	6.84926e-07	DUT	18	5308392	5318966	+	4979	protein_coding	deoxyuridine triphosphatase [Source:HGNC Symbol;Acc:HGNC:3078]	-	884	1002	942	2006	1421	1795	12.0673	12.9192	11.9587	37.6733	21.4817	29.8368
ENSDARG00000043509	10746.8	9802.05	9512.58	20665.9	17103.5	18329	-0.90002	9.65766e-09	6.84926e-07	rpl11	19	43780970	43786940	+	611	protein_coding	ribosomal protein L11 [Source:ZFIN;Acc:ZDB-GENE-040625-147]	-	12047	11542	11279	16229	16912	15993	1340.11	1212.69	1166.82	2483.68	2083.39	2166.3
novel.3556	19385.6	20210.5	23933.7	88215.5	36467.2	74428.9	-1.64806	9.70098e-09	6.85402e-07	-	CHR_ALT_CTG22_1_13	25415726	25417200	-	726	-	PF02140:Galactose binding lectin domain	-	21731	23798	28378	69276	36059	64943	2034.44	2104.33	2470.7	8922.6	3738.48	7403.31
ENSDARG00000063341	628.017	572.395	578.564	1379.08	1049.75	1222.85	-1.03701	9.95798e-09	7.00915e-07	si:ch211-284b7.3	2	6042039	6051836	-	1146	protein_coding	si:ch211-284b7.3 [Source:ZFIN;Acc:ZDB-GENE-061207-34]	-	704	674	686	1083	1038	1067	41.7532	37.756	37.8368	88.3668	68.1758	77.0566
ENSDARG00000079876	252.456	285.348	306.15	105.692	127.426	102	1.33009	1.01228e-08	7.09848e-07	CU855878.1	22	22129358	22130623	-	1266	protein_coding	-	C2	283	336	363	83	126	89	15.1934	17.0379	18.1237	6.13041	7.49125	5.81817
ENSDARG00000095504	308.656	422.077	518.684	2024.69	791.865	1786.71	-1.88079	1.07456e-08	7.50707e-07	si:ch211-167j6.3	9	12885746	12888157	-	944	protein_coding	si:ch211-167j6.3 [Source:ZFIN;Acc:ZDB-GENE-070912-145]	-	346	497	615	1590	783	1559	24.9118	33.7983	41.1792	157.496	62.432	136.68
ENSDARG00000070705	253.348	311.675	498.443	78.9503	126.415	56.1572	2.01977	1.10013e-08	7.65713e-07	zgc:64022	19	24123409	24125457	-	1519	protein_coding	zgc:64022 [Source:ZFIN;Acc:ZDB-GENE-040426-1340]	Ras	284	367	591	62	125	49	12.7076	15.5103	24.5926	3.81662	6.19398	2.66974
novel.2527	341.663	303.182	341.572	635.423	882.883	689.931	-1.16368	1.13881e-08	7.89701e-07	-	CHR_ALT_CTG14_1_27	33254993	33259537	+	1698	-	PF00595:PDZ domain	PDZ	383	357	405	499	873	602	15.3307	13.4971	15.0762	27.4794	38.6985	29.342
ENSDARG00000043177	2252.48	2321.85	2556.31	4231.48	4185.86	4332.12	-0.838288	1.14651e-08	7.91486e-07	lsm1	8	44613135	44618213	+	919	protein_coding	LSM1, U6 small nuclear RNA associated [Source:ZFIN;Acc:ZDB-GENE-040801-68]	LSM	2525	2734	3031	3323	4139	3780	186.744	190.983	208.471	338.111	338.998	340.413
ENSDARG00000029100	1751.13	1580.46	1716.3	3748.87	2963.17	3119.59	-0.961549	1.14984e-08	7.91486e-07	chchd1	13	21768447	21776678	+	1695	protein_coding	coiled-coil-helix-coiled-coil-helix domain containing 1 [Source:ZFIN;Acc:ZDB-GENE-060810-176]	-	1963	1861	2035	2944	2930	2722	78.714	70.4835	75.8873	162.41	130.111	132.907
novel.4399	783.237	853.497	870.377	1805.67	1451.25	1649.19	-0.968065	1.17404e-08	8.02328e-07	-	CHR_ALT_CTG4_1_4	9536927	9539508	+	666	-	PF01423:LSM domain	LSM	878	1005	1032	1418	1435	1439	89.6029	96.873	97.9444	199.089	162.179	178.82
novel.5290	1095.46	979.186	1111.59	2618.09	1818.36	2442.26	-1.10995	1.17416e-08	8.02328e-07	-	CHR_ALT_CTG8_1_5	21117565	21120144	+	805	-	PF02792:Mago nashi protein	-	1228	1153	1318	2056	1798	2131	103.682	91.9484	103.489	238.821	168.117	219.088
ENSDARG00000042133	119.537	85.7743	109.64	305.614	232.604	319.752	-1.44503	1.18035e-08	8.03628e-07	si:dkey-51e6.1	20	33981946	33985743	+	749	protein_coding	si:dkey-51e6.1 [Source:ZFIN;Acc:ZDB-GENE-041014-198]	-	134	101	130	240	230	279	12.1597	8.65666	10.9707	29.9623	23.1134	30.8285
ENSDARG00000045352	2519.21	2271.75	3293.43	5872.89	5403.49	5771.58	-1.07633	1.19755e-08	8.12378e-07	cst14a.2	24	20920563	20921714	+	721	protein_coding	cystatin 14a, tandem duplicate 2 [Source:ZFIN;Acc:ZDB-GENE-040426-1065]	-	2824	2675	3905	4612	5343	5036	266.214	238.177	342.342	598.135	557.786	578.07
ENSDARG00000019444	6788.65	6119.7	6518.55	13248.4	10898	11818.2	-0.888472	1.26561e-08	8.55449e-07	ssr4	23	18569291	18572685	-	1185	protein_coding	signal sequence receptor, delta [Source:ZFIN;Acc:ZDB-GENE-030131-4900]	-	7610	7206	7729	10404	10776	10312	436.484	390.379	412.268	820.97	684.474	720.203
ENSDARG00000074848	500.451	577.49	750.616	1738.18	1193.36	1531.14	-1.28659	1.47634e-08	9.94296e-07	smim7	11	7151579	7156693	-	1621	protein_coding	small integral membrane protein 7 [Source:ZFIN;Acc:ZDB-GENE-060810-180]	-	561	680	890	1365	1180	1336	23.5224	26.93	34.7041	78.7399	54.7919	68.2109
novel.5010	1982.18	2280.24	1331.71	6058.8	4112.03	4446.73	-1.38562	1.48884e-08	9.99123e-07	-	CHR_ALT_CTG6_3_2	28203779	28204692	+	478	-	-	-	2222	2685	1579	4758	4066	3880	315.95	360.601	208.799	930.768	640.261	671.791
ENSDARG00000014898	2696.73	2460.28	2471.13	5671.69	4194.96	5739.49	-1.03259	1.70696e-08	1.1414e-06	ncbp2	22	38930725	38934989	-	922	protein_coding	nuclear cap binding protein subunit 2 [Source:ZFIN;Acc:ZDB-GENE-020419-31]	RRM_1	3023	2897	2930	4454	4148	5008	222.848	201.71	200.868	451.715	338.63	449.535
ENSDARG00000063899	5607.55	3680.65	5614.44	1608.29	2389.75	1277.86	1.49775	1.74215e-08	1.16079e-06	mt-nd2	MT	4993	6039	+	1047	protein_coding	NADH dehydrogenase 2, mitochondrial [Source:ZFIN;Acc:ZDB-GENE-011205-8]	-	6286	4334	6657	1263	2363	1115	408.065	265.738	401.889	112.798	169.877	88.137
ENSDARG00000053217	1005.36	1101.48	1188.33	3186.03	1866.9	3267.43	-1.33598	1.77871e-08	1.18095e-06	cox7a2a	17	49983157	49995366	-	662	protein_coding	cytochrome c oxidase subunit VIIa polypeptide 2a (liver) [Source:ZFIN;Acc:ZDB-GENE-050522-153]	-	1127	1297	1409	2502	1846	2851	115.709	125.775	134.533	353.406	209.89	356.426
ENSDARG00000003519	2132.94	1979.6	1922.08	4314.25	3379.84	3873.7	-0.938613	1.81267e-08	1.19925e-06	aprt	7	55530532	55539805	-	2742	protein_coding	adenine phosphoribosyltransferase [Source:ZFIN;Acc:ZDB-GENE-040426-1492]	Pribosyltran	2391	2331	2279	3388	3342	3380	59.2671	54.574	52.5353	115.537	91.7395	102.019
ENSDARG00000099122	1614.65	1492.98	1283.64	3673.74	2606.17	3092.08	-1.09353	1.83728e-08	1.21124e-06	naa38	5	53876169	53908674	+	743	protein_coding	N(alpha)-acetyltransferase 38, NatC auxiliary subunit [Source:ZFIN;Acc:ZDB-GENE-030131-7762]	LSM	1810	1758	1522	2885	2577	2698	165.574	151.894	129.479	363.08	261.062	300.527
ENSDARG00000069422	4531.71	4485.74	4954.06	8688.36	8941.09	7675.2	-0.856918	1.88942e-08	1.24125e-06	nhp2	21	30401784	30409204	-	1175	protein_coding	NHP2 ribonucleoprotein homolog (yeast) [Source:ZFIN;Acc:ZDB-GENE-030131-533]	-	5080	5282	5874	6823	8841	6697	293.851	288.583	315.988	542.978	566.345	471.707
ENSDARG00000096668	146.299	180.89	229.402	417.673	464.196	491.662	-1.30288	1.90776e-08	1.24891e-06	MZT1	1	30718246	30723258	-	1119	protein_coding	si:dkey-15d12.2 [Source:ZFIN;Acc:ZDB-GENE-090313-33]	-	164	213	272	328	459	429	9.96129	12.2197	15.3643	27.4087	30.8745	31.7291
ENSDARG00000100686	2507.61	2250.51	3091.86	5445.03	5601.71	4869.63	-1.01974	1.92793e-08	1.25773e-06	si:ch211-241b2.4	21	2368531	2376012	-	1047	protein_coding	si:ch211-241b2.4 [Source:ZFIN;Acc:ZDB-GENE-081104-191]	zf-C2H2	2811	2650	3666	4276	5539	4249	182.48	162.484	221.32	381.888	398.201	335.869
ENSDARG00000011405	5272.13	5495.5	5172.5	9982.12	8629.6	9764.47	-0.831956	1.96773e-08	1.27923e-06	rps9	16	31921812	31927522	+	4959	protein_coding	ribosomal protein S9 [Source:ZFIN;Acc:ZDB-GENE-010724-15]	S4	5910	6471	6133	7839	8533	8520	81.0019	83.7699	78.1724	147.813	129.517	142.192
ENSDARG00000099776	2512.07	1923.55	2824.51	627.782	1201.45	716.29	1.51107	1.99442e-08	1.29209e-06	glula	2	18988407	18992350	+	2176	protein_coding	glutamate-ammonia ligase (glutamine synthase) a [Source:ZFIN;Acc:ZDB-GENE-030131-688]	-	2816	2265	3349	493	1188	625	87.958	66.8221	97.2816	21.1852	41.0937	23.7712
ENSDARG00000086699	734.173	716.767	631.698	1507.7	1210.55	1421.12	-0.990645	2.01554e-08	1.30128e-06	smim15	8	16726386	16730368	+	738	protein_coding	small integral membrane protein 15 [Source:ZFIN;Acc:ZDB-GENE-070410-48]	-	823	844	749	1184	1197	1240	75.7958	73.4171	64.1505	150.017	122.083	139.058
ENSDARG00000091413	925.076	894.261	793.628	1899.9	1490.69	1862.36	-1.00715	2.06267e-08	1.32712e-06	TIMM22	5	62988916	62994386	+	895	protein_coding	translocase of inner mitochondrial membrane 22 [Source:HGNC Symbol;Acc:HGNC:17317]	-	1037	1053	941	1492	1474	1625	78.7512	75.5294	66.457	155.88	123.963	150.266
ENSDARG00000091656	135.595	76.4325	74.2182	538.645	206.31	487.078	-2.10537	2.09329e-08	1.33824e-06	lsm8	4	9536860	9539424	+	628	protein_coding	LSM8 homolog, U6 small nuclear RNA associated [Source:ZFIN;Acc:ZDB-GENE-070629-3]	-	152	90	88	423	204	425	16.4507	9.20013	8.85722	62.9834	24.4505	56.0092
ENSDARG00000063079	188.227	183.438	166.148	50.9357	75.8491	49.2808	1.60387	2.09424e-08	1.33824e-06	ago3b	19	10661520	10686713	+	4832	protein_coding	argonaute RISC catalytic component 3b [Source:ZFIN;Acc:ZDB-GENE-060503-452]	Piwi	211	216	197	40	75	43	2.96795	2.86971	2.577	0.774066	1.16829	0.736498
ENSDARG00000058079	810.892	870.482	945.438	1593.01	1657.56	1593.03	-0.882745	2.12238e-08	1.35161e-06	txndc17	15	16328450	16333015	-	830	protein_coding	thioredoxin domain containing 17 [Source:ZFIN;Acc:ZDB-GENE-040801-193]	-	909	1025	1121	1251	1639	1390	74.4368	79.2787	85.3693	140.937	148.634	138.601
ENSDARG00000026582	320.253	236.941	279.162	532.278	686.687	734.628	-1.22492	2.18998e-08	1.38993e-06	iscub	5	31860043	31868847	+	1424	protein_coding	iron-sulfur cluster assembly enzyme b [Source:ZFIN;Acc:ZDB-GENE-050417-332]	-	359	279	331	418	679	641	17.1351	12.5778	14.6924	27.448	35.8903	37.2545
ENSDARG00000097618	279.218	297.238	418.321	741.114	771.638	765.571	-1.19527	2.21289e-08	1.39973e-06	FP102073.1	5	40557232	40713800	-	2729	lincRNA	-	-	313	350	496	582	763	668	7.79547	8.23333	11.4882	19.9418	21.0445	20.2583
ENSDARG00000096746	13.381	34.8193	21.0847	101.871	120.347	99.7076	-2.21429	2.23702e-08	1.40733e-06	CR381684.1	12	30630073	30632912	+	617	lincRNA	-	-	15	41	25	80	119	87	1.65237	4.26589	2.56112	12.1241	14.5171	11.6698
ENSDARG00000008920	1174.86	1183.01	970.74	3082.88	1904.32	2921.32	-1.24823	2.23994e-08	1.40733e-06	mrpl53	19	32158010	32164532	+	396	protein_coding	mitochondrial ribosomal protein L53 [Source:ZFIN;Acc:ZDB-GENE-040912-93]	-	1317	1393	1151	2421	1883	2549	226.044	225.822	183.719	571.669	357.909	532.727
ENSDARG00000038859	115.969	146.071	134.942	394.752	261.932	413.729	-1.42915	2.27481e-08	1.42228e-06	rgs20	2	30752501	30784502	-	5569	protein_coding	regulator of G protein signaling 20 [Source:ZFIN;Acc:ZDB-GENE-040718-128]	RGS	130	172	160	310	259	361	1.5866	1.98272	1.81601	5.20511	3.50058	5.36488
ENSDARG00000056583	1027.66	1064.96	1034.84	2854.95	1758.69	2456.02	-1.17625	2.27893e-08	1.42228e-06	ndufs6	19	28281201	28283877	-	818	protein_coding	NADH dehydrogenase (ubiquinone) Fe-S protein 6 [Source:ZFIN;Acc:ZDB-GENE-040912-86]	-	1152	1254	1227	2242	1739	2143	95.7196	98.4136	94.8125	256.287	160.016	216.82
ENSDARG00000036830	48.1718	27.176	37.9525	148.987	162.823	107.73	-1.89096	2.36827e-08	1.47313e-06	krt91	19	5378563	5380770	-	1754	protein_coding	keratin 91 [Source:ZFIN;Acc:ZDB-GENE-040801-181]	Filament	54	32	45	117	161	94	2.0925	1.1712	1.62165	6.23737	6.90898	4.43536
ENSDARG00000032876	373.777	387.258	260.607	1107.85	674.551	909.975	-1.3974	2.57152e-08	1.59425e-06	trit1	19	30722767	30800082	-	2664	protein_coding	tRNA isopentenyltransferase 1 [Source:ZFIN;Acc:ZDB-GENE-060503-297]	IPPT	419	456	309	870	667	794	10.6901	10.9886	7.3316	30.5373	18.8456	24.667
ENSDARG00000094258	133.81	277.705	193.979	651.977	817.148	474.471	-1.68244	2.77638e-08	1.71276e-06	commd9	17	24618640	24622996	+	1014	protein_coding	COMM domain containing 9 [Source:ZFIN;Acc:ZDB-GENE-070424-139]	-	150	327	230	512	808	414	10.0544	20.7024	14.3372	47.2147	59.9779	33.7903
novel.3868	430.87	355.836	395.549	1007.25	1130.66	697.953	-1.26263	2.78097e-08	1.71276e-06	-	CHR_ALT_CTG23_2_4	19679074	19681101	+	706	-	PF15114:Uncharacterised protein family UPF0640	-	483	419	469	791	1118	609	46.499	38.0996	41.9897	104.765	119.194	71.3909
ENSDARG00000067920	768.072	867.934	1111.59	397.298	449.027	333.505	1.2191	2.80018e-08	1.71894e-06	rab8a	2	55270566	55298075	-	2563	protein_coding	RAB8A, member RAS oncogene family [Source:ZFIN;Acc:ZDB-GENE-070424-36]	Ras	861	1022	1318	312	444	291	22.8326	25.5984	32.5043	11.3829	13.0392	9.39668
ENSDARG00000059357	3505.83	3468.34	3713.44	7087.7	6267.16	5935.47	-0.851858	2.83568e-08	1.73505e-06	sarnp	11	3308656	3318747	+	1212	protein_coding	SAP domain containing ribonucleoprotein [Source:ZFIN;Acc:ZDB-GENE-050522-161]	SAP	3930	4084	4403	5566	6197	5179	220.39	216.319	229.626	429.423	384.854	353.65
ENSDARG00000026183	973.248	1013.16	1281.11	2269.19	2058.04	2163.77	-0.990016	2.86346e-08	1.74634e-06	polr2eb	22	17606588	17611582	+	1215	protein_coding	polymerase (RNA) II (DNA directed) polypeptide E, b [Source:ZFIN;Acc:ZDB-GENE-040801-83]	-	1091	1193	1519	1782	2035	1888	61.0309	63.034	79.0234	137.144	126.068	128.604
ENSDARG00000088639	7350.66	7131.16	8892.69	16905.6	13801.5	14693.7	-0.957732	2.93683e-08	1.78527e-06	cdca9	12	22672323	22745783	+	1224	protein_coding	cell division cycle associated 9 [Source:ZFIN;Acc:ZDB-GENE-090706-4]	-	8240	8397	10544	13276	13647	12821	457.559	440.406	544.501	1014.22	839.215	866.903
ENSDARG00000074340	991.09	897.658	919.293	2042.52	1564.51	1912.78	-0.974715	3.27339e-08	1.98342e-06	serf2	7	30275513	30280934	-	1325	protein_coding	small EDRK-rich factor 2 [Source:ZFIN;Acc:ZDB-GENE-041108-1]	-	1111	1057	1090	1604	1547	1669	56.9902	51.2118	51.9978	113.197	87.8804	104.249
ENSDARG00000020504	14434.6	14365.9	20151.9	34869.3	31665.5	34234.1	-1.04158	3.36218e-08	2.03065e-06	h3f3b.1	3	45776370	45778123	-	809	protein_coding	H3 histone, family 3B.1 [Source:ZFIN;Acc:ZDB-GENE-050417-65]	Histone	16181	16916	23894	27383	31311	29871	1359.44	1342.33	1866.87	3165.03	2913.17	3055.85
ENSDARG00000093020	25.87	16.1358	9.27727	96.7778	72.8151	97.4155	-2.38318	3.42618e-08	2.06265e-06	CR356233.2	4	6411080	6416172	-	392	lincRNA	-	-	29	19	11	76	72	85	5.02821	3.11156	1.7737	18.1289	13.825	17.9458
ENSDARG00000039958	850.143	705.727	1056.77	1893.53	1711.16	2151.16	-1.13938	3.48665e-08	2.09233e-06	utp11l	16	33645721	33650578	-	1095	protein_coding	UTP11-like, U3 small nucleolar ribonucleoprotein (yeast) [Source:ZFIN;Acc:ZDB-GENE-030131-8093]	-	953	831	1253	1487	1692	1877	59.1535	48.7189	72.3288	126.982	116.306	141.867
ENSDARG00000074456	401.431	357.534	337.355	871	644.212	869.863	-1.12079	3.85483e-08	2.30588e-06	setd9	10	2684958	2691375	+	582	protein_coding	SET domain containing 9 [Source:ZFIN;Acc:ZDB-GENE-120727-15]	-	450	421	400	684	637	759	52.5522	46.4376	43.4422	109.895	82.3823	107.932
ENSDARG00000039493	341.663	259.021	314.584	764.035	584.544	668.156	-1.13918	3.90492e-08	2.3284e-06	naa20	20	49105429	49117438	-	779	protein_coding	N(alpha)-acetyltransferase 20, NatB catalytic subunit [Source:ZFIN;Acc:ZDB-GENE-050327-47]	Acetyltransf_1	383	305	373	600	578	583	33.4167	25.1347	30.2654	72.021	55.848	61.9386
ENSDARG00000096304	215.881	224.202	203.257	457.148	408.574	460.718	-1.04333	4.15436e-08	2.46927e-06	btr31	23	46183410	46190073	+	1439	protein_coding	bloodthirsty-related gene family, member 31 [Source:ZFIN;Acc:ZDB-GENE-090512-3]	SPRY	242	264	241	359	404	402	11.4303	11.7775	10.586	23.3281	21.1319	23.1204
ENSDARG00000088989	14586.2	15812.2	11071.2	61210.7	22498.9	57874	-1.77152	4.37118e-08	2.58992e-06	si:dkey-241l7.5	20	54018005	54019284	+	700	protein_coding	si:dkey-241l7.5 [Source:ZFIN;Acc:ZDB-GENE-041014-237]	Lectin_C	16351	18619	13127	48069	22247	50498	1587.62	1707.53	1185.34	6421.14	2392.16	5970.44
ENSDARG00000092954	1966.12	1897.23	2273.77	4050.66	3532.55	3755.65	-0.885491	4.38678e-08	2.59097e-06	mrpl34	2	24317465	24320183	+	937	protein_coding	mitochondrial ribosomal protein L34 [Source:ZFIN;Acc:ZDB-GENE-070912-582]	-	2204	2234	2696	3181	3493	3277	159.872	153.057	181.867	317.446	280.593	289.446
ENSDARG00000024687	454.064	310.826	338.199	907.929	968.846	711.706	-1.23108	4.4611e-08	2.62658e-06	polr3g	5	48666485	48675195	+	3887	protein_coding	polymerase (RNA) III (DNA directed) polypeptide G [Source:ZFIN;Acc:ZDB-GENE-081104-312]	-	509	366	401	713	958	621	8.9003	6.04474	6.52085	17.1522	18.5511	13.2223
novel.3511	164.141	196.177	185.545	522.091	381.268	380.494	-1.23222	4.55381e-08	2.67276e-06	-	CHR_ALT_CTG21_1_5	15733219	15748278	+	2843	-	PF00180:Isocitrate/isopropylmalate dehydrogenase	-	184	231	220	410	377	332	4.39888	5.2161	4.89125	13.485	9.98118	9.66477
ENSDARG00000035699	1367.54	1485.34	1334.24	3322.28	2344.24	2803.27	-1.01605	4.71484e-08	2.75863e-06	srp19	8	537809	544787	+	2008	protein_coding	signal recognition particle 19 [Source:ZFIN;Acc:ZDB-GENE-040426-2657]	SRP19	1533	1749	1582	2609	2318	2446	51.8896	55.9161	49.7986	121.494	86.8895	100.814
ENSDARG00000060081	58.8766	71.337	52.2901	202.469	149.676	173.056	-1.52279	4.79341e-08	2.79586e-06	crb2b	8	2878756	2906214	+	3375	protein_coding	crumbs family member 2b [Source:ZFIN;Acc:ZDB-GENE-060610-1]	Laminin_G_2	66	84	62	159	148	151	1.32914	1.59778	1.16116	4.40523	3.3007	3.70283
novel.3273	225.694	118.046	127.352	440.594	512.74	412.583	-1.53722	5.16724e-08	3.00454e-06	-	CHR_ALT_CTG1_1_29	29055340	29058388	-	1518	-	PF15348:Gemini of Cajal bodies-associated protein 8	-	253	139	151	346	507	360	11.3279	5.87833	6.28752	21.3132	25.1393	19.6273
novel.708	41.0352	43.3118	37.9525	208.836	98.0982	151.281	-1.902	5.35694e-08	3.1052e-06	-	19	8422910	8424437	+	505	-	-	-	46	51	45	164	97	132	6.1911	6.4832	5.63243	30.3667	14.4577	21.6328
ENSDARG00000055524	1481.73	1465.81	1330.87	3010.3	2325.03	2937.36	-0.951056	5.60742e-08	3.24036e-06	rnf7	18	41757263	41766098	-	725	protein_coding	ring finger protein 7 [Source:ZFIN;Acc:ZDB-GENE-050220-12]	-	1661	1726	1578	2364	2299	2563	155.716	152.832	137.576	304.898	238.681	292.577
ENSDARG00000095921	1332.75	1137.15	1129.3	2646.11	2023.65	2430.8	-0.980046	5.82794e-08	3.35743e-06	LO018013.1	2	57268781	57287258	-	609	processed_transcript	-	-	1494	1339	1339	2078	2001	2121	166.738	141.148	138.975	319.061	247.313	288.24
ENSDARG00000033175	2631.61	2749.02	3695.73	6717.14	5660.36	6260.95	-1.03799	5.93065e-08	3.40612e-06	snrpe	11	37720552	37726201	+	598	protein_coding	small nuclear ribonucleoprotein polypeptide E [Source:ZFIN;Acc:ZDB-GENE-040426-1112]	-	2950	3237	4382	5275	5597	5463	335.291	347.498	463.175	824.834	704.485	756.067
ENSDARG00000105043	32493.6	26348.8	31536.8	64703.6	50454.8	58790.8	-0.944592	6.62574e-08	3.79369e-06	si:dkey-152b24.6	16	46576702	46579981	-	1313	protein_coding	si:dkey-152b24.6 [Source:ZFIN;Acc:ZDB-GENE-100922-31]	-	36425	31026	37393	50812	49890	51298	1885.54	1516.95	1800.11	3618.65	2860	3233.45
ENSDARG00000115271	5231.1	4807.61	3425.84	14580.3	7896.4	13094.9	-1.40152	6.72665e-08	3.83973e-06	zgc:171772	11	44898714	44906703	-	3216	protein_coding	zgc:171772 [Source:ZFIN;Acc:ZDB-GENE-070928-31]	-	5864	5661	4062	11450	7808	11426	123.931	113.002	79.8359	332.916	182.743	294.041
ENSDARG00000092136	514.724	484.073	673.867	1335.79	1105.37	1118.56	-1.08914	7.06732e-08	4.02193e-06	cenpw	16	40131473	40153682	+	1112	protein_coding	centromere protein W [Source:ZFIN;Acc:ZDB-GENE-100922-200]	-	577	570	799	1049	1093	976	35.2673	32.9064	45.4168	88.2096	73.9832	72.6399
ENSDARG00000068883	2182	1477.7	2332.81	5326.6	3793.47	4845.56	-1.22055	7.31404e-08	4.14647e-06	tspan13a	15	34592215	34599768	+	3952	protein_coding	tetraspanin 13a [Source:ZFIN;Acc:ZDB-GENE-040718-19]	Tetraspannin	2446	1740	2766	4183	3751	4228	42.067	28.2646	44.2394	98.9728	71.441	88.5418
ENSDARG00000112579	288.139	249.68	228.558	539.918	495.547	696.807	-1.1766	7.33045e-08	4.14647e-06	cmss1	9	29985010	30004074	+	2534	protein_coding	cms1 ribosomal small subunit homolog (yeast) [Source:ZFIN;Acc:ZDB-GENE-041010-146]	-	323	294	271	424	490	608	8.66358	7.44821	6.75985	15.646	14.5548	19.8576
ENSDARG00000015537	142.731	140.976	147.593	383.291	272.045	350.696	-1.22012	7.54437e-08	4.25462e-06	gad2	24	6133147	6158933	-	6525	protein_coding	glutamate decarboxylase 2 [Source:ZFIN;Acc:ZDB-GENE-030909-9]	-	160	166	175	301	269	306	1.66664	1.6332	1.69524	4.31351	3.10305	3.88125
ENSDARG00000038720	33681	28556.9	29028.6	56644.3	54128.9	77606.9	-1.04549	7.60217e-08	4.27433e-06	si:ch211-14a17.7	2	38282647	38284749	-	1166	protein_coding	si:ch211-14a17.7 [Source:ZFIN;Acc:ZDB-GENE-030616-590]	Zona_pellucida	37756	33626	34419	44483	53523	67716	2200.84	1851.35	1865.84	3567.31	3455.09	4806.43
novel.4116	2446.06	2017.82	2390.16	4409.76	3945.16	5434.64	-1.00852	7.95459e-08	4.4591e-06	-	CHR_ALT_CTG2_1_3	38286329	38289482	-	2060	-	PF00100:Zona pellucida-like domain	Zona_pellucida	2742	2376	2834	3463	3901	4742	90.4694	74.044	86.9575	157.192	142.537	190.513
novel.367	99.9118	119.744	115.544	309.434	226.536	280.786	-1.28261	8.02749e-08	4.48653e-06	-	14	50426116	50762162	+	1571	-	-	-	112	141	137	243	224	245	4.84555	5.76174	5.51212	14.4636	10.7322	12.9068
novel.1368	46.3876	46.7088	35.4223	118.425	124.393	202.853	-1.79473	8.53399e-08	4.75541e-06	-	3	18133322	18140461	-	827	-	-	-	52	55	42	93	123	177	4.27366	4.26941	3.2101	10.5153	11.1948	17.7132
ENSDARG00000041811	6813.63	5594.86	4594.78	15000.6	10221.4	12752.3	-1.15918	8.65026e-08	4.8059e-06	rps25	10	39125637	39130935	-	573	protein_coding	ribosomal protein S25 [Source:ZFIN;Acc:ZDB-GENE-040426-1788]	-	7638	6588	5448	11780	10107	11127	905.997	738.091	600.976	1922.36	1327.66	1607.14
ENSDARG00000032985	1138.28	1053.07	877.124	2315.03	1787	2076.67	-1.00958	8.70694e-08	4.82308e-06	mrpl27	12	21684239	21688087	+	661	protein_coding	mitochondrial ribosomal protein L27 [Source:ZFIN;Acc:ZDB-GENE-050522-129]	-	1276	1240	1040	1818	1767	1812	131.205	120.429	99.4503	257.18	201.211	226.875
ENSDARG00000063330	299.735	233.544	274.945	110.785	123.381	105.438	1.24917	8.79948e-08	4.85996e-06	mgat4a	9	7091028	7213772	-	7428	protein_coding	mannosyl (alpha-1,3-)-glycoprotein beta-1,4-N-acetylglucosaminyltransferase, isozyme A [Source:ZFIN;Acc:ZDB-GENE-070912-27]	-	336	275	326	87	122	92	3.07446	2.37669	2.77409	1.0952	1.23625	1.02505
ENSDARG00000087996	1653.9	1746.06	1693.52	3281.53	3048.12	4842.12	-1.13309	8.96226e-08	4.93531e-06	pabpn1l	7	55637379	55648459	-	1085	protein_coding	poly(A) binding protein, nuclear 1-like (cytoplasmic) [Source:ZFIN;Acc:ZDB-GENE-080709-5]	RRM_1	1854	2056	2008	2577	3014	4225	116.14	121.648	116.979	222.09	209.089	322.275
ENSDARG00000077085	1416.61	1146.49	1525.69	2987.38	2740.68	2405.59	-0.992162	9.14138e-08	5.01918e-06	zgc:110821	22	2648931	2659494	+	1439	protein_coding	zgc:110821 [Source:ZFIN;Acc:ZDB-GENE-050227-8]	zf-C2H2	1588	1350	1809	2346	2710	2099	75.0052	60.226	79.4606	152.445	141.751	120.721
ENSDARG00000115281	20.5176	22.9298	24.4583	177.002	58.6566	113.46	-2.35712	9.21685e-08	5.04582e-06	zgc:165555	25	35107480	35107791	-	312	protein_coding	zgc:165555 [Source:ZFIN;Acc:ZDB-GENE-070620-17]	-	23	27	29	139	58	99	5.01043	5.55546	5.87513	41.6587	13.9924	26.261
novel.1872	35.6828	31.4223	45.543	115.879	124.393	114.606	-1.65555	9.35097e-08	5.10432e-06	-	9	34548304	34587736	-	1565	-	-	-	40	37	54	91	123	100	1.73719	1.51774	2.18099	5.43716	5.91573	5.2883
ENSDARG00000059298	77.6101	88.3221	80.9653	497.896	135.517	500.83	-2.19828	9.54547e-08	5.19534e-06	spcs1	11	3989403	3993738	+	760	protein_coding	signal peptidase complex subunit 1 [Source:ZFIN;Acc:ZDB-GENE-050809-130]	-	87	104	96	391	134	437	7.7805	8.78478	7.98421	48.107	13.2712	47.5881
novel.1806	56.2004	87.4728	74.2182	179.548	193.162	280.786	-1.58385	1.02653e-07	5.57092e-06	-	8	5937223	6045693	-	1408	-	-	-	63	103	88	141	191	245	3.04116	4.69619	3.95052	9.364	10.2105	14.401
ENSDARG00000017163	3874.26	3691.69	5586.6	8988.88	8913.79	9866.47	-1.07811	1.03954e-07	5.62524e-06	sinup	4	20176143	20177868	-	609	protein_coding	siaz-interacting nuclear protein [Source:ZFIN;Acc:ZDB-GENE-050913-2]	-	4343	4347	6624	7059	8814	8609	484.701	458.23	687.507	1083.85	1089.36	1169.95
novel.1029	2.67621	7.64325	10.1207	36.9284	61.6906	65.3257	-2.99951	1.06506e-07	5.74671e-06	-	22	13755700	13767523	+	1317	-	-	-	3	9	12	29	61	57	0.154824	0.4387	0.57593	2.059	3.48628	3.58195
novel.68	128.458	219.956	260.607	487.709	550.159	700.246	-1.51246	1.07216e-07	5.76843e-06	-	1	13364802	13678195	-	2420	-	-	-	144	259	309	383	544	611	4.04435	6.87061	8.07082	14.7989	16.92	20.8957
ENSDARG00000077815	41.9273	62.8445	70.0012	151.534	189.117	434.359	-2.14812	1.10508e-07	5.92849e-06	cdc26	5	57359542	57361594	-	558	protein_coding	cell division cycle 26 homolog [Source:ZFIN;Acc:ZDB-GENE-040822-18]	-	47	74	83	119	187	379	5.72487	8.51351	9.40196	19.9415	25.2246	56.2128
novel.2894	36.5749	29.7238	50.6033	124.792	114.279	236.089	-2.02229	1.12404e-07	6.01295e-06	-	CHR_ALT_CTG17_1_2	6563638	6610451	-	1249	-	PF12796:Ankyrin repeats (3 copies)	-	41	35	60	98	113	206	2.23112	1.79894	3.03643	7.33683	6.80979	13.6501
ENSDARG00000033138	85.6387	117.197	103.737	508.084	180.015	482.493	-1.93113	1.13143e-07	6.03525e-06	lyrm2	20	1196386	1199009	+	979	protein_coding	LYR motif containing 2 [Source:ZFIN;Acc:ZDB-GENE-040914-27]	-	96	138	123	399	178	421	6.66485	9.04914	7.94139	38.1097	13.6853	35.5901
ENSDARG00000034667	144.515	146.92	145.906	436.774	263.955	404.561	-1.33574	1.13873e-07	6.05696e-06	CABZ01090041.1	22	15633013	15643059	+	1964	protein_coding	-	Lipase	162	173	173	343	261	353	5.60628	5.65478	5.56774	16.3304	10.0027	14.8752
ENSDARG00000053963	13495.2	11458.9	10454.6	23919.4	20122.3	22356.3	-0.90702	1.14961e-07	6.09748e-06	npm2b	10	44552548	44560302	-	2767	protein_coding	nucleophosmin/nucleoplasmin, 2b [Source:ZFIN;Acc:ZDB-GENE-070410-125]	-	15128	13493	12396	18784	19897	19507	371.599	313.048	283.17	634.781	541.248	583.461
ENSDARG00000076283	2080.31	1999.14	2174.26	4463.24	3316.12	4110.93	-0.92679	1.18843e-07	6.28004e-06	snrpd3l	21	13327527	13331030	+	653	protein_coding	small nuclear ribonucleoprotein D3 polypeptide, like [Source:ZFIN;Acc:ZDB-GENE-030131-5219]	LSM	2332	2354	2578	3505	3279	3587	242.726	231.422	249.542	501.903	377.96	454.62
ENSDARG00000043635	925.076	818.677	1089.66	2079.45	1710.14	1815.37	-0.983859	1.19074e-07	6.28004e-06	cmc2	18	29885190	29898369	-	5648	protein_coding	C-x(9)-C motif containing 2 [Source:ZFIN;Acc:ZDB-GENE-030616-409]	-	1037	964	1292	1633	1691	1584	12.4792	10.957	14.4591	27.0356	22.5355	23.2108
ENSDARG00000069252	165.925	237.79	244.583	85.3173	82.9283	66.4718	1.4665	1.23526e-07	6.49654e-06	mixl1	20	43715157	43723860	-	2709	protein_coding	Mix paired-like homeobox [Source:ZFIN;Acc:ZDB-GENE-000208-20]	Homeobox	186	280	290	67	82	58	4.66665	6.63529	6.76649	2.31266	2.27836	1.77194
ENSDARG00000092705	81.1784	70.4878	62.4107	252.132	168.891	178.786	-1.48469	1.23947e-07	6.50043e-06	BX649384.2	19	43429805	43523538	-	805	antisense	-	-	91	83	74	198	167	156	7.68329	6.61901	5.81046	22.9993	15.6149	16.0383
ENSDARG00000099628	2048.19	1627.16	1882.44	3217.86	3365.68	3713.25	-0.889702	1.2571e-07	6.57448e-06	CR855307.1	14	48998812	49006059	+	1062	lincRNA	-	-	2296	1916	2232	2527	3328	3240	146.943	115.82	132.845	222.498	235.872	252.494
ENSDARG00000007989	1526.33	1444.58	1707.02	3094.34	2656.74	2747.12	-0.861086	1.26908e-07	6.61864e-06	nedd8	7	24205034	24207788	+	654	protein_coding	neural precursor cell expressed, developmentally down-regulated 8 [Source:ZFIN;Acc:ZDB-GENE-030616-588]	ubiquitin	1711	1701	2024	2430	2627	2397	177.817	166.97	195.617	347.435	302.343	303.334
ENSDARG00000040121	1876.91	1681.52	1656.41	3559.13	2856.98	3160.85	-0.876776	1.35654e-07	7.05516e-06	psma2	16	43335696	43344859	-	1753	protein_coding	proteasome subunit alpha 2 [Source:ZFIN;Acc:ZDB-GENE-050522-479]	Proteasome	2104	1980	1964	2795	2825	2758	81.5766	72.5094	70.8164	149.089	121.298	130.209
ENSDARG00000012777	330.066	408.489	402.296	710.553	732.197	779.324	-0.961584	1.46351e-07	7.5904e-06	nucks1b	23	18118535	18130264	-	2466	protein_coding	nuclear casein kinase and cyclin-dependent kinase substrate 1b [Source:ZFIN;Acc:ZDB-GENE-030131-4544]	-	370	481	477	558	724	680	10.1979	12.5217	12.2264	21.1586	22.0985	22.8216
ENSDARG00000056166	42.8194	73.8848	26.145	0	0	1.14606	6.86714	1.59178e-07	8.23283e-06	jac2	7	8598995	8602864	-	1016	protein_coding	jacalin 2 [Source:ZFIN;Acc:ZDB-GENE-160114-69]	-	48	87	31	0	0	1	3.21107	5.49714	1.9286	0	0	0.0814585
ENSDARG00000099667	2041.06	2085.76	2091.6	3965.34	3237.24	4055.92	-0.856216	1.62973e-07	8.40593e-06	snrpg	23	33957350	33961989	+	589	protein_coding	small nuclear ribonucleoprotein polypeptide G [Source:ZFIN;Acc:ZDB-GENE-040912-105]	-	2288	2456	2480	3114	3201	3539	264.023	267.685	266.14	494.366	409.061	497.274
ENSDARG00000021984	862.632	867.085	698.326	2056.53	1358.2	1818.8	-1.10761	1.6446e-07	8.45929e-06	ndufa2	21	44005521	44009169	-	381	protein_coding	NADH dehydrogenase (ubiquinone) 1 alpha subcomplex, 2 [Source:ZFIN;Acc:ZDB-GENE-050522-377]	-	967	1021	828	1615	1343	1587	172.506	172.033	137.366	396.363	265.319	344.732
ENSDARG00000069893	1148.09	1098.93	1241.47	659.617	664.438	615.437	0.846899	1.66069e-07	8.51865e-06	sphk2	16	32131568	32147182	+	6009	protein_coding	sphingosine kinase 2 [Source:ZFIN;Acc:ZDB-GENE-100922-225]	-	1287	1294	1472	518	657	537	14.5572	13.8243	15.4839	8.0607	8.22964	7.39609
ENSDARG00000045402	939.35	999.568	1061.83	2013.23	1739.47	1699.61	-0.861212	1.67335e-07	8.56012e-06	commd3	24	17256793	17259643	+	1174	protein_coding	COMM domain containing 3 [Source:ZFIN;Acc:ZDB-GENE-041219-3]	-	1053	1177	1259	1581	1720	1483	60.9624	64.3605	67.7847	125.924	110.275	104.545
ENSDARG00000044420	199.824	191.081	233.619	496.623	394.415	435.505	-1.08558	1.7092e-07	8.71971e-06	dnajc19	22	37534094	37541020	+	954	protein_coding	DnaJ (Hsp40) homolog, subfamily C, member 19 [Source:ZFIN;Acc:ZDB-GENE-040426-1730]	DnaJ	224	225	277	390	390	380	15.9588	15.1407	18.3529	38.2262	30.7704	32.9659
ENSDARG00000041435	4144.56	3581.29	2918.97	9081.83	6196.37	7602.99	-1.10395	1.73217e-07	8.81288e-06	uba52	2	56339058	56348727	-	496	protein_coding	ubiquitin A-52 residue ribosomal protein fusion product 1 [Source:ZFIN;Acc:ZDB-GENE-051023-7]	ubiquitin	4646	4217	3461	7132	6127	6634	636.648	545.799	441.057	1344.54	929.788	1106.94
ENSDARG00000070391	341.663	292.142	290.126	539.918	731.185	654.403	-1.06064	1.79732e-07	9.11955e-06	tspan4b	3	32587010	32596394	-	1642	protein_coding	tetraspanin 4b [Source:ZFIN;Acc:ZDB-GENE-070410-127]	Tetraspannin	383	344	344	424	723	571	15.8536	13.4492	13.2422	24.1456	33.1423	28.7802
ENSDARG00000023950	814.46	842.456	895.678	2006.87	1443.16	1588.45	-0.980478	1.82717e-07	9.24598e-06	znhit3	5	3927989	3937715	+	663	protein_coding	zinc finger, HIT-type containing 3 [Source:ZFIN;Acc:ZDB-GENE-040426-1114]	-	913	992	1062	1576	1427	1386	93.5963	96.0526	101.248	222.274	162.005	173.013
ENSDARG00000110700	1458.53	1193.2	925.197	3128.72	2188.5	2783.79	-1.17928	1.86968e-07	9.43557e-06	COX7A2 (1 of many)	20	49697463	49704915	-	252	protein_coding	cytochrome c oxidase subunit 7A2 [Source:HGNC Symbol;Acc:HGNC:2288]	-	1635	1405	1097	2457	2164	2429	440.98	357.921	275.157	911.695	646.36	797.732
novel.4493	701.167	247.981	329.765	1659.23	1034.58	2081.25	-1.90077	1.92794e-07	9.70344e-06	-	CHR_ALT_CTG5_1_17	28285456	28303565	+	1335	-	-	-	786	292	391	1303	1023	1816	40.0169	14.0415	18.5127	91.2658	57.6782	112.581
ENSDARG00000041314	188.227	143.523	180.485	304.341	507.683	576.471	-1.43993	1.96338e-07	9.85534e-06	ndufb9	16	6386941	6391275	-	637	protein_coding	NADH dehydrogenase (ubiquinone) 1 beta subcomplex, 9 [Source:ZFIN;Acc:ZDB-GENE-030131-8364]	-	211	169	214	239	502	503	22.5136	17.0317	21.2348	35.0836	59.3174	65.352
ENSDARG00000042864	6275.71	5439.45	6973.13	12216.9	10659.3	11206.2	-0.866856	1.98967e-07	9.96059e-06	rpl7l1	20	36675083	36679233	-	1863	protein_coding	ribosomal protein L7-like 1 [Source:ZFIN;Acc:ZDB-GENE-030131-970]	-	7035	6405	8268	9594	10540	9778	256.657	220.708	280.519	481.54	425.839	434.378
ENSDARG00000102144	538.81	461.992	593.745	1170.25	907.155	1189.62	-1.03432	2.03126e-07	1.01417e-05	eef1akmt2	17	31820401	31823970	+	1246	protein_coding	EEF1A lysine methyltransferase 2 [Source:ZFIN;Acc:ZDB-GENE-050306-30]	-	604	544	704	919	897	1038	32.9474	28.028	35.7132	68.9672	54.1866	68.9461
ENSDARG00000098435	181.982	209.765	211.69	497.896	378.234	414.875	-1.0956	2.03868e-07	1.01517e-05	BX005003.1	7	43131218	43423919	-	4306	lincRNA	-	Cadherin	204	247	251	391	374	362	3.22001	3.68242	3.68446	8.49078	6.53755	6.95769
ENSDARG00000102115	1060.67	1099.78	798.689	2111.28	1733.4	2238.26	-1.03946	2.12997e-07	1.05781e-05	ndufc2	15	11427620	11443214	+	538	protein_coding	NADH dehydrogenase (ubiquinone) 1, subcomplex unknown, 2 [Source:ZFIN;Acc:ZDB-GENE-050320-87]	-	1189	1295	947	1658	1714	1953	150.211	154.525	111.261	288.169	239.798	300.435
ENSDARG00000092693	27681.8	24954.4	27855.4	50091.4	42713.2	45889.6	-0.784985	2.20808e-07	1.09207e-05	tpt1	1	34707932	34713868	-	1732	protein_coding	tumor protein, translationally-controlled 1 [Source:ZFIN;Acc:ZDB-GENE-990603-10]	-	31031	29384	33028	39337	42235	40041	1217.73	1089.12	1205.34	2123.73	1835.45	1913.32
ENSDARG00000022684	2654.8	2449.24	2265.34	5130.5	3936.06	4682.82	-0.899621	2.21061e-07	1.09207e-05	fkbp1aa	8	49169768	49172500	-	1070	protein_coding	FK506 binding protein 1Aa [Source:ZFIN;Acc:ZDB-GENE-030131-7275]	FKBP_C	2976	2884	2686	4029	3892	4086	189.039	173.03	158.671	352.094	273.783	316.042
ENSDARG00000016856	654.779	732.903	877.124	1463.13	1371.35	1499.05	-0.935857	2.29121e-07	1.1289e-05	pon2	16	24669883	24672919	-	1336	protein_coding	paraoxonase 2 [Source:ZFIN;Acc:ZDB-GENE-030131-7116]	-	734	863	1040	1149	1356	1308	37.3415	41.4682	49.2041	80.419	76.396	81.0273
ENSDARG00000035596	1827.85	1608.48	1902.68	3290.45	2929.8	3210.13	-0.820624	2.36366e-07	1.16154e-05	ISCU (1 of many)	5	20443888	20446082	-	1100	protein_coding	si:ch211-191d15.2 [Source:ZFIN;Acc:ZDB-GENE-040724-113]	-	2049	1894	2256	2584	2897	2801	126.605	110.535	129.635	219.657	198.232	210.742
ENSDARG00000100948	165.925	204.669	349.163	612.502	603.759	985.616	-1.61268	2.46316e-07	1.20727e-05	si:ch73-47f2.1	5	11965113	11971946	-	851	protein_coding	si:ch73-47f2.1 [Source:ZFIN;Acc:ZDB-GENE-141212-278]	-	186	241	414	481	597	860	14.8554	18.1802	30.75	52.8519	52.8035	83.6371
ENSDARG00000003132	691.354	633.541	588.685	1267.03	1067.96	1205.66	-0.88745	2.57646e-07	1.25951e-05	apip	7	49901483	49908518	+	873	polymorphic_pseudogene	APAF1 interacting protein [Source:ZFIN;Acc:ZDB-GENE-040912-128]	Aldolase_II	775	746	698	995	1056	1052	60.3377	54.8574	50.5377	106.575	91.0473	99.7314
ENSDARG00000094616	14299.9	13688.2	15306.7	31842.4	22213.7	33507.5	-1.01611	2.61724e-07	1.27611e-05	zgc:113984	9	8390737	8393808	+	1612	protein_coding	zgc:113984 [Source:ZFIN;Acc:ZDB-GENE-050626-82]	-	16030	16118	18149	25006	21965	29237	675.881	641.885	711.643	1450.52	1025.61	1501.06
ENSDARG00000016368	247.103	190.232	281.692	511.904	534.989	498.538	-1.10408	2.66729e-07	1.29713e-05	zbtb8os	13	44857087	44888950	+	1126	protein_coding	zinc finger and BTB domain containing 8 opposite strand [Source:ZFIN;Acc:ZDB-GENE-050417-176]	-	277	224	334	402	529	435	16.7203	12.7709	18.7492	33.3836	35.3618	31.9728
ENSDARG00000060354	71.3656	77.2818	60.724	174.455	158.777	205.146	-1.36209	2.68427e-07	1.30201e-05	samd7	2	37227011	37242537	+	2180	protein_coding	sterile alpha motif domain containing 7 [Source:ZFIN;Acc:ZDB-GENE-070912-549]	SAM_1	80	91	72	137	157	179	2.49422	2.67976	2.08761	5.87637	5.42077	6.79558
ENSDARG00000096262	28.5462	13.588	12.6508	104.418	58.6566	114.606	-2.34305	2.74864e-07	1.32979e-05	CU862078.1	18	50353005	50436282	-	1311	antisense	-	-	32	16	15	82	58	100	1.65901	0.783481	0.723207	5.84866	3.32999	6.31288
ENSDARG00000110361	818.92	811.034	990.138	1656.68	1795.1	1481.86	-0.9131	2.75676e-07	1.33028e-05	FQ976913.1	25	31165878	31171948	-	848	protein_coding	-	-	918	955	1174	1301	1775	1293	73.5781	72.2967	87.5078	143.459	157.551	126.192
ENSDARG00000078854	276.542	289.594	339.042	823.885	564.317	602.83	-1.13599	2.77765e-07	1.33691e-05	tusc3	1	16073887	16220235	+	1137	protein_coding	tumor suppressor candidate 3 [Source:ZFIN;Acc:ZDB-GENE-050522-381]	-	310	341	402	647	558	526	18.5312	19.2533	22.3481	53.2095	36.9395	38.2874
novel.3223	624.449	773.667	805.436	1503.88	1253.03	1570.11	-0.973065	2.88886e-07	1.38687e-05	-	CHR_ALT_CTG1_1_15	19760136	19765210	-	2514	-	PF11176:Translation machinery-associated protein 16	-	700	911	955	1181	1239	1370	18.9249	23.2629	24.0111	43.9268	37.0957	45.1009
novel.2874	1399.66	1188.1	1492.8	2973.37	2206.7	2937.36	-0.992019	2.9039e-07	1.39053e-05	-	CHR_ALT_CTG17_1_18	24624125	24628796	+	1274	-	PF07258:COMM domain	-	1569	1399	1770	2335	2182	2563	83.7057	70.4951	87.8169	171.381	128.915	166.498
novel.743	95.4515	64.543	90.2426	314.528	220.468	184.516	-1.52256	2.93292e-07	1.40084e-05	-	19	6801115	6830033	-	1681	-	-	-	107	76	107	247	218	161	4.32631	2.9024	4.02337	13.7396	9.76127	7.92663
ENSDARG00000020015	1003.58	974.09	1252.43	2144.39	1862.85	2080.11	-0.913972	3.0795e-07	1.46711e-05	mrps33	4	12102267	12106039	-	2227	protein_coding	mitochondrial ribosomal protein S33 [Source:ZFIN;Acc:ZDB-GENE-040715-6]	-	1125	1147	1485	1684	1842	1815	34.3348	33.0639	42.1483	70.7077	62.2568	67.4507
ENSDARG00000013822	333.634	312.524	180.485	808.604	567.351	799.953	-1.39608	3.09019e-07	1.46847e-05	anapc16	12	48319221	48327599	+	561	protein_coding	anaphase promoting complex subunit 16 [Source:ZFIN;Acc:ZDB-GENE-050417-430]	-	374	368	214	635	561	698	45.3117	42.111	24.1116	105.841	75.2693	102.973
ENSDARG00000097754	20.5176	31.4223	25.3016	110.785	66.7472	136.382	-2.01905	3.18816e-07	1.51119e-05	CR749763.5	4	16001238	16004425	+	662	lincRNA	-	-	23	37	30	87	66	119	2.36141	3.58802	2.86443	12.2887	7.50419	14.8771
ENSDARG00000089799	541.486	455.198	666.277	1074.74	1092.23	1206.81	-1.02057	3.2946e-07	1.5577e-05	si:ch73-41e3.7	1	518853	524433	-	1167	protein_coding	si:ch73-41e3.7 [Source:ZFIN;Acc:ZDB-GENE-090313-163]	-	607	536	790	844	1080	1053	35.3524	29.4853	42.7888	67.6265	69.6579	74.6772
ENSDARG00000036092	383.59	271.76	386.272	696.546	692.755	842.358	-1.09942	3.34653e-07	1.57826e-05	sdhaf3	19	25526354	25548630	+	1010	protein_coding	succinate dehydrogenase complex assembly factor 3 [Source:ZFIN;Acc:ZDB-GENE-041010-94]	-	430	320	458	547	685	735	28.9367	20.3395	28.6628	50.642	51.0489	60.2277
ENSDARG00000101406	4597.73	3839.46	3258.85	8990.15	6478.52	9043.6	-1.06744	3.4398e-07	1.61818e-05	rplp2	6	49508805	49510553	-	412	protein_coding	ribosomal protein, large P2 [Source:ZFIN;Acc:ZDB-GENE-031018-2]	-	5154	4521	3864	7060	6406	7891	850.254	704.447	592.808	1602.33	1170.33	1585.13
novel.1076	0.89207	0	0.843388	35.655	22.2491	51.5729	-5.98634	3.61697e-07	1.69726e-05	-	22	28401967	28411617	-	1236	-	-	-	1	0	1	28	22	45	0.0549899	0	0.0511394	2.11829	1.33974	3.01317
novel.213	28.5462	12.7388	15.181	70.0366	88.9963	87.1009	-2.12974	3.68809e-07	1.7263e-05	-	12	15121832	15124918	+	1172	-	PF01234:NNMT/PNMT/TEMT family	NNMT_PNMT_TEMT	32	15	18	55	88	76	1.85577	0.821627	0.970776	4.38814	5.65162	5.36681
novel.332	17.8414	53.5028	32.0488	191.009	75.8491	444.673	-2.78088	3.84075e-07	1.79328e-05	-	13	46285605	46288461	-	817	-	-	-	20	63	38	150	75	388	1.66383	4.95028	2.93992	17.1678	6.90966	39.3043
ENSDARG00000069624	578.061	711.672	714.35	2098.55	1301.57	1262.96	-1.21774	3.99193e-07	1.85923e-05	mrps18c	21	19328847	19330333	-	720	protein_coding	mitochondrial ribosomal protein S18C [Source:ZFIN;Acc:ZDB-GENE-060503-609]	-	648	838	847	1648	1287	1102	61.1708	74.7175	74.3576	214.028	134.544	126.672
novel.1843	54.4163	32.2715	53.9769	171.908	118.325	151.281	-1.64874	4.1196e-07	1.91393e-05	-	9	50363000	50368684	+	434	-	-	-	61	38	64	135	117	132	9.55304	5.62089	9.32104	29.0863	20.2915	25.1718
ENSDARG00000103878	99.0198	62.8445	119.761	12.7339	25.283	24.0674	2.1699	4.14592e-07	1.92139e-05	anpepb	25	10811551	10827771	+	3269	protein_coding	alanyl (membrane) aminopeptidase b [Source:ZFIN;Acc:ZDB-GENE-030131-1253]	-	111	74	142	10	25	21	2.30786	1.45321	2.74567	0.286042	0.575629	0.531661
ENSDARG00000023290	3341.69	3276.41	3123.91	5572.36	5036.38	5896.5	-0.760576	4.30854e-07	1.99182e-05	fabp3	19	42955280	42993306	+	835	protein_coding	fatty acid binding protein 3, muscle and heart [Source:ZFIN;Acc:ZDB-GENE-020318-2]	-	3746	3858	3704	4376	4980	5145	304.918	296.611	280.388	490.045	448.911	509.952
ENSDARG00000037879	154.328	172.398	223.498	45.8421	64.7246	77.9324	1.54193	4.33163e-07	1.99757e-05	lfng	3	41917499	41926869	+	3099	protein_coding	LFNG O-fucosylpeptide 3-beta-N-acetylglucosaminyltransferase [Source:ZFIN;Acc:ZDB-GENE-980605-16]	Fringe	173	203	265	36	64	68	3.79425	4.20519	5.40504	1.08624	1.55445	1.81601
novel.3374	7.13656	0.84925	1.68678	24.1945	39.4415	76.7863	-3.8761	4.34671e-07	1.99959e-05	-	CHR_ALT_CTG1_3_1	21304902	21308611	+	1171	-	PF11594:Mediator complex subunit 28	-	8	1	2	19	39	67	0.464339	0.0548219	0.107956	1.5172	2.50683	4.73531
ENSDARG00000044402	2703.86	2565.59	3360.9	5959.48	4980.76	5219.18	-0.904766	4.42725e-07	2.03156e-05	nop16	21	36612440	36619599	-	817	protein_coding	NOP16 nucleolar protein homolog (yeast) [Source:ZFIN;Acc:ZDB-GENE-040718-267]	-	3031	3021	3985	4680	4925	4554	252.154	237.378	308.305	535.635	453.734	461.319
ENSDARG00000035136	1505.81	1343.51	1401.71	2563.34	2261.31	2489.25	-0.782693	4.43791e-07	2.03156e-05	selenow1	5	61998641	62005081	+	857	protein_coding	selenoprotein W, 1 [Source:ZFIN;Acc:ZDB-GENE-030410-5]	-	1688	1582	1662	2013	2236	2172	133.873	118.505	122.581	219.638	196.385	209.754
ENSDARG00000096749	363.965	338.002	481.575	997.066	702.868	908.829	-1.13943	4.47958e-07	2.04564e-05	NDUFAF8	12	34825062	34827477	-	532	protein_coding	si:dkey-21c1.6 [Source:ZFIN;Acc:ZDB-GENE-031118-158]	-	408	398	571	783	695	793	52.1255	48.0267	67.842	137.624	98.3311	123.365
ENSDARG00000099281	920.616	761.778	932.787	1677.06	1611.03	1476.13	-0.865308	4.49399e-07	2.04722e-05	SMIM30	4	6639292	6640415	+	1124	protein_coding	si:dkey-112e7.2 [Source:ZFIN;Acc:ZDB-GENE-141216-229]	-	1032	897	1106	1317	1593	1288	62.4044	51.2315	62.1961	109.563	106.676	94.8374
ENSDARG00000102810	497.775	549.465	462.177	878.641	896.031	974.155	-0.86488	4.87149e-07	2.21381e-05	samd1a	3	49425793	49447949	-	1681	protein_coding	sterile alpha motif domain containing 1a [Source:ZFIN;Acc:ZDB-GENE-061013-517]	SAM_1	558	647	548	690	886	850	22.5615	24.7086	20.6057	38.3819	39.672	41.8487
novel.5406	94.5594	103.609	109.64	411.306	180.015	336.943	-1.59007	5.06434e-07	2.29587e-05	-	CHR_ALT_CTG9_2_10	29974081	29983375	+	1221	-	PF14617:U3-containing 90S pre-ribosomal complex subunit	-	106	122	130	323	178	294	5.90054	6.41439	6.7298	24.7361	10.9729	19.9279
ENSDARG00000004169	14395.3	12093.3	17872.2	29424.3	27234.9	28413.2	-0.939393	5.22287e-07	2.36203e-05	stmn1a	19	17205143	17210928	-	4134	protein_coding	stathmin 1a [Source:ZFIN;Acc:ZDB-GENE-031006-14]	-	16137	14240	21191	23107	26930	24792	265.31	221.131	324.008	522.659	490.324	496.331
ENSDARG00000057075	1257.82	1195.74	1323.28	2713.6	2025.68	2264.62	-0.890623	5.28181e-07	2.38292e-05	lamtor3	13	12479264	12486076	-	1537	protein_coding	late endosomal/lysosomal adaptor, MAPK and MTOR activator 3 [Source:ZFIN;Acc:ZDB-GENE-050522-345]	-	1410	1408	1569	2131	2003	1976	62.3515	58.8084	64.5243	129.645	98.09	106.4
ENSDARG00000021086	41.0352	98.5131	140.846	20.3743	13.1472	13.7528	2.57737	5.36297e-07	2.41372e-05	znf367	8	1210468	1219815	-	1400	protein_coding	zinc finger protein 367 [Source:ZFIN;Acc:ZDB-GENE-050417-231]	-	46	116	167	16	13	12	2.23322	5.31913	7.53985	1.06865	0.698929	0.709387
ENSDARG00000059128	2269.43	2107.84	2078.95	4384.29	3347.47	3909.23	-0.850271	5.59128e-07	2.51045e-05	uqcrh	6	3509036	3514753	-	818	protein_coding	ubiquinol-cytochrome c reductase hinge protein [Source:ZFIN;Acc:ZDB-GENE-051030-93]	-	2544	2482	2465	3443	3310	3411	211.381	194.787	190.475	393.576	304.574	345.111
novel.5026	253.348	251.378	333.982	757.668	514.763	595.954	-1.15428	5.60843e-07	2.51212e-05	-	CHR_ALT_CTG6_4_1	29676211	29688654	+	1304	-	PF05351:GMP-PDE, delta subunit	-	284	296	396	595	509	520	14.8027	14.5722	19.1952	42.6663	29.3804	33.0032
ENSDARG00000017084	3059.8	2843.29	3834.89	6545.24	5569.35	6100.5	-0.903347	5.63489e-07	2.51795e-05	bud31	3	40284598	40287841	+	1185	protein_coding	BUD31 homolog (S. cerevisiae) [Source:ZFIN;Acc:ZDB-GENE-040720-3]	-	3430	3348	4547	5140	5507	5323	196.733	181.375	242.539	405.592	349.796	371.765
ENSDARG00000096631	862.632	732.054	807.123	1772.56	1377.42	1398.2	-0.920807	5.76358e-07	2.56476e-05	MED9	12	1403806	1406480	-	1067	protein_coding	si:ch73-105m5.1 [Source:ZFIN;Acc:ZDB-GENE-121214-244]	-	967	862	957	1392	1362	1220	61.5976	51.8625	56.692	121.989	96.0794	94.6293
novel.2287	405	366.876	354.223	609.955	1123.58	904.245	-1.22907	5.76704e-07	2.56476e-05	-	CHR_ALT_CTG12_1_7	18571350	18581720	-	1557	-	PF01529:DHHC palmitoyltransferase	-	454	432	420	479	1111	789	19.8184	17.8117	17.0504	28.7668	53.7085	41.9391
ENSDARG00000115266	2475.49	2292.13	2790.77	4594.4	4211.14	4270.24	-0.790661	5.86226e-07	2.60093e-05	imp3	2	9983079	9989947	-	904	protein_coding	IMP3, U3 small nucleolar ribonucleoprotein, homolog (yeast) [Source:ZFIN;Acc:ZDB-GENE-040426-1062]	S4	2775	2699	3309	3608	4164	3726	208.639	191.666	231.368	373.201	346.705	341.118
ENSDARG00000069230	148.084	123.141	118.918	43.2953	26.2944	51.5729	1.69408	5.91322e-07	2.61733e-05	zgc:153738	8	18450052	18460791	-	3521	protein_coding	zgc:153738 [Source:ZFIN;Acc:ZDB-GENE-061013-622]	AAA	166	145	141	34	26	45	3.20438	2.6437	2.53121	0.902938	0.555808	1.05773
ENSDARG00000045797	142.731	160.508	144.219	338.722	276.091	325.482	-1.06994	5.93588e-07	2.62117e-05	si:ch211-68a17.7	25	18951554	18953322	-	591	protein_coding	si:ch211-68a17.7 [Source:ZFIN;Acc:ZDB-GENE-100427-3]	-	160	189	171	266	273	284	18.4007	20.5298	18.2887	42.0862	34.769	39.7705
ENSDARG00000088383	3956.33	3442.86	3545.6	7350.02	5871.73	6240.32	-0.830335	6.07521e-07	2.67638e-05	cox5aa	25	29075145	29080125	-	690	protein_coding	cytochrome c oxidase subunit Vaa [Source:ZFIN;Acc:ZDB-GENE-050522-133]	-	4435	4054	4204	5772	5806	5445	436.864	377.177	385.113	782.208	633.353	653.099
ENSDARG00000094960	11.5969	112.95	100.363	1477.14	1083.13	3376.31	-4.72182	6.17689e-07	2.71479e-05	AL929032.1	22	25007941	25008757	-	488	processed_transcript	-	-	13	133	119	1160	1071	2946	1.81061	17.4962	15.4135	222.271	165.191	499.624
novel.587	102.588	84.0758	89.3992	281.42	187.094	216.606	-1.30948	6.22427e-07	2.7292e-05	-	17	52767264	52789923	+	1074	-	-	-	115	99	106	221	185	189	7.27772	5.91755	6.23844	19.2412	12.9654	14.5642
ENSDARG00000040439	5278.38	4711.64	4048.26	9093.29	7845.83	8358.25	-0.849599	6.40041e-07	2.79988e-05	rsl24d1	25	469855	475217	+	1012	protein_coding	ribosomal L24 domain containing 1 [Source:ZFIN;Acc:ZDB-GENE-040426-1925]	-	5917	5548	4800	7141	7758	7293	397.395	351.939	299.802	659.817	577.015	596.425
ENSDARG00000036070	608.392	659.868	856.883	1897.35	1204.48	1605.64	-1.1468	6.43655e-07	2.80913e-05	znrd1	19	27334527	27339872	-	981	protein_coding	zinc ribbon domain containing 1 [Source:ZFIN;Acc:ZDB-GENE-050320-131]	-	682	777	1016	1490	1191	1401	47.2517	50.8467	65.4635	142.024	91.3819	118.195
ENSDARG00000103163	2659.26	2454.33	2398.6	4973.87	3829.87	4750.44	-0.85129	6.52015e-07	2.83899e-05	tomm20a	13	49541003	49586255	-	5366	protein_coding	translocase of outer mitochondrial membrane 20 [Source:ZFIN;Acc:ZDB-GENE-040426-1976]	-	2981	2890	2844	3906	3787	4145	37.7583	34.5747	33.5007	68.0654	53.1205	63.9299
novel.4395	2.67621	5.94475	6.74711	26.7412	45.5095	55.0111	-3.04691	6.76802e-07	2.94008e-05	-	CHR_ALT_CTG4_1_3	8054072	8055380	-	1233	-	PF00168:C2 domain	C2	3	7	8	21	45	48	0.165371	0.364457	0.410111	1.59258	2.74705	3.22187
ENSDARG00000001788	4076.76	3649.23	3648.5	7910.31	5787.79	7390.97	-0.890596	6.81858e-07	2.95519e-05	atp5po	9	33145522	33148873	+	1410	protein_coding	ATP synthase peripheral stalk subunit OSCP [Source:ZFIN;Acc:ZDB-GENE-050522-147]	-	4570	4297	4326	6212	5723	6449	220.292	195.64	193.929	411.962	305.508	378.533
novel.2521	384.482	402.545	654.469	150.26	229.57	157.011	1.42263	6.86351e-07	2.96779e-05	-	CHR_ALT_CTG14_1_25	31476527	31489424	-	4884	-	PF08569:Mo25-like	-	431	474	776	118	227	137	5.99796	6.23037	10.0429	2.25918	3.49839	2.32153
novel.1545	2.67621	0.84925	5.06033	15.2807	92.0302	36.6741	-4.07187	7.33463e-07	3.1642e-05	-	5	56433779	56438431	+	796	-	-	-	3	1	6	12	91	32	0.256159	0.0806488	0.476445	1.40966	8.6049	3.32711
ENSDARG00000090822	140.055	130.785	132.412	341.269	236.649	341.527	-1.18747	7.51862e-07	3.23186e-05	zgc:171517	1	24376394	24380533	+	849	protein_coding	zgc:171517 [Source:ZFIN;Acc:ZDB-GENE-080219-12]	-	157	154	157	268	234	298	12.5688	11.6446	11.6887	29.517	20.7456	29.0495
novel.705	47.2797	33.97	42.1694	117.152	112.257	119.191	-1.49863	7.526e-07	3.23186e-05	-	19	1497359	1500051	+	844	-	-	-	53	40	50	92	111	104	4.2681	3.04249	3.74457	10.1927	9.89916	10.1981
ENSDARG00000011825	1817.15	1674.72	2012.32	3686.47	2881.25	3478.31	-0.867806	7.7077e-07	3.30232e-05	cetn3	10	43705795	43759532	-	4682	protein_coding	centrin 3 [Source:ZFIN;Acc:ZDB-GENE-050522-152]	-	2037	1972	2386	2895	2849	3035	29.5707	27.0387	32.2117	57.8179	45.8014	53.6485
ENSDARG00000104726	301.52	259.871	184.702	589.581	491.502	591.369	-1.16453	7.83327e-07	3.34845e-05	si:ch211-162e15.3	2	4894873	4898291	+	536	protein_coding	si:ch211-162e15.3 [Source:ZFIN;Acc:ZDB-GENE-131121-530]	-	338	306	219	463	486	516	42.8601	36.6495	25.8258	80.7721	68.2479	79.6737
ENSDARG00000080337	942.026	673.456	1979.43	343.816	442.959	286.516	1.74343	8.05684e-07	3.43618e-05	NC_002333.4	MT	2043	3725	+	1683	Mt_rRNA	-	-	1056	793	2347	270	438	250	42.6463	30.2482	88.1461	15.0012	19.5888	12.2938
ENSDARG00000038076	1786.82	1785.12	1491.11	4197.1	2769	3229.61	-1.00966	8.09755e-07	3.44569e-05	romo1	6	50401620	50404732	-	954	protein_coding	reactive oxygen species modulator 1 [Source:ZFIN;Acc:ZDB-GENE-040426-1768]	-	2003	2102	1768	3296	2738	2818	142.703	141.447	117.141	323.061	216.024	244.468
ENSDARG00000063917	8242.73	5773.2	12617.9	2733.97	4304.18	2428.51	1.49218	8.20148e-07	3.48101e-05	mt-nd4	MT	11299	12679	+	1381	protein_coding	NADH dehydrogenase 4, mitochondrial [Source:ZFIN;Acc:ZDB-GENE-011205-10]	-	9240	6798	14961	2147	4256	2119	454.758	316.008	684.765	145.373	231.967	126.989
ENSDARG00000045490	1068.7	1009.76	971.583	2197.88	1571.59	1999.88	-0.919196	8.21774e-07	3.48101e-05	ndufb2	4	22480169	22483131	+	1095	protein_coding	NADH dehydrogenase (ubiquinone) 1 beta subcomplex, 2 [Source:ZFIN;Acc:ZDB-GENE-040426-1762]	-	1198	1189	1152	1726	1554	1745	74.3608	69.7074	66.4986	147.391	106.82	131.89
ENSDARG00000003446	724.361	660.717	686.518	318.348	419.698	319.752	0.96782	8.46498e-07	3.57765e-05	ippk	22	10516332	10539180	-	2412	protein_coding	inositol 1,3,4,5,6-pentakisphosphate 2-kinase [Source:ZFIN;Acc:ZDB-GENE-050327-41]	-	812	778	814	250	415	279	22.8813	20.7068	21.3315	9.69188	12.9506	9.5732
ENSDARG00000078785	449.603	529.083	278.318	1982.67	673.54	1646.9	-1.77502	8.52828e-07	3.59628e-05	tmem258	25	3887270	3892686	-	518	protein_coding	transmembrane protein 258 [Source:ZFIN;Acc:ZDB-GENE-040426-1739]	-	504	623	330	1557	666	1437	66.1306	77.2092	40.2679	281.063	96.7748	229.592
ENSDARG00000075528	987.521	991.075	1144.48	1810.76	1750.6	1785.57	-0.775605	8.60684e-07	3.62126e-05	lyrm9	15	30310843	30311953	+	766	protein_coding	LYR motif containing 9 [Source:ZFIN;Acc:ZDB-GENE-081022-28]	-	1107	1167	1357	1422	1731	1558	98.2246	97.8032	111.976	173.586	170.093	168.333
ENSDARG00000041923	183.766	196.177	172.895	448.234	321.6	397.684	-1.07696	8.63777e-07	3.62612e-05	ccl38.6	20	38257766	38291952	+	1716	protein_coding	chemokine (C-C motif) ligand 38, duplicate 6 [Source:ZFIN;Acc:ZDB-GENE-041014-165]	-	206	231	205	352	318	347	8.15927	8.64183	7.55111	19.181	13.9485	16.7356
novel.1455	715.44	737.999	603.023	1413.47	1147.85	1250.36	-0.889894	8.73487e-07	3.65868e-05	-	4	73986277	73996434	+	1505	-	PF00096:Zinc finger, C2H2 type	zf-C2H2	802	869	715	1110	1135	1091	36.2193	37.0676	30.0292	68.9655	56.7645	59.9955
ENSDARG00000094299	103.48	179.192	204.943	603.588	303.396	610.853	-1.63663	9.00043e-07	3.7615e-05	BX649350.1	4	11791197	11793771	+	530	antisense	-	-	116	211	243	474	300	533	14.8759	25.5574	28.9804	83.6272	42.6052	83.2303
ENSDARG00000043402	1453.18	1347.76	1880.76	3252.24	2652.7	3172.31	-0.955024	9.24327e-07	3.85438e-05	zgc:171480	8	15251448	15253800	+	863	protein_coding	zgc:171480 [Source:ZFIN;Acc:ZDB-GENE-080204-83]	-	1629	1587	2230	2554	2623	2768	128.296	118.053	163.331	276.729	228.773	265.452
ENSDARG00000051923	14441.7	13730.7	12027.6	22932.5	21236.7	24200.3	-0.766156	9.58701e-07	3.98883e-05	ccnb1	5	54711027	54714789	-	2363	protein_coding	cyclin B1 [Source:ZFIN;Acc:ZDB-GENE-000406-10]	Cyclin_C	16189	16168	14261	18009	20999	21116	465.648	439.242	381.47	712.641	668.887	739.568
ENSDARG00000063916	1521.87	1005.51	1734.01	578.12	733.208	467.594	1.25972	9.71052e-07	4.03127e-05	mt-nd4l	MT	11009	11305	+	297	protein_coding	NADH dehydrogenase 4L, mitochondrial [Source:ZFIN;Acc:ZDB-GENE-011205-11]	-	1706	1184	2056	454	725	408	390.413	255.921	437.563	142.937	183.738	113.693
ENSDARG00000077082	71.3656	58.5983	63.2541	160.447	152.71	153.573	-1.2726	1.00289e-06	4.15423e-05	agtrap	11	16040517	16064291	+	2320	protein_coding	angiotensin II receptor-associated protein [Source:ZFIN;Acc:ZDB-GENE-050309-11]	-	80	69	75	126	151	134	2.34371	1.90929	2.04337	5.07841	4.89899	4.78021
ENSDARG00000009753	1853.72	1768.99	2357.27	3596.06	3890.55	3463.41	-0.87274	1.00911e-06	4.17076e-05	sf3b6	20	35433192	35437940	+	1329	protein_coding	splicing factor 3b, subunit 6 [Source:ZFIN;Acc:ZDB-GENE-040625-36]	RRM_1	2078	2083	2795	2824	3847	3022	106.273	100.618	132.932	198.694	217.879	188.191
ENSDARG00000023927	640.506	629.295	841.702	1750.91	1340	1256.09	-1.04127	1.01176e-06	4.1725e-05	dnajc24	25	14870043	14899109	+	1879	protein_coding	DnaJ (Hsp40) homolog, subfamily C, member 24 [Source:ZFIN;Acc:ZDB-GENE-040426-1153]	DnaJ	718	741	998	1375	1325	1096	25.9716	25.3164	33.5721	68.426	53.077	48.2741
ENSDARG00000063559	772.533	807.637	872.907	1511.52	1334.94	1389.03	-0.787552	1.01743e-06	4.18668e-05	pigx	22	2931340	2937529	-	902	protein_coding	phosphatidylinositol glycan anchor biosynthesis, class X [Source:ZFIN;Acc:ZDB-GENE-070705-212]	-	866	951	1035	1187	1320	1212	65.2549	67.6838	72.5284	123.052	110.15	111.206
ENSDARG00000030700	2739.55	2821.21	2109.31	6825.38	4120.12	5567.58	-1.10617	1.04871e-06	4.30593e-05	ctps1a	19	16015881	16031503	+	6863	protein_coding	CTP synthase 1a [Source:ZFIN;Acc:ZDB-GENE-030131-808]	CTP_synth_N	3071	3322	2501	5360	4074	4858	30.4136	31.074	23.0342	73.0291	44.6812	58.5833
ENSDARG00000094943	19.6255	50.1058	48.0731	164.268	113.268	152.427	-1.86374	1.05255e-06	4.31222e-05	AL929210.1	1	18187612	18237671	-	718	processed_transcript	-	-	22	59	57	129	112	133	2.08257	5.27519	5.01793	16.8	11.7412	15.3305
novel.3660	51.7401	115.498	45.543	304.341	157.766	434.359	-2.07356	1.06283e-06	4.34482e-05	-	CHR_ALT_CTG22_2_1	16115460	16147493	-	1951	-	PF01545:Cation efflux family	-	58	136	54	239	156	379	2.02056	4.475	1.74949	11.4548	6.01845	16.0773
ENSDARG00000071083	8.02863	9.34176	6.74711	22.9211	108.211	58.4493	-2.98081	1.07656e-06	4.39138e-05	si:dkeyp-34c12.1	22	28739668	28777559	-	5575	protein_coding	si:dkeyp-34c12.1 [Source:ZFIN;Acc:ZDB-GENE-030131-5347]	-	9	11	8	18	107	51	0.109723	0.126666	0.0907025	0.301907	1.44463	0.757104
ENSDARG00000062418	475.473	470.485	547.359	258.499	271.034	263.595	0.912569	1.08293e-06	4.40776e-05	ttl	13	15918449	15929402	-	1880	protein_coding	tubulin tyrosine ligase [Source:ZFIN;Acc:ZDB-GENE-060929-608]	TTL	533	554	649	203	268	230	19.2695	18.9175	21.8203	10.0968	10.7299	10.1251
novel.3591	370.209	384.71	441.935	188.462	183.049	97.4155	1.35203	1.08981e-06	4.42614e-05	-	CHR_ALT_CTG22_1_22	30019908	30045399	+	2878	-	-	-	415	453	524	148	181	85	9.80074	10.1046	11.5084	4.80857	4.73375	2.44432
novel.1944	6.24449	8.4925	4.21694	54.7559	18.2038	120.337	-3.34844	1.12162e-06	4.54545e-05	-	CHR_ALT_CTG10_1_24	26435066	26441281	-	752	-	-	-	7	10	5	43	18	105	0.632677	0.853676	0.420268	5.34682	1.80166	11.5558
ENSDARG00000012506	104.372	36.5178	75.9049	12.7339	15.1698	5.73032	2.68227	1.14761e-06	4.64074e-05	rnpep	11	24758967	24783118	+	2492	protein_coding	arginyl aminopeptidase (aminopeptidase B) [Source:ZFIN;Acc:ZDB-GENE-040718-241]	-	117	43	90	10	15	5	3.19109	1.10772	2.2828	0.37523	0.453065	0.166055
ENSDARG00000041306	577.169	563.053	592.059	1051.82	1040.65	919.144	-0.797831	1.19119e-06	4.8066e-05	mrps25	8	53143211	53152093	+	6188	protein_coding	mitochondrial ribosomal protein S25 [Source:ZFIN;Acc:ZDB-GENE-050417-52]	-	647	663	702	826	1029	802	7.1065	6.87819	7.17069	12.4817	12.5165	10.7264
ENSDARG00000014208	4802.01	4838.18	5312.5	7676.01	9179.76	11136.3	-0.904648	1.19613e-06	4.81616e-05	zgc:77118	15	35036368	35126632	-	6935	protein_coding	zgc:77118 [Source:ZFIN;Acc:ZDB-GENE-040426-2211]	-	5383	5697	6299	6028	9077	9717	52.7569	52.7364	57.4116	81.2778	98.5175	115.962
ENSDARG00000040036	454.064	472.183	519.527	226.664	274.068	252.134	0.939825	1.21385e-06	4.87606e-05	tcf19l	19	6834380	6840506	-	1551	protein_coding	transcription factor 19 (SC1), like [Source:ZFIN;Acc:ZDB-GENE-060324-2]	FHA	509	556	616	178	271	220	22.3053	23.013	25.104	10.7313	13.1515	11.7393
ENSDARG00000095796	3116	2931.61	4071.88	7087.7	6025.45	6019.13	-0.918785	1.21622e-06	4.87606e-05	si:dkey-87o1.2	16	17714664	17719792	+	1197	protein_coding	si:dkey-87o1.2 [Source:ZFIN;Acc:ZDB-GENE-110411-217]	-	3493	3452	4828	5566	5958	5252	198.338	185.135	254.946	434.805	374.648	363.129
ENSDARG00000018002	1237.3	1067.51	1268.46	2046.34	1996.35	2036.56	-0.766635	1.23861e-06	4.95523e-05	eci1	3	27770110	27777671	+	1131	protein_coding	enoyl-CoA delta isomerase 1 [Source:ZFIN;Acc:ZDB-GENE-030131-6033]	ECH	1387	1257	1504	1607	1974	1777	83.3519	71.3483	84.0542	132.861	131.372	130.033
ENSDARG00000045351	1216.78	1049.67	1226.29	2168.59	1850.72	2078.96	-0.803825	1.25376e-06	5.00516e-05	ccdc58	24	20922544	20926812	-	673	protein_coding	coiled-coil domain containing 58 [Source:ZFIN;Acc:ZDB-GENE-040426-1780]	-	1364	1236	1454	1703	1830	1814	137.753	117.9	136.56	236.616	204.67	223.076
ENSDARG00000068593	3247.13	3039.47	3194.75	6052.43	5128.41	4956.73	-0.767158	1.29796e-06	5.17058e-05	CU326366.2	10	42887204	42898220	-	828	protein_coding	-	Astacin	3640	3579	3788	4753	5071	4325	298.795	277.487	289.17	536.763	460.979	432.301
ENSDARG00000019706	24127.8	22757.4	17997.1	41993.9	35590.4	40130.6	-0.859396	1.32411e-06	5.26355e-05	zar1	20	23423814	23426339	-	1321	protein_coding	zygote arrest 1 [Source:ZFIN;Acc:ZDB-GENE-030818-1]	-	27047	26797	21339	32978	35192	35016	1391.61	1302.25	1021.05	2334.35	2005.2	2193.78
novel.3694	622.665	790.652	972.427	1414.74	1894.2	1667.52	-1.06082	1.40219e-06	5.56213e-05	-	CHR_ALT_CTG22_2_4	25034960	25044174	-	1332	-	PF05158:RNA polymerase Rpc34 subunit	RNA_pol_Rpc34	698	931	1153	1111	1873	1455	35.6166	44.87	54.7141	77.9929	105.84	90.4043
ENSDARG00000029445	10476.5	9532.84	7754.11	23132.4	14405.3	20434.3	-1.06214	1.42169e-06	5.62756e-05	EIF1B	24	32517915	32522655	-	896	protein_coding	zgc:56676 [Source:ZFIN;Acc:ZDB-GENE-040426-1109]	SUI1	11744	11225	9194	18166	14244	17830	890.86	804.247	648.591	1895.82	1196.58	1646.92
ENSDARG00000099104	10768.2	9199.08	8063.64	21854	14690.5	19125.5	-0.98985	1.46874e-06	5.80152e-05	rpl24	1	6408	12027	-	1723	protein_coding	ribosomal protein L24 [Source:ZFIN;Acc:ZDB-GENE-020419-25]	-	12071	10832	9561	17162	14526	16688	476.167	403.584	350.746	931.382	634.568	801.584
ENSDARG00000102105	3991.12	3811.44	5038.4	7970.16	7035.76	8337.62	-0.862209	1.49226e-06	5.88201e-05	dad1	2	51640591	51644044	-	890	protein_coding	defender against cell death 1 [Source:ZFIN;Acc:ZDB-GENE-060503-233]	-	4474	4488	5974	6259	6957	7275	341.671	323.723	424.277	657.597	588.369	676.508
novel.5291	1288.15	1449.67	1243.15	2739.07	2301.77	2124.8	-0.847747	1.4981e-06	5.89262e-05	-	CHR_ALT_CTG8_1_5	21144154	21147825	+	1036	-	PF00622:SPRY domain|PF13765:SPRY-associated domain	SPRY	1444	1707	1474	2151	2276	1854	94.7347	105.775	89.9315	194.145	165.36	148.109
ENSDARG00000070985	1276.55	1127.8	1731.48	2667.76	2611.23	2836.51	-0.972429	1.51736e-06	5.95588e-05	mrps21	19	8958134	8962906	-	921	protein_coding	mitochondrial ribosomal protein S21 [Source:ZFIN;Acc:ZDB-GENE-070615-13]	-	1431	1328	2053	2095	2582	2475	105.604	92.5655	140.898	212.701	211.015	222.406
ENSDARG00000099520	128.458	201.272	133.255	331.082	334.747	499.684	-1.33157	1.52984e-06	5.9923e-05	CU571163.1	4	1844336	1845156	+	419	lincRNA	-	-	144	237	158	260	331	436	23.3588	36.3116	23.8351	58.0236	59.4609	86.1197
ENSDARG00000069286	310.44	328.66	312.054	640.516	553.193	546.673	-0.870911	1.55004e-06	6.05875e-05	ndufaf2	8	16732834	16738204	-	1835	protein_coding	NADH dehydrogenase (ubiquinone) complex I, assembly factor 2 [Source:ZFIN;Acc:ZDB-GENE-040808-28]	Complex1_17_2kD	348	387	370	503	547	477	12.8898	13.539	12.745	25.6317	22.4372	21.5136
ENSDARG00000007285	1505.81	1591.5	1748.34	2935.17	2537.4	2759.72	-0.764366	1.57951e-06	6.16109e-05	mrpl57	17	26608510	26610862	-	1394	protein_coding	mitochondrial ribosomal protein L57 [Source:ZFIN;Acc:ZDB-GENE-040426-1745]	-	1688	1874	2073	2305	2509	2408	82.3022	86.3014	93.9963	154.616	135.474	142.963
ENSDARG00000104228	486.178	451.801	540.612	958.864	838.385	857.256	-0.843735	1.61987e-06	6.30536e-05	lypla1	7	58843700	58851786	+	939	protein_coding	lysophospholipase I [Source:ZFIN;Acc:ZDB-GENE-050417-87]	Abhydrolase_2	545	532	641	753	829	748	39.4487	36.3711	43.1486	74.985	66.4518	65.9274
ENSDARG00000039350	886.717	802.542	839.171	1949.56	1274.26	1776.4	-0.983284	1.63912e-06	6.36707e-05	ssbp1	4	4752622	4756349	-	1037	protein_coding	single-stranded DNA binding protein 1 [Source:ZFIN;Acc:ZDB-GENE-050417-340]	-	994	945	995	1531	1260	1550	65.1492	58.5011	60.6483	138.052	91.4554	123.704
ENSDARG00000086126	801.971	677.702	800.376	396.025	439.925	422.898	0.856245	1.6646e-06	6.45265e-05	trim33l	16	28764017	28790417	+	4150	protein_coding	tripartite motif containing 33, like [Source:ZFIN;Acc:ZDB-GENE-030131-5695]	zf-B_box	899	798	949	311	435	369	14.7236	12.3443	14.4541	7.00741	7.88967	7.35883
ENSDARG00000079391	1174.86	1282.37	1680.87	2597.72	2870.13	2429.66	-0.932426	1.67443e-06	6.4738e-05	mrpl42	4	1821637	1824836	-	624	protein_coding	mitochondrial ribosomal protein L42 [Source:ZFIN;Acc:ZDB-GENE-101014-1]	-	1317	1510	1993	2040	2838	2120	143.451	155.347	201.882	305.697	342.33	281.178
ENSDARG00000116066	3.56828	46.7088	1.68678	1084.93	1331.91	738.066	-5.92325	1.67697e-06	6.4738e-05	CABZ01084501.3	1	58898124	58900933	-	2583	protein_coding	Danio rerio microfibril-associated glycoprotein 4-like (LOC100334800), transcript variant 2, mRNA. [Source:RefSeq mRNA;Acc:NM_001328081]	Fibrinogen_C	4	55	2	852	1317	644	0.105254	1.36694	0.0489418	30.8433	38.3777	20.6344
ENSDARG00000013966	870.66	796.597	898.209	1538.26	1438.1	1374.13	-0.761811	1.77409e-06	6.83463e-05	psma6b	20	16884386	16906767	-	1210	protein_coding	proteasome subunit alpha 6b [Source:ZFIN;Acc:ZDB-GENE-040718-329]	Proteasome	976	938	1065	1208	1422	1199	54.8234	49.7655	55.6338	93.3527	88.4569	82.0095
ENSDARG00000069280	716.332	758.381	582.781	1657.96	1403.71	1107.1	-1.01855	1.8345e-06	7.05285e-05	tsen15	2	9946121	9957805	+	6943	protein_coding	TSEN15 tRNA splicing endonuclease subunit [Source:ZFIN;Acc:ZDB-GENE-041008-211]	-	803	893	691	1302	1388	966	7.86086	8.25687	6.29079	17.5351	15.0473	11.5149
ENSDARG00000039543	1522.76	1591.5	1432.92	2540.42	2673.93	2347.14	-0.733791	1.8415e-06	7.06523e-05	mrps6	13	4995433	5000739	+	771	protein_coding	mitochondrial ribosomal protein S6 [Source:ZFIN;Acc:ZDB-GENE-060825-59]	-	1707	1874	1699	1995	2644	2048	150.481	156.036	139.288	241.954	258.122	219.84
ENSDARG00000008886	203.392	221.654	270.728	115.879	85.9623	98.5616	1.21574	1.84958e-06	7.08175e-05	msx1b	1	49352900	49355313	+	1424	protein_coding	muscle segment homeobox 1b [Source:ZFIN;Acc:ZDB-GENE-980526-26]	Homeobox	228	261	321	91	85	86	10.8824	11.7663	14.2485	5.97553	4.4929	4.99826
ENSDARG00000036704	1158.8	1036.09	1136.04	2309.93	1727.34	1978.11	-0.852366	1.86041e-06	7.10865e-05	tmem18	23	35642061	35649000	-	937	protein_coding	transmembrane protein 18 [Source:ZFIN;Acc:ZDB-GENE-040927-26]	-	1299	1220	1347	1814	1708	1726	94.2261	83.5855	90.8662	181.027	137.204	152.451
ENSDARG00000044102	437.114	330.358	389.645	674.898	813.102	1280.15	-1.25872	1.88447e-06	7.18595e-05	znf593	17	24684778	24686816	+	951	protein_coding	zinc finger protein 593 [Source:ZFIN;Acc:ZDB-GENE-040426-1789]	-	490	389	462	530	804	1117	35.0201	26.2591	30.7069	52.1123	63.6346	97.2082
ENSDARG00000046030	3408.6	3075.14	3306.08	6831.75	4895.81	6001.94	-0.856659	1.92303e-06	7.31807e-05	zgc:110339	25	10547228	10553685	+	1040	protein_coding	zgc:110339 [Source:ZFIN;Acc:ZDB-GENE-050417-323]	adh_short	3821	3621	3920	5365	4841	5237	249.715	223.515	238.247	482.371	350.364	416.754
ENSDARG00000042345	611.068	562.204	852.666	1424.93	1317.75	1285.88	-0.99143	1.94218e-06	7.37595e-05	si:dkeyp-55f12.3	20	27090908	27092290	-	611	protein_coding	si:dkeyp-55f12.3 [Source:ZFIN;Acc:ZDB-GENE-041001-118]	-	685	662	1011	1119	1303	1122	76.1993	69.5549	104.589	171.251	160.517	151.978
ENSDARG00000101018	515.616	708.275	650.252	339.996	303.396	222.337	1.11503	1.95748e-06	7.41899e-05	ptdss2	25	7532627	7564696	+	6952	protein_coding	phosphatidylserine synthase 2 [Source:ZFIN;Acc:ZDB-GENE-130424-2]	PSS	578	834	771	267	300	194	5.65093	7.70136	7.01002	3.59126	3.2481	2.30952
ENSDARG00000101707	110.617	181.74	238.679	448.234	441.947	449.257	-1.33386	1.97935e-06	7.48672e-05	si:ch211-156b7.4	3	26342768	26343648	+	881	protein_coding	si:ch211-156b7.4 [Source:ZFIN;Acc:ZDB-GENE-141212-376]	-	124	214	283	352	437	392	9.56638	15.5937	20.3042	37.3604	37.3356	36.8248
ENSDARG00000070746	921.508	954.558	1174	1812.04	1747.56	1807.34	-0.815092	1.99672e-06	7.53722e-05	zgc:110788	6	36839509	36844020	+	1395	protein_coding	zgc:110788 [Source:ZFIN;Acc:ZDB-GENE-050227-13]	-	1033	1124	1392	1423	1728	1577	50.3301	51.7253	63.0724	95.3841	93.2367	93.5595
novel.487	566.464	521.44	493.382	1002.16	871.759	901.953	-0.811538	2.07064e-06	7.80054e-05	-	16	17669513	17670457	+	685	-	PF15125:TMEM238 protein family	-	635	614	585	787	862	787	63.0064	57.5425	53.9808	107.431	94.7184	95.0855
ENSDARG00000067608	1242.65	1195.74	1275.2	2085.82	1902.3	2129.39	-0.719952	2.10379e-06	7.90948e-05	zswim7	5	62726349	62771433	+	898	protein_coding	zinc finger, SWIM-type containing 7 [Source:ZFIN;Acc:ZDB-GENE-030131-4255]	-	1393	1408	1512	1638	1881	1858	105.433	100.655	106.427	170.562	157.663	171.238
ENSDARG00000071336	2027.67	1629.71	1280.26	3748.87	3112.85	3053.12	-1.00575	2.15846e-06	8.09876e-05	mif	14	48960078	48970210	+	1290	protein_coding	macrophage migration inhibitory factor [Source:ZFIN;Acc:ZDB-GENE-080708-1]	MIF	2273	1919	1518	2944	3078	2664	119.76	95.4984	74.38	213.399	179.596	170.913
novel.5124	228.37	201.272	143.376	454.601	375.2	424.044	-1.12958	2.19823e-06	8.22548e-05	-	CHR_ALT_CTG7_1_26	30176495	30178147	-	1129	-	PF01105:emp24/gp25L/p24 family/GOLD	-	256	237	170	357	371	370	15.4116	13.4761	9.51764	29.5678	24.7342	27.123
novel.155	50.848	42.4625	88.5558	207.563	202.264	144.404	-1.60665	2.20102e-06	8.22548e-05	-	10	43668765	43671227	-	646	-	-	-	57	50	105	163	200	126	5.99714	4.96876	10.2738	23.5939	23.3032	16.1424
ENSDARG00000089368	1415.71	1183.01	1112.43	2140.57	2064.11	2308.17	-0.811496	2.226e-06	8.30227e-05	hopx	14	1170968	1178359	+	1214	protein_coding	HOP homeobox [Source:ZFIN;Acc:ZDB-GENE-031016-2]	-	1587	1393	1319	1681	2041	2014	88.8505	73.662	68.6753	129.477	126.544	137.3
ENSDARG00000061473	9.81277	5.94475	0.843388	42.0219	47.5321	43.5505	-3.01328	2.25358e-06	8.38842e-05	tbkbp1	12	28574863	28678323	+	4324	protein_coding	TBK1 binding protein 1 [Source:ZFIN;Acc:ZDB-GENE-100203-1]	-	11	7	1	33	47	38	0.172905	0.103926	0.014618	0.71363	0.818144	0.727324
ENSDARG00000061228	1562.91	1293.41	1307.25	2821.84	2187.49	2509.88	-0.852573	2.26497e-06	8.4141e-05	pfdn4	23	38151393	38160024	-	1120	protein_coding	prefoldin subunit 4 [Source:ZFIN;Acc:ZDB-GENE-100922-122]	-	1752	1523	1550	2216	2163	2190	106.321	87.2957	87.4758	185.011	145.364	161.829
ENSDARG00000097808	632.478	599.571	689.048	1237.74	1081.1	1047.5	-0.808849	2.28996e-06	8.49007e-05	si:dkey-77f5.4	15	1025308	1031511	-	1374	protein_coding	si:dkey-77f5.4 [Source:ZFIN;Acc:ZDB-GENE-131121-70]	zf-C2H2	709	706	817	972	1069	914	35.072	32.9859	37.5846	66.1492	58.561	55.0541
novel.86	7.13656	6.794	9.27727	68.7632	76.8604	20.6292	-2.84069	2.3707e-06	8.77205e-05	-	1	51273663	51282779	-	1598	-	-	-	8	8	11	54	76	18	0.340263	0.321384	0.435101	3.15982	3.57976	0.932236
ENSDARG00000103957	123.998	105.307	89.3992	266.139	200.242	268.179	-1.20386	2.42747e-06	8.95542e-05	aamdc	18	3096612	3103827	-	980	protein_coding	adipogenesis associated, Mth938 domain containing [Source:ZFIN;Acc:ZDB-GENE-050522-64]	DUF498	139	124	106	209	198	234	9.6403	8.12281	6.83682	19.9418	15.2075	19.7615
ENSDARG00000042533	5088.37	4881.49	5691.18	8594.12	8235.19	8584.03	-0.698376	2.42982e-06	8.95542e-05	gstm.1	8	25295160	25297928	+	1114	protein_coding	glutathione S-transferase mu, tandem duplicate 1 [Source:ZFIN;Acc:ZDB-GENE-030911-2]	GST_N	5704	5748	6748	6749	8143	7490	348.013	331.24	382.881	566.499	550.195	556.451
ENSDARG00000101963	206.068	204.669	276.631	443.141	509.706	437.797	-1.01686	2.4378e-06	8.96716e-05	tmem141	5	54304494	54309478	-	651	protein_coding	transmembrane protein 141 [Source:ZFIN;Acc:ZDB-GENE-060929-272]	-	231	241	328	348	504	382	24.1175	23.7655	31.8469	49.9854	58.273	48.5638
ENSDARG00000094300	5531.73	6209.72	5878.42	10772.9	8663.99	10656.1	-0.772146	2.54539e-06	9.34457e-05	si:ch211-160e1.5	5	1997765	1999488	-	1724	protein_coding	si:ch211-160e1.5 [Source:ZFIN;Acc:ZDB-GENE-070705-255]	-	6201	7312	6970	8460	8567	9298	244.47	272.276	255.546	458.858	374.032	446.357
ENSDARG00000098588	57.0925	68.7893	76.7483	182.095	154.732	151.281	-1.2661	2.56506e-06	9.39835e-05	gchfr	17	1063988	1069194	+	778	protein_coding	GTP cyclohydrolase I feedback regulator [Source:ZFIN;Acc:ZDB-GENE-040426-1731]	-	64	81	91	143	153	132	5.59116	6.68369	7.39326	17.1871	14.8023	14.0419
ENSDARG00000099279	660.132	693.838	716.88	1273.39	1059.86	1431.43	-0.861884	2.58655e-06	9.45858e-05	ift27	KN149779.1	7696	14269	-	4913	protein_coding	intraflagellar transport 27 homolog (Chlamydomonas) [Source:ZFIN;Acc:ZDB-GENE-041212-9]	Ras	740	817	850	1000	1048	1249	10.2373	10.6755	10.9357	19.0326	16.0558	21.04
ENSDARG00000036298	2457.65	2174.08	1735.69	4922.93	3414.22	4308.06	-0.989696	2.5939e-06	9.46698e-05	rps13	7	27041315	27044013	+	812	protein_coding	ribosomal protein S13 [Source:ZFIN;Acc:ZDB-GENE-040625-52]	-	2755	2560	2058	3866	3376	3759	230.604	202.393	160.2	445.196	312.942	383.13
novel.197	71.3656	84.925	96.9897	249.585	162.823	210.876	-1.29599	2.66148e-06	9.69472e-05	-	11	35585525	35741450	-	1324	-	-	-	80	100	115	196	161	184	4.1068	4.84867	5.49015	13.8425	9.15283	11.5016
ENSDARG00000095459	236.399	223.353	192.293	520.817	549.147	350.696	-1.12398	2.69207e-06	9.77511e-05	si:ch211-191j22.3	21	21339423	21347380	+	1242	protein_coding	si:ch211-191j22.3 [Source:ZFIN;Acc:ZDB-GENE-030131-4242]	-	265	263	228	409	543	306	14.5019	13.5939	11.6035	30.7926	32.9076	20.3906
ENSDARG00000021582	534.35	495.113	810.496	1475.86	1104.36	1433.73	-1.12489	2.69399e-06	9.77511e-05	dynlrb1	11	26604224	26608636	+	853	protein_coding	dynein, light chain, roadblock-type 1 [Source:ZFIN;Acc:ZDB-GENE-040426-989]	-	599	583	961	1159	1092	1251	47.7287	43.8763	71.2113	127.051	96.3588	121.378
ENSDARG00000053939	949.162	842.456	1420.27	514.45	529.932	432.066	1.12125	2.71654e-06	9.83788e-05	tgfa	6	40992409	41009381	+	3072	protein_coding	transforming growth factor, alpha [Source:ZFIN;Acc:ZDB-GENE-040724-208]	-	1064	992	1684	404	524	377	23.5408	20.7301	34.6494	12.2972	12.8389	10.1566
ENSDARG00000004274	645.859	611.46	569.287	1012.35	1101.33	1000.51	-0.770086	2.73713e-06	9.8933e-05	zgc:112496	24	37631632	37640705	-	1067	protein_coding	zgc:112496 [Source:ZFIN;Acc:ZDB-GENE-050320-25]	HHH	724	720	675	795	1089	873	46.1186	43.3191	39.9865	69.6703	76.8212	67.7142
ENSDARG00000096998	704.735	724.411	1137.73	1675.78	1769.81	1882.98	-1.05364	2.84793e-06	0.00010274	CT737162.1	24	31688977	31699389	+	1189	lincRNA	-	-	790	853	1349	1316	1750	1643	45.1593	46.0551	71.7141	103.495	110.783	114.363
ENSDARG00000093684	244.427	300.635	351.693	623.962	541.057	603.976	-0.979215	2.86145e-06	0.000102964	tmem238a	19	10331325	10333333	+	1444	protein_coding	transmembrane protein 238a [Source:ZFIN;Acc:ZDB-GENE-060503-785]	-	274	354	417	490	535	527	12.8969	15.7379	18.2534	31.7303	27.8872	30.2046
ENSDARG00000095667	265.837	191.081	255.547	474.975	437.902	518.021	-1.00598	2.86909e-06	0.000102964	znf1175	22	2315996	2321783	+	569	protein_coding	zinc finger protein 1175 [Source:ZFIN;Acc:ZDB-GENE-050420-13]	-	298	225	303	373	433	452	35.5964	25.3852	33.6593	61.2973	57.2787	65.744
ENSDARG00000005791	7898.39	6777.87	7180.61	13773	11114.4	12223.9	-0.76373	2.87065e-06	0.000102964	rpl28	16	51883725	51889734	-	2188	protein_coding	ribosomal protein L28 [Source:ZFIN;Acc:ZDB-GENE-040930-10]	-	8854	7981	8514	10816	10990	10666	275.039	234.164	245.958	462.237	378.066	403.445
ENSDARG00000093075	22.3017	13.588	37.1091	109.512	61.6906	177.64	-2.25439	2.95608e-06	0.000105826	BX897740.1	20	7612282	7629271	-	449	processed_transcript	-	-	25	16	44	86	61	155	3.78438	2.28762	6.19414	17.9101	10.2259	28.5704
ENSDARG00000112642	49.0638	53.5028	45.543	126.066	110.234	144.404	-1.36089	2.97186e-06	0.000106187	BX649423.1	4	16069577	16073135	+	368	processed_transcript	-	-	55	63	54	99	109	126	10.1582	10.9902	9.27514	25.1555	22.2944	28.3369
ENSDARG00000057055	227.478	157.111	241.209	478.795	551.17	377.055	-1.16951	3.14948e-06	0.000112319	ndufs8b	14	21671107	21678917	+	1002	polymorphic_pseudogene	NADH dehydrogenase (ubiquinone) Fe-S protein 8b [Source:ZFIN;Acc:ZDB-GENE-050522-131]	-	255	185	286	376	545	329	17.2971	11.8526	18.0415	35.0885	40.9399	27.1743
ENSDARG00000076568	4395.23	3793.6	3128.13	8433.68	6098.27	7197.29	-0.941091	3.1601e-06	0.000112484	sec61b	16	27224068	27231659	+	1614	protein_coding	Sec61 translocon beta subunit [Source:ZFIN;Acc:ZDB-GENE-040718-260]	-	4927	4467	3709	6623	6030	6280	207.482	177.674	145.254	383.704	281.21	322.023
ENSDARG00000099663	2493.34	2269.2	2108.47	5046.45	3431.41	4391.72	-0.905202	3.2025e-06	0.000113777	cox5ab	18	808911	812753	+	673	protein_coding	cytochrome c oxidase subunit Vab [Source:ZFIN;Acc:ZDB-GENE-030131-5162]	-	2795	2672	2500	3963	3393	3832	282.272	254.878	234.801	550.623	379.478	471.238
ENSDARG00000091901	61.5528	61.9953	85.1822	420.219	114.279	256.719	-1.91975	3.21325e-06	0.000113943	CR388209.1	20	8794502	8835094	-	666	lincRNA	-	-	69	73	101	330	113	224	7.04168	7.03655	9.58565	46.3324	12.7709	27.8358
ENSDARG00000009212	24581.9	20658	19940.2	44072.1	34036	37329.6	-0.824598	3.23676e-06	0.000114551	ppiaa	8	45754871	45760087	-	1815	protein_coding	peptidylprolyl isomerase Aa (cyclophilin A) [Source:ZFIN;Acc:ZDB-GENE-030131-8556]	Pro_isomerase	27556	24325	23643	34610	33655	32572	1031.91	860.374	823.38	1783.08	1395.7	1485.24
novel.1478	89.207	89.1713	86.869	220.297	158.777	250.988	-1.24638	3.24264e-06	0.000114551	-	4	5922589	5969680	-	5566	-	-	-	100	105	103	173	157	219	1.22112	1.21104	1.16968	2.90635	2.12312	3.25635
ENSDARG00000019595	123.106	156.262	126.508	325.988	253.842	279.64	-1.08063	3.25304e-06	0.000114702	senp8	7	56830881	56835543	-	1100	protein_coding	SUMO/sentrin peptidase family member, NEDD8 specific [Source:ZFIN;Acc:ZDB-GENE-060929-1186]	Peptidase_C48	138	184	150	256	251	244	8.52684	10.7383	8.61932	21.7617	17.1751	18.3581
ENSDARG00000078310	561.112	589.38	557.48	327.262	334.747	311.73	0.810486	3.28896e-06	0.00011575	cecr2	25	16646113	16688641	+	7530	protein_coding	cat eye syndrome chromosome region, candidate 2 [Source:ZFIN;Acc:ZDB-GENE-131121-533]	Bromodomain	629	694	661	257	331	272	5.6775	5.91664	5.54857	3.19141	3.30865	2.98954
ENSDARG00000096099	138.271	179.192	166.148	504.263	249.796	540.943	-1.41944	3.33737e-06	0.000117234	BX465862.3	4	11762097	11772240	+	895	lincRNA	-	-	155	211	197	396	247	472	11.7709	15.1346	13.9129	41.373	20.7726	43.6465
ENSDARG00000043451	323.821	401.695	399.766	187.189	180.015	205.146	0.975992	3.3612e-06	0.000117747	cab39	15	39977461	40002930	+	1759	protein_coding	calcium binding protein 39 [Source:ZFIN;Acc:ZDB-GENE-040625-158]	-	363	473	474	147	178	179	14.0263	17.2626	17.0328	7.81442	7.61679	8.42204
novel.2558	78.5021	61.9953	86.869	142.62	292.272	205.146	-1.49608	3.36457e-06	0.000117747	-	CHR_ALT_CTG14_1_35	38786270	38791898	+	1032	-	PF00050:Kazal-type serine protease inhibitor domain	-	88	73	103	112	289	179	5.79568	4.54103	6.30858	10.1481	21.0783	14.355
novel.259	48.1718	43.3118	50.6033	101.871	141.585	128.359	-1.39055	3.41385e-06	0.000119249	-	12	38146865	38207439	-	1270	-	-	-	54	51	60	80	140	112	2.88996	2.57797	2.98622	5.89022	8.2974	7.29868
ENSDARG00000096925	130.242	95.1161	169.521	310.708	305.419	296.831	-1.20891	3.4278e-06	0.000119513	BX927282.2	5	26896103	26906786	+	976	lincRNA	-	-	146	112	201	244	302	259	10.1673	7.3668	13.0173	23.3768	23.2903	21.9624
ENSDARG00000098315	223.017	253.926	334.825	95.5044	137.54	107.73	1.24887	3.43958e-06	0.000119701	cyp1a	18	5588068	5598958	-	2614	protein_coding	cytochrome P450, family 1, subfamily A [Source:ZFIN;Acc:ZDB-GENE-011219-1]	p450	250	299	397	75	136	94	6.50034	7.34305	9.59974	2.68288	3.91607	2.97613
ENSDARG00000007720	723.469	645.43	758.206	1552.27	1297.53	1109.39	-0.895987	3.56407e-06	0.000123804	sub1b	5	41143563	41153469	+	3010	protein_coding	SUB1 homolog, transcriptional regulator b [Source:ZFIN;Acc:ZDB-GENE-040718-209]	-	811	760	899	1219	1283	968	18.3129	16.2091	18.8785	37.8689	32.0832	26.6158
novel.4697	1042.83	1159.23	1322.43	1777.66	3161.39	2547.7	-1.08722	3.63577e-06	0.00012588	-	CHR_ALT_CTG5_2_14	57457634	57461744	+	1825	-	-	-	1169	1365	1568	1396	3126	2223	43.5365	48.0154	54.3072	71.5266	128.927	100.811
novel.5097	0.89207	1.6985	5.90372	73.8568	9.10189	57.3032	-4.03213	3.64168e-06	0.00012588	-	CHR_ALT_CTG7_1_20	25124700	25132416	-	2888	-	PF00248:Aldo/keto reductase family|PF10514:Pro-apoptotic Bcl-2 protein, BAD	Aldo_ket_red	1	2	7	58	9	50	0.0235345	0.0444574	0.153206	1.87791	0.234565	1.43286
ENSDARG00000002249	76.718	108.704	123.135	197.376	563.306	272.763	-1.74527	3.644e-06	0.00012588	tbxas1	18	12655766	12834323	+	2272	protein_coding	thromboxane A synthase 1 (platelet) [Source:ZFIN;Acc:ZDB-GENE-030131-8805]	p450	86	128	146	155	557	238	2.57272	3.6167	4.0618	6.37923	18.4529	8.6696
ENSDARG00000044562	7175.81	6303.14	6496.62	12421.9	9765.32	12123.1	-0.780356	3.66746e-06	0.000126271	cycsb	6	10910589	10912424	-	963	protein_coding	cytochrome c, somatic b [Source:ZFIN;Acc:ZDB-GENE-040625-38]	-	8044	7422	7703	9755	9656	10578	567.737	494.773	505.601	947.21	754.725	909.091
ENSDARG00000056167	2658.37	2647.11	2320.16	4603.31	3920.89	5973.29	-0.926822	3.67317e-06	0.000126271	hspe1	9	32301017	32305007	+	1811	protein_coding	heat shock 10 protein 1 [Source:ZFIN;Acc:ZDB-GENE-000906-2]	-	2980	3117	2751	3615	3877	5212	111.841	110.492	96.0166	186.653	161.137	238.186
ENSDARG00000017337	1325.62	1222.92	1432.92	2309.93	2170.3	2108.76	-0.72665	3.67584e-06	0.000126271	zgc:77929	11	11332652	11336986	-	1458	protein_coding	zgc:77929 [Source:ZFIN;Acc:ZDB-GENE-040426-1908]	-	1486	1440	1699	1814	2146	1840	69.2728	63.4039	73.6563	116.339	110.787	104.446
ENSDARG00000070833	303.304	258.172	282.535	640.516	452.061	570.74	-0.977677	3.68233e-06	0.000126271	lin52	17	31667625	31695257	-	1750	protein_coding	lin-52 DREAM MuvB core complex component [Source:ZFIN;Acc:ZDB-GENE-061110-82]	-	340	304	335	503	447	498	13.2051	11.1518	12.0999	26.8766	19.2259	23.5517
ENSDARG00000077688	86.5308	11.0403	71.688	7.64035	3.03396	1.14606	3.86786	3.69425e-06	0.000126449	cpo	1	5576151	5587575	+	1607	protein_coding	carboxypeptidase O [Source:ZFIN;Acc:ZDB-GENE-070619-6]	-	97	13	85	6	3	1	4.10258	0.519324	3.34332	0.349125	0.140515	0.0515008
ENSDARG00000093841	10002.8	8046.65	10030.4	15749.3	15203.2	16176.7	-0.747086	3.72551e-06	0.000127033	si:ch211-12h2.6	22	25453334	25454523	+	653	protein_coding	si:ch211-12h2.6 [Source:ZFIN;Acc:ZDB-GENE-091117-31]	-	11213	9475	11893	12368	15033	14115	1167.11	931.487	1151.2	1771.05	1732.81	1788.95
ENSDARG00000053917	149.868	170.699	254.703	58.576	76.8604	79.0785	1.42063	3.73696e-06	0.000127033	alg10	4	28374628	28380308	+	2019	protein_coding	asparagine-linked glycosylation 10 [Source:ZFIN;Acc:ZDB-GENE-110310-8]	-	168	201	302	46	76	69	5.65555	6.39103	9.45464	2.13043	2.83332	2.82841
novel.658	50.848	150.317	172.895	407.486	383.291	428.628	-1.70367	3.73815e-06	0.000127033	-	18	41188803	41194331	+	1002	-	-	-	57	177	205	320	379	374	3.86642	11.3401	12.9318	29.8626	28.4701	30.8912
ENSDARG00000039390	426.409	501.907	549.046	1086.2	773.661	1031.46	-0.967826	3.73847e-06	0.000127033	sdhaf4	13	28264834	28265919	-	688	protein_coding	succinate dehydrogenase complex assembly factor 4 [Source:ZFIN;Acc:ZDB-GENE-040724-116]	-	478	591	651	853	765	900	47.2216	55.1455	59.809	115.933	83.6933	108.264
ENSDARG00000114540	911.695	896.809	834.111	1812.04	1464.39	1395.91	-0.821829	3.81365e-06	0.000129353	nfr	5	28497956	28502831	+	588	protein_coding	notochord formation related [Source:ZFIN;Acc:ZDB-GENE-100715-1]	-	1022	1056	989	1423	1448	1218	118.134	115.292	106.315	226.294	185.357	171.435
ENSDARG00000032037	1311.34	1154.13	1875.7	2891.87	2759.9	2941.95	-0.985109	3.89136e-06	0.00013175	bet1l	25	7667634	7670655	-	1668	protein_coding	Bet1 golgi vesicular membrane trafficking protein-like [Source:ZFIN;Acc:ZDB-GENE-040822-2]	-	1470	1359	2224	2271	2729	2567	59.8995	52.3039	84.2778	127.311	123.147	127.368
ENSDARG00000089877	89.207	89.1713	86.869	261.045	157.766	217.752	-1.26019	3.90851e-06	0.000132092	si:dkeyp-75h12.5	7	24485048	24491897	-	2413	protein_coding	si:dkeyp-75h12.5 [Source:ZFIN;Acc:ZDB-GENE-030131-7914]	-	100	105	103	205	156	190	2.81672	2.79346	2.69808	7.94404	4.86614	6.51668
ENSDARG00000016789	1898.32	2121.43	2078.95	1037.81	1177.18	1321.41	0.785965	3.96184e-06	0.000133648	zgc:152891	21	31194980	31226045	-	5040	protein_coding	zgc:152891 [Source:ZFIN;Acc:ZDB-GENE-061013-229]	Lipoxygenase	2128	2498	2465	815	1164	1153	28.6974	31.818	30.9144	15.1207	17.3836	18.9334
ENSDARG00000053446	1521.87	1204.24	1938.11	4377.92	3705.48	2491.54	-1.18086	3.96883e-06	0.000133648	sub1a	10	8091144	8098099	+	741	protein_coding	SUB1 homolog, transcriptional regulator a [Source:ZFIN;Acc:ZDB-GENE-050522-151]	-	1706	1418	2298	3438	3664	2174	156.481	122.848	196.023	433.843	372.182	242.813
ENSDARG00000073723	0	3.397	0	28.0146	26.2944	26.3595	-4.55496	4.04949e-06	0.00013612	zgc:194679	7	56676838	56684776	+	5712	protein_coding	zgc:194679 [Source:ZFIN;Acc:ZDB-GENE-030131-2847]	Galactosyl_T	0	4	0	22	26	23	0	0.0449555	0	0.360147	0.342612	0.33325
ENSDARG00000086903	2608.41	2004.23	2888.61	4870.73	4690.51	4206.06	-0.87603	4.06938e-06	0.000136374	gig2o	5	30381936	30382925	-	902	protein_coding	grass carp reovirus (GCRV)-induced gene 2o [Source:ZFIN;Acc:ZDB-GENE-130517-8]	-	2924	2360	3425	3825	4638	3670	220.329	167.964	240.009	396.524	387.027	336.736
ENSDARG00000097923	8.02863	16.1358	17.7112	71.31	40.4528	91.6852	-2.27421	4.07164e-06	0.000136374	BX663528.1	17	47238338	47251313	+	885	antisense	-	-	9	19	21	56	40	80	0.691195	1.37823	1.49986	5.91684	3.402	7.4813
ENSDARG00000070393	1305.1	1322.28	1595.69	733.474	885.917	743.796	0.836971	4.14338e-06	0.000138529	si:dkey-190g6.2	23	33934877	33944597	-	1768	protein_coding	si:dkey-190g6.2 [Source:ZFIN;Acc:ZDB-GENE-090312-30]	-	1463	1557	1892	576	876	649	56.2424	56.535	67.6415	30.4639	37.294	30.3803
ENSDARG00000105682	4.46035	3.397	0	31.8348	24.2717	37.8201	-3.58901	4.18039e-06	0.000139518	BX957362.1	7	51825557	51826238	+	359	lincRNA	-	-	5	4	0	25	24	33	0.946623	0.715281	0	6.51164	5.03193	7.60764
ENSDARG00000063922	1624.46	1014.01	1826.78	674.898	769.615	561.572	1.15404	4.19844e-06	0.000139871	mt-nd6	MT	14714	15232	-	519	protein_coding	NADH dehydrogenase 6, mitochondrial [Source:ZFIN;Acc:ZDB-GENE-011205-13]	-	1821	1194	2166	530	761	490	238.476	147.689	263.794	95.4891	110.366	78.1374
novel.1242	63.337	48.4073	64.9409	129.886	137.54	189.101	-1.37011	4.2297e-06	0.000140593	-	25	6734933	6813442	+	569	-	-	-	71	57	77	102	136	165	8.48101	6.43093	8.55368	16.7623	17.9905	23.9995
ENSDARG00000079350	512.94	467.937	606.396	305.614	272.045	234.943	0.966823	4.23512e-06	0.000140593	znf654	1	33647682	33663705	+	5977	protein_coding	zinc finger protein 654 [Source:ZFIN;Acc:ZDB-GENE-030131-1423]	-	575	551	719	240	269	205	6.53862	5.91806	7.60361	3.75468	3.38756	2.83858
ENSDARG00000052103	1236.41	1205.09	1009.54	2671.58	1734.42	2327.66	-0.964041	4.28022e-06	0.000141838	dtymk	6	27104962	27108844	-	908	protein_coding	deoxythymidylate kinase (thymidylate kinase) [Source:ZFIN;Acc:ZDB-GENE-990603-11]	-	1386	1419	1197	2098	1715	2031	103.748	100.325	83.3264	216.055	142.166	185.12
ENSDARG00000021787	425.517	523.988	461.333	262.319	259.91	230.359	0.906823	4.34025e-06	0.000143573	abcb5	16	19537038	19568795	-	8897	protein_coding	ATP-binding cassette, sub-family B (MDR/TAP), member 5 [Source:ZFIN;Acc:ZDB-GENE-030131-6414]	ABC_membrane	477	617	547	206	257	201	3.64398	4.45197	3.88614	2.16505	2.17424	1.86975
novel.2306	418.381	360.931	410.73	1576.46	611.849	967.279	-1.40612	4.40704e-06	0.000145525	-	CHR_ALT_CTG12_2_1	19409192	19419018	+	1977	-	PF00687:Ribosomal protein L1p/L10e family	-	469	425	487	1238	605	844	16.1238	13.8004	15.5703	58.5543	23.0338	35.3318
novel.5367	10645.1	9080.19	11044.2	18282.1	15828.2	17140.5	-0.736052	4.47417e-06	0.000147482	-	CHR_ALT_CTG9_1_19	35631381	35633738	-	1431	-	PF00100:Zona pellucida-like domain	Zona_pellucida	11933	10692	13095	14357	15651	14956	566.776	479.656	578.416	938.143	823.228	864.98
novel.897	73.1497	54.352	26.9884	196.102	129.449	183.37	-1.72023	4.52399e-06	0.000148862	-	20	11011179	11017066	-	826	-	-	-	82	64	32	154	128	160	6.74738	4.97406	2.44875	17.4335	11.664	16.0314
novel.4174	893.854	858.592	984.234	2103.64	1511.93	1513.95	-0.905922	4.55372e-06	0.000149578	-	CHR_ALT_CTG3_1_16	24102762	24120172	+	2641	-	PF01217:Clathrin adaptor complex small chain	-	1002	1011	1167	1652	1495	1321	25.787	24.575	27.9304	58.4907	42.6079	41.3966
ENSDARG00000103619	391.619	445.007	482.418	867.18	702.868	834.335	-0.865314	4.56173e-06	0.000149579	si:ch73-238c9.1	11	7276824	7280259	+	1395	protein_coding	si:ch73-238c9.1 [Source:ZFIN;Acc:ZDB-GENE-131121-81]	-	439	524	572	681	695	728	21.3891	24.1139	25.9177	45.6476	37.4997	43.1904
novel.3155	2058.01	2093.4	2554.62	3854.56	3799.53	3629.59	-0.750648	4.58147e-06	0.000149963	-	CHR_ALT_CTG18_2_6	16946452	16949798	-	990	-	-	-	2307	2465	3029	3027	3757	3167	158.385	159.843	193.392	285.905	285.643	264.754
ENSDARG00000069807	801.079	705.727	770.014	430.407	407.562	469.887	0.800102	4.65582e-06	0.000152131	zdhhc18a	16	33992319	34006335	+	3699	protein_coding	zinc finger, DHHC-type containing 18a [Source:ZFIN;Acc:ZDB-GENE-060929-424]	-	898	831	913	338	403	410	16.5004	14.4221	15.6013	8.54432	8.20046	9.17339
ENSDARG00000034403	6063.4	6859.4	3625.73	12143.1	13360.6	10515.1	-1.12207	4.72737e-06	0.000154199	zgc:173443	10	8077969	8079737	-	920	protein_coding	zgc:173443 [Source:ZFIN;Acc:ZDB-GENE-071004-101]	-	6797	8077	4299	9536	13211	9175	502.147	563.603	295.362	969.223	1080.85	825.37
ENSDARG00000043934	112.401	111.252	235.305	348.909	491.502	421.752	-1.45956	4.78071e-06	0.000155668	il17a/f2	17	12730025	12733858	+	882	protein_coding	interleukin 17a/f2 [Source:ZFIN;Acc:ZDB-GENE-061031-2]	-	126	131	279	274	486	368	9.70965	9.53484	19.9945	29.0487	41.4749	34.531
novel.3151	1105.27	1065.81	979.174	2206.79	1754.64	1653.77	-0.833583	4.81732e-06	0.000156588	-	CHR_ALT_CTG18_2_6	17011120	17014975	+	1782	-	PF09696:Ctf8	-	1239	1255	1161	1733	1735	1443	47.2569	45.2113	41.1812	90.936	73.284	67.0176
ENSDARG00000089245	57.9845	55.2013	37.1091	189.735	94.0529	189.101	-1.65175	4.97125e-06	0.000161311	dusp23b	17	6276559	6282608	+	789	protein_coding	dual specificity phosphatase 23b [Source:ZFIN;Acc:ZDB-GENE-040718-163]	DSPc	65	65	44	149	93	165	5.59935	5.28868	3.52493	17.6585	8.87204	17.3076
ENSDARG00000093597	1366.65	1476	1885.82	3289.17	2517.18	3054.26	-0.905764	5.0139e-06	0.000162414	oip5	13	33256847	33259799	+	758	protein_coding	opa interacting protein 5 [Source:ZFIN;Acc:ZDB-GENE-090313-328]	-	1532	1738	2236	2583	2489	2665	137.37	147.194	186.456	318.64	247.157	290.977
ENSDARG00000040513	1261.39	1082.79	1359.54	2096	1983.2	2239.41	-0.770557	5.0632e-06	0.000163728	zgc:92313	12	4241458	4249000	-	1538	protein_coding	zgc:92313 [Source:ZFIN;Acc:ZDB-GENE-040718-339]	Trypsin	1414	1275	1612	1646	1961	1954	62.4877	53.2188	66.2496	100.073	95.9707	105.147
ENSDARG00000008861	64.229	149.468	144.219	34.3816	34.3849	32.0898	1.82811	5.09511e-06	0.000164475	tfap2e	19	47429722	47456787	-	3593	protein_coding	transcription factor AP-2 epsilon [Source:ZFIN;Acc:ZDB-GENE-040426-1455]	TF_AP-2	72	176	171	27	34	28	1.362	3.14461	3.00825	0.70267	0.712261	0.644957
ENSDARG00000101680	870.66	780.461	717.723	1607.02	1246.96	1374.13	-0.83548	5.11263e-06	0.000164757	arl1	4	5906958	5913338	-	4287	protein_coding	ADP-ribosylation factor-like 1 [Source:ZFIN;Acc:ZDB-GENE-040718-175]	Arf	976	919	851	1262	1233	1199	15.4738	13.7617	12.5473	27.5265	21.6485	23.1471
ENSDARG00000063924	12677.2	8900.99	15778.1	4785.41	7176.34	4342.44	1.19601	5.20596e-06	0.000167476	mt-cyb	MT	15308	16448	+	1141	protein_coding	cytochrome b, mitochondrial [Source:ZFIN;Acc:ZDB-GENE-011205-17]	-	14211	10481	18708	3758	7096	3789	846.527	589.696	1036.37	307.976	468.107	274.833
ENSDARG00000093058	5620.04	5199.96	6234.33	10755.1	10528.9	8363.98	-0.797784	5.23355e-06	0.000168075	si:dkey-13i19.8	4	16784553	16786244	+	1321	protein_coding	si:dkey-13i19.8 [Source:ZFIN;Acc:ZDB-GENE-041210-156]	-	6300	6123	7392	8446	10411	7298	324.145	297.559	353.699	597.852	593.208	457.226
novel.621	20.5176	33.1208	17.7112	155.354	38.4302	189.101	-2.4211	5.26797e-06	0.000168891	-	17	46269018	46275706	-	386	-	-	-	23	39	21	122	38	165	4.04988	6.48617	3.4388	29.5541	7.40993	35.3775
ENSDARG00000007892	302.412	251.378	281.692	595.948	444.981	567.302	-0.943899	5.35061e-06	0.000171247	pdcd2	13	24380132	24383805	+	1410	protein_coding	programmed cell death 2 [Source:ZFIN;Acc:ZDB-GENE-040426-1236]	zf-MYND	339	296	334	468	440	495	16.3411	13.4767	14.9728	31.0364	23.4883	29.0547
ENSDARG00000099511	910.803	895.959	1303.88	541.192	565.329	474.471	0.976304	5.40829e-06	0.000172798	CABZ01034698.2	22	7971101	8074212	-	3146	protein_coding	-	-	1021	1055	1546	425	559	414	22.0581	21.528	31.0617	12.6321	13.3743	10.8911
ENSDARG00000059725	1871.56	1555.83	1206.05	3990.81	2398.85	3692.62	-1.12154	5.45953e-06	0.000174137	hypk	7	50407575	50410524	-	757	protein_coding	huntingtin interacting protein K [Source:ZFIN;Acc:ZDB-GENE-080515-6]	-	2098	1832	1430	3134	2372	3222	188.37	155.36	119.403	387.122	235.85	352.257
ENSDARG00000098845	538.81	463.691	440.249	208.836	289.238	178.786	1.08938	5.48999e-06	0.000174811	lrp12	19	13375838	13397295	+	4700	protein_coding	low density lipoprotein receptor-related protein 12 [Source:ZFIN;Acc:ZDB-GENE-060503-399]	CUB	604	546	522	164	286	156	8.73455	7.45771	7.02016	3.2628	4.58021	2.74699
ENSDARG00000110357	390.727	349.891	266.511	565.386	701.857	860.695	-1.0799	5.65886e-06	0.000179882	irf1b	21	45838165	45840341	-	914	protein_coding	interferon regulatory factor 1b [Source:ZFIN;Acc:ZDB-GENE-041114-13]	-	438	412	316	444	694	751	32.5709	28.9376	21.8532	45.4236	57.1519	68.0024
ENSDARG00000073786	269.405	199.574	269.884	575.573	499.593	424.044	-1.02049	5.70164e-06	0.000180935	cmbl	24	16912248	16917086	-	1756	protein_coding	carboxymethylenebutenolidase homolog (Pseudomonas) [Source:ZFIN;Acc:ZDB-GENE-071004-21]	-	302	235	320	452	494	370	11.6892	8.59121	11.5186	24.0691	21.1748	17.4384
ENSDARG00000100281	423.733	414.434	403.983	960.138	616.906	871.009	-0.977848	5.71419e-06	0.000181027	si:dkeyp-6a3.1	6	48720617	48783887	+	1375	protein_coding	si:dkeyp-6a3.1 [Source:ZFIN;Acc:ZDB-GENE-131121-609]	-	475	488	479	754	610	760	23.4797	22.7839	22.0195	51.276	33.3922	45.7447
ENSDARG00000091902	791.266	836.512	1010.38	404.939	549.147	382.786	0.979405	5.74552e-06	0.000181712	b3gnt2b	17	24036791	24082364	+	4807	protein_coding	UDP-GlcNAc:betaGal beta-1,3-N-acetylglucosaminyltransferase 2b [Source:ZFIN;Acc:ZDB-GENE-050913-158]	Galactosyl_T	887	985	1198	318	543	334	12.5415	13.1545	15.7528	6.18583	8.50243	5.75046
ENSDARG00000059003	130.242	111.252	156.027	48.3889	43.4868	59.5954	1.39387	5.78339e-06	0.000182601	strip2	4	4971042	5019113	-	4892	protein_coding	striatin interacting protein 2 [Source:ZFIN;Acc:ZDB-GENE-120328-1]	-	146	131	185	38	43	52	2.02847	1.71908	2.39034	0.726344	0.661606	0.879725
novel.3932	844.79	754.134	547.359	2604.09	993.117	2398.71	-1.48189	5.80254e-06	0.000182897	-	CHR_ALT_CTG24_1_8	21618740	21645265	+	2762	-	PF01157:Ribosomal protein L21e	-	947	888	649	2045	982	2093	23.3039	20.6395	14.8524	69.2333	26.7612	62.7156
ENSDARG00000091001	350.583	411.037	160.244	1297.59	510.717	1282.45	-1.74501	5.97268e-06	0.00018777	mycbp	17	53438795	53440284	-	869	protein_coding	c-myc binding protein [Source:ZFIN;Acc:ZDB-GENE-060331-97]	-	393	484	190	1019	505	1119	30.7379	35.755	13.82	109.648	43.741	106.571
ENSDARG00000103740	366.641	247.132	252.173	523.364	743.321	583.347	-1.09656	5.9772e-06	0.00018777	fundc2	21	44557791	44565862	-	2564	protein_coding	fun14 domain containing 2 [Source:ZFIN;Acc:ZDB-GENE-041010-26]	-	411	291	299	411	735	509	10.895	7.28595	7.37102	14.9889	21.5768	16.4297
ENSDARG00000043848	3107.08	3002.1	2705.59	6527.41	4265.75	5669.58	-0.901061	6.06491e-06	0.000190207	sod1	10	25694395	25699454	-	1250	protein_coding	superoxide dismutase 1, soluble [Source:ZFIN;Acc:ZDB-GENE-990415-258]	-	3483	3535	3208	5126	4218	4947	189.385	181.548	162.218	383.454	253.989	327.538
ENSDARG00000095158	13.381	11.8895	9.27727	70.0366	36.4076	52.719	-2.20029	6.22363e-06	0.000194858	CT025913.1	7	43857191	43859024	+	881	lincRNA	-	-	15	14	11	55	36	46	1.15722	1.02015	0.789207	5.83757	3.0757	4.32128
ENSDARG00000069241	2974.16	2459.43	3694.88	6286.74	6041.63	4964.75	-0.921727	6.2894e-06	0.000196588	ttc32	20	43746523	43750771	-	804	protein_coding	tetratricopeptide repeat domain 32 [Source:ZFIN;Acc:ZDB-GENE-041014-158]	TPR_2	3334	2896	4381	4937	5974	4332	281.846	231.235	344.423	574.185	559.277	445.926
ENSDARG00000068886	1636.06	1352.01	1550.99	2725.06	2281.54	3081.77	-0.833339	6.31742e-06	0.000197023	mrpl14	13	42676202	42679041	+	624	protein_coding	mitochondrial ribosomal protein L14 [Source:ZFIN;Acc:ZDB-GENE-040426-1066]	-	1834	1592	1839	2140	2256	2689	199.764	163.783	186.282	320.682	272.127	356.645
ENSDARG00000103399	578.061	529.932	500.973	262.319	333.736	263.595	0.902341	6.32752e-06	0.000197023	zgc:63569	KN149859.1	8728	53262	+	2638	protein_coding	zgc:63569 [Source:ZFIN;Acc:ZDB-GENE-030131-9816]	-	648	624	594	206	330	230	16.6956	15.1852	14.2327	7.30193	9.41579	7.21578
novel.4646	476.365	438.213	479.888	243.218	77.8717	158.157	1.54557	6.33488e-06	0.000197023	-	CHR_ALT_CTG5_1_55	57325674	57352152	+	4408	-	PF04145:Ctr copper transporter family	-	534	516	569	191	77	138	8.23382	7.51483	8.15915	4.0517	1.31482	2.591
novel.2672	313.117	226.75	398.079	516.997	939.517	834.335	-1.28905	6.41185e-06	0.000199086	-	CHR_ALT_CTG15_1_5	14075992	14083151	-	1782	-	PF04051:Transport protein particle (TRAPP) component	TRAPP_Bet3	351	267	472	406	929	728	13.3875	9.61866	16.742	21.3041	39.2397	33.8107
ENSDARG00000093412	163.249	100.212	159.4	300.521	324.634	305.999	-1.13962	6.54276e-06	0.000202815	sertad2a	1	55112801	55118745	-	1157	protein_coding	SERTA domain containing 2a [Source:ZFIN;Acc:ZDB-GENE-050309-236]	-	183	118	189	236	321	267	10.7503	6.54726	10.3253	19.0732	20.8828	19.0989
ENSDARG00000055973	1623.57	1282.37	1368.82	2926.26	3673.12	2129.39	-1.03014	6.86208e-06	0.000212361	zar1l	10	33999869	34002185	-	1406	protein_coding	zygote arrest 1-like [Source:ZFIN;Acc:ZDB-GENE-060810-119]	-	1820	1510	1623	2298	3632	1858	87.9808	68.945	72.9638	152.83	194.437	109.368
ENSDARG00000057529	747.555	710.823	681.458	1510.24	1106.39	1214.83	-0.839834	6.89441e-06	0.00021301	itpa	20	14941264	14949443	+	752	protein_coding	inosine triphosphatase (nucleoside triphosphate pyrophosphatase) [Source:ZFIN;Acc:ZDB-GENE-070705-218]	-	838	837	808	1186	1094	1060	75.7404	71.4527	67.9153	147.473	109.501	116.659
novel.1648	35.6828	37.367	35.4223	114.605	74.8378	127.213	-1.54258	6.91374e-06	0.000213255	-	6	32520068	32595117	+	1431	-	-	-	40	44	42	90	74	111	1.89986	1.97389	1.85517	5.88096	3.89233	6.41968
ENSDARG00000098312	633.37	670.059	637.602	297.974	408.574	247.55	1.0228	6.97247e-06	0.000214713	scarb2a	5	52844681	52862805	+	6302	protein_coding	scavenger receptor class B, member 2a [Source:ZFIN;Acc:ZDB-GENE-020419-29]	-	710	789	756	234	404	216	7.6574	8.03729	7.58259	3.47202	4.82526	2.83665
ENSDARG00000113961	143.623	130.785	123.978	380.744	209.343	354.134	-1.24316	7.09696e-06	0.000218188	nudt15	6	10028886	10037207	-	1126	protein_coding	nudix (nucleoside diphosphate linked moiety X)-type motif 15 [Source:ZFIN;Acc:ZDB-GENE-040625-95]	NUDIX	161	154	147	299	207	309	9.71827	8.77997	8.25189	24.8301	13.8372	22.7117
ENSDARG00000006290	1142.74	898.507	603.866	2174.95	1618.11	1980.4	-1.12607	7.2026e-06	0.000221073	ndufs5	19	35357196	35361556	-	542	protein_coding	NADH dehydrogenase (ubiquinone) Fe-S protein 5 [Source:ZFIN;Acc:ZDB-GENE-050522-437]	-	1281	1058	716	1708	1600	1728	160.639	125.313	83.5003	294.668	222.197	263.861
ENSDARG00000037071	2702.08	2535.01	1971.84	7029.13	3393.99	6255.22	-1.21	7.48585e-06	0.00022939	rps26	23	27675581	27677516	+	436	protein_coding	ribosomal protein S26 [Source:ZFIN;Acc:ZDB-GENE-030131-8606]	-	3029	2985	2338	5520	3356	5458	472.187	439.51	338.947	1183.85	579.366	1036.04
ENSDARG00000102363	34.7907	33.97	43.0128	117.152	88.9963	98.5616	-1.44377	7.50497e-06	0.000229601	si:ch73-138e16.4	22	1291651	1294899	+	844	protein_coding	si:ch73-138e16.4 [Source:ZFIN;Acc:ZDB-GENE-070705-203]	zf-C2H2	39	40	51	92	88	86	3.14068	3.04249	3.81946	10.1927	7.84798	8.43308
ENSDARG00000059070	1989.32	2030.56	1888.35	1256.84	1276.29	1120.85	0.693191	7.62389e-06	0.000232742	gars	24	20536056	20554969	+	2622	protein_coding	glycyl-tRNA synthetase [Source:ZFIN;Acc:ZDB-GENE-030131-9174]	HGTP_anticodon	2230	2391	2239	987	1262	978	57.8061	58.5407	53.9754	35.1989	36.228	30.87
ENSDARG00000103594	2977.73	2906.14	3766.57	5890.71	5488.44	5179.07	-0.778816	7.63252e-06	0.000232742	npm3	13	11975954	11986754	-	3051	protein_coding	nucleophosmin/nucleoplasmin, 3 [Source:ZFIN;Acc:ZDB-GENE-050320-50]	-	3338	3422	4466	4626	5427	4519	74.3611	72.0027	92.5232	141.778	133.886	122.583
ENSDARG00000044267	797.51	802.542	956.402	1437.66	1497.77	1363.82	-0.749938	7.7062e-06	0.000234607	sumo1	6	9677420	9688511	+	1436	protein_coding	small ubiquitin-like modifier 1 [Source:ZFIN;Acc:ZDB-GENE-040426-2186]	-	894	945	1134	1129	1481	1190	42.3141	42.2463	49.9152	73.5165	77.628	68.584
ENSDARG00000011272	1022.31	974.09	1407.62	2327.76	2010.51	2010.2	-0.898935	7.74311e-06	0.000235348	uqcc2	6	40573365	40577109	+	711	protein_coding	ubiquinol-cytochrome c reductase complex assembly factor 2 [Source:ZFIN;Acc:ZDB-GENE-040426-1726]	-	1146	1147	1669	1828	1988	1754	109.551	103.563	148.375	240.41	210.457	204.169
ENSDARG00000019222	782.345	743.943	775.917	1423.65	1171.11	1257.23	-0.742126	7.79608e-06	0.000236574	mrpl24	19	7495791	7506134	+	874	protein_coding	mitochondrial ribosomal protein L24 [Source:ZFIN;Acc:ZDB-GENE-040718-98]	KOW	877	876	920	1118	1158	1097	68.2009	64.3433	66.5351	119.612	99.7275	103.878
ENSDARG00000094097	219.449	243.735	151.81	564.113	368.121	450.403	-1.16779	7.82241e-06	0.000236989	CR936321.1	5	61349983	61354529	+	1499	processed_transcript	-	-	246	287	180	443	364	393	11.1541	12.2911	7.59006	27.6342	18.2775	21.6981
ENSDARG00000016429	687.786	698.933	877.124	373.104	465.208	348.404	0.930723	7.88053e-06	0.000238364	farp2	6	26948093	27038629	+	6225	protein_coding	FERM, RhoGEF and pleckstrin domain protein 2 [Source:ZFIN;Acc:ZDB-GENE-030131-2993]	RhoGEF	771	823	1040	293	460	304	8.41815	8.48734	10.5601	4.40122	5.56207	4.0417
ENSDARG00000070487	1188.24	1102.33	991.825	1945.74	1671.71	1889.86	-0.746439	7.91601e-06	0.000239051	zgc:110783	17	45472608	45518523	+	4632	protein_coding	zgc:110783 [Source:ZFIN;Acc:ZDB-GENE-050327-95]	MOSC_N	1332	1298	1176	1528	1653	1649	19.5451	17.9894	16.0477	30.8461	26.861	29.4634
ENSDARG00000035625	2715.46	2571.53	2890.29	4984.06	4069.56	4394.01	-0.717499	8.06634e-06	0.00024305	snrnp27	5	13767743	13778726	-	931	protein_coding	small nuclear ribonucleoprotein 27 (U4/U6.U5) [Source:ZFIN;Acc:ZDB-GENE-040718-457]	-	3044	3028	3427	3914	4024	3834	222.227	208.794	232.669	393.112	325.331	340.826
ENSDARG00000070386	1821.61	1645	1863.89	3622.8	2670.9	3002.69	-0.802143	8.07442e-06	0.00024305	krtcap2	16	23326085	23392266	+	4967	protein_coding	keratinocyte associated protein 2 [Source:ZFIN;Acc:ZDB-GENE-060825-91]	-	2042	1937	2210	2845	2641	2620	27.9424	25.0349	28.1237	53.5591	40.0214	43.6553
ENSDARG00000014171	758.259	677.702	749.772	1558.63	1289.43	1104.81	-0.854462	8.38263e-06	0.000251923	bloc1s1	22	10123729	10127944	-	563	protein_coding	biogenesis of lysosomal organelles complex-1, subunit 1 [Source:ZFIN;Acc:ZDB-GENE-050208-569]	GCN5L1	850	798	889	1224	1275	964	102.615	90.9925	99.8085	203.291	170.459	141.709
ENSDARG00000028201	621.773	541.822	482.418	1054.37	892.997	964.987	-0.822994	8.4923e-06	0.000254722	commd8	13	12378074	12389748	-	1173	protein_coding	COMM domain containing 8 [Source:ZFIN;Acc:ZDB-GENE-061103-124]	-	697	638	572	828	883	842	40.3865	34.9167	30.8228	66.0051	56.6605	59.4079
ENSDARG00000105394	592.334	485.771	496.756	977.965	854.566	901.953	-0.795864	8.50298e-06	0.000254722	gemin6	11	45468730	45470370	-	1641	protein_coding	gem (nuclear organelle) associated protein 6 [Source:ZFIN;Acc:ZDB-GENE-090218-1]	-	664	572	589	768	845	787	27.5018	22.3768	22.6872	43.7621	38.7584	39.6914
ENSDARG00000022718	835.869	655.621	1113.27	424.04	438.913	418.314	1.02349	8.52771e-06	0.000255055	casp8ap2	20	23947004	23956014	+	6363	protein_coding	caspase 8 associated protein 2 [Source:ZFIN;Acc:ZDB-GENE-030826-8]	-	937	772	1320	333	434	365	10.0087	7.78872	13.1125	4.89359	5.13388	4.74746
novel.3799	862.632	710.823	765.797	2079.45	1107.4	1846.31	-1.10499	8.55981e-06	0.000255607	-	CHR_ALT_CTG23_1_29	28397184	28408463	+	1223	-	PF13405:EF-hand domain	-	967	837	908	1633	1095	1611	53.7405	43.9349	46.9282	124.855	67.3915	109.018
ENSDARG00000071198	552.191	529.932	646.879	895.195	1109.42	1049.8	-0.8214	8.66726e-06	0.000258403	fopnl	6	8591585	8597735	-	848	protein_coding	fgfr1op N-terminal like [Source:ZFIN;Acc:ZDB-GENE-101124-1]	-	619	624	767	703	1097	916	49.6131	47.2389	57.1707	77.5184	97.3707	89.3984
ENSDARG00000097493	118.645	110.403	148.436	259.772	295.306	233.797	-1.0639	8.73943e-06	0.000259916	si:dkey-148h10.5	6	32046202	32059110	+	851	protein_coding	si:dkey-148h10.5 [Source:ZFIN;Acc:ZDB-GENE-131127-260]	-	133	130	176	204	292	204	10.6224	9.80674	13.0725	22.4154	25.8268	19.8395
ENSDARG00000011239	2678.89	2543.51	2968.73	4433.95	4166.64	4462.78	-0.673327	8.75178e-06	0.000259916	ppp1r14aa	5	36730726	36739509	+	938	protein_coding	protein phosphatase 1, regulatory (inhibitor) subunit 14Aa [Source:ZFIN;Acc:ZDB-GENE-050417-413]	-	3003	2995	3520	3482	4120	3894	217.598	204.977	237.2	347.113	330.607	343.576
ENSDARG00000103666	1760.95	1850.52	2100.04	4846.53	2762.93	3872.55	-1.00717	8.75966e-06	0.000259916	dapk2b	25	26441054	26604529	+	1107	protein_coding	death-associated protein kinase 2b [Source:ZFIN;Acc:ZDB-GENE-060810-178]	Pkinase	1974	2179	2490	3806	2732	3379	121.2	126.363	142.176	321.489	185.759	252.622
novel.3559	852.819	577.49	669.65	347.636	257.887	111.168	1.55191	8.82316e-06	0.000261386	-	CHR_ALT_CTG22_1_14	25759077	25766813	+	1337	-	PF02140:Galactose binding lectin domain	-	956	680	794	273	255	97	48.5991	32.6504	37.5373	19.0931	14.3558	6.00441
ENSDARG00000089139	742.202	568.149	725.314	1119.31	1178.19	1397.05	-0.860077	8.8476e-06	0.000261696	im:7145024	25	9013342	9040912	+	2109	protein_coding	im:7145024 [Source:ZFIN;Acc:ZDB-GENE-050208-187]	-	832	669	860	879	1165	1219	26.8132	20.3639	25.7749	38.9724	41.5783	47.8363
novel.5039	1165.94	1453.07	1773.65	3659.73	2221.87	3411.83	-1.08082	9.00579e-06	0.000265782	-	CHR_ALT_CTG7_1_13	19368646	19371942	+	630	-	PF01423:LSM domain	LSM	1307	1711	2103	2874	2197	2977	141.006	174.349	210.995	426.571	262.487	391.083
ENSDARG00000057869	24.978	16.985	24.4583	75.1301	65.7359	72.2021	-1.68123	9.01414e-06	0.000265782	cdc42l2	23	16956185	16960972	-	1591	protein_coding	cell division cycle 42 like 2 [Source:ZFIN;Acc:ZDB-GENE-060312-21]	Ras	28	20	29	59	65	63	1.19616	0.806995	1.15213	3.46758	3.07511	3.27718
ENSDARG00000052705	100.804	100.212	99.5198	21.6477	46.5208	19.4831	1.76329	9.18334e-06	0.000270345	pkp1b	6	54711306	54754042	+	2833	protein_coding	plakophilin 1b [Source:ZFIN;Acc:ZDB-GENE-030131-417]	Arm	113	118	118	17	46	17	2.71102	2.67391	2.63275	0.561109	1.22216	0.49663
ENSDARG00000004939	247.103	207.217	256.39	122.246	92.0302	120.337	1.09003	9.22455e-06	0.000271132	mtdhb	16	41717313	41732459	+	2226	protein_coding	metadherin b [Source:ZFIN;Acc:ZDB-GENE-090929-2]	-	277	244	304	96	91	105	8.45778	7.03681	8.63223	4.03266	3.07704	3.90386
novel.111	33.8987	32.2715	58.1938	129.886	107.2	118.045	-1.51116	9.25655e-06	0.000271646	-	10	2402398	2438012	+	1609	-	-	-	38	38	69	102	106	103	1.6052	1.51614	2.71061	5.92774	4.9587	5.29799
novel.327	32.1145	47.558	74.2182	213.93	114.279	162.741	-1.66963	9.31851e-06	0.000273037	-	13	39522576	39523511	-	661	-	-	-	36	56	88	168	113	142	3.70171	5.43873	8.41503	23.7658	12.8675	17.7794
ENSDARG00000003701	23315.1	22747.2	19936.9	40087.7	31629.1	40157	-0.761336	9.37884e-06	0.000274375	cldng	1	33645044	33647169	-	1113	protein_coding	claudin g [Source:ZFIN;Acc:ZDB-GENE-010328-7]	-	26136	26785	23639	31481	31275	35039	1596.05	1544.93	1342.48	2644.83	2115.05	2605.47
ENSDARG00000054164	1273.88	1427.59	1738.22	2653.75	2471.67	2552.29	-0.790041	9.4462e-06	0.000275914	mrps17	21	37411547	37418838	+	651	protein_coding	mitochondrial ribosomal protein S17 [Source:ZFIN;Acc:ZDB-GENE-050522-390]	-	1428	1681	2061	2084	2444	2227	149.09	165.767	200.111	299.338	282.578	283.119
ENSDARG00000015946	178.414	230.147	211.69	87.8641	110.234	82.5167	1.1414	9.52414e-06	0.000277657	slc44a1a	1	52632856	52652163	+	2752	protein_coding	solute carrier family 44 (choline transporter), member 1a [Source:ZFIN;Acc:ZDB-GENE-050417-204]	-	200	271	251	69	109	72	4.9395	6.32167	5.765	2.34448	2.98123	2.16528
ENSDARG00000014986	565.572	515.495	479.888	271.233	321.6	238.381	0.907651	9.54841e-06	0.000277657	acvr1l	2	41524238	41543762	+	3706	protein_coding	activin A receptor, type 1 like [Source:ZFIN;Acc:ZDB-GENE-990415-9]	Pkinase_Tyr	634	607	569	213	318	208	11.6275	10.5146	9.70468	5.37427	6.45861	4.64503
novel.1975	147.192	280.253	306.993	650.703	488.468	637.212	-1.27313	9.55034e-06	0.000277657	-	CHR_ALT_CTG10_1_29	29875530	29892477	+	1449	-	PF15261:Jhy protein	-	165	330	364	511	483	556	7.73958	14.6203	15.8784	32.976	25.0898	31.7568
ENSDARG00000035870	55.3083	50.955	86.0256	11.4605	16.1811	19.4831	2.02295	9.65295e-06	0.000280205	laptm4b	19	32864577	32888758	-	3579	protein_coding	lysosomal protein transmembrane 4 beta [Source:ZFIN;Acc:ZDB-GENE-030616-616]	-	62	60	102	9	16	17	1.17742	1.07622	1.80141	0.23514	0.336493	0.393113
ENSDARG00000010738	187.335	160.508	162.774	368.01	275.079	397.684	-1.02636	9.70106e-06	0.000281166	zgc:101716	16	44678302	44687969	+	1371	protein_coding	zgc:101716 [Source:ZFIN;Acc:ZDB-GENE-041114-135]	-	210	189	193	289	272	347	10.4108	8.84984	8.89804	19.7109	14.9331	20.947
novel.5002	35.6828	44.161	45.543	145.167	82.9283	127.213	-1.49815	9.81399e-06	0.000283999	-	CHR_ALT_CTG6_2_9	29709162	29721692	+	1112	-	PF05351:GMP-PDE, delta subunit	-	40	52	54	114	82	111	2.44488	3.00199	3.06947	9.58617	5.55043	8.2613
ENSDARG00000103954	448.711	428.022	519.527	976.692	885.917	712.852	-0.882926	9.85865e-06	0.000284851	si:dkey-1b17.9	22	2040454	2107607	+	1566	protein_coding	si:dkey-1b17.9 [Source:ZFIN;Acc:ZDB-GENE-050208-546]	zf-C2H2	503	504	616	767	876	622	21.8312	20.6609	24.8636	45.7982	42.1046	32.8722
ENSDARG00000028800	121.322	127.388	95.3029	49.6623	38.4302	43.5505	1.39017	9.89728e-06	0.000285527	CYTH2	16	5612547	5636376	+	1366	protein_coding	si:dkey-283b15.4 [Source:ZFIN;Acc:ZDB-GENE-100921-55]	Sec7	136	150	113	39	38	38	6.7669	7.04939	5.2288	2.66968	2.09387	2.30231
ENSDARG00000052371	1081.19	938.422	831.581	1926.64	1503.83	1648.04	-0.83261	1.01468e-05	0.000292275	higd2a	14	51015205	51018162	+	741	protein_coding	HIG1 hypoxia inducible domain family, member 2A [Source:ZFIN;Acc:ZDB-GENE-050417-119]	-	1212	1105	986	1513	1487	1438	111.17	95.7315	84.1072	190.926	151.046	160.609
ENSDARG00000097111	87.4228	88.3221	77.5917	168.088	174.959	191.393	-1.07752	1.0178e-05	0.000292277	CR762407.2	23	37227206	37432838	+	1499	antisense	-	-	98	104	92	132	173	167	4.44351	4.45392	3.87936	8.23412	8.68684	9.2203
ENSDARG00000013222	383.59	348.193	382.055	161.721	229.57	161.595	1.00721	1.01781e-05	0.000292277	slc35a3a	8	19621511	19638362	+	1610	protein_coding	solute carrier family 35 (UDP-N-acetylglucosamine (UDP-GlcNAc) transporter), member A3a [Source:ZFIN;Acc:ZDB-GENE-081105-80]	-	430	410	453	127	227	141	18.1528	16.3482	17.7847	7.37603	10.6125	7.24809
ENSDARG00000090462	788.59	844.155	744.712	1474.59	1164.03	1485.3	-0.794149	1.01973e-05	0.00029238	mrpl20	22	9165	10826	-	650	protein_coding	mitochondrial ribosomal protein L20 [Source:ZFIN;Acc:ZDB-GENE-030131-5299]	-	884	994	883	1158	1151	1296	92.4359	98.1712	85.8661	166.587	133.284	165.014
novel.762	31.2224	36.5178	27.8318	64.943	161.811	100.854	-1.78197	1.03999e-05	0.000297734	-	19	39656604	39699057	-	740	-	-	-	35	43	33	51	160	88	3.21468	3.73033	2.81875	6.44442	16.2744	9.84195
ENSDARG00000101901	295.275	343.097	375.308	589.581	568.363	726.605	-0.894195	1.04627e-05	0.000299074	zgc:193711	5	57619943	57624425	-	2782	protein_coding	zgc:193711 [Source:ZFIN;Acc:ZDB-GENE-081022-34]	-	331	404	445	463	562	634	8.08672	9.32256	10.1106	15.5621	15.2054	18.8609
ENSDARG00000102946	170.385	231.845	151.81	397.298	331.713	648.673	-1.31375	1.05626e-05	0.000300903	si:ch73-167f10.1	3	49379774	49382896	-	345	protein_coding	si:ch73-167f10.1 [Source:ZFIN;Acc:ZDB-GENE-131121-334]	-	191	273	180	312	328	566	37.6284	50.7989	32.9783	84.563	71.5603	135.777
novel.2049	4.46035	9.34176	41.326	196.102	65.7359	126.067	-2.80974	1.05968e-05	0.000300903	-	CHR_ALT_CTG10_2_7	36197383	36225061	+	1399	-	-	-	5	11	49	154	65	110	0.242915	0.504761	2.21387	10.2931	3.49714	6.50737
novel.3289	109.725	97.6638	123.978	187.189	255.864	310.584	-1.18667	1.06063e-05	0.000300903	-	CHR_ALT_CTG1_1_33	30719519	30724603	-	810	-	PF12554:Mitotic-spindle organizing gamma-tubulin ring associated	-	123	115	147	147	253	271	10.321	9.11431	11.4711	16.9698	23.51	27.6895
ENSDARG00000011841	2416.62	2098.5	1326.65	5360.98	3195.78	4664.48	-1.1783	1.06095e-05	0.000300903	atp5l	5	30699260	30701891	+	515	protein_coding	ATP synthase, H+ transporting, mitochondrial F0 complex, subunit g [Source:ZFIN;Acc:ZDB-GENE-030131-5177]	-	2709	2471	1573	4210	3160	4070	357.523	308.018	193.062	764.399	461.846	654.06
ENSDARG00000032431	85.6387	111.252	145.906	339.996	210.355	284.224	-1.28107	1.06162e-05	0.000300903	mpv17	20	38671894	38716529	+	875	protein_coding	MpV17 mitochondrial inner membrane protein [Source:ZFIN;Acc:ZDB-GENE-040426-1168]	Mpv17_PMP22	96	131	173	267	208	248	7.45701	9.61112	12.4972	28.5331	17.8926	23.4571
ENSDARG00000033046	310.44	311.675	362.657	47.1155	171.925	55.0111	1.83813	1.06281e-05	0.000300903	ccni2	21	43379878	43398457	-	1466	protein_coding	cyclin I family, member 2 [Source:ZFIN;Acc:ZDB-GENE-081106-2]	-	348	367	430	37	170	48	16.1342	16.071	18.54	2.36	8.72836	2.7098
ENSDARG00000100646	133.81	163.056	126.508	305.614	239.683	371.325	-1.11325	1.06392e-05	0.000300903	BX005454.1	14	31905235	32057696	+	1760	antisense	-	-	150	192	150	240	237	324	5.79269	7.00325	5.38707	12.751	10.1357	15.2357
ENSDARG00000028896	9.81277	38.2163	53.9769	117.152	141.585	179.932	-2.10216	1.06594e-05	0.00030102	plpp2b	22	21549419	21584670	+	1856	protein_coding	phospholipid phosphatase 2b [Source:ZFIN;Acc:ZDB-GENE-030131-7425]	-	11	45	64	92	140	157	0.402825	1.55649	2.1796	4.63506	5.67764	7.00087
ENSDARG00000021974	1283.69	1335.02	1818.35	2852.4	2598.08	2547.7	-0.849903	1.07425e-05	0.00030291	sfr1	13	24742724	24745288	-	1221	protein_coding	SWI5-dependent homologous recombination repair protein 1 [Source:ZFIN;Acc:ZDB-GENE-070410-27]	-	1439	1572	2156	2240	2569	2223	80.1026	82.6509	111.611	171.545	158.367	150.679
ENSDARG00000105346	25454.3	26669.9	23247.2	40369.1	36807	44327.5	-0.688905	1.08183e-05	0.000304587	zp2.2	20	54290356	54292173	+	1327	protein_coding	zona pellucida glycoprotein 2, tandem duplicate 2 [Source:ZFIN;Acc:ZDB-GENE-010622-1]	Zona_pellucida	28534	31404	27564	31702	36395	38678	1461.48	1519.24	1312.94	2233.89	2064.37	2412.26
ENSDARG00000016889	1553.99	1325.68	1146.16	2542.96	2164.23	2319.64	-0.803519	1.08684e-05	0.000305539	eif3g	3	54581987	54589823	+	1076	protein_coding	eukaryotic translation initiation factor 3, subunit G [Source:ZFIN;Acc:ZDB-GENE-040426-1076]	RRM_1	1742	1561	1359	1997	2140	2024	110.037	93.1326	79.8328	173.545	149.699	155.678
ENSDARG00000046157	2077.63	1562.62	1465.81	4101.6	2652.7	3364.85	-0.986662	1.09093e-05	0.00030623	zgc:114188	25	192116	196950	+	471	protein_coding	zgc:114188 [Source:ZFIN;Acc:ZDB-GENE-050320-15]	-	2329	1840	1738	3221	2623	2936	336.086	250.789	233.24	639.462	419.175	515.9
ENSDARG00000031293	703.843	744.793	547.359	1007.25	1463.38	1439.46	-0.970647	1.09471e-05	0.000306832	dnajc9	12	9497646	9510403	+	1368	protein_coding	DnaJ (Hsp40) homolog, subfamily C, member 9 [Source:ZFIN;Acc:ZDB-GENE-040718-130]	DnaJ	789	877	649	791	1447	1256	39.2006	41.1552	29.987	54.0674	79.6159	75.986
ENSDARG00000044093	1037.48	1093.83	1847.02	4220.02	2068.15	3699.5	-1.32773	1.09868e-05	0.000307483	rpl13a	17	24615091	24618279	+	2464	protein_coding	ribosomal protein L13a [Source:ZFIN;Acc:ZDB-GENE-030131-168]	-	1163	1288	2190	3314	2045	3228	32.0805	33.5572	56.1795	125.764	62.4698	108.423
ENSDARG00000105412	1339.89	1221.22	1366.29	2187.69	1971.07	2124.8	-0.67784	1.11064e-05	0.000310367	si:ch211-276i12.11	14	45608576	45614878	+	874	protein_coding	si:ch211-276i12.11 [Source:ZFIN;Acc:ZDB-GENE-160628-5]	-	1502	1438	1620	1718	1949	1854	116.805	105.623	117.16	183.805	167.849	175.561
ENSDARG00000099086	213.205	245.433	211.69	402.392	377.223	512.291	-0.946164	1.11428e-05	0.000310919	BX511142.1	14	32074541	32148201	+	2475	antisense	-	-	239	289	251	316	373	447	6.56333	7.49607	6.41022	11.9387	11.3436	14.9473
ENSDARG00000045367	429.086	464.54	575.191	276.326	220.468	267.033	0.945103	1.1697e-05	0.000325898	tuba1c	23	35713557	35716519	+	1591	protein_coding	tubulin, alpha 1c [Source:ZFIN;Acc:ZDB-GENE-061114-1]	Tubulin	481	547	682	217	218	233	20.5483	22.0713	27.095	12.7537	10.3134	12.1204
novel.838	46.3876	44.161	45.543	105.692	114.279	108.876	-1.27379	1.19748e-05	0.000333142	-	2	33219995	33222985	-	839	-	-	-	52	52	54	83	113	95	4.21253	3.9788	4.06824	9.25042	10.1376	9.37113
novel.3455	801.971	1000.42	834.954	1479.68	1437.09	1484.15	-0.738568	1.24802e-05	0.000346687	-	CHR_ALT_CTG21_1_1	6136938	6150629	+	1892	-	PF00069:Protein kinase domain|PF12330:Haspin like kinase domain	Pkinase	899	1178	990	1162	1421	1295	32.2954	39.9701	33.0741	57.4288	56.5315	56.6473
ENSDARG00000102061	421.057	355.836	387.959	234.304	180.015	136.382	1.08281	1.25038e-05	0.000346827	b3galt2	22	24157807	24169089	+	2909	protein_coding	UDP-Gal:betaGlcNAc beta 1,3-galactosyltransferase, polypeptide 2 [Source:ZFIN;Acc:ZDB-GENE-040426-2078]	Galactosyl_T	472	419	460	184	178	119	11.0281	9.24658	9.99513	5.91452	4.60568	3.38558
ENSDARG00000097764	165.033	128.237	167.834	280.146	299.351	326.628	-0.9752	1.25678e-05	0.000348086	BX936364.1	18	23830265	23833908	-	1090	lincRNA	-	-	185	151	199	220	296	285	11.5358	8.89327	11.5399	18.873	20.4401	21.6396
ENSDARG00000038508	5.35242	8.4925	8.43388	12.7339	236.649	27.5056	-3.63779	1.25959e-05	0.000348351	chrnb3b	14	41518257	41530140	+	2531	protein_coding	cholinergic receptor, nicotinic, beta 3b (neuronal) [Source:ZFIN;Acc:ZDB-GENE-030102-4]	Neur_chan_LBD	6	10	10	10	234	24	0.161124	0.253641	0.249737	0.369448	6.95891	0.784783
novel.3298	12.489	16.985	11.8074	61.1228	37.4189	73.3481	-2.05392	1.27636e-05	0.000352466	-	CHR_ALT_CTG1_1_37	34448896	34453031	+	934	-	-	-	14	20	14	48	37	64	1.01879	1.37466	0.947448	4.80551	2.98176	5.67105
ENSDARG00000035434	1998.24	1911.66	2800.89	4430.13	3819.76	4028.42	-0.871432	1.28978e-05	0.000355649	zmat5	5	32076109	32080192	+	884	protein_coding	zinc finger, matrin-type 5 [Source:ZFIN;Acc:ZDB-GENE-040808-31]	zf-CCCH	2240	2251	3321	3479	3777	3515	172.225	163.469	237.46	368	321.597	329.081
ENSDARG00000098130	927.753	952.01	1285.32	2047.61	1815.32	1810.78	-0.84179	1.30014e-05	0.000357979	bola3	7	65296901	65306513	+	1121	protein_coding	bolA family member 3 [Source:ZFIN;Acc:ZDB-GENE-040801-32]	-	1040	1121	1524	1608	1795	1580	63.0564	64.1964	85.9318	134.13	120.525	116.649
novel.312	1.78414	5.0955	4.21694	33.1082	21.2377	35.528	-3.00764	1.31055e-05	0.0003602	-	13	12748682	12761697	-	571	-	-	-	2	6	5	26	21	31	0.238065	0.674569	0.553488	4.25777	2.76822	4.4932
ENSDARG00000076509	966.112	778.763	811.34	1911.36	1282.36	1585.01	-0.902218	1.31397e-05	0.0003602	polr2d	2	1124512	1129721	+	613	protein_coding	polymerase (RNA) II (DNA directed) polypeptide D [Source:ZFIN;Acc:ZDB-GENE-040714-2]	RNA_pol_Rpb4	1083	917	962	1501	1268	1383	120.08	96.0328	99.1948	228.963	155.696	186.72
ENSDARG00000021864	8728.01	7431.79	6027.7	16132.6	11618.1	13572.8	-0.897186	1.31398e-05	0.0003602	rplp1	19	1852078	1855368	-	1222	protein_coding	ribosomal protein, large, P1 [Source:ZFIN;Acc:ZDB-GENE-030131-8663]	-	9784	8751	7147	12669	11488	11843	544.185	459.724	369.681	969.429	707.605	802.086
ENSDARG00000043554	824.273	761.778	923.51	1819.68	1421.92	1301.93	-0.855964	1.31697e-05	0.000360492	mrpl40	8	2530065	2535826	+	883	protein_coding	mitochondrial ribosomal protein L40 [Source:ZFIN;Acc:ZDB-GENE-040912-37]	-	924	897	1095	1429	1406	1136	71.1235	65.2143	78.3841	151.327	119.851	106.475
ENSDARG00000095908	2739.55	2270.9	2074.74	4547.28	3973.48	3723.56	-0.789213	1.32242e-05	0.000361454	sat1a.2	5	4366431	4374375	+	1418	protein_coding	spermidine/spermine N1-acetyltransferase 1a, duplicate 2 [Source:ZFIN;Acc:ZDB-GENE-040704-4]	Acetyltransf_1	3071	2674	2460	3571	3929	3249	147.199	121.059	109.656	235.483	208.556	189.629
novel.125	27.6542	16.1358	26.9884	86.5907	63.7132	79.0785	-1.69495	1.33578e-05	0.000364068	-	10	34406896	34416710	+	778	-	-	-	31	19	32	68	63	69	2.70822	1.56778	2.59983	8.17287	6.09507	7.34006
novel.4701	42.8194	42.4625	111.327	142.62	284.181	263.595	-1.8124	1.33587e-05	0.000364068	-	CHR_ALT_CTG5_2_15	69781837	69785582	+	1367	-	PF00472:RF-1 domain	-	48	50	132	112	281	230	2.38657	2.34808	6.10351	7.66116	15.4723	13.9248
ENSDARG00000105406	17.8414	21.2313	11.8074	82.7705	54.6113	53.865	-1.90746	1.34193e-05	0.000365046	FP236789.1	7	5209616	5294055	-	929	antisense	-	-	20	25	14	65	54	47	1.46324	1.72757	0.952548	6.54249	4.37518	4.18709
ENSDARG00000104901	4905.49	4640.3	6510.96	10504.2	9208.08	8813.24	-0.829023	1.34741e-05	0.000365046	ostc	7	59169081	59176338	+	834	protein_coding	oligosaccharyltransferase complex subunit [Source:ZFIN;Acc:ZDB-GENE-040426-1079]	-	5499	5464	7720	8249	9105	7690	448.146	420.587	585.094	924.869	821.734	763.116
ENSDARG00000040864	1.78414	11.0403	28.6752	81.4971	83.9397	97.4155	-2.65803	1.34808e-05	0.000365046	si:dkey-286j15.1	22	30009926	30033583	+	2630	protein_coding	si:dkey-286j15.1 [Source:ZFIN;Acc:ZDB-GENE-060503-447]	-	2	13	34	64	83	85	0.0516864	0.317321	0.817142	2.27546	2.37542	2.67481
ENSDARG00000040556	169.493	137.579	156.027	452.054	290.249	278.494	-1.13876	1.34875e-05	0.000365046	ift20	15	23784842	23790172	+	1186	protein_coding	intraflagellar transport 20 homolog (Chlamydomonas) [Source:ZFIN;Acc:ZDB-GENE-040614-2]	-	190	162	185	355	287	243	10.8886	8.76882	9.85965	27.9891	18.2144	16.9571
ENSDARG00000110152	16.9493	22.0805	10.1207	64.943	59.668	58.4493	-1.89703	1.3492e-05	0.000365046	zgc:165555	25	36332782	36333093	+	312	protein_coding	zgc:165555 [Source:ZFIN;Acc:ZDB-GENE-070620-17]	-	19	26	12	51	59	51	4.13905	5.3497	2.43109	15.2848	14.2336	13.5284
ENSDARG00000060489	2199.84	2027.16	2768.84	4665.71	4033.15	3715.54	-0.827328	1.36974e-05	0.000370066	mrpl32	16	43344475	43346916	+	1294	protein_coding	mitochondrial ribosomal protein L32 [Source:ZFIN;Acc:ZDB-GENE-060825-188]	-	2466	2387	3283	3664	3988	3242	129.527	118.421	160.365	264.768	231.974	207.352
novel.1547	454.956	365.178	452.9	871	647.246	857.256	-0.899317	1.38744e-05	0.000374309	-	5	59606082	59652094	+	1276	-	-	-	510	430	537	684	640	748	27.1657	21.6336	26.601	50.1246	37.7526	48.5156
ENSDARG00000053457	18366.8	16100.1	11422.9	34065.8	24780.4	30558.7	-0.962171	1.40778e-05	0.000379249	rpl23	3	33423986	33427803	-	1622	protein_coding	ribosomal protein L23 [Source:ZFIN;Acc:ZDB-GENE-030131-8756]	-	20589	18958	13544	26752	24503	26664	862.752	750.33	527.801	1542.23	1137.07	1360.52
novel.4794	77.6101	56.0505	59.8806	150.26	135.517	160.449	-1.20547	1.41129e-05	0.00037965	-	CHR_ALT_CTG6_1_14	18359657	18372493	-	3608	-	PF13765:SPRY-associated domain|PF15227:zinc finger of C3HC4-type, RING|PF00622:SPRY domain	SPRY	87	66	71	118	134	140	1.63891	1.17433	1.24384	3.05816	2.79548	3.21138
novel.1208	64.229	74.734	46.3864	146.44	128.438	230.359	-1.44641	1.41507e-05	0.00038012	-	24	31029151	31081154	-	3004	-	-	-	72	88	55	115	127	201	1.62905	1.88059	1.15728	3.57967	3.18216	5.53766
ENSDARG00000019838	293.491	318.469	396.393	155.354	191.14	158.157	0.996897	1.46263e-05	0.000392333	ugdh	1	23283532	23294753	-	2677	protein_coding	UDP-glucose 6-dehydrogenase [Source:ZFIN;Acc:ZDB-GENE-011022-1]	-	329	375	470	122	189	138	8.35313	8.99278	11.0975	4.26144	5.31412	4.26639
ENSDARG00000041363	1068.7	944.367	1234.72	2041.25	1806.22	1727.12	-0.779201	1.48775e-05	0.000398499	dctn3	16	5145132	5154032	-	1588	protein_coding	dynactin 3 (p22) [Source:ZFIN;Acc:ZDB-GENE-040704-65]	-	1198	1112	1464	1603	1786	1507	51.2753	44.9537	58.2727	94.3905	84.6542	78.5404
novel.2203	43.7114	30.573	43.8562	100.598	104.166	102	-1.37757	1.49064e-05	0.000398703	-	CHR_ALT_CTG12_1_18	26740946	26791603	+	865	-	-	-	49	36	52	79	103	89	3.85019	2.67176	3.79981	8.53996	8.9627	8.51538
novel.2238	503.127	497.661	375.308	231.757	256.876	240.674	0.915006	1.49339e-05	0.00039887	-	CHR_ALT_CTG12_1_27	33568158	33587904	-	3335	-	PF00013:KH domain|PF00567:Tudor domain	KH_1	564	586	445	182	254	210	11.4944	11.2801	8.4341	5.10294	5.73265	5.21139
ENSDARG00000038154	1113.3	920.588	1138.57	1761.1	1680.82	1797.03	-0.723629	1.51275e-05	0.000403464	isca2	17	43032529	43036291	+	981	protein_coding	iron-sulfur cluster assembly 2 [Source:ZFIN;Acc:ZDB-GENE-131121-486]	-	1248	1084	1350	1383	1662	1568	86.4664	70.9367	86.9839	131.825	127.52	132.284
ENSDARG00000068995	96.3435	78.9803	70.8446	213.93	140.574	255.572	-1.30824	1.52783e-05	0.000406907	h2afx1	10	29816681	29817589	+	909	protein_coding	H2A histone family member X1 [Source:ZFIN;Acc:ZDB-GENE-041010-42]	Histone	108	93	84	168	139	223	8.07535	6.56795	5.84103	17.2819	11.5098	20.3035
ENSDARG00000035129	570.925	388.957	434.345	896.468	805.012	879.032	-0.888275	1.53737e-05	0.000408865	zgc:101858	5	64856666	64861300	+	1071	protein_coding	zgc:101858 [Source:ZFIN;Acc:ZDB-GENE-040927-13]	-	640	458	515	704	796	767	40.6155	27.4528	30.3943	61.4651	55.9424	59.2702
ENSDARG00000117089	4730.65	4450.92	5726.61	8310.16	8003.6	8072.88	-0.709958	1.5625e-05	0.000414959	CKS2	21	3003753	3007412	-	1022	protein_coding	zgc:86839 [Source:ZFIN;Acc:ZDB-GENE-040625-102]	-	5303	5241	6790	6526	7914	7044	352.673	329.211	419.946	597.092	582.858	570.425
ENSDARG00000097696	1066.92	965.598	869.533	1896.08	1475.52	1630.85	-0.785267	1.58867e-05	0.000421313	si:ch73-71c20.5	6	12986853	12993505	+	1476	protein_coding	si:ch73-71c20.5 [Source:ZFIN;Acc:ZDB-GENE-060810-58]	-	1196	1137	1031	1489	1459	1423	55.074	49.4521	44.1516	94.3308	74.4023	79.7901
ENSDARG00000077847	580.737	507.003	663.747	1028.9	999.185	969.571	-0.775141	1.59855e-05	0.000423286	olfm2a	3	54012708	54238460	+	3759	protein_coding	olfactomedin 2a [Source:ZFIN;Acc:ZDB-GENE-040426-2882]	-	651	597	787	808	988	846	11.7709	10.1956	13.2336	20.0994	19.7835	18.6264
ENSDARG00000037628	157.004	157.111	330.608	872.274	795.91	340.381	-1.63901	1.60191e-05	0.000423286	trpt1	14	7129816	7141550	-	3112	protein_coding	tRNA phosphotransferase 1 [Source:ZFIN;Acc:ZDB-GENE-050227-16]	-	176	185	392	685	787	297	3.84392	3.8163	7.96198	20.5824	19.035	7.89855
ENSDARG00000007231	390.727	395.751	404.826	221.57	242.717	194.831	0.852986	1.60289e-05	0.000423286	ryk	6	27514465	27615701	+	3984	protein_coding	receptor-like tyrosine kinase [Source:ZFIN;Acc:ZDB-GENE-070209-277]	Pkinase_Tyr	438	466	480	174	240	170	7.47234	7.50892	7.61546	4.0839	4.53429	3.53151
ENSDARG00000014675	223.91	224.202	245.426	450.781	390.37	394.246	-0.831956	1.6095e-05	0.000424432	efna3a	19	8144556	8339860	+	4728	protein_coding	ephrin-A3a [Source:ZFIN;Acc:ZDB-GENE-060503-186]	-	251	264	291	354	386	344	3.60826	3.58457	3.89036	7.00117	6.14508	6.02159
ENSDARG00000105352	29.4383	33.1208	17.7112	118.425	72.8151	74.4942	-1.72452	1.6262e-05	0.000428232	zgc:165555	7	5909271	5909676	+	406	protein_coding	zgc:165555 [Source:ZFIN;Acc:ZDB-GENE-070620-17]	-	33	39	21	93	72	65	5.52446	6.16665	3.2694	21.4191	13.3482	13.2501
novel.4881	64.229	50.955	94.4595	169.361	184.06	161.595	-1.29664	1.64308e-05	0.000432069	-	CHR_ALT_CTG6_1_35	36471350	36576807	+	1878	-	-	-	72	60	112	133	182	141	2.60578	2.051	3.76961	6.62218	7.29446	6.21375
ENSDARG00000036558	160.573	243.735	209.16	89.1375	102.143	80.2245	1.17465	1.65313e-05	0.000434102	col18a1a	9	41821613	41979505	+	6566	protein_coding	collagen type XVIII alpha 1 chain a [Source:ZFIN;Acc:ZDB-GENE-030516-3]	Collagen	180	287	248	70	101	70	1.86326	2.80603	2.3874	0.996879	1.15781	0.882323
ENSDARG00000035679	1772.54	1630.56	1877.38	3113.44	2653.71	2753.99	-0.690182	1.6646e-05	0.000436502	si:rp71-45k5.4	19	35001253	35010342	-	4890	protein_coding	si:rp71-45k5.4 [Source:ZFIN;Acc:ZDB-GENE-060503-941]	Proteasome	1987	1920	2226	2445	2624	2403	27.6179	25.206	28.7734	46.7536	40.3899	40.6701
ENSDARG00000045935	242.643	182.589	187.232	422.766	342.838	421.752	-0.954677	1.69289e-05	0.000443299	immp1l	7	16033273	16064685	+	2404	protein_coding	inner mitochondrial membrane peptidase subunit 1 [Source:ZFIN;Acc:ZDB-GENE-070522-4]	-	272	215	222	332	339	368	7.69017	5.74136	5.83704	12.9136	10.6141	12.669
ENSDARG00000095556	62.4449	65.3923	82.6521	380.744	88.9963	309.437	-1.88589	1.71811e-05	0.000449275	CR318588.4	18	7566007	7567957	+	561	processed_transcript	-	-	70	77	98	299	88	270	8.4808	8.81128	11.0417	49.8372	11.8069	39.8319
ENSDARG00000042777	1193.59	1367.29	1361.23	2353.23	1882.07	2412.47	-0.760902	1.72682e-05	0.000450924	ndufa11	11	6411169	6429705	-	497	protein_coding	NADH dehydrogenase (ubiquinone) 1 alpha subcomplex, 11 [Source:ZFIN;Acc:ZDB-GENE-040426-1631]	-	1338	1610	1614	1848	1861	2105	182.979	207.96	205.268	347.689	281.843	350.531
ENSDARG00000009494	983.953	1008.06	1042.43	622.689	653.314	623.459	0.675611	1.73159e-05	0.000451539	xrcc1	16	54209504	54248267	+	4871	protein_coding	X-ray repair complementing defective repair in Chinese hamster cells 1 [Source:ZFIN;Acc:ZDB-GENE-040822-30]	BRCT	1103	1187	1236	489	646	544	15.3907	15.6438	16.0389	9.38719	9.98233	9.24296
novel.1652	25.87	30.573	46.3864	106.965	94.0529	91.6852	-1.50632	1.73811e-05	0.000452132	-	6	43546122	43546892	+	399	-	-	-	29	36	55	84	93	80	4.94	5.79216	8.71293	19.6857	17.544	16.5939
ENSDARG00000074129	406.784	448.404	417.477	230.484	259.91	230.359	0.81917	1.73869e-05	0.000452132	edem3	8	19469678	19487327	-	2613	protein_coding	ER degradation enhancer, mannosidase alpha-like 3 [Source:ZFIN;Acc:ZDB-GENE-070801-5]	-	456	528	495	181	257	201	11.8612	12.972	11.974	6.47715	7.40306	6.3663
ENSDARG00000068820	14976.1	13524.3	15673.5	23376.9	22700.1	22087	-0.625811	1.77503e-05	0.000460941	h2afva	5	13647288	13652687	+	1359	protein_coding	H2A histone family, member Va [Source:ZFIN;Acc:ZDB-GENE-020717-1]	Histone	16788	15925	18584	18358	22446	19272	839.617	752.265	864.359	1263.14	1243.19	1173.65
novel.110	90.9911	67.94	53.9769	138.8	172.936	239.528	-1.37454	1.8025e-05	0.000467427	-	10	859384	889495	+	1280	-	-	-	102	80	64	109	171	209	5.41616	4.01228	3.16042	7.96272	10.0555	13.5135
ENSDARG00000063030	2041.06	1940.54	1482.68	3608.79	2828.67	3293.79	-0.832485	1.83409e-05	0.000474961	mesd	7	11376325	11384279	-	1370	protein_coding	mesoderm development LRP chaperone [Source:ZFIN;Acc:ZDB-GENE-070112-2142]	-	2288	2285	1758	2834	2797	2874	113.511	107.072	81.1097	193.43	153.67	173.619
ENSDARG00000039100	66.9052	5.0955	4.21694	0	0	0	6.92099	1.84189e-05	0.000476321	jac7	7	8358547	8362727	+	1710	protein_coding	jacalin 7 [Source:ZFIN;Acc:ZDB-GENE-080219-24]	-	75	6	5	0	0	0	2.98103	0.225251	0.18482	0	0	0
novel.5312	1525.44	1353.71	1677.5	2684.31	2448.41	4693.14	-1.10857	1.87429e-05	0.000484032	-	CHR_ALT_CTG8_1_9	23776632	23780443	-	907	-	PF06625:Protein of unknown function (DUF1151)	-	1710	1594	1989	2108	2421	4095	128.142	112.822	138.612	217.324	200.912	373.66
ENSDARG00000045442	0	3.397	0.843388	26.7412	10.1132	48.1347	-4.30875	1.89074e-05	0.000487608	cpb1	24	4755391	4765740	-	2220	protein_coding	carboxypeptidase B1 (tissue) [Source:ZFIN;Acc:ZDB-GENE-030131-1132]	-	0	4	1	21	10	42	0	0.115669	0.0284722	0.884528	0.339051	1.56576
ENSDARG00000074274	573.601	632.692	667.964	947.404	1350.11	1075.01	-0.848121	1.91505e-05	0.000493198	POLR2E (1 of many)	2	56657804	56671326	+	1135	protein_coding	RNA polymerase II subunit E [Source:HGNC Symbol;Acc:HGNC:9192]	-	643	745	792	744	1335	938	38.505	42.1377	44.1066	61.2946	88.5326	68.397
ENSDARG00000032103	340.771	364.328	274.945	145.167	188.106	103.146	1.16469	1.94953e-05	0.000501389	mapk6	18	39170127	39288894	-	6557	protein_coding	mitogen-activated protein kinase 6 [Source:ZFIN;Acc:ZDB-GENE-050420-7]	Pkinase	382	429	326	114	186	90	3.95968	4.20013	3.14258	1.62572	2.13514	1.13597
novel.309	90.0991	108.704	113.857	230.484	183.049	238.381	-1.05794	1.99281e-05	0.000511816	-	13	1260469	1341267	-	1739	-	-	-	101	128	135	181	181	208	3.94751	4.72521	4.90691	9.73249	7.83423	9.89906
novel.1012	6.24449	2.54775	9.27727	28.0146	37.4189	45.8426	-2.62401	2.0028e-05	0.000513676	-	21	44293167	44298972	-	781	-	-	-	7	3	11	22	37	40	0.609184	0.246593	0.890258	2.63401	3.56589	4.23876
ENSDARG00000093406	319.361	433.118	366.874	194.829	192.151	206.292	0.916289	2.01578e-05	0.000516298	zgc:111986	19	31579391	31584444	-	3331	protein_coding	zgc:111986 [Source:ZFIN;Acc:ZDB-GENE-050522-304]	-	358	510	435	153	190	180	7.30483	9.82894	8.25447	4.29499	4.29335	4.47227
ENSDARG00000031435	4215.92	3824.17	4017.9	8013.46	5707.9	6800.75	-0.767066	2.02357e-05	0.000517586	zgc:56493	1	40263671	40270561	+	1088	protein_coding	zgc:56493 [Source:ZFIN;Acc:ZDB-GENE-030131-8581]	-	4726	4503	4764	6293	5644	5934	295.234	265.695	276.769	540.846	390.459	451.387
novel.4376	3.56828	11.0403	5.06033	38.2018	35.3962	38.9662	-2.51175	2.03595e-05	0.000520043	-	CHR_ALT_CTG4_1_2	7533535	7537467	+	524	-	-	-	4	13	6	30	35	34	0.518836	1.59266	0.72376	5.35347	5.02753	5.37004
novel.3244	1475.48	1096.38	1232.19	2355.78	2021.63	2132.83	-0.775097	2.04264e-05	0.000521041	-	CHR_ALT_CTG1_1_2	9118178	9123574	-	786	-	PF00550:Phosphopantetheine attachment site	PP-binding	1654	1291	1461	1850	1999	1861	143.026	105.442	117.49	220.087	191.429	195.954
ENSDARG00000098815	10.7048	7.64325	4.21694	57.3027	27.3057	41.2583	-2.47894	2.04982e-05	0.000522161	CU571064.1	25	12446575	12455084	+	134	lincRNA	-	-	12	9	5	45	27	36	6.08665	4.3117	2.35852	31.4017	15.1662	22.2345
ENSDARG00000043877	486.178	507.852	468.924	1035.27	712.981	892.784	-0.851304	2.07829e-05	0.000528694	mmachc	20	1385674	1393020	+	1503	protein_coding	methylmalonic aciduria (cobalamin deficiency) cblC type, with homocystinuria [Source:ZFIN;Acc:ZDB-GENE-030131-3167]	-	545	598	556	813	705	779	24.6456	25.5419	23.3825	50.5797	35.3059	42.8952
ENSDARG00000019230	13373	11233	8902.81	23132.4	17993.4	19760.4	-0.861563	2.1242e-05	0.000539639	rpl7a	5	33284144	33287691	-	1478	protein_coding	ribosomal protein L7a [Source:ZFIN;Acc:ZDB-GENE-031001-9]	-	14991	13227	10556	18166	17792	17242	689.379	574.51	451.439	1149.29	906.083	965.48
ENSDARG00000039872	1301.53	1169.42	1164.72	2489.48	1724.3	2180.96	-0.814315	2.14947e-05	0.000545319	lamtor2	16	46684855	46691206	+	785	protein_coding	late endosomal/lysosomal adaptor, MAPK and MTOR activator 2 [Source:ZFIN;Acc:ZDB-GENE-040801-63]	-	1459	1377	1381	1955	1705	1903	126.324	112.61	111.198	232.875	163.483	200.632
ENSDARG00000089954	1676.2	1507.42	2258.59	955.044	1097.28	871.009	0.896319	2.17584e-05	0.000551261	si:ch211-189e2.3	17	6603691	6641548	-	6457	protein_coding	si:ch211-189e2.3 [Source:ZFIN;Acc:ZDB-GENE-030131-6454]	-	1879	1775	2678	750	1085	760	19.7787	17.6473	26.2153	10.8611	12.6478	9.74121
ENSDARG00000003517	495.991	453.5	500.129	849.353	755.457	779.324	-0.717378	2.19172e-05	0.000554534	impa1	2	26682913	26688908	+	1314	protein_coding	inositol monophosphatase 1 [Source:ZFIN;Acc:ZDB-GENE-040718-245]	-	556	534	593	667	747	680	28.7595	26.089	28.5255	47.4652	42.7901	42.8296
ENSDARG00000076223	7198.11	6757.49	9102.69	14063.3	11717.2	13670.3	-0.774723	2.21358e-05	0.000559309	SERP1	2	3502430	3509245	+	917	protein_coding	zgc:92744 [Source:ZFIN;Acc:ZDB-GENE-040718-312]	-	8069	7957	10793	11044	11586	11928	598.07	557.046	743.956	1126.17	951.003	1076.54
ENSDARG00000056281	298.843	194.478	225.185	532.278	391.381	566.156	-1.05171	2.24974e-05	0.000567681	cyb561a3a	5	27421025	27429216	+	1316	protein_coding	cytochrome b561 family, member A3a [Source:ZFIN;Acc:ZDB-GENE-060526-374]	Cytochrom_B561	335	229	267	418	387	494	17.3018	11.171	12.8242	29.7006	22.1347	31.0671
ENSDARG00000054858	5.35242	1.6985	2.53016	17.8275	25.283	44.6965	-3.20633	2.26664e-05	0.000571176	tp53bp2b	22	28803739	28849279	+	5031	protein_coding	tumor protein p53 binding protein, 2b [Source:ZFIN;Acc:ZDB-GENE-050208-453]	SH3_1	6	2	3	14	25	39	0.0810585	0.0255203	0.0376913	0.260207	0.374027	0.641565
ENSDARG00000007409	1323.83	1227.17	1541.71	2348.14	2301.77	2080.11	-0.717492	2.28037e-05	0.000573863	ppifa	13	30572172	30575799	+	1032	protein_coding	peptidylprolyl isomerase Fa [Source:ZFIN;Acc:ZDB-GENE-040912-52]	Pro_isomerase	1484	1445	1828	1844	2276	1815	97.7363	89.8875	111.962	167.081	166.001	145.555
ENSDARG00000017127	26.7621	16.985	21.0847	68.7632	63.7132	68.7639	-1.63532	2.29288e-05	0.000576235	pdzk1ip1	22	16555939	16566815	+	4276	protein_coding	PDZK1 interacting protein 1 [Source:ZFIN;Acc:ZDB-GENE-030616-128]	-	30	20	25	54	63	60	0.476854	0.300264	0.369553	1.18087	1.10897	1.1613
ENSDARG00000007359	1967.01	1709.54	2027.51	3217.86	2926.76	2929.34	-0.66965	2.39604e-05	0.000601229	zgc:56596	8	50953776	50962889	+	845	protein_coding	zgc:56596 [Source:ZFIN;Acc:ZDB-GENE-040426-1089]	ubiquitin	2205	2013	2404	2527	2894	2556	177.359	152.932	179.826	279.636	257.786	250.342
ENSDARG00000039882	706.519	687.044	867.847	1319.23	1197.4	1274.42	-0.745063	2.39875e-05	0.000601229	ap3s2	25	10762016	10803532	+	1741	protein_coding	adaptor-related protein complex 3, sigma 2 subunit [Source:ZFIN;Acc:ZDB-GENE-040718-274]	-	792	809	1029	1036	1184	1112	30.9192	29.8305	37.3586	55.6424	51.1883	52.8611
ENSDARG00000006207	326.498	299.785	409.043	618.869	594.657	632.628	-0.834122	2.45221e-05	0.000613807	gpx1b	6	42338309	42341219	+	866	protein_coding	glutathione peroxidase 1b [Source:ZFIN;Acc:ZDB-GENE-040912-60]	GSHPx	366	353	485	486	588	552	28.7253	26.1678	35.3996	52.4763	51.1066	52.7535
novel.3655	432.654	403.394	400.609	177.002	214.4	74.4942	1.40706	2.50822e-05	0.000626988	-	CHR_ALT_CTG22_1_9	22438399	22473931	+	4773	-	PF16183:Kinesin-associated|PF00498:FHA domain|PF00225:Kinesin motor domain	Kinesin	485	475	475	139	212	65	6.9064	6.38871	6.29037	2.72313	3.3432	1.12707
ENSDARG00000039152	50.848	68.7893	103.737	151.534	195.185	237.235	-1.38606	2.5229e-05	0.000629816	fbxo36b	2	16482338	16485408	+	968	protein_coding	F-box protein 36b [Source:ZFIN;Acc:ZDB-GENE-060825-271]	F-box	57	81	123	119	193	207	4.00222	5.37181	8.03164	11.4952	15.0072	17.698
ENSDARG00000010553	111.509	86.6235	131.569	159.174	400.483	348.404	-1.46354	2.52944e-05	0.000629907	mmgt1	14	31615577	31619408	-	1327	protein_coding	membrane magnesium transporter 1 [Source:ZFIN;Acc:ZDB-GENE-040801-65]	-	125	102	156	125	396	304	6.40237	4.93447	7.43067	8.80814	22.4617	18.9598
ENSDARG00000042577	611.068	618.254	834.954	1114.22	1258.08	1293.91	-0.828718	2.52999e-05	0.000629907	batf3	20	37812699	37813863	-	716	protein_coding	basic leucine zipper transcription factor, ATF-like 3 [Source:ZFIN;Acc:ZDB-GENE-041014-356]	bZIP_1	685	728	990	875	1244	1129	65.0248	65.2724	87.397	114.272	130.775	130.5
ENSDARG00000061728	95.4515	72.1863	85.1822	314.528	119.336	299.123	-1.53376	2.55182e-05	0.0006345	acot13	19	31576849	31579383	+	589	protein_coding	acyl-CoA thioesterase 13 [Source:ZFIN;Acc:ZDB-GENE-060503-437]	4HBT	107	85	101	247	118	261	12.3472	9.26434	10.8388	39.2127	15.0794	36.6738
ENSDARG00000007207	1101.71	997.869	1183.27	2253.9	1584.74	1919.66	-0.810262	2.57493e-05	0.000639396	cnpy2	11	2540139	2549140	-	3990	protein_coding	canopy 2 [Source:ZFIN;Acc:ZDB-GENE-060315-4]	-	1235	1175	1403	1770	1567	1675	21.0376	18.905	22.2259	41.4806	29.5606	34.7434
ENSDARG00000102744	1356.84	1347.76	1565.33	2232.26	2162.2	2696.69	-0.731727	2.59581e-05	0.000643727	mgst3a	20	48588679	48604653	-	1076	protein_coding	microsomal glutathione S-transferase 3a [Source:ZFIN;Acc:ZDB-GENE-040426-2767]	-	1521	1587	1856	1753	2138	2353	96.0768	94.6838	109.028	152.34	149.559	180.984
novel.1254	80.2863	74.734	80.9653	198.649	132.483	198.269	-1.16317	2.63105e-05	0.00065094	-	25	36096327	36125165	+	851	-	-	-	90	88	96	156	131	173	7.18811	6.63841	7.13043	17.1412	11.5867	16.8247
ENSDARG00000100403	6.24449	21.2313	20.2413	52.2091	58.6566	103.146	-2.16154	2.63185e-05	0.00065094	CT027704.1	13	39684492	39727464	+	825	antisense	-	-	7	25	24	41	58	90	0.576694	1.94535	1.83879	4.64702	5.29166	9.02857
novel.2954	176.63	152.865	215.907	320.895	336.77	437.797	-1.00615	2.64224e-05	0.000652647	-	CHR_ALT_CTG17_1_9	20229343	20233607	-	1143	-	PF01035:6-O-methylguanine DNA methyltransferase, DNA binding domain	DNA_binding_1	198	180	256	252	333	382	11.7739	10.1097	14.1569	20.6158	21.9288	27.6597
ENSDARG00000008049	1089.22	850.1	1226.29	2174.95	1729.36	1801.61	-0.849725	2.66549e-05	0.000657522	si:dkey-42i9.4	22	10540446	10541712	-	865	protein_coding	si:dkey-42i9.4 [Source:ZFIN;Acc:ZDB-GENE-030131-8398]	-	1221	1001	1454	1708	1710	1572	95.9403	74.2897	106.248	184.636	148.798	150.407
ENSDARG00000002240	2171.3	2076.42	1881.6	4218.75	2829.68	3841.61	-0.828999	2.6943e-05	0.000663754	psmb6	23	44536926	44546152	-	1259	protein_coding	proteasome subunit beta 6 [Source:ZFIN;Acc:ZDB-GENE-990415-216]	Proteasome	2434	2445	2231	3313	2798	3352	131.4	124.671	112.008	246.06	167.278	220.348
ENSDARG00000094736	199.824	173.247	243.739	94.231	109.223	79.0785	1.12451	2.7003e-05	0.000663905	znf1157	22	2198246	2290657	+	2308	protein_coding	zinc finger protein 1157 [Source:ZFIN;Acc:ZDB-GENE-070424-89]	zf-C2H2	224	204	289	74	108	69	6.5965	5.67421	7.91473	2.99806	3.52213	2.47425
ENSDARG00000102593	36.5749	205.519	83.4954	17.8275	27.3057	16.0449	2.40692	2.702e-05	0.000663905	si:ch211-214b16.2	3	60314274	60316118	-	853	protein_coding	si:ch211-214b16.2 [Source:ZFIN;Acc:ZDB-GENE-141212-1]	SPRY	41	242	99	14	27	14	3.2669	18.2128	7.33602	1.5347	2.3825	1.35834
ENSDARG00000053990	6755.65	6321.82	6280.71	11558.6	9000.76	10574.7	-0.685482	2.70575e-05	0.000663954	hmgb2b	23	45025909	45029559	+	896	protein_coding	high mobility group box 2b [Source:ZFIN;Acc:ZDB-GENE-040912-122]	HMG_box	7573	7444	7447	9077	8900	9227	574.462	533.346	525.349	947.282	747.652	852.281
ENSDARG00000099499	4980.43	4311.64	4713.7	8921.39	6495.72	8249.37	-0.756731	2.76845e-05	0.000678452	ndufa4l	3	20947560	20957083	-	3332	protein_coding	NADH dehydrogenase (ubiquinone) 1 alpha subcomplex 4, like [Source:ZFIN;Acc:ZDB-GENE-040426-2756]	-	5583	5077	5589	7006	6423	7198	113.884	97.8167	106.024	196.612	145.094	178.787
ENSDARG00000035837	70.4735	22.0805	60.724	113.332	264.966	170.764	-1.84393	2.77873e-05	0.00068008	zgc:153595	12	10412009	10421955	-	1918	protein_coding	zgc:153595 [Source:ZFIN;Acc:ZDB-GENE-060929-1030]	-	79	26	72	89	262	149	2.7995	0.870233	2.37278	4.33897	10.2818	6.42936
novel.5127	90.0991	67.94	36.2657	183.368	139.562	240.674	-1.53691	2.78609e-05	0.000680992	-	CHR_ALT_CTG7_1_26	30281439	30286119	-	511	-	PF04419:4F5 protein family	-	101	80	43	144	138	210	13.4339	10.0503	5.3189	26.3504	20.3271	34.0117
ENSDARG00000079015	1116.87	899.356	1017.13	557.746	665.449	547.819	0.775468	2.80765e-05	0.000685368	brca2	15	31911989	31928519	+	9167	protein_coding	breast cancer 2, early onset [Source:ZFIN;Acc:ZDB-GENE-060510-3]	-	1252	1059	1206	438	658	478	9.28279	7.41617	8.31562	4.46778	5.40277	4.3155
ENSDARG00000015611	2667.29	3013.99	3457.89	1762.37	1922.52	1902.47	0.709804	2.83152e-05	0.000690294	rasl11b	20	23022985	23026223	-	1713	protein_coding	RAS-like, family 11, member B [Source:ZFIN;Acc:ZDB-GENE-040426-793]	Ras	2990	3549	4100	1384	1901	1660	118.636	133.002	151.287	75.5481	83.53	80.2012
ENSDARG00000044161	5.35242	4.24625	2.53016	25.4678	25.283	33.2359	-2.79624	2.86553e-05	0.000697677	grid1b	12	12112384	12833736	+	4474	protein_coding	glutamate receptor, ionotropic, delta 1b [Source:ZFIN;Acc:ZDB-GENE-121214-84]	ANF_receptor	6	5	3	20	25	29	0.09115	0.0717439	0.0423838	0.418003	0.420593	0.536454
ENSDARG00000070166	29572.1	27829.9	39647.7	61523.9	50750.1	57435	-0.806257	2.89754e-05	0.000704553	zgc:153499	9	8407778	8413219	+	2517	protein_coding	zgc:153499 [Source:ZFIN;Acc:ZDB-GENE-060825-234]	-	33150	32770	47010	48315	50182	50115	895.163	835.803	1180.54	1794.91	1500.66	1647.84
ENSDARG00000036775	451.387	447.555	624.107	957.591	965.812	835.481	-0.85696	2.90625e-05	0.000705756	dtd2	17	31717192	31719071	-	839	protein_coding	D-tyrosyl-tRNA deacylase 2 [Source:ZFIN;Acc:ZDB-GENE-040822-45]	-	506	527	740	752	955	729	40.9912	40.3236	55.7499	83.811	85.676	71.9111
novel.2254	1.78414	0	0.843388	39.4752	6.06793	29.7977	-4.85184	2.92372e-05	0.000709078	-	CHR_ALT_CTG12_1_3	9520336	9527226	-	883	-	PF02944:BESS motif|PF10545:Alcohol dehydrogenase transcription factor Myb/SANT-like	BESS	2	0	1	31	6	26	0.153947	0	0.0715836	3.28281	0.511456	2.43693
ENSDARG00000004713	8199.01	7826.69	8801.6	14287.5	11858.8	12824.5	-0.650407	2.96745e-05	0.000718752	mad2l1	7	57629370	57637779	-	872	protein_coding	MAD2 mitotic arrest deficient-like 1 (yeast) [Source:ZFIN;Acc:ZDB-GENE-030515-3]	HORMA	9191	9216	10436	11220	11726	11190	716.387	678.48	756.47	1203.15	1012.16	1062.05
ENSDARG00000057910	1323.83	1291.71	1161.35	2337.95	1909.37	1934.56	-0.710594	2.97249e-05	0.000719043	mrps34	3	16003122	16010968	-	1018	protein_coding	mitochondrial ribosomal protein S34 [Source:ZFIN;Acc:ZDB-GENE-041114-71]	-	1484	1521	1377	1836	1888	1688	99.0804	95.9163	85.4989	168.644	139.596	137.232
ENSDARG00000079815	100.804	79.8295	95.3029	198.649	177.993	183.37	-1.02068	2.97834e-05	0.000719528	lyrm7	10	4964463	4969208	+	900	protein_coding	LYR motif containing 7 [Source:ZFIN;Acc:ZDB-GENE-070615-32]	-	113	94	113	156	176	160	8.5337	6.70496	7.93616	16.2079	14.7193	14.7132
ENSDARG00000032725	651.211	603.817	590.372	1096.39	905.133	1469.26	-0.91111	2.98996e-05	0.000721405	rps27a	6	6270686	6273519	+	1067	protein_coding	ribosomal protein S27a [Source:ZFIN;Acc:ZDB-GENE-030131-10018]	ubiquitin	730	711	700	861	895	1282	46.5008	42.7776	41.4675	75.4543	63.1359	99.4383
ENSDARG00000111091	1054.43	1011.46	1200.98	607.408	689.721	687.639	0.718443	3.0111e-05	0.00072557	CCDC69	14	26247319	26268773	+	3929	protein_coding	coiled-coil domain containing 69 [Source:HGNC Symbol;Acc:HGNC:24487]	-	1182	1191	1424	477	682	600	20.4474	19.4599	22.9088	11.3522	13.0653	12.6386
novel.2037	109.725	79.8295	145.063	501.717	162.823	356.426	-1.60749	3.03186e-05	0.000728304	-	CHR_ALT_CTG10_2_4	26989415	26991970	+	1541	-	PF04758:Ribosomal protein S30|PF00240:Ubiquitin family	Ribosomal_S30	123	94	172	394	161	311	5.42505	3.91594	7.05505	23.9077	7.86395	16.7028
ENSDARG00000038012	586.982	538.425	676.397	378.198	313.51	334.651	0.813184	3.03443e-05	0.000728304	fam83fa	3	29469283	29486498	+	4656	protein_coding	family with sequence similarity 83, member Fa [Source:ZFIN;Acc:ZDB-GENE-090624-5]	-	658	634	802	297	310	292	9.60538	8.74153	10.8877	5.9647	5.01148	5.19039
ENSDARG00000035650	4684.26	4634.36	5910.47	8866.63	8693.32	7623.62	-0.725629	3.0352e-05	0.000728304	evla	17	30897292	30975978	-	6367	protein_coding	Enah/Vasp-like a [Source:ZFIN;Acc:ZDB-GENE-000607-65]	-	5251	5457	7008	6963	8596	6652	56.0543	55.0212	69.5719	102.26	101.62	86.4665
ENSDARG00000015394	3463.02	2998.7	4680.81	7308	6507.85	6329.72	-0.854331	3.038e-05	0.000728304	thoc7	11	19603251	19611356	+	777	protein_coding	THO complex 7 [Source:ZFIN;Acc:ZDB-GENE-040801-17]	-	3882	3531	5550	5739	6435	5523	339.575	291.734	451.488	690.654	623.369	588.28
ENSDARG00000117075	61.5528	24.6283	20.2413	114.605	109.223	142.112	-1.7849	3.04836e-05	0.000728722	arsib	21	43999699	44003457	-	1707	protein_coding	arylsulfatase family, member Ib [Source:ZFIN;Acc:ZDB-GENE-100819-1]	Sulfatase	69	29	24	90	108	124	2.74737	1.09062	0.888694	4.93008	4.7622	6.01199
ENSDARG00000094210	450.495	355.836	474.828	663.437	785.797	892.784	-0.870757	3.05053e-05	0.000728722	zgc:109934	3	32118670	32120354	+	999	protein_coding	zgc:109934 [Source:ZFIN;Acc:ZDB-GENE-050522-428]	Ferritin	505	419	563	521	777	779	34.358	26.9252	35.6219	48.766	58.5428	64.536
ENSDARG00000036279	435.33	529.083	537.238	254.678	295.306	295.685	0.827524	3.05142e-05	0.000728722	lamc1	2	35880600	35979178	+	6133	protein_coding	laminin, gamma 1 [Source:ZFIN;Acc:ZDB-GENE-021226-3]	Laminin_EGF	488	623	637	200	292	258	5.40815	6.52118	6.56509	3.04931	3.58367	3.48158
ENSDARG00000092057	46219.9	42441.3	57320	95177.2	72388.4	85173.2	-0.791855	3.05568e-05	0.000728809	si:dkey-90l23.1	9	8372167	8375675	+	2565	protein_coding	si:dkey-90l23.1 [Source:ZFIN;Acc:ZDB-GENE-030131-5242]	-	51812	49975	67964	74743	71578	74318	1372.92	1250.77	1674.81	2724.76	2100.44	2397.93
novel.1166	8.02863	14.4373	10.1207	39.4752	40.4528	57.3032	-2.07205	3.11275e-05	0.000741476	-	24	14512405	14519144	+	653	-	-	-	9	17	12	31	40	50	0.936766	1.67127	1.16156	4.43909	4.61067	6.33705
ENSDARG00000045755	90.9911	88.3221	145.906	337.449	205.298	239.528	-1.2638	3.17447e-05	0.000755217	ccdc59	4	11053301	11055737	+	1752	protein_coding	coiled-coil domain containing 59 [Source:ZFIN;Acc:ZDB-GENE-041210-91]	-	102	104	173	265	203	209	3.95702	3.81075	6.24146	14.1435	8.72127	9.87285
ENSDARG00000039005	690.462	611.46	787.725	1477.14	1133.69	1110.54	-0.83206	3.18128e-05	0.000755876	trappc1	23	44546319	44550533	+	757	protein_coding	trafficking protein particle complex 1 [Source:ZFIN;Acc:ZDB-GENE-040718-242]	Sybindin	774	720	934	1160	1121	969	69.4939	61.0587	77.9876	143.287	111.462	105.94
ENSDARG00000103845	2108.85	2079.81	2294.02	1342.16	1391.58	1458.94	0.628648	3.20051e-05	0.000759483	zgc:55733	7	4085115	4125067	-	5493	protein_coding	zgc:55733 [Source:ZFIN;Acc:ZDB-GENE-040426-791]	RRM_1	2364	2449	2720	1054	1376	1273	29.2509	28.6213	31.2992	17.9422	18.855	19.18
ENSDARG00000035506	74.9339	79.8295	75.0616	169.361	165.857	142.112	-1.05419	3.2124e-05	0.000761338	entpd2a.1	5	29571803	29587438	-	3981	protein_coding	ectonucleoside triphosphate diphosphohydrolase 2a, tandem duplicate 1 [Source:ZFIN;Acc:ZDB-GENE-040724-187]	-	84	94	89	133	164	124	1.43413	1.51582	1.4131	3.12395	3.10077	2.57786
ENSDARG00000103994	6298.01	6126.49	5501.42	10714.3	8332.28	10153	-0.703834	3.22361e-05	0.000762215	ppiab	10	45345574	45352279	+	858	protein_coding	peptidylprolyl isomerase Ab (cyclophilin A) [Source:ZFIN;Acc:ZDB-GENE-030131-7459]	Pro_isomerase	7060	7214	6523	8414	8239	8859	559.267	539.759	480.545	916.981	722.778	854.531
ENSDARG00000053858	1308.67	1157.53	1079.54	1885.89	2034.78	1790.15	-0.687856	3.22424e-05	0.000762215	crip1	17	37385811	37395496	-	1171	protein_coding	cysteine-rich protein 1 [Source:ZFIN;Acc:ZDB-GENE-041111-1]	-	1467	1363	1280	1481	2012	1562	85.1481	74.7222	69.0919	118.261	129.327	110.396
ENSDARG00000059347	274.758	240.338	242.896	606.135	429.812	414.875	-0.93552	3.28469e-05	0.000775525	calml4b	25	1266945	1323928	-	3991	protein_coding	calmodulin-like 4b [Source:ZFIN;Acc:ZDB-GENE-071009-6]	-	308	283	288	476	425	362	5.2453	4.55214	4.56126	11.1525	8.01539	7.50684
ENSDARG00000087693	457.632	435.665	703.386	1050.55	946.597	1089.91	-0.950797	3.31411e-05	0.000781487	atox1	14	25982962	25985762	-	690	protein_coding	antioxidant 1 copper chaperone [Source:ZFIN;Acc:ZDB-GENE-120720-2]	-	513	513	834	825	936	951	50.5324	47.7287	76.3996	111.802	102.104	114.067
ENSDARG00000013813	16.0573	12.7388	5.90372	34.3816	43.4868	106.584	-2.4138	3.32438e-05	0.000782924	fam219ab	5	26082434	26093976	-	1066	protein_coding	family with sequence similarity 219, member Ab [Source:ZFIN;Acc:ZDB-GENE-050522-213]	-	18	15	7	27	43	93	1.14767	0.903327	0.415064	2.36838	3.03619	7.22031
ENSDARG00000006580	21149.2	19775.6	14126.8	37124.5	28245.2	34825.5	-0.863947	3.32862e-05	0.000782936	cldnd	21	25777425	25778201	+	777	protein_coding	claudin d [Source:ZFIN;Acc:ZDB-GENE-010328-4]	-	23708	23286	16750	29154	27929	30387	2073.84	1923.91	1362.6	3508.51	2705.53	3236.66
ENSDARG00000058328	1865.32	1667.08	2352.21	3399.96	3418.27	3173.45	-0.763754	3.34962e-05	0.000786888	lsm7	22	10752511	10756047	+	909	protein_coding	LSM7 homolog, U6 small nuclear RNA and mRNA degradation associated [Source:ZFIN;Acc:ZDB-GENE-030131-8284]	LSM	2091	1963	2789	2670	3380	2769	156.348	138.633	193.936	274.658	279.879	252.11
ENSDARG00000045268	50.848	51.8043	87.7124	127.339	174.959	177.64	-1.33465	3.38871e-05	0.000795074	tectb	12	31476169	31484677	-	1663	protein_coding	tectorin beta [Source:ZFIN;Acc:ZDB-GENE-041212-16]	Zona_pellucida	57	61	104	100	173	155	2.32962	2.35477	3.9529	5.6228	7.83017	7.71382
ENSDARG00000088713	11.5969	32.2715	15.181	148.987	50.5661	69.91	-2.18411	3.40535e-05	0.000797977	si:ch211-226h8.14	22	25335320	25337183	+	1307	protein_coding	si:ch211-226h8.14 [Source:ZFIN;Acc:ZDB-GENE-050208-470]	-	13	38	18	117	50	61	0.676035	1.86646	0.870505	8.37058	2.87947	3.86264
ENSDARG00000090118	2808.24	1940.54	1500.39	6164.49	4103.94	3581.45	-1.1481	3.41276e-05	0.000798714	qdprb2	1	24387659	24391673	+	1126	protein_coding	quinoid dihydropteridine reductase b2 [Source:ZFIN;Acc:ZDB-GENE-070720-19]	adh_short	3148	2285	1779	4841	4058	3125	190.019	130.274	99.8647	402.015	271.263	229.69
ENSDARG00000042571	2233.74	2127.37	1996.3	3307	3150.27	3221.59	-0.606373	3.42628e-05	0.000800877	rnaseh1	20	30378803	30385570	+	1357	protein_coding	ribonuclease H1 [Source:ZFIN;Acc:ZDB-GENE-040718-407]	RnaseH	2504	2505	2367	2597	3115	2811	125.417	118.506	110.254	178.952	172.781	171.44
ENSDARG00000076241	1125.79	658.169	718.567	1497.51	1547.32	2809	-1.22615	3.45579e-05	0.000806768	txlnbb	17	6358160	6382392	-	1813	protein_coding	taxilin beta b [Source:ZFIN;Acc:ZDB-GENE-070424-77]	-	1262	775	852	1176	1530	2451	47.3111	27.4419	29.7041	60.6533	63.5201	111.886
ENSDARG00000037835	1026.77	918.889	1497.01	2401.62	2276.48	1902.47	-0.934569	3.50342e-05	0.000816869	polr3k	3	46380086	46384147	+	690	protein_coding	polymerase (RNA) III (DNA directed) polypeptide K [Source:ZFIN;Acc:ZDB-GENE-040718-291]	-	1151	1082	1775	1886	2251	1660	113.378	100.667	162.601	255.586	245.552	199.108
ENSDARG00000086416	721.685	473.033	732.061	1380.36	1189.31	1089.91	-0.925359	3.50839e-05	0.000817009	med11	10	22912251	22916096	+	706	protein_coding	mediator complex subunit 11 [Source:ZFIN;Acc:ZDB-GENE-091207-2]	-	809	557	868	1084	1176	951	77.8835	50.6479	77.7122	143.572	125.378	111.482
novel.3062	291.707	779.612	791.098	241.945	245.751	100.854	1.66201	3.53263e-05	0.000821633	-	CHR_ALT_CTG18_1_3	7580383	7583274	+	582	-	-	-	327	918	938	190	243	88	38.188	101.258	101.872	30.5264	31.4269	12.5138
novel.3542	2.67621	0.84925	8.43388	17.8275	144.619	277.348	-5.19897	3.57063e-05	0.000829441	-	CHR_ALT_CTG22_1_11	24731152	24856741	-	14274	-	PF09175:Domain of unknown function (DUF1944)|PF09172:Domain of unknown function (DUF1943)|PF01347:Lipoprotein amino terminal region	Vitellogenin_N	3	1	10	14	143	242	0.0142849	0.00449744	0.0442821	0.0917123	0.754064	1.40314
novel.5184	85.6387	77.2818	63.2541	393.478	85.9623	342.673	-1.86036	3.59026e-05	0.000832967	-	CHR_ALT_CTG7_1_5	13362837	13370547	-	640	-	PF01194:RNA polymerases N / 8 kDa subunit	-	96	91	75	309	85	299	10.1951	9.12793	7.40723	45.1464	9.9967	38.6653
ENSDARG00000099918	1839.45	1740.96	2023.29	3425.43	2669.89	3071.45	-0.709779	3.61953e-05	0.000838718	arl4aa	15	34069746	34074979	+	1090	protein_coding	ADP-ribosylation factor-like 4aa [Source:ZFIN;Acc:ZDB-GENE-040426-1878]	Arf	2062	2050	2399	2690	2640	2680	128.577	120.736	139.116	230.766	182.304	203.488
novel.5394	1559.34	1568.57	1813.28	2572.25	2451.44	2988.94	-0.697321	3.63572e-05	0.00084128	-	CHR_ALT_CTG9_1_7	21263799	21267008	-	2192	-	PF06487:Sin3 associated polypeptide p18 (SAP18)	-	1748	1847	2150	2020	2424	2608	54.2004	54.0925	61.9972	86.17	83.2357	98.4685
ENSDARG00000015978	3069.61	2898.49	1893.41	6454.83	4020	5459.85	-1.0192	3.63957e-05	0.00084128	COX5B	10	42374770	42378524	+	643	protein_coding	zgc:86599 [Source:ZFIN;Acc:ZDB-GENE-040625-180]	-	3441	3413	2245	5069	3975	4764	363.727	340.75	220.689	737.151	465.311	613.184
ENSDARG00000102333	3088.35	2781.3	3565	5744.27	4650.06	5215.74	-0.726312	3.66154e-05	0.000845314	fcf1	17	49457158	49481672	-	1096	protein_coding	FCF1 rRNA-processing protein [Source:ZFIN;Acc:ZDB-GENE-050417-67]	-	3462	3275	4227	4511	4598	4551	214.693	191.828	243.779	384.864	315.774	343.658
ENSDARG00000092473	2103.5	1984.7	2841.38	4101.6	4004.83	3815.25	-0.782693	3.72833e-05	0.000859675	apopt1	13	15800742	15814776	+	1249	protein_coding	apoptogenic 1, mitochondrial [Source:ZFIN;Acc:ZDB-GENE-090313-66]	-	2358	2337	3369	3221	3960	3329	128.317	120.118	170.495	241.142	238.644	220.588
ENSDARG00000070849	24.0859	23.779	27.8318	59.8494	67.7585	99.7076	-1.58675	3.74421e-05	0.000862274	rps15	11	5926850	5931622	+	497	protein_coding	ribosomal protein S15 [Source:ZFIN;Acc:ZDB-GENE-030131-9092]	-	27	28	33	47	67	87	3.6924	3.6167	4.19693	8.84273	10.147	14.4875
ENSDARG00000045017	710.088	673.456	893.992	1354.89	1200.44	1308.81	-0.762334	3.76099e-05	0.000865074	pdrg1	11	355305	360317	+	2228	protein_coding	p53 and DNA-damage regulated 1 [Source:ZFIN;Acc:ZDB-GENE-050417-276]	-	796	793	1060	1064	1187	1142	24.2828	22.8491	30.0722	44.6551	40.1008	42.421
ENSDARG00000103021	297.951	231.845	225.185	528.458	516.785	390.808	-0.927966	3.77602e-05	0.000867466	fadd	7	54313489	54320088	-	1471	protein_coding	Fas (tnfrsf6)-associated via death domain [Source:ZFIN;Acc:ZDB-GENE-070606-3]	Death	334	273	267	415	511	341	15.4325	11.9141	11.4729	26.3803	26.1472	19.1854
novel.2859	144.515	140.976	183.015	43.2953	86.9736	44.6965	1.41229	3.87852e-05	0.000889921	-	CHR_ALT_CTG17_1_16	23296244	23299049	+	2174	-	PF03370:Carbohydrate/starch-binding module (family 21)	-	162	166	217	34	86	39	5.06474	4.90184	6.3092	1.46239	2.97753	1.48469
ENSDARG00000069496	208.744	218.257	192.293	350.183	354.974	370.179	-0.796244	3.88441e-05	0.000890181	arl2	7	25047219	25049377	-	1322	protein_coding	ADP-ribosylation factor-like 2 [Source:ZFIN;Acc:ZDB-GENE-041010-19]	Arf	234	257	228	275	351	323	12.0306	12.4799	10.9013	19.4512	19.9845	20.2209
ENSDARG00000033754	2378.26	2090.01	2342.09	4221.3	3255.44	3636.46	-0.706283	3.91003e-05	0.000894956	rbm48	19	40177246	40182642	+	1203	protein_coding	RNA binding motif protein 48 [Source:ZFIN;Acc:ZDB-GENE-060328-1]	-	2666	2461	2777	3315	3219	3173	150.625	131.328	145.91	257.669	201.406	218.29
ENSDARG00000096409	26.7621	22.0805	32.8921	118.425	57.6453	82.5167	-1.65656	3.94483e-05	0.000900973	CR792438.2	3	28649967	28733702	+	1244	antisense	-	-	30	26	39	93	57	72	1.63909	1.34173	1.98161	6.99049	3.44883	4.79008
ENSDARG00000044167	851.035	342.248	640.132	235.578	230.581	287.662	1.28214	3.94594e-05	0.000900973	padi2	6	47843760	47865858	+	2801	protein_coding	peptidyl arginine deiminase, type II [Source:ZFIN;Acc:ZDB-GENE-031116-67]	-	954	403	759	185	228	251	23.1492	9.2364	17.1279	6.17595	6.12688	7.41636
novel.4172	383.59	292.991	367.717	688.905	541.057	645.234	-0.843891	3.95583e-05	0.000902132	-	CHR_ALT_CTG3_1_15	23075459	23167920	+	2663	-	-	-	430	345	436	541	535	563	10.9749	8.31685	10.3488	18.9964	15.1217	17.4972
ENSDARG00000097635	56.2004	17.8343	40.4826	123.519	155.743	96.2694	-1.71638	3.98835e-05	0.000908441	wu:fb18f06	15	46356879	46358766	+	1775	protein_coding	wu:fb18f06 [Source:ZFIN;Acc:ZDB-GENE-030131-261]	-	63	21	48	97	154	84	2.41237	0.759507	1.7093	5.10997	6.5304	3.91662
ENSDARG00000114549	1237.3	1087.04	1696.05	2610.45	2216.82	2477.79	-0.861372	4.00634e-05	0.000911429	fis1	7	20859437	20865005	-	985	protein_coding	fission, mitochondrial 1 [Source:ZFIN;Acc:ZDB-GENE-050506-92]	-	1387	1280	2011	2050	2192	2162	95.7066	83.4228	129.048	194.609	167.503	181.656
novel.2810	64.229	133.332	143.376	257.225	242.717	388.516	-1.38062	4.01434e-05	0.000912142	-	CHR_ALT_CTG16_1_8	13854299	13859165	+	617	-	PF04110:Ubiquitin-like autophagy protein Apg12	-	72	157	170	202	240	339	7.93138	16.3352	17.4156	30.6134	29.2782	45.4721
ENSDARG00000101565	9.81277	5.0955	0.843388	56.0293	14.1585	72.2021	-3.18064	4.14032e-05	0.000939627	CU468917.1	4	4938873	4940727	+	776	lincRNA	-	-	11	6	1	44	14	63	0.963458	0.496364	0.081454	5.30196	1.35795	6.71907
ENSDARG00000103523	121.322	134.182	117.231	252.132	249.796	208.584	-0.93061	4.15744e-05	0.000942371	nudt6	14	555674	565384	+	1999	protein_coding	nudix (nucleoside diphosphate linked moiety X)-type motif 6 [Source:ZFIN;Acc:ZDB-GENE-070410-44]	NUDIX	136	158	139	198	247	182	4.62411	5.07406	4.39518	9.26184	9.3004	7.5351
ENSDARG00000102221	254.24	218.257	220.968	459.695	380.257	389.662	-0.825601	4.17512e-05	0.000945233	HACD4	7	18993828	19003504	-	947	protein_coding	si:ch73-41h24.1 [Source:ZFIN;Acc:ZDB-GENE-030131-3627]	-	285	257	262	361	376	340	20.4549	17.4218	17.4874	35.6453	29.8852	29.7139
ENSDARG00000104758	117.753	129.935	166.148	262.319	290.249	254.426	-0.963503	4.19838e-05	0.000949352	zgc:194981	11	42730639	42732440	+	504	protein_coding	zgc:194981 [Source:ZFIN;Acc:ZDB-GENE-081022-170]	-	132	153	197	206	287	222	17.801	19.4882	24.7064	38.2192	42.8617	36.4546
ENSDARG00000075203	56.2004	66.2415	50.6033	124.792	130.46	127.213	-1.14454	4.20904e-05	0.000950613	zgc:195212	14	44790904	44803605	+	1864	protein_coding	zgc:195212 [Source:ZFIN;Acc:ZDB-GENE-081022-196]	-	63	78	60	98	129	111	2.29719	2.68633	2.0346	4.91615	5.20908	4.92842
novel.5434	654.779	694.687	621.577	1212.27	984.016	1034.9	-0.71254	4.25737e-05	0.00096037	-	CHR_ALT_CTG9_2_7	27380915	27393639	-	2402	-	PF14780:Domain of unknown function (DUF4477)	-	734	818	737	952	973	903	20.7694	21.8621	19.3941	37.0603	30.49	31.1132
novel.3534	127.566	185.137	181.328	410.032	303.396	297.977	-1.03175	4.26828e-05	0.000961674	-	CHR_ALT_CTG22_1_1	15343929	15352555	+	1431	-	PF06102:rRNA biogenesis protein RRP36	-	143	218	215	322	300	260	6.79201	9.77975	9.49671	21.0408	15.7797	15.0371
ENSDARG00000103433	6493.38	5092.11	4474.18	10690.1	8389.92	9128.41	-0.812661	4.27778e-05	0.000962129	rpl14	19	48364312	48371092	-	1070	protein_coding	ribosomal protein L14 [Source:ZFIN;Acc:ZDB-GENE-030131-2085]	-	7279	5996	5305	8395	8296	7965	462.37	359.74	313.383	733.638	583.583	616.073
ENSDARG00000070174	238.183	304.881	312.054	143.893	158.777	146.696	0.927523	4.28058e-05	0.000962129	si:ch211-18i17.2	3	36972298	37055051	+	6375	protein_coding	si:ch211-18i17.2 [Source:ZFIN;Acc:ZDB-GENE-030131-5404]	Band_41	267	359	370	113	157	128	2.84664	3.61514	3.66856	1.65746	1.85369	1.66173
ENSDARG00000092807	1466.56	1136.3	927.727	6780.81	2438.3	11383.9	-2.54487	4.31916e-05	0.000969635	RPL41	23	25305431	25306603	+	461	protein_coding	si:dkey-151g10.6 [Source:ZFIN;Acc:ZDB-GENE-030131-7528]	-	1644	1338	1100	5325	2411	9933	242.383	186.323	150.822	1080.1	393.653	1783.24
novel.561	81.1784	78.131	56.507	206.29	111.245	293.393	-1.50005	4.34602e-05	0.000974498	-	17	868328	871010	+	1147	-	-	-	91	92	67	162	110	256	5.39237	5.14915	3.6922	13.2068	7.2185	18.4717
ENSDARG00000076379	612.852	586.832	702.542	1054.37	1004.24	1002.81	-0.686286	4.36963e-05	0.00097862	nsmce2	16	25664078	25672591	+	878	protein_coding	NSE2/MMS21 homolog, SMC5-SMC6 complex SUMO ligase [Source:ZFIN;Acc:ZDB-GENE-081022-128]	-	687	691	833	828	993	875	53.1819	50.5236	59.9687	88.1822	85.128	82.4791
ENSDARG00000055996	10190.1	8856.83	9579.2	19167.1	13300.9	15965.8	-0.75863	4.50127e-05	0.0010069	rps8a	2	26498446	26501868	+	1711	protein_coding	ribosomal protein S8a [Source:ZFIN;Acc:ZDB-GENE-030131-8626]	-	11423	10429	11358	15052	13152	13931	453.766	391.294	419.591	822.601	578.575	673.849
ENSDARG00000099309	181.982	161.358	130.725	292.88	295.306	301.415	-0.908743	4.52189e-05	0.0010103	si:zfos-169g10.3	6	369991	375101	+	346	protein_coding	si:zfos-169g10.3 [Source:ZFIN;Acc:ZDB-GENE-120215-190]	-	204	190	155	230	292	263	40.0734	35.2524	28.3159	62.158	63.522	62.9086
novel.3507	24.0859	23.779	21.0847	100.598	44.4981	84.8088	-1.73268	4.58094e-05	0.00102228	-	CHR_ALT_CTG21_1_4	15364509	15407875	-	790	-	PF00059:Lectin C-type domain	Lectin_C	27	28	25	79	44	74	2.32294	2.27532	2.00026	9.35072	4.19221	7.75238
ENSDARG00000069865	220.341	286.197	278.318	434.227	450.038	535.212	-0.854573	4.61177e-05	0.00102793	grxcr1	13	9440326	9442942	-	989	protein_coding	glutaredoxin, cysteine rich 1 [Source:ZFIN;Acc:ZDB-GENE-070424-166]	-	247	337	330	341	445	467	16.9747	21.8748	21.0907	32.2406	33.8674	39.0797
novel.4547	85.6387	114.649	150.123	286.513	189.117	536.358	-1.52898	4.61747e-05	0.00102798	-	CHR_ALT_CTG5_1_3	9070835	9073806	-	544	-	PF05680:ATP synthase E chain	-	96	135	178	225	187	468	11.9943	15.9311	20.6821	38.6749	25.8738	71.1995
novel.3360	8.02863	5.94475	1.68678	33.1082	31.351	32.0898	-2.63052	4.62882e-05	0.00102928	-	CHR_ALT_CTG1_2_6	22842321	22848581	-	1026	-	-	-	9	7	2	26	31	28	0.596207	0.437987	0.123213	2.36958	2.27422	2.25861
ENSDARG00000101340	924.184	825.471	887.245	1603.2	1257.07	1448.63	-0.708042	4.64069e-05	0.0010307	CABZ01117840.1	KN150663.1	58	936	-	799	protein_coding	-	-	1036	972	1052	1259	1243	1264	88.1281	78.0963	83.223	147.341	117.096	130.927
ENSDARG00000078195	161.465	150.317	221.811	485.162	369.132	289.954	-1.09937	4.65312e-05	0.00103223	fhit	6	54078703	54080052	+	1350	protein_coding	fragile histidine triad gene [Source:ZFIN;Acc:ZDB-GENE-040426-1703]	HIT	181	177	263	381	365	253	9.11269	8.41687	12.3139	26.3898	20.3506	15.5102
ENSDARG00000068258	259.592	347.343	285.065	145.167	157.766	167.325	0.923043	4.66228e-05	0.00103304	lrch4	7	61578660	61683423	-	4404	protein_coding	leucine-rich repeats and calponin homology (CH) domain containing 4 [Source:ZFIN;Acc:ZDB-GENE-060503-749]	CH	291	409	338	114	156	146	4.49104	5.96193	4.85114	2.42049	2.66621	2.74369
novel.2286	446.035	358.384	309.524	548.832	972.891	774.74	-1.04497	4.6753e-05	0.0010347	-	CHR_ALT_CTG12_1_7	18565352	18568783	-	1715	-	PF13344:Haloacid dehalogenase-like hydrolase|PF13242:HAD-hyrolase-like	-	500	422	367	431	962	676	19.8156	15.7964	13.5262	23.4995	42.221	32.6222
ENSDARG00000070589	624.449	553.711	563.383	1161.33	838.385	997.076	-0.782389	4.74273e-05	0.00104838	mrpl35	17	43512876	43517542	-	686	protein_coding	mitochondrial ribosomal protein L35 [Source:ZFIN;Acc:ZDB-GENE-060929-1082]	-	700	652	668	912	829	870	69.3546	61.0147	61.5498	124.313	90.9595	104.96
ENSDARG00000045428	855.495	862.838	861.943	1540.8	1220.66	1391.32	-0.686034	4.78659e-05	0.00105683	mcee	7	30779761	30783043	+	1696	protein_coding	methylmalonyl CoA epimerase [Source:ZFIN;Acc:ZDB-GENE-050522-368]	-	959	1016	1022	1210	1207	1214	38.4321	38.4573	38.089	66.7121	53.5672	59.2411
ENSDARG00000094247	385.374	409.339	384.585	613.775	618.929	794.223	-0.781338	4.80625e-05	0.00105933	CU693368.1	20	23026378	23031219	+	686	lincRNA	-	-	432	482	456	482	612	693	42.8017	45.106	42.016	65.7004	67.1498	83.6064
novel.1282	475.473	432.268	382.055	863.36	711.97	668.156	-0.798197	4.80923e-05	0.00105933	-	25	37477956	37479928	-	1028	-	-	-	533	509	453	678	704	583	35.24	31.786	27.8535	61.6711	51.5463	46.936
ENSDARG00000014915	1578.96	1513.36	1290.38	2806.56	2078.27	2533.95	-0.75911	4.81502e-05	0.00105936	ndufab1b	3	35535121	35541381	-	1537	protein_coding	NADH dehydrogenase (ubiquinone) 1, alpha/beta subcomplex, 1b [Source:ZFIN;Acc:ZDB-GENE-030131-4437]	PP-binding	1770	1782	1530	2204	2055	2211	78.271	74.4294	62.9205	134.086	100.637	119.054
ENSDARG00000076104	264.945	256.474	298.559	157.901	134.506	152.427	0.884286	4.84252e-05	0.00106338	sema4bb	7	30240791	30267169	+	6393	protein_coding	sema domain, immunoglobulin domain (Ig), transmembrane domain (TM) and short cytoplasmic domain, (semaphorin) 4Bb [Source:ZFIN;Acc:ZDB-GENE-120503-1]	Sema	297	302	354	124	133	133	3.15757	3.03259	3.50004	1.81369	1.5659	1.72178
novel.3379	142.731	78.9803	103.737	25.4678	29.3283	51.5729	1.61158	4.84467e-05	0.00106338	-	CHR_ALT_CTG20_1_1	2951791	2977426	+	1870	-	PF01536:Adenosylmethionine decarboxylase	SAM_decarbox	160	93	123	20	29	45	5.81541	3.19266	4.15755	1.00008	1.16728	1.9916
ENSDARG00000029473	239.967	202.971	258.077	424.04	441.947	378.201	-0.827966	4.85185e-05	0.00106371	gstm.2	8	25299069	25301802	+	1547	protein_coding	glutathione S-transferase mu tandem duplicate 2 [Source:ZFIN;Acc:ZDB-GENE-080218-30]	GST_N	269	239	306	333	437	330	11.8185	9.91787	12.5027	20.1279	21.2622	17.6544
ENSDARG00000074367	586.09	520.591	549.889	296.7	363.064	315.168	0.763223	4.86225e-05	0.00106475	usp12b	7	51324834	51356823	+	5359	protein_coding	ubiquitin specific peptidase 12b [Source:ZFIN;Acc:ZDB-GENE-100209-4]	UCH	657	613	652	233	359	275	8.33265	7.34324	7.69021	4.06553	5.0423	4.24697
ENSDARG00000099715	1016.96	715.069	1031.46	1806.94	1453.27	1683.57	-0.838917	4.87765e-05	0.00106687	si:dkey-152b24.7	16	46530244	46567344	-	2100	protein_coding	si:dkey-152b24.7 [Source:ZFIN;Acc:ZDB-GENE-100921-77]	-	1140	842	1223	1419	1437	1469	36.8967	25.7397	36.8113	63.1842	51.5057	57.8939
ENSDARG00000030241	3582.55	2989.36	4089.59	6498.12	5354.95	5999.65	-0.743645	4.88908e-05	0.00106812	vbp1	7	23886756	23894879	-	2213	protein_coding	von Hippel-Lindau binding protein 1 [Source:ZFIN;Acc:ZDB-GENE-050522-494]	-	4016	3520	4849	5103	5295	5235	123.343	102.111	138.499	215.62	180.095	195.779
ENSDARG00000000540	1300.64	1351.16	1652.2	853.173	921.314	850.38	0.713255	4.90211e-05	0.00106972	asnsd1	9	41079669	41090343	-	6343	protein_coding	asparagine synthetase domain containing 1 [Source:ZFIN;Acc:ZDB-GENE-030616-362]	-	1458	1591	1959	670	911	742	15.623	16.1022	19.5215	9.877	10.8104	9.68143
ENSDARG00000042874	41.9273	41.6133	56.507	136.253	104.166	100.854	-1.28198	4.93128e-05	0.00107483	phlda2	25	23524796	23526086	-	1291	protein_coding	pleckstrin homology-like domain, family A, member 2 [Source:ZFIN;Acc:ZDB-GENE-050522-73]	-	47	49	67	107	103	88	2.47442	2.43658	3.28037	7.75002	6.00522	5.6414
ENSDARG00000101481	177.522	90.0206	163.617	52.2091	55.6227	57.3032	1.38342	4.96083e-05	0.00108002	rbp5	16	31706841	31718013	-	3889	protein_coding	retinol binding protein 1a, cellular [Source:ZFIN;Acc:ZDB-GENE-020320-1]	-	199	106	194	41	55	50	3.4779	1.74976	3.1531	0.985805	1.06449	1.06405
ENSDARG00000070339	23.1938	27.176	34.5789	62.3962	83.9397	95.1234	-1.50791	5.01407e-05	0.00108942	hoxc3a	23	36087219	36149371	+	4159	protein_coding	homeobox C3a [Source:ZFIN;Acc:ZDB-GENE-980526-532]	Homeobox	26	32	41	49	83	83	0.424899	0.493937	0.623117	1.10167	1.50213	1.65166
ENSDARG00000097789	2540.61	1794.47	2300.76	3948.79	3446.58	3823.27	-0.757509	5.01566e-05	0.00108942	pon3.2	16	24656958	24661526	-	1250	protein_coding	paraoxonase 3, tandem duplicate 2 [Source:ZFIN;Acc:ZDB-GENE-071004-70]	-	2848	2113	2728	3101	3408	3336	154.857	108.518	137.946	231.973	205.214	220.875
ENSDARG00000026616	265.837	303.182	359.283	752.575	469.253	595.954	-0.968056	5.07016e-05	0.00109998	zgc:113425	14	46190807	46198373	-	1168	protein_coding	zgc:113425 [Source:ZFIN;Acc:ZDB-GENE-050320-128]	-	298	357	426	591	464	520	17.341	19.6217	23.0537	47.314	29.9015	36.846
ENSDARG00000098108	49.9559	27.176	18.5545	50.9357	240.694	131.797	-2.15072	5.08277e-05	0.00110144	dusp2	8	40628926	40633991	+	3241	protein_coding	dual specificity phosphatase 2 [Source:ZFIN;Acc:ZDB-GENE-040801-188]	DSPc	56	32	22	40	238	115	1.17439	0.633843	0.42906	1.15405	5.52733	2.93663
ENSDARG00000063344	790.374	715.918	907.486	1489.87	1245.95	1277.86	-0.733232	5.11421e-05	0.00110698	fam162a	24	20927135	20934666	+	870	protein_coding	family with sequence similarity 162, member A [Source:ZFIN;Acc:ZDB-GENE-030131-8307]	-	886	843	1076	1170	1232	1115	69.2175	62.2041	78.1749	125.751	106.588	106.068
ENSDARG00000069013	2272.1	1898.92	1613.4	4193.28	2756.86	3739.61	-0.885837	5.13978e-05	0.0011112	prdx4	5	4298636	4318689	+	1039	protein_coding	peroxiredoxin 4 [Source:ZFIN;Acc:ZDB-GENE-030131-1096]	-	2547	2236	1913	3293	2726	3263	166.615	138.155	116.379	296.361	197.482	259.915
ENSDARG00000043665	2015.19	1745.21	1761.84	3191.12	2625.39	2975.18	-0.670735	5.14562e-05	0.0011112	glrx5	20	10484015	10487951	-	892	protein_coding	glutaredoxin 5 homolog (S. cerevisiae) [Source:ZFIN;Acc:ZDB-GENE-040426-1957]	-	2259	2055	2089	2506	2596	2596	172.129	147.897	148.029	262.701	219.057	240.863
ENSDARG00000069672	175.738	148.619	136.629	280.146	272.045	296.831	-0.881484	5.17792e-05	0.00111638	tyw5	9	24116275	24120855	-	1962	protein_coding	tRNA-yW synthesizing protein 5 [Source:ZFIN;Acc:ZDB-GENE-060929-894]	-	197	175	162	220	269	259	6.82447	5.72598	5.21904	10.485	10.3198	10.9252
ENSDARG00000101622	1200.73	1049.67	1152.91	1941.92	1814.31	1634.29	-0.663415	5.18153e-05	0.00111638	mrps7	3	11072958	11075476	+	1030	protein_coding	mitochondrial ribosomal protein S7 [Source:ZFIN;Acc:ZDB-GENE-050809-112]	-	1346	1236	1367	1525	1794	1426	88.8197	77.0357	83.8891	138.445	131.1	114.581
ENSDARG00000004953	13.381	54.352	14.3376	0	1.01132	2.29213	4.60443	5.19285e-05	0.00111754	mxb	1	7574351	7603734	-	2291	protein_coding	myxovirus (influenza) resistance B [Source:ZFIN;Acc:ZDB-GENE-030721-6]	-	15	64	17	0	1	2	0.445008	1.79335	0.469027	0	0.0328543	0.0722496
ENSDARG00000042063	13533.6	11389.3	18274.5	25763.3	26503.7	24387.1	-0.827415	5.21642e-05	0.00112132	si:ch211-145c1.1	9	8288268	8314028	-	4081	protein_coding	si:ch211-145c1.1 [Source:ZFIN;Acc:ZDB-GENE-070912-81]	-	15171	13411	21668	20232	26207	21279	252.667	210.963	335.604	463.572	483.357	431.534
ENSDARG00000042130	52851.6	46386.1	45505.9	83793	66521.7	81262.9	-0.67799	5.30011e-05	0.001138	zp3a.2	20	33987465	33989427	+	1429	protein_coding	zona pellucida glycoprotein 3a, tandem duplicate 2 [Source:ZFIN;Acc:ZDB-GENE-040727-2]	Zona_pellucida	59246	54620	53956	65803	65777	70906	2817.92	2453.75	2386.61	4305.85	3464.65	4106.59
ENSDARG00000110426	176.63	126.538	165.304	300.521	265.977	342.673	-0.956354	5.33646e-05	0.0011445	BX901962.4	4	9630958	9634704	+	1239	antisense	-	-	198	149	196	236	263	299	10.8616	7.72015	9.99906	17.8109	15.9773	19.9724
novel.4105	86.5308	56.8998	73.3748	178.275	126.415	204	-1.22936	5.35819e-05	0.00114784	-	CHR_ALT_CTG2_1_3	38226662	38231767	+	2220	-	PF02037:SAP domain|PF14969:Domain of unknown function (DUF4508)	SAP	97	67	87	140	125	178	2.96975	1.93746	2.47708	5.89685	4.23813	6.63586
ENSDARG00000037038	77.6101	185.137	57.3504	593.401	220.468	304.853	-1.8038	5.36808e-05	0.00114865	psmc6	20	9763364	9776334	+	1561	protein_coding	proteasome 26S subunit, ATPase 6 [Source:ZFIN;Acc:ZDB-GENE-030131-304]	AAA	87	218	68	466	218	266	3.78807	8.96529	2.75347	27.9144	10.5117	14.1029
ENSDARG00000099453	2566.48	2189.37	2694.63	3944.97	4010.9	3709.81	-0.646892	5.39138e-05	0.00115231	elof1	3	14496319	14498295	-	1232	protein_coding	ELF1 homolog, elongation factor 1 [Source:ZFIN;Acc:ZDB-GENE-040426-1385]	-	2877	2578	3195	3098	3966	3237	158.72	134.333	163.921	235.134	242.303	217.451
novel.1038	6.24449	5.0955	8.43388	35.655	21.2377	52.719	-2.46658	5.43034e-05	0.00115932	-	22	32774675	32791088	+	572	-	-	-	7	6	10	28	21	46	0.831771	0.673389	1.10504	4.57728	2.76338	6.65567
ENSDARG00000035515	2800.21	2525.67	3548.98	5442.48	4948.39	4604.89	-0.756689	5.51509e-05	0.00117607	tm2d2	5	26921033	26926527	+	1080	protein_coding	TM2 domain containing 2 [Source:ZFIN;Acc:ZDB-GENE-040718-387]	TM2	3139	2974	4208	4274	4893	4018	197.546	176.778	246.278	370.046	341.012	307.905
ENSDARG00000113671	76.718	54.352	67.4711	7.64035	28.317	9.16852	2.11211	5.54976e-05	0.00118212	AL935186.8	4	77562651	77563411	-	291	protein_coding	-	-	86	64	80	6	28	8	20.0866	14.1188	17.3769	1.92798	7.2424	2.27524
ENSDARG00000013860	938.457	907.849	1033.15	1651.59	1399.67	1510.51	-0.663409	5.58957e-05	0.00118924	ptpmt1	7	38577869	38582618	+	1341	protein_coding	protein tyrosine phosphatase, mitochondrial 1 [Source:ZFIN;Acc:ZDB-GENE-070112-272]	DSPc	1052	1069	1225	1297	1384	1318	53.3198	51.1752	57.7406	90.4391	77.6828	81.3424
ENSDARG00000043003	664.592	566.45	969.897	354.003	421.721	257.865	1.08983	5.59816e-05	0.00118972	pcyt2	22	11596432	11614973	-	4295	protein_coding	phosphate cytidylyltransferase 2, ethanolamine [Source:ZFIN;Acc:ZDB-GENE-041010-132]	CTP_transf_2	745	667	1150	278	417	225	11.7895	9.9695	16.9242	6.05239	7.30786	4.3356
novel.1860	351.476	343.946	454.586	919.389	539.034	858.403	-1.00947	5.61737e-05	0.00119245	-	9	6794376	6839474	-	2418	-	-	-	394	405	539	722	533	749	11.0749	10.7525	14.0899	27.9207	16.5916	25.6363
ENSDARG00000093129	1864.43	1282.37	2057.02	3624.07	2802.37	3184.91	-0.885042	5.63952e-05	0.00119579	si:rp71-45k5.2	19	34994433	34995629	-	1007	protein_coding	si:rp71-45k5.2 [Source:ZFIN;Acc:ZDB-GENE-060503-753]	Fork_head	2090	1510	2439	2846	2771	2779	141.065	96.2628	153.093	264.272	207.121	228.396
ENSDARG00000092895	1145.42	1203.39	1328.34	3254.79	1612.05	2583.23	-1.01827	5.66434e-05	0.0011997	si:dkey-188i13.11	13	37650673	37656690	-	904	protein_coding	si:dkey-188i13.11 [Source:ZFIN;Acc:ZDB-GENE-090313-209]	-	1284	1417	1575	2556	1594	2254	96.538	100.626	110.125	264.385	132.72	206.355
ENSDARG00000016908	82971.4	75822.8	80479.5	158741	111275	127128	-0.730994	5.71474e-05	0.00120797	zgc:171779	3	31875772	31879201	-	2909	protein_coding	zgc:171779 [Source:ZFIN;Acc:ZDB-GENE-071004-38]	Zona_pellucida	93010	89282	95424	124660	110029	110926	2173.14	1970.29	2073.42	4007.08	2846.96	3155.88
ENSDARG00000090768	107013	83084.7	72628.4	175760	130720	159595	-0.827004	5.71631e-05	0.00120797	zp3.2	17	2569521	2596125	-	4807	protein_coding	zona pellucida glycoprotein 3, tandem duplicate 2 [Source:ZFIN;Acc:ZDB-GENE-050626-121]	Zona_pellucida	119960	97833	86115	138025	129257	139255	1696.15	1306.54	1132.35	2684.9	2023.94	2397.55
novel.3085	272.973	165.604	376.151	119.699	56.634	114.606	1.4898	5.74137e-05	0.0012119	-	CHR_ALT_CTG18_1_37	36056840	36072413	+	2429	-	PF00676:Dehydrogenase E1 component	-	306	195	446	94	56	100	8.5624	5.15369	11.606	3.61864	1.73531	3.40724
novel.3368	6324.78	14122.2	10148.5	33985.6	15306.3	26379	-1.30639	5.75362e-05	0.00121312	-	CHR_ALT_CTG1_2_8	24376392	24391580	+	2655	-	-	-	7090	16629	12033	26689	15135	23017	181.503	402.08	286.473	939.968	429.077	717.488
ENSDARG00000062379	93.6673	78.9803	183.859	422.766	297.328	236.089	-1.42196	5.80857e-05	0.00122333	slc35a4	14	3062608	3071638	-	3789	protein_coding	solute carrier family 35, member A4 [Source:ZFIN;Acc:ZDB-GENE-061103-595]	-	105	93	218	332	294	206	1.8835	1.57568	3.63669	8.19329	5.84037	4.49959
ENSDARG00000073961	2564.7	2788.09	3058.97	4393.2	4116.08	4406.62	-0.618571	5.83101e-05	0.00122667	si:ch211-160j14.2	21	32052080	32060993	-	833	protein_coding	si:ch211-160j14.2 [Source:ZFIN;Acc:ZDB-GENE-091118-113]	-	2875	3283	3627	3450	4070	3845	234.582	253.009	275.218	387.275	367.762	382.016
ENSDARG00000038901	562.896	596.174	426.754	1160.06	750.4	1185.03	-0.964426	5.90517e-05	0.00124088	tmem256	7	22293894	22309032	+	847	protein_coding	transmembrane protein 256 [Source:ZFIN;Acc:ZDB-GENE-050417-92]	-	631	702	506	911	742	1034	50.6346	53.2065	37.7608	100.573	65.9384	101.034
ENSDARG00000110812	66.9052	52.6535	71.688	261.045	110.234	150.134	-1.4436	5.93259e-05	0.00124525	HIST1H4I	25	35125713	35126024	-	312	protein_coding	zgc:165555 [Source:ZFIN;Acc:ZDB-GENE-070620-17]	-	75	62	85	205	109	131	16.3384	12.757	17.2202	61.439	26.296	34.7494
ENSDARG00000056008	13737	12994.4	12945.2	22297.1	18456.6	19824.6	-0.610485	6.04706e-05	0.00126785	atp5mc1	3	23599290	23604396	-	862	protein_coding	ATP synthase membrane subunit c locus 1 [Source:ZFIN;Acc:ZDB-GENE-040426-1966]	-	15399	15301	15349	17510	18250	17298	1214.19	1139.52	1125.5	1899.43	1593.58	1660.81
novel.3679	531.674	2125.67	1264.24	9418.01	3842.01	8236.77	-2.45455	6.08236e-05	0.00127383	-	CHR_ALT_CTG22_2_4	25169235	25193941	+	1205	-	PF02140:Galactose binding lectin domain	-	596	2503	1499	7396	3799	7187	33.6171	133.347	78.6301	573.925	237.301	493.618
ENSDARG00000013397	589.658	459.445	581.938	341.269	292.272	299.123	0.807308	6.13588e-05	0.0012836	bnip2	25	34246625	34268439	+	2963	protein_coding	BCL2 interacting protein 2 [Source:ZFIN;Acc:ZDB-GENE-040109-6]	-	661	541	690	268	289	261	15.1625	11.7213	14.7195	8.45762	7.34148	7.29019
ENSDARG00000054313	863.524	931.628	711.82	1856.61	1467.43	1226.29	-0.859748	6.15316e-05	0.00128578	si:ch211-14a17.6	2	38285414	38288024	-	1469	protein_coding	si:ch211-14a17.6 [Source:ZFIN;Acc:ZDB-GENE-030616-589]	Zona_pellucida	968	1097	844	1458	1451	1070	44.7873	47.9397	36.3157	92.807	74.347	60.2826
novel.998	45.4956	48.4073	55.6636	178.275	70.7925	207.438	-1.6068	6.17861e-05	0.00128966	-	21	15474737	15572736	-	407	-	-	-	51	57	66	140	70	181	8.51682	8.99066	10.25	32.1646	12.9456	36.8056
ENSDARG00000103791	10290	9784.21	6000.71	22208	12555.6	20489.3	-1.08336	6.21613e-05	0.00129604	nme2b.1	19	48117388	48120285	+	626	protein_coding	NME/NM23 nucleoside diphosphate kinase 2b, tandem duplicate 1 [Source:ZFIN;Acc:ZDB-GENE-000210-32]	NDK	11535	11521	7115	17440	12415	17878	1252.41	1181.48	718.414	2605.06	1492.76	2363.6
ENSDARG00000054753	23.1938	56.0505	36.2657	6.36696	9.10189	4.58426	2.51578	6.26859e-05	0.00130553	col10a1a	17	15542077	15546862	-	2639	protein_coding	collagen, type X, alpha 1a [Source:ZFIN;Acc:ZDB-GENE-030131-8373]	Collagen	26	66	43	5	9	4	0.669631	1.60552	1.02992	0.177164	0.256697	0.125444
ENSDARG00000037012	696.707	546.917	940.378	309.434	443.97	297.977	1.05337	6.3299e-05	0.00131683	slc3a2b	21	26720803	26725478	+	2195	protein_coding	solute carrier family 3 (amino acid transporter heavy chain), member 2b [Source:ZFIN;Acc:ZDB-GENE-040122-2]	-	781	644	1115	243	439	260	24.1834	18.8349	32.1081	10.3518	15.0539	9.80323
ENSDARG00000052411	106.156	174.946	144.219	53.4825	46.5208	72.2021	1.30673	6.34883e-05	0.0013193	CU468226.1	5	57693472	57715272	-	1584	processed_transcript	-	-	119	206	171	42	46	63	5.10615	8.34878	6.82363	2.47936	2.18585	3.29166
ENSDARG00000045142	56.2004	39.9148	47.2297	100.598	133.494	105.438	-1.24755	6.37625e-05	0.00132353	hbae5	12	20342451	20353541	+	1262	protein_coding	hemoglobin, alpha embryonic 5 [Source:ZFIN;Acc:ZDB-GENE-101028-1]	-	63	47	56	79	132	92	3.39299	2.39083	2.80481	5.85346	7.87285	6.03335
ENSDARG00000029107	11.5969	34.8193	12.6508	90.4109	107.2	48.1347	-2.05588	6.3934e-05	0.00132562	ube2d1a	17	21051022	21057674	-	1023	protein_coding	ubiquitin-conjugating enzyme E2D 1a [Source:ZFIN;Acc:ZDB-GENE-040426-1609]	UQ_con	13	41	15	71	106	42	0.863713	2.57288	0.926808	6.48975	7.79916	3.39785
ENSDARG00000102531	15.1652	17.8343	13.4942	45.8421	46.5208	64.1796	-1.75144	6.60455e-05	0.00136789	anapc11	6	18244220	18250857	-	1312	protein_coding	APC11 anaphase promoting complex subunit 11 homolog (yeast) [Source:ZFIN;Acc:ZDB-GENE-061013-383]	-	17	21	16	36	46	56	0.880677	1.02753	0.770833	2.56575	2.63901	3.53252
ENSDARG00000101563	1.78414	1.6985	6.74711	24.1945	20.2264	40.1123	-3.03864	6.62196e-05	0.00136998	CR354430.4	25	2276598	2299636	-	712	antisense	-	-	2	2	8	19	20	35	0.19092	0.180327	0.710206	2.49528	2.1143	4.06835
ENSDARG00000103145	1136.5	1036.09	817.243	2039.97	1473.5	1790.15	-0.826656	6.63381e-05	0.00137091	cdk2ap2	1	40010103	40016058	-	1585	protein_coding	cyclin-dependent kinase 2 associated protein 2 [Source:ZFIN;Acc:ZDB-GENE-040718-35]	-	1274	1220	969	1602	1457	1562	54.6313	49.413	38.6428	94.5101	69.1907	81.5609
ENSDARG00000102892	42325.1	36688.5	36354.3	69226.7	51844.4	69893.9	-0.727058	6.65684e-05	0.00137416	h1m	5	68326858	68333081	-	2047	protein_coding	linker histone H1M [Source:ZFIN;Acc:ZDB-GENE-030131-5614]	-	47446	43201	43105	54364	51264	60986	1575.37	1354.84	1331.02	2483.35	1885	2465.71
ENSDARG00000002298	3422.87	3304.43	4281.04	6024.42	6109.39	5537.78	-0.682819	6.67542e-05	0.00137647	ankrd22	12	17154655	17158635	+	1106	protein_coding	ankyrin repeat domain 22 [Source:ZFIN;Acc:ZDB-GENE-040426-1120]	-	3837	3891	5076	4731	6041	4832	235.797	225.848	290.095	399.984	411.123	361.578
ENSDARG00000069461	1396.09	1228.02	1435.45	2484.39	1946.79	2146.58	-0.695971	6.70443e-05	0.00138094	rnaseka	7	26048033	26049328	-	1000	protein_coding	ribonuclease, RNase K a [Source:ZFIN;Acc:ZDB-GENE-060825-301]	-	1565	1446	1702	1951	1925	1873	106.369	92.828	107.581	182.433	144.893	155.013
ENSDARG00000093088	21.4097	20.382	29.5186	70.0366	55.6227	85.9549	-1.56642	6.86893e-05	0.00141326	BX511310.1	21	929444	942390	+	479	antisense	-	-	24	24	35	55	55	75	3.40547	3.21652	4.61856	10.7367	8.64261	12.9585
ENSDARG00000107065	200.716	142.674	217.594	392.205	299.351	450.403	-1.02471	6.97143e-05	0.00143278	PEBP4	8	50531709	50705652	+	1646	protein_coding	phosphatidylethanolamine binding protein 4 [Source:HGNC Symbol;Acc:HGNC:28319]	-	225	168	258	308	296	393	9.29083	6.55225	9.9075	17.4971	13.5357	19.7603
ENSDARG00000091409	1570.94	3034.37	1739.91	7520.65	2736.64	6491.31	-1.40017	6.99812e-05	0.00143669	zp2.6	20	54304800	54306651	+	1352	protein_coding	zona pellucida glycoprotein 2, tandem duplicate 6 [Source:ZFIN;Acc:ZDB-GENE-090306-2]	Zona_pellucida	1761	3573	2063	5906	2706	5664	88.5287	169.655	96.4488	408.472	150.65	346.718
ENSDARG00000045036	1209.65	1091.29	1486.05	688.905	836.363	592.515	0.83794	7.04629e-05	0.00144499	cdc42ep4b	12	37407105	37449396	-	4334	protein_coding	CDC42 effector protein (Rho GTPase binding) 4b [Source:ZFIN;Acc:ZDB-GENE-091008-2]	PBD	1356	1285	1762	541	827	517	21.2653	19.0338	25.6975	11.6722	14.3626	9.87261
ENSDARG00000100116	731.497	641.184	654.469	1260.66	1036.6	1017.71	-0.709157	7.20755e-05	0.00147644	mrps24	10	45053577	45058886	-	656	protein_coding	mitochondrial ribosomal protein S24 [Source:ZFIN;Acc:ZDB-GENE-050522-393]	-	820	755	776	990	1025	888	84.9594	73.8846	74.7708	141.116	117.608	112.031
ENSDARG00000038028	884.933	721.863	545.672	1652.86	1112.45	1382.15	-0.945988	7.27724e-05	0.00148909	ndufa6	3	1182315	1186100	+	827	protein_coding	NADH dehydrogenase (ubiquinone) 1 alpha subcomplex, 6 [Source:ZFIN;Acc:ZDB-GENE-040426-1124]	-	992	850	647	1298	1100	1206	81.5282	65.9818	49.4508	146.762	100.116	120.69
novel.4449	19.6255	19.5328	26.9884	38.2018	87.9849	110.022	-1.83898	7.34061e-05	0.00150042	-	CHR_ALT_CTG5_1_11	22178953	22218269	+	1135	-	-	-	22	23	32	30	87	96	1.31743	1.3009	1.78209	2.47156	5.76954	7.00012
novel.3653	165.925	137.579	226.871	94.231	62.7019	36.6741	1.45842	7.3925e-05	0.00150938	-	CHR_ALT_CTG22_1_9	22300659	22314026	+	4147	-	PF04144:SCAMP family	-	186	162	269	74	62	32	3.04846	2.50779	4.10008	1.66856	1.12532	0.638625
ENSDARG00000052536	17.8414	39.9148	21.0847	36.9284	204.287	118.045	-2.19054	7.41054e-05	0.00151141	tia1	5	56950861	56964547	-	3416	protein_coding	TIA1 cytotoxic granule-associated RNA binding protein [Source:ZFIN;Acc:ZDB-GENE-030131-1506]	RRM_1	20	47	25	29	202	103	0.397936	0.883265	0.46259	0.793826	4.45093	2.49545
ENSDARG00000058212	1821.61	1712.09	2702.22	4192.01	3342.42	3866.82	-0.870366	7.43356e-05	0.0015137	ndnl2	23	12897878	12913131	-	4741	protein_coding	necdin-like 2 [Source:ZFIN;Acc:ZDB-GENE-031107-3]	MAGE	2042	2016	3204	3292	3305	3374	29.2744	27.298	42.7166	64.9284	52.471	58.8987
ENSDARG00000104204	115.969	100.212	121.448	34.3816	43.4868	59.5954	1.29344	7.43791e-05	0.0015137	slc1a8a	11	15068307	15090564	-	2352	protein_coding	solute carrier family 1 (glutamate transporter), member 8a [Source:ZFIN;Acc:ZDB-GENE-101111-8]	SDF	130	118	144	27	43	52	3.75671	3.22074	3.8699	1.07342	1.3761	1.82977
ENSDARG00000114670	8455.04	8135.82	9518.48	14851.6	11928.5	14588.3	-0.663909	7.48758e-05	0.00152215	ube2c	6	55287823	55297274	-	926	protein_coding	ubiquitin-conjugating enzyme E2C [Source:ZFIN;Acc:ZDB-GENE-051030-48]	UQ_con	9478	9580	11286	11663	11795	12729	695.677	664.149	770.377	1177.73	958.748	1137.66
ENSDARG00000043781	241.751	154.564	173.738	406.212	387.336	322.044	-0.96916	7.51325e-05	0.00152495	psmb10	4	77207693	77218637	-	2123	protein_coding	proteasome subunit beta 10 [Source:ZFIN;Acc:ZDB-GENE-040718-278]	Proteasome	271	182	206	319	383	281	8.67603	5.50342	6.13326	14.0503	13.579	10.9543
ENSDARG00000042129	58537.6	52642.5	47261	94218.3	73638.3	87283.1	-0.687336	7.51765e-05	0.00152495	zp3a.1	20	33991801	33993698	+	1377	protein_coding	zona pellucida glycoprotein 3a, tandem duplicate 1 [Source:ZFIN;Acc:ZDB-GENE-040727-1]	Zona_pellucida	65620	61987	56037	73990	72814	76159	3238.95	2889.87	2572.26	5024.4	3980.14	4577.39
novel.1211	16.9493	16.1358	25.3016	67.4898	47.5321	71.056	-1.66801	7.57266e-05	0.00153445	-	24	34037376	34069605	-	1068	-	-	-	19	19	30	53	47	62	1.20916	1.14207	1.77551	4.64034	3.31241	4.80453
ENSDARG00000063905	36308.1	27905.5	48354.8	16491.7	24085.6	12958.6	1.0722	7.60458e-05	0.00153925	mt-co1	MT	6425	7975	+	1551	protein_coding	cytochrome c oxidase I, mitochondrial [Source:ZFIN;Acc:ZDB-GENE-011205-14]	-	40701	32859	57334	12951	23816	11307	1783.59	1360.05	2336.55	780.794	1155.78	603.345
novel.3601	3.56828	9.34176	8.43388	16.5541	58.6566	51.5729	-2.57188	7.62642e-05	0.001542	-	CHR_ALT_CTG22_1_24	30722865	30725405	+	931	-	PF07686:Immunoglobulin V-set domain	V-set	4	11	10	13	58	45	0.29202	0.758497	0.678929	1.30569	4.68917	4.0003
ENSDARG00000006816	434.438	495.113	358.44	679.991	742.31	1187.32	-1.01885	7.69418e-05	0.00155393	gtf2f2b	9	18829360	18905317	+	1050	protein_coding	general transcription factor IIF, polypeptide 2b [Source:ZFIN;Acc:ZDB-GENE-050417-374]	-	487	583	425	534	734	1036	31.524	35.6443	25.5843	47.5551	52.6168	81.6584
ENSDARG00000007276	7.13656	37.367	5.90372	44.5687	114.279	136.382	-2.54987	7.70708e-05	0.00155393	ela3l	5	26111596	26118855	-	973	protein_coding	elastase 3 like [Source:ZFIN;Acc:ZDB-GENE-060710-2]	Trypsin	8	44	7	35	113	119	0.558829	2.90302	0.454736	3.36357	8.74144	10.122
ENSDARG00000100366	144.515	112.95	372.778	1912.64	2180.41	558.134	-2.88353	7.71032e-05	0.00155393	si:dkey-102m7.3	14	14836468	14838541	+	1738	protein_coding	si:dkey-102m7.3 [Source:ZFIN;Acc:ZDB-GENE-091204-389]	-	162	133	442	1502	2156	487	6.3353	4.91262	16.0748	80.81	93.372	23.1905
ENSDARG00000054749	382.698	403.394	516.997	222.844	261.932	237.235	0.85083	7.73164e-05	0.00155655	lmo4b	6	25933736	25952870	-	1776	protein_coding	LIM domain only 4b [Source:ZFIN;Acc:ZDB-GENE-030131-3570]	LIM	429	475	613	175	259	207	16.4178	17.1697	21.8168	9.21383	10.9768	9.64623
ENSDARG00000079980	16.0573	27.176	32.8921	66.2164	72.8151	87.1009	-1.56869	7.74273e-05	0.00155711	si:ch211-202h22.9	1	54626491	54637378	+	689	protein_coding	si:ch211-202h22.9 [Source:ZFIN;Acc:ZDB-GENE-030131-1143]	-	18	32	39	52	72	76	1.77564	2.98155	3.57783	7.05715	7.86558	9.12903
ENSDARG00000016122	801.079	633.541	631.698	1337.06	1090.2	1078.45	-0.762418	7.81788e-05	0.00157031	ptrhd1	20	36797612	36800002	-	1056	protein_coding	peptidyl-tRNA hydrolase domain containing 1 [Source:ZFIN;Acc:ZDB-GENE-081110-2]	PTH2	898	746	749	1050	1078	941	57.7982	45.3509	44.8324	92.9759	76.8374	73.749
ENSDARG00000005355	18844.1	17223.6	18601.8	27568.9	26523.9	26037.4	-0.551608	7.82513e-05	0.00157031	larp6a	18	173603	194844	+	2246	protein_coding	La ribonucleoprotein domain family, member 6a [Source:ZFIN;Acc:ZDB-GENE-030131-6403]	-	21124	20281	22056	21650	26227	22719	639.246	579.683	620.714	901.35	878.934	837.162
ENSDARG00000059961	348.799	473.033	468.924	216.477	240.694	254.426	0.858637	7.87407e-05	0.00157844	chpf2	7	41421998	41433786	+	3401	protein_coding	chondroitin polymerizing factor 2 [Source:ZFIN;Acc:ZDB-GENE-030131-7797]	-	391	557	556	170	238	222	7.81397	10.5138	10.3334	4.67399	5.2673	5.40227
ENSDARG00000102054	13.381	37.367	45.543	101.871	100.121	105.438	-1.67172	7.93524e-05	0.001589	CR848705.1	11	11792408	11796299	+	934	antisense	-	-	15	44	54	80	99	92	1.09156	3.02424	3.65444	8.00918	7.97822	8.15213
ENSDARG00000095306	70.4735	84.925	60.724	168.088	121.359	214.314	-1.21925	8.02107e-05	0.00160447	si:dkey-22p6.2	9	10936773	10938456	+	459	processed_transcript	si:dkey-22p6.2 [Source:NCBI gene;Acc:101883500]	-	79	100	72	132	120	187	11.6981	13.9862	9.91503	26.891	19.6782	33.7178
ENSDARG00000007383	781.453	797.446	989.295	472.429	572.408	441.235	0.788455	8.04392e-05	0.00160732	kcnk6	18	46171104	46183462	-	4113	protein_coding	potassium channel, subfamily K, member 6 [Source:ZFIN;Acc:ZDB-GENE-050309-213]	Ion_trans_2	876	939	1173	371	566	385	14.4759	14.6561	18.0266	8.43452	10.358	7.74698
ENSDARG00000013950	702.059	692.139	837.485	1161.33	1243.93	1148.36	-0.67124	8.05442e-05	0.00160771	pdf	18	14688643	14691727	-	931	protein_coding	peptide deformylase, mitochondrial [Source:ZFIN;Acc:ZDB-GENE-050913-42]	Pep_deformylase	787	815	993	912	1230	1002	57.4548	56.1977	67.4177	91.5989	99.4427	89.0735
ENSDARG00000077405	430.87	549.465	474.828	309.434	235.638	275.056	0.829295	8.0965e-05	0.00161287	psip1b	23	45200481	45368589	+	12526	protein_coding	PC4 and SFRS1 interacting protein 1b [Source:ZFIN;Acc:ZDB-GENE-030131-3273]	-	483	647	563	243	233	240	2.62081	3.31591	2.84099	1.81401	1.40011	1.58573
ENSDARG00000052386	297.059	259.871	361.814	101.871	161.811	173.056	1.06983	8.09753e-05	0.00161287	cldnd1b	1	52481332	52486995	+	1797	protein_coding	claudin domain containing 1b [Source:ZFIN;Acc:ZDB-GENE-040808-4]	-	333	306	429	80	160	151	12.595	10.9316	15.0898	4.16281	6.70177	6.95439
ENSDARG00000095590	2.67621	0	0	2.54678	47.5321	34.3819	-5.01581	8.15483e-05	0.00162256	spp2	1	29743442	29747702	-	1021	protein_coding	secreted phosphoprotein 2 [Source:ZFIN;Acc:ZDB-GENE-090313-223]	-	3	0	0	2	47	30	0.199709	0	0	0.183168	3.46489	2.43179
ENSDARG00000106684	659.24	523.138	462.177	301.794	166.868	64.1796	1.62794	8.19366e-05	0.00162856	AL929192.1	22	25774750	25778154	+	1704	protein_coding	-	-	739	616	548	237	165	56	29.4765	23.2072	20.3276	13.0054	7.2884	2.71987
ENSDARG00000062372	124.89	193.629	175.425	253.405	363.064	467.594	-1.13439	8.20523e-05	0.00162913	nrd1b	22	17214389	17236576	+	4234	protein_coding	nardilysin b (N-arginine dibasic convertase) [Source:ZFIN;Acc:ZDB-GENE-050208-422]	-	140	228	208	199	359	408	2.24739	3.45696	3.10518	4.39488	6.38206	7.97516
ENSDARG00000036567	231.938	256.474	367.717	110.785	125.404	165.033	1.09294	8.27292e-05	0.00164082	aanat1	6	23616893	23619428	-	1609	protein_coding	arylalkylamine N-acetyltransferase 1 [Source:ZFIN;Acc:ZDB-GENE-040329-1]	Acetyltransf_1	260	302	436	87	124	144	10.9829	12.0493	17.1279	5.05601	5.80074	7.4069
ENSDARG00000014165	1028.56	686.194	909.173	2144.39	1318.76	1595.32	-0.946635	8.32481e-05	0.00164818	ssr3	18	34542525	34549758	-	940	protein_coding	signal sequence receptor, gamma [Source:ZFIN;Acc:ZDB-GENE-030131-9134]	-	1153	808	1078	1684	1304	1392	83.3687	55.1816	72.4879	167.517	104.416	122.558
ENSDARG00000092360	743.986	642.033	880.497	1474.59	1067.96	1567.82	-0.858352	8.32759e-05	0.00164818	si:ch211-51h9.6	8	2536280	2543327	-	912	protein_coding	si:ch211-51h9.6 [Source:ZFIN;Acc:ZDB-GENE-081104-234]	-	834	756	1044	1158	1056	1368	62.1545	53.2155	72.3569	118.73	87.1539	124.143
ENSDARG00000068680	3.56828	14.4373	8.43388	15.2807	72.8151	82.5167	-2.69002	8.34827e-05	0.00165053	ctrl	15	37820258	37829160	-	1830	protein_coding	chymotrypsin-like [Source:ZFIN;Acc:ZDB-GENE-040912-147]	Trypsin	4	17	10	12	72	72	0.148563	0.59636	0.345401	0.613162	2.96141	3.2562
novel.2833	236.399	358.384	455.43	910.475	596.68	716.29	-1.08106	8.40444e-05	0.00165988	-	CHR_ALT_CTG16_2_3	33629348	33634780	-	1610	-	PF03998:Utp11 protein	-	265	422	540	715	590	625	11.1872	16.8266	21.2003	41.5265	27.5831	32.1281
ENSDARG00000012574	247.103	228.448	209.16	127.339	129.449	108.876	0.904445	8.45527e-05	0.00166715	slkb	1	49606518	49649122	-	6150	protein_coding	STE20-like kinase b [Source:ZFIN;Acc:ZDB-GENE-030131-1684]	Pkinase	277	269	248	100	128	95	3.0613	2.80794	2.54889	1.52044	1.56658	1.27844
ENSDARG00000100867	182.874	211.463	247.956	122.246	100.121	103.146	0.98333	8.45909e-05	0.00166715	rictora	5	8533929	8614217	-	10034	protein_coding	RPTOR independent companion of MTOR, complex 2 a [Source:ZFIN;Acc:ZDB-GENE-060526-49]	-	205	249	294	96	99	90	1.38861	1.59307	1.85203	0.894627	0.742641	0.742333
ENSDARG00000055070	189.119	241.187	325.548	496.623	431.834	571.886	-0.988226	8.51821e-05	0.00167704	borcs7	13	28612313	28615893	+	754	protein_coding	BLOC-1 related complex subunit 7 [Source:ZFIN;Acc:ZDB-GENE-050913-112]	-	212	284	386	390	427	499	19.1102	24.1801	32.3586	48.3658	42.626	54.7721
novel.993	7.13656	5.94475	5.90372	39.4752	22.2491	34.3819	-2.33599	8.5797e-05	0.00168737	-	21	12637519	12693361	-	256	-	-	-	8	7	7	31	22	30	2.12399	1.75537	1.72835	11.3231	6.46845	9.69866
ENSDARG00000094833	930.429	750.737	1270.99	1898.63	1735.43	1750.04	-0.866791	8.64628e-05	0.00169868	coa5	9	7081577	7089303	-	504	protein_coding	cytochrome C oxidase assembly factor 5 [Source:ZFIN;Acc:ZDB-GENE-060825-53]	-	1043	884	1507	1491	1716	1527	140.655	112.599	188.998	276.625	256.274	250.749
ENSDARG00000020363	660.132	534.179	690.735	1343.43	1229.77	872.155	-0.869943	8.66588e-05	0.00170075	snrnp25	3	46377305	46379900	-	980	protein_coding	small nuclear ribonucleoprotein 25 [Source:ZFIN;Acc:ZDB-GENE-050417-179]	-	740	629	819	1055	1216	761	51.3224	41.2036	52.8241	100.663	93.3953	64.2671
ENSDARG00000029064	316.685	355.836	207.474	575.573	502.627	645.234	-0.969579	8.68015e-05	0.00170176	uqcrq	14	38875078	38878419	-	1117	protein_coding	ubiquinol-cytochrome c reductase, complex III subunit VII [Source:ZFIN;Acc:ZDB-GENE-040718-199]	-	355	419	246	452	497	563	21.6011	24.0808	13.9205	37.8382	33.4904	41.7143
ENSDARG00000085557	39.2511	41.6133	43.8562	143.893	82.9283	91.6852	-1.34805	8.73505e-05	0.00171074	RF01192	6	9672680	9672763	-	84	snoRNA	-	-	44	49	52	113	82	80	35.6021	37.4479	39.129	125.789	73.4771	78.8208
ENSDARG00000094811	253.348	284.499	360.97	551.379	479.366	581.055	-0.841711	8.75339e-05	0.00171123	si:dkey-111i23.1	9	26199624	26504452	+	1466	protein_coding	si:dkey-111i23.1 [Source:ZFIN;Acc:ZDB-GENE-070912-351]	-	284	335	428	433	474	507	13.167	14.6697	18.4537	27.6184	24.3367	28.6223
ENSDARG00000073859	178.414	227.599	190.606	95.5044	110.234	99.7076	0.964224	8.75584e-05	0.00171123	kif13bb	20	49816798	49889111	-	6276	protein_coding	kinesin family member 13Bb [Source:ZFIN;Acc:ZDB-GENE-090908-5]	Kinesin	200	268	226	75	109	87	2.16595	2.74134	2.27614	1.11744	1.30726	1.14727
ENSDARG00000099780	41.0352	28.0253	33.7355	89.1375	69.7812	115.753	-1.41736	8.7855e-05	0.00171523	CT737196.1	2	18405569	18406117	+	469	lincRNA	-	-	46	33	40	70	69	101	6.66633	4.51702	5.3909	13.9563	11.0737	17.8229
ENSDARG00000032131	0	1.6985	2.53016	25.4678	12.1359	22.9213	-3.81767	8.83766e-05	0.00172362	drd3	24	20968308	21006319	+	2307	protein_coding	dopamine receptor D3 [Source:ZFIN;Acc:ZDB-GENE-021119-1]	7tm_1	0	2	3	20	12	20	0	0.0556536	0.0821955	0.810639	0.391518	0.717485
novel.1541	60.6608	72.1863	87.7124	160.447	135.517	175.348	-1.09333	8.87603e-05	0.0017293	-	5	29902160	29990059	+	1405	-	-	-	68	85	104	126	134	153	3.28953	3.88377	4.67877	8.3857	7.1787	9.0125
ENSDARG00000015325	2480.85	2420.36	2298.23	3882.57	3427.37	3497.79	-0.585991	8.97619e-05	0.001747	u2af1	9	9230446	9242777	-	1004	protein_coding	U2 small nuclear RNA auxiliary factor 1 [Source:ZFIN;Acc:ZDB-GENE-020419-1]	zf-CCCH	2781	2850	2725	3049	3389	3052	188.265	182.231	171.556	283.968	254.071	251.583
ENSDARG00000100186	711.872	650.526	985.921	346.363	506.672	294.539	1.03173	9.046e-05	0.00175876	CU655842.1	22	24603930	24623019	+	3716	protein_coding	-	-	798	766	1169	272	501	257	14.5958	13.2332	19.8844	6.84445	10.148	5.72384
ENSDARG00000080020	491.53	232.695	395.549	165.541	176.981	166.179	1.13762	9.10267e-05	0.00176794	il13ra1	7	19153320	19168375	-	2126	protein_coding	interleukin 13 receptor, alpha 1 [Source:ZFIN;Acc:ZDB-GENE-060503-103]	-	551	274	469	130	175	145	17.6153	8.27367	13.9439	5.71775	6.19573	5.64462
ENSDARG00000030573	215.881	203.82	248.8	441.867	386.325	349.55	-0.816173	9.19502e-05	0.00178402	nudt1	3	42121166	42125655	-	1264	protein_coding	nudix (nucleoside diphosphate linked moiety X)-type motif 1 [Source:ZFIN;Acc:ZDB-GENE-040426-2757]	NUDIX	242	240	295	347	382	305	13.0128	12.1892	14.7519	25.6701	22.7475	19.9702
ENSDARG00000060515	115.969	156.262	243.739	67.4898	76.8604	63.0336	1.31413	9.2054e-05	0.00178419	zdhhc9	14	33525196	33567334	+	3587	protein_coding	zinc finger, DHHC-type containing 9 [Source:ZFIN;Acc:ZDB-GENE-071004-8]	-	130	184	289	53	76	55	2.46328	3.29304	5.09261	1.38162	1.59478	1.269
ENSDARG00000104085	388.05	443.309	584.468	280.146	253.842	218.898	0.912	9.24207e-05	0.00178944	abcd3a	24	31310640	31332087	-	2802	protein_coding	ATP-binding cassette, sub-family D (ALD), member 3a [Source:ZFIN;Acc:ZDB-GENE-040426-2868]	ABC_tran	435	522	693	220	251	191	10.5517	11.9595	15.6329	7.34175	6.74253	5.64151
ENSDARG00000006025	1121.33	873.879	1168.94	595.948	690.732	583.347	0.758157	9.26781e-05	0.00179258	tp53i11b	18	27439680	27570030	+	4934	protein_coding	tumor protein p53 inducible protein 11b [Source:ZFIN;Acc:ZDB-GENE-030131-6328]	-	1257	1029	1386	468	683	509	17.3156	13.3884	17.7557	8.86935	10.4193	8.53786
novel.1064	110.617	113.8	182.172	336.176	222.491	336.943	-1.13738	9.29989e-05	0.00179692	-	22	8355572	8365362	-	1302	-	-	-	124	134	216	264	220	294	6.4731	6.60701	10.4862	18.96	12.7183	18.6882
ENSDARG00000076121	501.343	481.525	557.48	264.866	346.883	278.494	0.789096	9.37496e-05	0.00180956	smpd1	10	24709967	24724388	-	2933	protein_coding	sphingomyelin phosphodiesterase 1, acid lysosomal [Source:ZFIN;Acc:ZDB-GENE-110411-222]	Metallophos	562	567	661	208	343	243	13.0234	12.4103	14.245	6.63126	8.80237	6.85685
ENSDARG00000046081	436.222	415.283	538.082	933.397	691.744	799.953	-0.802497	9.44803e-05	0.00182179	bloc1s2	20	7584211	7593106	+	1019	protein_coding	biogenesis of lysosomal organelles complex-1, subunit 2 [Source:ZFIN;Acc:ZDB-GENE-050809-129]	-	489	489	638	733	684	698	32.6164	30.8067	39.575	67.2628	50.5242	56.6907
ENSDARG00000069192	4438.94	5876.81	6748.79	11958.4	7847.85	12769.5	-0.93272	9.5961e-05	0.00184843	zgc:163030	13	33669936	33671694	-	826	protein_coding	zgc:163030 [Source:ZFIN;Acc:ZDB-GENE-060810-77]	-	4976	6920	8002	9391	7760	11142	409.451	537.82	612.34	1063.11	707.13	1116.38
ENSDARG00000013044	1345.24	1562.62	1408.46	2326.49	2050.96	2264.62	-0.621588	9.60626e-05	0.00184849	ndufv2	2	54641644	54690184	+	911	protein_coding	NADH dehydrogenase (ubiquinone) flavoprotein 2 [Source:ZFIN;Acc:ZDB-GENE-040426-1713]	-	1508	1840	1670	1827	2028	1976	112.508	129.661	115.87	187.528	167.559	179.514
ENSDARG00000093070	48.1718	91.7191	64.9409	212.657	145.63	140.966	-1.28226	9.67068e-05	0.00185897	thumpd2	17	24623561	24631253	+	1528	protein_coding	THUMP domain containing 2 [Source:ZFIN;Acc:ZDB-GENE-090428-2]	-	54	108	77	167	144	123	2.40199	4.53744	3.18524	10.2197	7.09344	6.66211
ENSDARG00000070658	73.1497	35.6685	58.1938	156.627	147.653	112.314	-1.31968	9.79686e-05	0.0018813	zbtb12.2	19	26957425	26964348	-	2281	protein_coding	zinc finger and BTB domain containing 12, tandem duplicate 2 [Source:ZFIN;Acc:ZDB-GENE-060503-27]	BTB	82	42	69	123	146	98	2.44338	1.18205	1.91205	5.04226	4.81776	3.55575
ENSDARG00000053365	14769.1	12529	14079.5	30547.4	21020.3	20332.3	-0.797111	9.85515e-05	0.00189055	rpl31	9	56225410	56232296	-	1228	protein_coding	ribosomal protein L31 [Source:ZFIN;Acc:ZDB-GENE-060331-121]	Ribosomal_L31e	16556	14753	16694	23989	20785	17741	916.344	771.246	859.283	1826.66	1274	1195.67
novel.2226	66.9052	61.146	61.5673	166.814	110.234	137.528	-1.1256	9.8902e-05	0.00189533	-	CHR_ALT_CTG12_1_25	31795086	31823777	+	1218	-	-	-	75	72	73	131	109	120	4.18519	3.79486	3.78835	10.057	6.73592	8.15388
ENSDARG00000103137	214.989	235.242	153.497	510.63	295.306	471.033	-1.07955	9.9213e-05	0.00189841	rmi2	3	43828545	43835055	-	2164	protein_coding	RecQ mediated genome instability 2 [Source:ZFIN;Acc:ZDB-GENE-131125-13]	-	241	277	182	401	292	411	7.5694	8.21738	5.31604	17.3274	10.1565	15.7186
novel.4476	302.412	449.254	381.212	538.645	785.797	969.571	-1.01819	9.92924e-05	0.00189841	-	CHR_ALT_CTG5_1_14	24272363	24289022	+	968	-	-	-	339	529	452	423	777	846	23.8027	35.0826	29.5146	40.8611	60.4176	72.3311
novel.4959	2213.23	2078.12	2366.55	4561.29	3118.91	3525.3	-0.750824	9.93666e-05	0.00189841	-	CHR_ALT_CTG6_2_12	33916164	33924212	-	1848	-	PF00248:Aldo/keto reductase family	Aldo_ket_red	2481	2447	2806	3582	3084	3076	91.2486	85.0047	95.9754	181.246	125.612	137.757
ENSDARG00000097441	69.5814	67.0908	80.9653	245.765	170.913	113.46	-1.2823	9.98778e-05	0.00190623	CU855930.2	9	29652041	29662625	-	2609	antisense	-	-	78	79	96	193	169	99	2.03199	1.94386	2.3258	6.91717	4.87562	3.14045
ENSDARG00000094597	0.89207	5.0955	0	11.4605	1789.03	73.3481	-8.28864	0.00010044	0.00191501	CR383662.2	4	10749520	10752312	-	1376	antisense	-	-	1	6	0	9	1769	64	0.049395	0.279926	0	0.611602	96.7669	3.84939
ENSDARG00000034610	173.954	154.564	138.316	445.687	209.343	397.684	-1.1715	0.000101198	0.0019275	insb	14	28563081	28568152	-	1057	protein_coding	preproinsulin b [Source:ZFIN;Acc:ZDB-GENE-040113-2]	-	195	182	164	350	207	347	12.539	11.0537	9.80716	30.9627	14.7405	27.1697
ENSDARG00000095741	45868.4	40938.1	55044.6	88929.9	65240.3	87129.6	-0.76644	0.000102132	0.00194165	si:ch1073-75o15.3	9	8401796	8404342	+	1461	protein_coding	si:ch1073-75o15.3 [Source:ZFIN;Acc:ZDB-GENE-100921-22]	-	51418	48205	65266	69837	64510	76025	2392.03	2118.13	2823.65	4469.72	3323.49	4306.62
ENSDARG00000062147	113.293	107.006	147.593	361.643	166.868	357.572	-1.26604	0.000102148	0.00194165	otc	9	30268040	30274412	-	1796	protein_coding	ornithine carbamoyltransferase [Source:ZFIN;Acc:ZDB-GENE-070912-422]	-	127	126	175	284	165	312	4.80617	4.50376	6.15894	14.7862	6.91505	14.3773
ENSDARG00000069411	24.978	39.9148	17.7112	87.8641	91.0189	66.4718	-1.57066	0.000103116	0.00195805	cx34.5	20	40757141	40760217	-	1334	protein_coding	connexin 34.5 [Source:ZFIN;Acc:ZDB-GENE-050224-2]	Connexin	28	47	21	69	90	58	1.42661	2.26179	0.995034	4.83658	5.07814	3.59834
ENSDARG00000030108	1254.25	1183.01	1438.82	2281.92	1917.47	1957.48	-0.66731	0.000103713	0.0019674	sec22ba	2	9970942	9983661	+	1777	protein_coding	SEC22 homolog B, vesicle trafficking protein a [Source:ZFIN;Acc:ZDB-GENE-010724-3]	-	1406	1393	1706	1792	1896	1708	53.7774	50.3239	60.6828	94.2965	80.3098	79.5483
ENSDARG00000074807	429.978	416.982	453.743	263.592	278.113	245.258	0.724418	0.000105029	0.00199035	tbrg4	16	27658977	27677930	-	4221	protein_coding	transforming growth factor beta regulator 4 [Source:ZFIN;Acc:ZDB-GENE-091020-8]	-	482	491	538	207	275	214	7.76128	7.46753	8.0564	4.58564	4.90382	4.19593
ENSDARG00000113698	0	0	0	8.91375	7.07925	16.0449	-6.07344	0.000105972	1	RF00003	4	69153546	69153694	+	149	snRNA	-	-	0	0	0	7	7	14	0	0	0	4.39296	3.53614	7.77628
ENSDARG00000042069	181.982	135.031	137.472	272.506	354.974	255.572	-0.960311	0.000108064	0.00204579	pebp1	5	15350954	15357819	+	2453	protein_coding	phosphatidylethanolamine binding protein 1 [Source:ZFIN;Acc:ZDB-GENE-040426-2621]	-	204	159	163	214	351	223	5.65242	4.16112	4.20015	8.15758	10.7703	7.52381
ENSDARG00000097580	258.7	185.137	211.69	346.363	419.698	420.606	-0.857516	0.000108736	0.00205642	BX663519.1	15	21521803	21540276	-	1090	processed_transcript	-	-	290	218	251	272	415	367	18.0831	12.8393	14.5553	23.3339	28.6576	27.8657
ENSDARG00000017388	302.412	206.368	280.005	492.803	440.936	479.055	-0.840727	0.000108998	0.00205931	gstt1b	21	15713097	15720534	+	1333	protein_coding	glutathione S-transferase theta 1b [Source:ZFIN;Acc:ZDB-GENE-040426-1491]	GST_C	339	243	332	387	436	418	17.2851	11.7027	15.7428	27.1473	24.6192	25.9523
ENSDARG00000104227	631.585	801.692	619.047	1188.07	1231.79	1009.68	-0.740775	0.000109853	0.00207337	nop10	7	1505507	1508912	+	591	protein_coding	NOP10 ribonucleoprotein homolog (yeast) [Source:ZFIN;Acc:ZDB-GENE-041007-4]	-	708	944	734	933	1218	881	81.4231	102.541	78.5024	147.618	155.123	123.373
ENSDARG00000105409	29.4383	35.6685	40.4826	122.246	68.7698	89.3931	-1.40366	0.000110868	0.00209041	zgc:165555	7	6460425	6460821	-	397	protein_coding	zgc:165555 [Source:ZFIN;Acc:ZDB-GENE-070620-17]	-	33	42	48	96	68	78	5.6497	6.79156	7.64232	22.6113	12.8925	16.2605
ENSDARG00000069122	72.2577	67.94	49.7599	136.253	119.336	163.887	-1.14279	0.000112979	0.00212808	si:ch211-216l23.2	18	17754510	17775588	+	2891	protein_coding	si:ch211-216l23.2 [Source:ZFIN;Acc:ZDB-GENE-030131-3806]	-	81	80	59	107	118	143	1.90431	1.77645	1.28997	3.46083	3.07221	4.09372
ENSDARG00000088560	541.486	513.797	640.975	282.693	369.132	330.067	0.787157	0.000113308	0.00213213	tmem104	3	18840810	18923915	+	5896	protein_coding	transmembrane protein 104 [Source:ZFIN;Acc:ZDB-GENE-070822-4]	Aa_trans	607	605	760	222	365	288	6.99734	6.58732	8.14761	3.52079	4.65965	4.04264
ENSDARG00000080010	181.982	166.453	204.943	502.99	249.796	430.92	-1.09511	0.000113727	0.00213614	adh5	14	43590816	43602968	-	1325	protein_coding	alcohol dehydrogenase 5 [Source:ZFIN;Acc:ZDB-GENE-011003-1]	ADH_zinc_N	204	196	243	395	247	376	10.4644	9.49623	11.5922	27.8757	14.0313	23.4856
novel.4211	76.718	66.2415	83.4954	206.29	141.585	139.82	-1.10408	0.00011375	0.00213614	-	CHR_ALT_CTG3_1_20	32594109	32621113	+	2988	-	PF05351:GMP-PDE, delta subunit	-	86	78	99	162	140	122	1.95623	1.67581	2.09425	5.06967	3.52667	3.37917
ENSDARG00000104899	45.4956	52.6535	49.7599	160.447	79.8944	131.797	-1.32667	0.000114544	0.0021489	CR931813.2	8	7828414	7848287	+	1418	processed_transcript	-	-	51	62	59	126	79	115	2.44453	2.8069	2.62997	8.30882	4.19342	6.712
novel.1953	968.788	839.059	2040.16	2727.61	2694.16	3345.36	-1.18791	0.000114795	0.00215145	-	CHR_ALT_CTG10_1_25	26958868	26960730	+	837	-	PF04758:Ribosomal protein S30|PF00240:Ubiquitin family	Ribosomal_S30	1086	988	2419	2142	2664	2919	88.1873	75.7779	182.677	239.298	239.567	288.628
ENSDARG00000014963	1029.45	914.643	855.196	1668.14	1296.51	1597.61	-0.704373	0.000116028	0.00217239	triap1	10	1681518	1684882	+	990	protein_coding	TP53 regulated inhibitor of apoptosis 1 [Source:ZFIN;Acc:ZDB-GENE-050417-161]	-	1154	1077	1014	1310	1282	1394	79.2268	69.8379	64.7407	123.732	97.4699	116.535
ENSDARG00000071439	651.211	807.637	1163.88	1906.27	1355.17	1884.13	-0.97185	0.00011664	0.00218072	si:dkey-121a9.3	22	23264622	23267893	-	715	protein_coding	si:dkey-121a9.3 [Source:ZFIN;Acc:ZDB-GENE-050208-426]	-	730	951	1380	1497	1340	1644	69.3934	85.3858	121.997	195.777	141.064	190.294
ENSDARG00000100560	111.509	96.8146	236.149	50.9357	51.5774	55.0111	1.49687	0.000116706	0.00218072	zfpm2b	19	13193215	13286738	-	4615	protein_coding	zinc finger protein, FOG family member 2b [Source:ZFIN;Acc:ZDB-GENE-060130-5]	-	125	114	280	40	51	48	1.84094	1.58578	3.83496	0.810463	0.831795	0.860795
ENSDARG00000102129	28.5462	134.182	160.244	275.053	384.302	448.111	-1.77713	0.000117612	0.00219547	crygn1	2	51783120	51815413	+	1081	protein_coding	crystallin, gamma N1 [Source:ZFIN;Acc:ZDB-GENE-050225-1]	Crystall	32	158	190	216	380	391	2.01199	9.38301	11.1097	18.6841	26.4591	29.9351
novel.447	19.6255	11.0403	14.3376	71.31	42.4755	44.6965	-1.81408	0.000118062	0.00220167	-	15	25764602	25876148	-	865	-	-	-	22	13	17	56	42	39	1.72865	0.964802	1.24224	6.05365	3.65469	3.73146
ENSDARG00000053840	175.738	178.343	193.979	78.9503	112.257	79.0785	1.01512	0.000118745	0.0022122	ei24	10	39199547	39207900	+	2036	protein_coding	etoposide induced 2.4 [Source:ZFIN;Acc:ZDB-GENE-050417-457]	-	197	210	230	62	111	69	6.57643	6.62144	7.14043	2.84747	4.10358	2.8048
ENSDARG00000073696	202.5	144.373	187.232	81.4971	82.9283	97.4155	1.02798	0.000120637	0.00224498	frmd8	10	26944418	26961209	+	4843	protein_coding	FERM domain containing 8 [Source:ZFIN;Acc:ZDB-GENE-090812-5]	Band_41	227	170	222	64	82	85	3.18576	2.25344	2.89743	1.23569	1.27443	1.45256
ENSDARG00000098176	57.9845	50.955	68.3145	105.692	145.63	137.528	-1.13565	0.000120864	0.00224498	si:rp71-1h20.5	21	2103164	2130241	-	2092	protein_coding	si:rp71-1h20.5 [Source:ZFIN;Acc:ZDB-GENE-030131-7869]	zf-C2H2	65	60	81	83	144	120	2.1118	1.8412	2.44736	3.70989	5.18106	4.74733
ENSDARG00000053468	1514.73	1291.71	1570.39	862.087	1017.39	738.066	0.741173	0.000120864	0.00224498	adam10a	7	30406150	30492261	-	7623	protein_coding	ADAM metallopeptidase domain 10a [Source:ZFIN;Acc:ZDB-GENE-040917-2]	-	1698	1521	1862	677	1006	644	15.1396	12.809	15.4393	8.30439	9.93321	6.99182
ENSDARG00000012395	22.3017	5.0955	14.3376	61.1228	75.8491	40.1123	-2.09034	0.000121632	0.00225699	mmp13a	10	38593645	38602561	+	1694	protein_coding	matrix metallopeptidase 13a [Source:ZFIN;Acc:ZDB-GENE-031202-2]	PG_binding_1	25	6	17	48	75	35	1.00306	0.227378	0.634322	2.64955	3.33246	1.70996
ENSDARG00000052435	20.5176	22.9298	32.8921	104.418	58.6566	65.3257	-1.57519	0.000122004	0.00226166	spred2a	1	51444549	51474974	-	7092	protein_coding	sprouty-related, EVH1 domain containing 2a [Source:ZFIN;Acc:ZDB-GENE-110830-2]	-	23	27	39	82	58	57	0.220425	0.244403	0.347592	1.08116	0.615569	0.665176
ENSDARG00000029615	814.46	724.411	834.954	1335.79	1151.89	1215.97	-0.641387	0.000122263	0.00226273	zgc:77056	16	39242339	39246079	+	1055	protein_coding	zgc:77056 [Source:ZFIN;Acc:ZDB-GENE-030131-5248]	-	913	853	990	1049	1139	1061	58.8193	51.9048	59.314	92.9754	81.2623	83.2325
ENSDARG00000087303	84.7466	97.6638	166.148	230.484	380.257	229.213	-1.26976	0.000122303	0.00226273	cebpd	24	35564668	35565927	+	1260	protein_coding	CCAAT/enhancer binding protein (C/EBP), delta [Source:ZFIN;Acc:ZDB-GENE-020111-4]	bZIP_2	95	115	197	181	376	200	5.12454	5.8592	9.88257	13.4324	22.4613	13.1368
ENSDARG00000004836	471.905	366.876	508.563	239.398	253.842	270.471	0.81858	0.000122613	0.00226412	dnajc5ab	23	17472702	17509656	-	5521	protein_coding	DnaJ (Hsp40) homolog, subfamily C, member 5ab [Source:ZFIN;Acc:ZDB-GENE-081021-2]	DnaJ	529	432	603	188	251	236	6.51238	5.02316	6.90357	3.18409	3.42195	3.53773
ENSDARG00000102696	19.6255	39.0655	34.5789	6.36696	6.06793	3.43819	2.55669	0.00012262	0.00226412	dnajc11b	11	41110397	41132296	-	6081	protein_coding	DnaJ (Hsp40) homolog, subfamily C, member 11b [Source:ZFIN;Acc:ZDB-GENE-160114-27]	DnaJ	22	46	41	5	6	3	0.245895	0.485617	0.42617	0.0768847	0.0742667	0.0408297
ENSDARG00000043976	522.753	456.048	487.478	826.432	858.612	693.369	-0.698113	0.000123962	0.00228665	etf1b	10	21434649	21444731	+	5146	protein_coding	eukaryotic translation termination factor 1b [Source:ZFIN;Acc:ZDB-GENE-021029-1]	-	586	537	578	649	849	605	7.7398	6.69908	7.09958	11.7929	12.4181	9.73007
ENSDARG00000038608	160.573	241.187	125.665	337.449	381.268	364.449	-1.03852	0.000127267	0.0023453	sdhc	2	44192652	44199840	-	1032	protein_coding	succinate dehydrogenase complex, subunit C, integral membrane protein [Source:ZFIN;Acc:ZDB-GENE-040801-26]	-	180	284	149	265	377	318	11.8548	17.6665	9.12601	24.0111	27.4966	25.5022
ENSDARG00000032970	4397.9	3890.42	3019.33	7282.53	5616.88	6338.88	-0.76663	0.000129026	0.00237536	cox4i1	18	30507839	30510241	+	709	protein_coding	cytochrome c oxidase subunit IV isoform 1 [Source:ZFIN;Acc:ZDB-GENE-030131-5175]	COX4	4930	4581	3580	5719	5554	5531	472.609	414.787	319.162	754.256	589.627	645.636
ENSDARG00000105727	24.978	16.1358	33.7355	106.965	43.4868	107.73	-1.78233	0.000131567	0.00241977	CABZ01069022.2	4	73869433	73891640	-	419	antisense	-	-	28	19	40	84	43	94	4.54198	2.91106	6.03421	18.7461	7.72453	18.5671
ENSDARG00000091150	2113.31	1739.26	2250.16	1418.56	1179.2	1049.8	0.742881	0.000132056	0.00242638	mki67	12	10366617	10381282	-	8187	protein_coding	marker of proliferation Ki-67 [Source:ZFIN;Acc:ZDB-GENE-030131-9771]	FHA	2369	2048	2668	1114	1166	916	19.6672	16.0589	20.5985	12.7235	10.7199	9.25979
ENSDARG00000037100	567.356	609.762	628.324	390.931	382.279	370.179	0.659299	0.000132593	0.00243163	ankrd10a	1	29140884	29164911	+	2478	protein_coding	ankyrin repeat domain 10a [Source:ZFIN;Acc:ZDB-GENE-040426-700]	-	636	718	745	307	378	323	17.4445	18.6009	19.0033	11.5846	11.4818	10.7878
novel.2411	7.13656	22.0805	20.2413	50.9357	28.317	223.483	-2.61116	0.000132602	0.00243163	-	CHR_ALT_CTG13_1_7	9467319	9547893	+	3452	-	PF17820:PDZ domain|PF13365:Trypsin-like peptidase domain	-	8	26	24	40	28	195	0.157515	0.483519	0.439455	1.08351	0.610527	4.67513
novel.4584	7.13656	21.2313	11.8074	50.9357	40.4528	65.3257	-1.95898	0.000132731	0.00243163	-	CHR_ALT_CTG5_1_38	39577168	39686580	-	1129	-	-	-	8	25	14	40	40	57	0.481612	1.42153	0.783806	3.31292	2.66676	4.17841
ENSDARG00000017844	3383.62	3036.92	3912.48	6048.61	4921.09	5494.23	-0.671932	0.000133081	0.00243566	copz1	23	36340520	36354106	+	1016	protein_coding	coatomer protein complex, subunit zeta 1 [Source:ZFIN;Acc:ZDB-GENE-000406-6]	-	3793	3576	4639	4750	4866	4794	253.741	225.951	288.606	437.165	360.492	390.512
ENSDARG00000009208	4171.32	3830.12	4265.86	2908.43	2687.08	2705.86	0.563506	0.000133862	0.00244756	prkcda	6	40523370	40544207	+	2908	protein_coding	protein kinase C, delta a [Source:ZFIN;Acc:ZDB-GENE-030131-6503]	Pkinase	4676	4510	5058	2284	2657	2361	109.29	99.5619	109.941	73.4424	68.7725	67.1942
ENSDARG00000077353	150.76	178.343	113.857	44.5687	80.9057	58.4493	1.26081	0.000134278	0.00245276	rerea	23	22785375	22926495	+	4926	protein_coding	arginine-glutamic acid dipeptide (RE) repeats a [Source:ZFIN;Acc:ZDB-GENE-060718-1]	Atrophin-1	169	210	135	35	80	51	2.33181	2.73675	1.73226	0.664383	1.2224	0.856852
ENSDARG00000051916	1984.86	1581.3	2220.64	3342.65	3426.36	2825.05	-0.729401	0.000135316	0.00246931	cdk7	5	52000163	52010213	-	1311	protein_coding	cyclin-dependent kinase 7 [Source:ZFIN;Acc:ZDB-GENE-010320-2]	Pkinase	2225	1862	2633	2625	3388	2465	115.353	91.1775	126.947	187.228	194.517	155.612
ENSDARG00000027552	86.5308	182.589	155.183	70.0366	39.4415	19.4831	1.725	0.000136296	0.00248478	mapk1	5	13104851	13167120	-	2171	protein_coding	mitogen-activated protein kinase 1 [Source:ZFIN;Acc:ZDB-GENE-030722-2]	Pkinase	97	215	184	55	39	17	3.03678	6.35755	5.35713	2.36891	1.35214	0.648066
ENSDARG00000045372	1644.08	1523.56	1865.57	2694.5	2442.34	2587.81	-0.61784	0.000136626	0.00248838	ngdn	24	14541013	14557158	+	3751	protein_coding	neuroguidin, EIF4E binding protein [Source:ZFIN;Acc:ZDB-GENE-031030-13]	-	1843	1794	2212	2116	2415	2258	33.3949	30.7034	37.2745	52.7489	48.4605	49.8204
ENSDARG00000077231	83.8546	111.252	75.0616	174.455	158.777	330.067	-1.29537	0.00013679	0.00248894	vwf	18	7150144	7228004	+	8829	protein_coding	von Willebrand factor [Source:ZFIN;Acc:ZDB-GENE-070103-1]	VWD	94	131	89	137	157	288	0.723632	0.952513	0.637166	1.45096	1.33846	2.69967
ENSDARG00000071583	351.476	1454.77	928.571	3132.54	4542.85	5943.49	-2.31606	0.00013761	0.00250143	gtf3ab	24	21640635	21642858	+	1215	protein_coding	general transcription factor IIIA, b [Source:ZFIN;Acc:ZDB-GENE-030131-7698]	-	394	1713	1101	2460	4492	5186	22.0405	90.5091	57.2777	189.323	278.279	353.254
novel.611	65.1211	67.0908	88.5558	148.987	132.483	191.393	-1.09746	0.000139675	0.00253433	-	17	12516345	12621668	-	1417	-	-	-	73	79	105	117	131	167	3.5015	3.57905	4.68375	7.72078	6.95855	9.75387
ENSDARG00000071065	73.1497	92.5683	105.424	11.4605	27.3057	43.5505	1.7125	0.000139691	0.00253433	g6pd	23	13842982	13877898	-	6917	protein_coding	glucose-6-phosphate dehydrogenase [Source:ZFIN;Acc:ZDB-GENE-070508-4]	G6PD_C	82	109	125	9	27	38	0.805745	1.01163	1.14226	0.121666	0.293808	0.45467
ENSDARG00000102822	770.748	714.22	690.735	1359.98	960.755	1384.45	-0.767558	0.000140729	0.0025507	pam16	3	12345280	12352793	-	598	protein_coding	presequence translocase associated motor 16 [Source:ZFIN;Acc:ZDB-GENE-040426-1776]	-	864	841	819	1068	950	1208	98.2006	90.2829	86.5679	166.999	119.575	167.184
novel.1044	421.949	349.042	336.512	664.711	545.102	652.111	-0.749076	0.000141511	0.00256239	-	22	37623431	37628781	+	1886	-	-	-	473	411	399	522	539	569	17.0459	13.9898	13.3723	25.8806	21.5112	24.969
ENSDARG00000096764	46.3876	81.528	74.2182	202.469	119.336	161.595	-1.25401	0.000142207	0.00257023	BX510919.1	20	41248480	41450118	+	1064	lincRNA	-	-	52	96	88	159	118	141	3.32172	5.79216	5.22776	13.9734	8.34753	10.9675
ENSDARG00000061138	8.02863	28.8745	5.06033	39.4752	77.8717	93.9773	-2.33249	0.000142218	0.00257023	senp7b	22	28236737	28308991	+	2922	protein_coding	SUMO1/sentrin specific peptidase 7b [Source:ZFIN;Acc:ZDB-GENE-060531-45]	Peptidase_C48	9	34	6	31	77	82	0.209346	0.746981	0.129791	0.992034	1.98348	2.32254
novel.2690	62.4449	65.3923	62.4107	117.152	122.37	161.595	-1.07632	0.000142804	0.00257833	-	CHR_ALT_CTG15_2_2	17097856	17100739	+	2884	-	PF00069:Protein kinase domain	Pkinase	70	77	74	92	121	141	1.6497	1.71398	1.62185	2.98289	3.15797	4.04626
ENSDARG00000004874	691.354	775.366	856.039	2019.6	2387.73	889.346	-1.18932	0.00014476	0.00261112	spata6l	7	69478914	69494504	+	2543	protein_coding	spermatogenesis associated 6-like [Source:ZFIN;Acc:ZDB-GENE-040426-1369]	-	775	913	1015	1586	2361	776	20.7137	23.0481	25.2287	58.3179	69.8823	25.2549
novel.2539	1.78414	2.54775	2.53016	94.231	6.06793	8.02245	-3.97145	0.000145102	0.00261478	-	CHR_ALT_CTG14_1_28	33874809	33898903	-	1599	-	-	-	2	3	3	74	6	7	0.0850126	0.120444	0.11859	4.32741	0.282436	0.36231
ENSDARG00000086103	450.495	484.922	428.441	222.844	314.521	193.685	0.897269	0.000145814	0.00262356	slc37a1	9	19367459	19410043	+	6030	protein_coding	solute carrier family 37 (glucose-6-phosphate transporter), member 1 [Source:ZFIN;Acc:ZDB-GENE-041114-151]	MFS_1	505	571	508	175	311	169	5.69214	6.07897	5.32501	2.71373	3.88205	2.31953
ENSDARG00000026072	3731.53	3751.14	5169.13	7758.78	6965.98	6364.1	-0.737076	0.00014587	0.00262356	pdcd5	18	31089957	31105391	-	959	protein_coding	programmed cell death 5 [Source:ZFIN;Acc:ZDB-GENE-040426-980]	-	4183	4417	6129	6093	6888	5553	296.463	295.678	403.966	594.097	540.62	479.225
ENSDARG00000097886	39.2511	20.382	27.8318	117.152	55.6227	91.6852	-1.59388	0.000146344	0.00262955	CU104777.1	9	1642605	1649744	-	2441	lincRNA	-	-	44	24	33	92	55	80	1.22514	0.631182	0.854517	3.52424	1.69595	2.71239
ENSDARG00000102431	33.8987	32.2715	15.181	80.2237	87.9849	67.6178	-1.53811	0.000147189	0.0026422	CT027744.2	7	44604835	44607329	+	841	antisense	-	-	38	38	18	63	87	59	3.07107	2.90067	1.35285	7.0047	7.78647	5.80612
ENSDARG00000076134	152.544	117.197	111.327	357.823	228.559	215.46	-1.07187	0.000148264	0.00265758	zgc:162972	19	6896184	6901351	+	1661	protein_coding	zgc:162972 [Source:ZFIN;Acc:ZDB-GENE-070424-49]	zf-C2H2	171	138	132	281	226	188	6.99726	5.3336	5.02318	15.8191	10.2413	9.36739
ENSDARG00000014244	3544.19	3129.49	3757.29	5842.32	4804.79	5494.23	-0.629775	0.000148329	0.00265758	rbmx	14	31855592	31862720	-	2793	protein_coding	RNA binding motif protein, X-linked [Source:ZFIN;Acc:ZDB-GENE-030131-579]	RRM_1	3973	3685	4455	4588	4751	4794	96.6828	84.6988	100.821	153.602	128.036	142.055
ENSDARG00000052073	2395.21	2067.92	1971.84	3958.98	2970.25	3450.8	-0.689637	0.000149874	0.00268268	blcap	6	51769760	51771634	-	955	protein_coding	bladder cancer associated protein [Source:ZFIN;Acc:ZDB-GENE-000330-7]	-	2685	2435	2338	3109	2937	3011	191.092	163.684	154.745	304.412	231.483	260.938
ENSDARG00000098338	2750.25	2354.12	3075.84	4113.06	4239.46	4325.25	-0.632109	0.000150598	0.00269307	si:ch73-340n8.4	10	7769814	7772434	-	2621	protein_coding	si:ch73-340n8.4 [Source:ZFIN;Acc:ZDB-GENE-141216-448]	-	3083	2772	3647	3230	4192	3774	79.9481	67.8949	87.9515	115.234	120.385	119.17
ENSDARG00000031678	142.731	131.634	140.846	52.2091	75.8491	25.2134	1.43231	0.000152481	0.00272414	col5a2a	9	42653188	42696408	-	5063	protein_coding	collagen, type V, alpha 2a [Source:ZFIN;Acc:ZDB-GENE-030616-13]	Collagen	160	155	167	41	75	22	2.1479	1.96533	2.08489	0.757218	1.11499	0.359621
novel.4508	21988.6	14670.8	23171.3	63569	46283.1	24988.8	-1.1723	0.000153155	0.00273357	-	CHR_ALT_CTG5_1_20	29793711	29795734	+	1016	-	-	-	24649	17275	27474	49921	45765	21804	1648.95	1091.53	1709.24	4594.46	3390.45	1776.12
novel.3699	0	1.6985	0	14.0073	12.1359	26.3595	-4.93361	0.000153451	1	-	CHR_ALT_CTG22_2_7	29698027	29704710	-	922	-	-	-	0	2	0	11	12	23	0	0.139255	0	1.1156	0.979643	2.06456
ENSDARG00000112960	45.4956	64.543	62.4107	131.159	109.223	135.236	-1.12041	0.000154072	0.00274732	si:dkey-7i4.7	15	823437	827462	+	985	protein_coding	si:dkey-7i4.7 [Source:ZFIN;Acc:ZDB-GENE-131119-71]	-	51	76	74	103	108	118	3.51913	4.95323	4.74865	9.77791	8.25287	9.91462
ENSDARG00000070538	46.3876	81.528	107.11	21.6477	25.283	28.6516	1.63549	0.000154482	0.00275201	hey1	19	31797567	31802296	-	3322	protein_coding	hes-related family bHLH transcription factor with YRPW motif 1 [Source:ZFIN;Acc:ZDB-GENE-000607-70]	HLH	52	96	127	17	25	25	1.06391	1.85516	2.41645	0.478514	0.566445	0.622832
novel.3292	7.13656	0	1.68678	16.5541	22.2491	55.0111	-3.42561	0.000155184	0.00276189	-	CHR_ALT_CTG1_1_34	31110549	31125401	+	1793	-	PF00009:Elongation factor Tu GTP binding domain|PF03143:Elongation factor Tu C-terminal domain|PF03144:Elongation factor Tu domain 2	GTP_EFTU	8	0	2	13	22	48	0.303257	0	0.0705057	0.677966	0.923549	2.2156
ENSDARG00000100025	910.803	801.692	990.981	1539.53	1302.58	1422.27	-0.657176	0.000157119	0.00279172	si:ch211-231f6.6	24	37695768	37698796	-	1194	protein_coding	si:ch211-231f6.6 [Source:ZFIN;Acc:ZDB-GENE-141216-156]	-	1021	944	1175	1209	1288	1241	58.1197	50.755	62.2025	94.6819	81.195	86.0197
novel.1003	163.249	107.855	174.581	282.693	291.261	283.078	-0.943702	0.000157158	0.00279172	-	21	23845614	23910178	-	1544	-	-	-	183	127	207	222	288	247	8.05574	5.28041	8.47417	13.4447	14.0399	13.2398
ENSDARG00000087048	609.284	612.31	810.496	1114.22	1068.97	1143.77	-0.710995	0.000157529	0.00279566	si:dkey-165n16.1	16	32729223	32734765	+	826	protein_coding	si:dkey-165n16.1 [Source:ZFIN;Acc:ZDB-GENE-100922-224]	Rhodanese	683	721	961	875	1057	998	56.2008	56.0359	73.539	99.0542	96.3191	99.9956
novel.2032	701.167	684.496	668.807	1339.61	903.11	1237.75	-0.759835	0.000158529	0.00281074	-	CHR_ALT_CTG10_2_2	20251085	20266240	+	721	-	PF15063:Thyroid cancer protein 1	-	786	806	793	1052	893	1080	74.095	71.7647	69.5204	136.435	93.2253	123.971
novel.3258	2992.89	2895.09	3183.79	5471.77	3896.62	5612.28	-0.723488	0.000159273	0.00282125	-	CHR_ALT_CTG1_1_23	24353556	24357789	+	1015	-	PF01015:Ribosomal S3Ae family	-	3355	3409	3775	4297	3853	4897	224.661	215.611	235.085	395.863	285.727	399.295
ENSDARG00000101800	95.4515	40.764	63.2541	148.987	157.766	175.348	-1.27503	0.000159675	0.00282571	CABZ01088271.1	KN150631.1	15268	17625	+	1059	protein_coding	-	-	107	48	75	117	156	153	6.86735	2.90975	4.47651	10.3308	11.0878	11.9571
ENSDARG00000006353	131.134	59.4475	51.4467	22.9211	29.3283	14.8988	1.84416	0.000160561	0.00283871	itga5	23	33447625	33558161	-	5776	protein_coding	integrin, alpha 5 (fibronectin receptor, alpha polypeptide) [Source:ZFIN;Acc:ZDB-GENE-031116-52]	FG-GAP	147	70	61	18	29	13	1.72978	0.778004	0.66754	0.291401	0.37791	0.186271
ENSDARG00000054696	2553.1	2679.39	2096.66	4048.11	3551.76	3833.59	-0.641466	0.000161243	0.00284605	psmb4	19	42456922	42462491	-	967	protein_coding	proteasome subunit beta 4 [Source:ZFIN;Acc:ZDB-GENE-050417-333]	Proteasome	2862	3155	2486	3179	3512	3345	201.161	209.452	162.498	307.404	273.367	286.286
ENSDARG00000074447	1140.07	987.678	1134.36	660.891	766.581	591.369	0.691627	0.000161281	0.00284605	dapk3	2	37469576	37478418	-	1459	protein_coding	death-associated protein kinase 3 [Source:ZFIN;Acc:ZDB-GENE-030131-3026]	Pkinase	1278	1163	1345	519	758	516	59.5357	51.1723	58.2695	33.2627	39.1049	29.2701
ENSDARG00000060501	517.401	522.289	539.769	1101.48	719.049	897.369	-0.782084	0.000161487	0.00284701	dpcd	1	31654203	31657854	-	1028	protein_coding	deleted in primary ciliary dyskinesia homolog (mouse) [Source:ZFIN;Acc:ZDB-GENE-060825-166]	-	580	615	640	865	711	783	38.3475	38.4055	39.3515	78.6807	52.0588	63.0375
ENSDARG00000015638	2064.25	2171.53	2732.58	4147.44	3597.27	3478.31	-0.687417	0.000162134	0.00285573	gemin2	17	13088594	13098319	+	2257	protein_coding	gem (nuclear organelle) associated protein 2 [Source:ZFIN;Acc:ZDB-GENE-030131-3756]	-	2314	2557	3240	3257	3557	3035	69.6841	72.7294	90.7377	134.937	118.623	111.29
ENSDARG00000086842	1105.27	1182.16	1061.83	1883.35	1517.99	1809.64	-0.637336	0.000162407	0.00285784	dap1b	9	52378484	52386733	-	740	protein_coding	death associated protein 1b [Source:ZFIN;Acc:ZDB-GENE-000511-4]	-	1239	1392	1259	1479	1501	1579	113.8	120.759	107.54	186.888	152.675	176.596
novel.3910	102.588	174.946	140.002	66.2164	61.6906	57.3032	1.17428	0.000162887	0.0028636	-	CHR_ALT_CTG24_1_21	37941151	37956129	-	3203	-	-	-	115	206	166	52	61	50	2.4403	4.12877	3.27586	1.51807	1.43348	1.29194
ENSDARG00000069846	508.48	493.415	425.911	1041.63	687.698	781.616	-0.81359	0.000164525	0.00288815	zgc:162944	9	21826724	21831588	+	1108	protein_coding	zgc:162944 [Source:ZFIN;Acc:ZDB-GENE-070424-75]	-	570	581	505	818	680	682	34.9653	33.6626	28.8089	69.0333	46.1941	50.9419
ENSDARG00000075677	3257.84	2986.81	4094.65	5792.66	5209.32	5505.7	-0.674925	0.000164621	0.00288815	mrpl17	16	26020886	26022068	+	918	protein_coding	mitochondrial ribosomal protein L17 [Source:ZFIN;Acc:ZDB-GENE-040912-133]	-	3652	3517	4855	4549	5151	4804	270.389	245.946	334.288	463.36	422.344	433.102
ENSDARG00000009094	69.5814	100.212	99.5198	25.4678	46.5208	21.7752	1.51205	0.000164746	0.00288815	gata2b	6	40794015	40803800	+	1955	protein_coding	GATA binding protein 2b [Source:ZFIN;Acc:ZDB-GENE-040718-440]	GATA	78	118	118	20	46	19	2.71175	3.87477	3.81513	0.956596	1.77104	0.804335
ENSDARG00000112145	1534.36	1303.6	1319.06	2383.79	2100.51	1980.4	-0.636934	0.000165026	0.00288937	znf1174	22	2032023	2034151	+	855	protein_coding	zinc finger protein 1174 [Source:ZFIN;Acc:ZDB-GENE-050208-785]	zf-C2H2	1720	1535	1564	1872	2077	1728	136.73	115.253	115.623	204.732	182.847	167.266
ENSDARG00000076391	2282.81	2071.32	3240.3	4729.38	4069.56	4316.08	-0.788103	0.000165124	0.00288937	npm2a	8	37749263	37754910	+	999	protein_coding	nucleophosmin/nucleoplasmin, 2a [Source:ZFIN;Acc:ZDB-GENE-060810-57]	-	2559	2439	3842	3714	4024	3766	174.103	156.732	243.09	347.633	303.187	311.993
ENSDARG00000090793	103.48	63.6938	101.207	217.75	191.14	160.449	-1.08476	0.000165897	0.00289943	si:ch211-207j7.2	6	8079974	8093993	+	3366	protein_coding	si:ch211-207j7.2 [Source:ZFIN;Acc:ZDB-GENE-120215-232]	-	116	75	120	171	189	140	2.34232	1.4304	2.25342	4.75037	4.22635	3.44226
ENSDARG00000038556	3472.83	3472.59	4952.38	6933.62	6138.72	6758.34	-0.73697	0.000166009	0.00289943	zgc:112185	24	37681082	37688398	-	1370	protein_coding	zgc:112185 [Source:ZFIN;Acc:ZDB-GENE-050320-14]	-	3893	4089	5872	5445	6070	5897	193.137	191.605	270.919	371.64	333.492	356.238
ENSDARG00000086859	738.634	463.691	570.974	2121.47	704.891	1518.54	-1.29249	0.000167493	0.00292263	qdprb2	1	24382651	24385979	+	1245	protein_coding	quinoid dihydropteridine reductase b2 [Source:ZFIN;Acc:ZDB-GENE-070720-19]	-	828	546	677	1666	697	1325	45.2025	28.1536	34.3711	125.127	42.1387	88.0799
ENSDARG00000098665	0	0.84925	4.21694	33.1082	11.1245	22.9213	-3.7071	0.000168367	0.00293513	CT583690.1	24	34112756	34115514	-	511	processed_transcript	-	-	0	1	5	26	11	20	0	0.125629	0.618477	4.75771	1.62028	3.23921
novel.2230	11.5969	5.94475	21.0847	38.2018	64.7246	52.719	-2.01266	0.000168736	0.00293883	-	CHR_ALT_CTG12_1_26	32408051	32423421	+	1184	-	PF01663:Type I phosphodiesterase / nucleotide pyrophosphatase	-	13	7	25	30	64	46	0.746265	0.37954	1.33464	2.36927	4.06861	3.21541
ENSDARG00000095745	99.0198	71.337	108.797	210.11	177.993	174.202	-1.00933	0.000169805	0.0029547	si:ch73-138e16.3	22	1285182	1290139	+	967	protein_coding	si:ch73-138e16.3 [Source:ZFIN;Acc:ZDB-GENE-070705-202]	zf-C2H2	111	84	129	165	176	152	7.80186	5.57653	8.43214	15.9552	13.6995	13.0091
ENSDARG00000055283	8265.92	6885.72	8971.97	13803.6	12387.7	11647.5	-0.649393	0.000170751	0.00296841	id2a	17	34805897	34808165	+	1854	protein_coding	inhibitor of DNA binding 2a [Source:ZFIN;Acc:ZDB-GENE-020910-1]	HLH	9266	8108	10638	10840	12249	10163	339.691	280.747	362.681	546.72	497.289	453.672
ENSDARG00000009351	242.643	190.232	256.39	388.385	375.2	435.505	-0.798738	0.000172374	0.00299385	fgf6a	25	16945348	16951890	+	1611	protein_coding	fibroblast growth factor 6a [Source:ZFIN;Acc:ZDB-GENE-980526-559]	-	272	224	304	305	371	380	11.4756	8.92613	11.9276	17.7031	17.3339	19.5217
ENSDARG00000033201	11.5969	13.588	23.6149	58.576	67.7585	40.1123	-1.76902	0.000173024	0.00300235	zgc:101840	20	9428965	9462449	-	1201	protein_coding	zgc:101840 [Source:ZFIN;Acc:ZDB-GENE-041010-43]	LIM	13	16	28	46	67	35	0.735702	0.85524	1.47363	3.58146	4.19903	2.41188
novel.4455	150.76	186.835	165.304	248.311	318.566	546.673	-1.14709	0.000173828	0.00301351	-	CHR_ALT_CTG5_1_12	22685534	22691309	+	1081	-	PF09446:VMA21-like domain	-	169	220	196	195	315	477	10.6258	13.065	11.4605	16.8676	21.9332	36.5193
ENSDARG00000113663	146.299	298.087	269.041	440.594	448.015	676.178	-1.13261	0.000174128	0.00301591	BX649423.2	4	16060556	16064736	+	368	processed_transcript	-	-	164	351	319	346	443	590	30.2899	61.2308	54.792	87.9171	90.6095	132.689
ENSDARG00000089681	3385.41	3087.87	4025.49	5977.3	5266.96	5215.74	-0.648661	0.000174425	0.0030168	btf3l4	11	13024002	13055807	+	1077	protein_coding	basic transcription factor 3-like 4 [Source:ZFIN;Acc:ZDB-GENE-040426-1650]	-	3795	3636	4773	4694	5208	4551	239.496	216.73	280.124	407.542	363.976	349.721
novel.5393	2061.57	2806.77	991.825	3113.44	4586.34	7812.72	-1.40446	0.000174502	0.0030168	-	CHR_ALT_CTG9_1_7	21216998	21237046	-	704	-	PF05051:Cytochrome C oxidase copper chaperone (COX17)	-	2311	3305	1176	2445	4535	6817	223.115	301.377	105.587	324.752	484.867	801.403
novel.5044	188.227	110.403	116.388	236.851	291.261	339.235	-1.0651	0.000174888	0.0030207	-	CHR_ALT_CTG7_1_13	19584270	19589080	+	2203	-	PF00656:Caspase domain	Peptidase_C14	211	130	138	186	288	296	6.50983	3.78826	3.95949	7.89484	9.84001	11.1201
ENSDARG00000007531	1402.33	1278.97	1203.52	2390.16	1726.33	2216.49	-0.704721	0.000175052	0.00302074	zcchc9	10	42898103	42903716	+	1701	protein_coding	zinc finger, CCHC domain containing 9 [Source:ZFIN;Acc:ZDB-GENE-031030-9]	-	1572	1506	1427	1877	1707	1934	62.813	56.8371	53.0266	103.182	75.5348	94.0984
ENSDARG00000025593	733.281	793.2	1032.31	1306.5	1457.31	1470.4	-0.726658	0.000175867	0.003032	plekhj1	2	57848844	57901998	+	4948	protein_coding	pleckstrin homology domain containing, family J member 1 [Source:ZFIN;Acc:ZDB-GENE-040426-2480]	-	822	934	1224	1026	1441	1283	11.2913	12.1179	15.636	19.3893	21.9206	21.4599
ENSDARG00000097660	609.284	572.395	635.915	1132.05	820.182	1038.33	-0.717628	0.000176355	0.00303762	trappc2	9	54710916	54716390	-	2766	protein_coding	trafficking protein particle complex 2 [Source:ZFIN;Acc:ZDB-GENE-060929-1266]	-	683	674	754	889	811	906	16.783	15.6429	17.2303	30.0535	22.0692	27.1085
ENSDARG00000019707	2432.67	2073.87	2465.22	3952.61	3132.06	3973.41	-0.66535	0.000176651	0.00303993	spout1	21	3796196	3814491	+	1630	protein_coding	SPOUT domain containing methyltransferase 1 [Source:ZFIN;Acc:ZDB-GENE-040912-53]	-	2727	2442	2923	3104	3097	3467	113.71	96.1765	113.348	178.065	143.012	176.034
ENSDARG00000045360	285.462	187.684	215.064	328.535	476.332	658.987	-1.08984	0.000177897	0.00305856	flj11011l	24	12989727	13016024	+	3095	protein_coding	hypothetical protein FLJ11011-like (H. sapiens) [Source:ZFIN;Acc:ZDB-GENE-050113-1]	UQ_con	320	221	255	258	471	575	7.02734	4.58398	5.20779	7.79479	11.4545	15.3758
ENSDARG00000060921	0	13.588	4.21694	22.9211	58.6566	59.5954	-2.98328	0.000179962	0.00309122	pla2g6	22	29087308	29130549	+	7687	protein_coding	phospholipase A2, group VI (cytosolic, calcium-independent) [Source:ZFIN;Acc:ZDB-GENE-040426-2079]	-	0	16	5	18	58	52	0	0.133621	0.0411138	0.218958	0.567922	0.559856
novel.1898	30.3304	38.2163	19.3979	64.943	72.8151	119.191	-1.54773	0.000180598	0.0030993	-	CHR_ALT_CTG10_1_1	5006087	5022844	-	1859	-	PF08143:CBFNT (NUC161) domain|PF00076:RNA recognition motif. (a.k.a. RRM, RBD, or RNP domain)	RRM_1	34	45	23	51	72	104	1.24309	1.55398	0.782029	2.56529	2.91522	4.63003
ENSDARG00000002264	638.722	449.254	305.307	1275.94	719.049	1037.19	-1.12162	0.0001829	0.00313593	mrpl41	5	25072894	25075179	+	640	protein_coding	mitochondrial ribosomal protein L41 [Source:ZFIN;Acc:ZDB-GENE-050522-200]	-	716	529	362	1002	711	905	76.0387	53.0624	35.7522	146.397	83.6194	117.03
ENSDARG00000111659	187.335	174.096	205.787	373.104	318.566	294.539	-0.796956	0.000183101	0.00313651	BX322657.2	22	1431743	1433028	+	1286	protein_coding	Danio rerio si:dkeyp-53d3.6 (si:dkeyp-53d3.6), mRNA. [Source:RefSeq mRNA;Acc:NM_001083057]	-	210	205	244	293	315	257	11.0989	10.2335	11.9929	21.3045	18.4369	16.5395
ENSDARG00000031248	562.004	441.61	604.709	948.677	849.51	853.818	-0.721273	0.00018456	0.00315849	enkur	24	6673200	6678640	-	1286	protein_coding	enkurin, TRPC channel interacting protein [Source:ZFIN;Acc:ZDB-GENE-070718-1]	-	630	520	717	745	840	745	33.2967	25.9581	35.2413	54.1702	49.165	47.9452
ENSDARG00000042961	10.7048	3.397	7.59049	56.0293	41.4642	18.337	-2.41837	0.000184722	0.00315849	zgc:100920	8	23093155	23103547	+	1502	protein_coding	zgc:100920 [Source:ZFIN;Acc:ZDB-GENE-040801-156]	-	12	4	9	44	41	16	0.543016	0.170963	0.378745	2.73923	2.05462	0.881618
ENSDARG00000103979	23283	19419	20259.9	35800.2	29266.6	31479	-0.61672	0.000185406	0.00316729	calr3a	22	4762478	4769140	-	1712	protein_coding	calreticulin 3a [Source:ZFIN;Acc:ZDB-GENE-000208-17]	-	26100	22866	24022	28114	28939	27467	1036.19	857.427	886.91	1535.55	1272.32	1327.82
ENSDARG00000043821	127.566	132.483	138.316	70.0366	61.6906	67.6178	1.00108	0.00018629	0.0031795	klf7b	9	28341109	28399071	-	6011	protein_coding	Kruppel-like factor 7b [Source:ZFIN;Acc:ZDB-GENE-041014-171]	-	143	156	164	55	61	59	1.61693	1.66605	1.72453	0.855581	0.763837	0.812336
ENSDARG00000029533	8259.67	6767.68	6074.93	12898.2	10027.3	11442.3	-0.703625	0.000186787	0.00318507	rpl18	16	16969086	16991808	+	745	protein_coding	ribosomal protein L18 [Source:ZFIN;Acc:ZDB-GENE-040801-165]	-	9259	7969	7203	10129	9915	9984	844.714	686.686	611.127	1271.32	1001.74	1109.12
novel.3589	40.1431	49.2565	45.543	143.893	85.9623	93.9773	-1.25831	0.000188028	0.00320332	-	CHR_ALT_CTG22_1_21	29659523	29690536	-	2170	-	PF02847:MA3 domain	-	45	58	54	113	85	82	1.40947	1.71585	1.57293	4.86927	2.94833	3.12741
ENSDARG00000016532	314.901	546.068	405.67	196.102	247.774	205.146	0.963515	0.000188927	0.00321571	suco	20	14683699	14781904	-	6871	protein_coding	SUN domain containing ossification factor [Source:ZFIN;Acc:ZDB-GENE-030131-2941]	-	353	643	481	154	245	179	3.49186	6.00761	4.42486	2.09578	2.68388	2.15607
ENSDARG00000033285	3148.11	2303.17	3082.58	4456.87	5490.46	4258.78	-0.735371	0.000190026	0.00323058	gsto2	13	25396896	25402772	+	1088	protein_coding	glutathione S-transferase omega 2 [Source:ZFIN;Acc:ZDB-GENE-041114-67]	GST_C	3529	2712	3655	3500	5429	3716	220.457	160.019	212.34	300.804	375.585	282.668
novel.2641	747.555	649.677	761.58	1536.98	1008.29	1171.28	-0.78307	0.000190146	0.00323058	-	CHR_ALT_CTG15_1_14	19318006	19321009	-	2179	-	PF01878:EVE domain	-	838	765	903	1207	997	1022	26.139	22.538	26.1942	51.7959	34.4394	38.8172
ENSDARG00000070239	1435.34	1227.17	1366.29	901.562	804	526.044	0.852509	0.000191422	0.00324685	knl1	1	11086957	11104805	-	5496	protein_coding	kinetochore scaffold 1 [Source:ZFIN;Acc:ZDB-GENE-030131-5437]	-	1609	1445	1620	708	795	459	19.8981	16.8784	18.6313	12.0457	10.8877	6.91188
ENSDARG00000071543	37.4669	55.2013	30.362	11.4605	10.1132	1.14606	2.43965	0.00019145	0.00324685	SHISA4 (1 of many)	22	10575060	10580194	-	963	protein_coding	si:dkey-42i9.7 [Source:ZFIN;Acc:ZDB-GENE-050208-731]	-	42	65	36	9	10	1	2.96432	4.33309	2.36293	0.873899	0.781612	0.0859417
ENSDARG00000011618	162.357	151.167	177.112	68.7632	83.9397	95.1234	0.982919	0.000191641	0.00324714	slc26a2	14	25438015	25452503	-	5011	protein_coding	solute carrier family 26 (anion exchanger), member 2 [Source:ZFIN;Acc:ZDB-GENE-030717-3]	Sulfate_transp	182	178	210	54	83	83	2.46859	2.28038	2.64892	1.00766	1.24673	1.37083
novel.1470	181.09	202.971	220.124	389.658	288.227	420.606	-0.860876	0.00019385	0.00328161	-	4	4162790	4164622	-	1647	-	-	-	203	239	261	306	285	367	8.3773	9.31569	10.0166	17.3729	13.0247	18.4418
ENSDARG00000068840	7144.59	4602.94	7719.53	11733	10606.7	11826.2	-0.811518	0.00019539	0.00330469	si:ch73-95l15.3	15	34939906	34944831	+	1967	protein_coding	si:ch73-95l15.3 [Source:ZFIN;Acc:ZDB-GENE-131125-23]	-	8009	5420	9153	9214	10488	10319	276.742	176.891	294.126	438.015	401.334	434.174
ENSDARG00000051854	1989.32	2204.65	2367.39	1389.27	1366.29	1554.06	0.606524	0.000195741	0.00330764	cdt1	7	55518519	55530612	+	2432	protein_coding	chromatin licensing and DNA replication factor 1 [Source:ZFIN;Acc:ZDB-GENE-070111-1]	-	2230	2596	2807	1091	1351	1356	62.3222	68.5255	72.9547	41.9475	41.8128	46.1452
ENSDARG00000092980	770.748	761.778	990.138	1367.62	1277.3	1383.3	-0.674949	0.000198293	0.00334773	AL929058.1	20	39048114	39195117	+	1389	lincRNA	-	-	864	897	1174	1074	1263	1207	42.2779	41.4573	53.4245	72.3015	68.4414	71.9176
ENSDARG00000100694	8.02863	7.64325	10.1207	34.3816	29.3283	38.9662	-1.99053	0.000200411	0.00338045	tnnt2b	6	54761141	54796072	-	1162	protein_coding	troponin T type 2b (cardiac) [Source:ZFIN;Acc:ZDB-GENE-091106-2]	-	9	9	12	27	29	34	0.526427	0.497219	0.652754	2.17271	1.87849	2.4216
ENSDARG00000016056	818.028	635.239	811.34	1365.08	1169.09	1141.48	-0.698495	0.000200982	0.00338703	mhc1laa	8	44442220	44448423	+	1797	protein_coding	major histocompatibility complex class I LAA [Source:ZFIN;Acc:ZDB-GENE-050417-464]	C1-set	917	748	962	1072	1156	996	34.6835	26.7217	33.8377	55.7817	48.4203	45.8713
ENSDARG00000021488	324.713	284.499	301.933	169.361	184.06	184.516	0.759186	0.000201881	0.00339912	cyth1b	12	34051434	34192955	+	3646	protein_coding	cytohesin 1b [Source:ZFIN;Acc:ZDB-GENE-030131-4311]	Sec7	364	335	358	133	182	161	6.78557	5.89847	6.20641	3.41099	3.75727	3.6546
novel.4650	142.731	69.6385	118.074	632.876	124.393	343.819	-1.73525	0.000202747	0.00340935	-	CHR_ALT_CTG5_1_55	57356556	57358947	-	1344	-	PF10471:Anaphase-promoting complex APC subunit CDC26	-	160	82	140	497	123	300	8.09138	3.91675	6.5842	34.5782	6.88848	18.4736
ENSDARG00000036161	1983.96	1682.37	1742.44	3012.85	2482.79	2823.9	-0.621047	0.000202998	0.00340935	hnrnpa0l	14	38849432	38850933	+	1502	protein_coding	heterogeneous nuclear ribonucleoprotein A0, like [Source:ZFIN;Acc:ZDB-GENE-030131-618]	RRM_1	2224	1981	2066	2366	2455	2464	100.639	84.6692	86.943	147.296	123.027	135.769
novel.176	65.1211	73.0355	106.267	30.5614	36.4076	21.7752	1.45865	0.000203048	0.00340935	-	11	43937905	43945086	+	7182	-	-	-	73	86	126	24	36	19	0.690843	0.768713	1.10892	0.312472	0.377289	0.218947
ENSDARG00000093485	35.6828	53.5028	14.3376	103.145	97.0868	118.045	-1.62052	0.000203239	0.00340935	BX571701.3	13	2857461	2859411	-	359	processed_transcript	-	-	40	63	17	81	96	103	7.57299	11.2657	2.99315	21.0977	20.1277	23.745
ENSDARG00000091079	770.748	817.828	748.085	1491.14	1070.99	1232.02	-0.698672	0.0002034	0.00340935	si:zfos-1192g2.3	16	54780544	54782705	+	1597	protein_coding	si:zfos-1192g2.3 [Source:ZFIN;Acc:ZDB-GENE-030131-4956]	DUF143	864	963	887	1171	1059	1075	36.7714	38.7108	35.1069	68.5641	49.9124	55.7101
novel.2248	165.925	81.528	197.353	278.873	345.872	399.977	-1.20459	0.000206255	0.00345413	-	CHR_ALT_CTG12_1_28	33968575	33973763	-	1186	-	PF00025:ADP-ribosylation factor family	Arf	186	96	234	219	342	349	10.6593	5.19634	12.4711	17.2665	21.705	24.354
novel.5356	162.357	383.861	358.44	87.8641	146.642	131.797	1.30205	0.000206685	0.00345824	-	CHR_ALT_CTG9_1_18	34949600	34967445	+	3098	-	PF08781:Transcription factor DP|PF02319:E2F/DP family winged-helix DNA-binding domain	E2F_TDP	182	452	425	69	145	115	3.99293	9.3663	8.67125	2.08263	3.52293	3.07218
ENSDARG00000009473	289.031	262.418	320.488	173.181	176.981	145.55	0.81446	0.000207077	0.0034617	ppardb	8	23703464	23726040	+	4833	protein_coding	peroxisome proliferator-activated receptor delta b [Source:ZFIN;Acc:ZDB-GENE-000112-47]	zf-C4	324	309	380	136	175	127	4.55648	4.10443	4.96983	2.63128	2.72545	2.17479
ENSDARG00000096554	2906.36	2842.44	3351.63	1787.84	2220.86	1801.61	0.647002	0.000208082	0.00347539	si:dkey-25o16.4	1	26676758	26700439	+	5275	protein_coding	si:dkey-25o16.4 [Source:ZFIN;Acc:ZDB-GENE-030131-969]	-	3258	3347	3974	1404	2196	1572	41.9788	40.7328	47.6189	24.888	31.3348	24.6638
ENSDARG00000037654	753.799	721.014	894.835	1399.46	1179.2	1189.62	-0.668788	0.000209113	0.0034895	pmm2	1	9860381	9866856	+	1394	protein_coding	phosphomannomutase 2 [Source:ZFIN;Acc:ZDB-GENE-030722-6]	-	845	849	1061	1099	1166	1038	41.1998	39.0981	48.1091	73.7191	62.9584	61.6261
ENSDARG00000093577	78.5021	70.4878	79.2785	203.743	114.279	176.494	-1.11205	0.000211159	0.00352051	CT025897.1	13	17464402	17465106	+	591	processed_transcript	-	-	88	83	94	160	113	154	10.1204	9.01574	10.0534	25.315	14.3916	21.5657
ENSDARG00000058734	2537.94	2400.83	3103.67	4034.11	3955.28	4696.57	-0.657488	0.000211417	0.00352168	prdx1	2	6104378	6115688	-	3479	protein_coding	peroxiredoxin 1 [Source:ZFIN;Acc:ZDB-GENE-050320-35]	-	2845	2827	3680	3168	3911	4098	55.5814	52.1654	66.8602	85.1483	84.6157	97.4872
ENSDARG00000041248	17713.8	13469.1	7501.94	36588.4	18940	32002.7	-1.17802	0.000211754	0.00352324	si:dkey-241l7.6	20	54013212	54034543	-	931	protein_coding	si:dkey-241l7.6 [Source:ZFIN;Acc:ZDB-GENE-041014-235]	-	19857	15860	8895	28733	18728	27924	1449.66	1093.61	603.908	2885.87	1514.12	2482.32
novel.4485	77.6101	242.036	165.304	33.1082	60.6793	65.3257	1.6041	0.000211888	0.00352324	-	CHR_ALT_CTG5_1_15	24535122	24547389	+	5539	-	PF00035:Double-stranded RNA binding motif	-	87	285	196	26	60	57	1.06755	3.30312	2.23666	0.438922	0.815338	0.851675
novel.5488	762.72	642.033	828.207	410.032	513.751	411.437	0.740741	0.000213827	0.00355233	-	KN149789.1	16	7622	-	5961	-	-	-	855	756	982	322	508	359	9.74874	8.14167	10.4128	5.05105	6.41449	4.98432
ENSDARG00000042905	5580.79	5237.33	4257.42	7976.53	7412.98	7819.6	-0.622479	0.000214973	0.00356725	rpl10a	8	23738122	23742985	+	1353	protein_coding	ribosomal protein L10a [Source:ZFIN;Acc:ZDB-GENE-030131-2025]	-	6256	6167	5048	6264	7330	6823	314.268	292.609	235.828	432.911	407.778	417.357
ENSDARG00000019529	429.086	433.118	465.55	261.045	302.385	226.921	0.747209	0.000215106	0.00356725	parp1	20	43648369	43689779	+	3871	protein_coding	poly (ADP-ribose) polymerase 1 [Source:ZFIN;Acc:ZDB-GENE-030131-3955]	WGR	481	510	552	205	299	198	8.44546	8.45781	9.01343	4.95194	5.81387	4.23323
novel.1285	24.978	42.4625	29.5186	89.1375	62.7019	108.876	-1.42354	0.000219044	0.00362934	-	3	912764	934247	+	1265	-	PF00059:Lectin C-type domain	Lectin_C	28	50	35	70	62	95	1.50442	2.53741	1.74885	5.17431	3.68909	6.21532
novel.2103	97.2356	67.0908	51.4467	184.642	125.404	186.809	-1.20285	0.000221859	0.00367274	-	CHR_ALT_CTG11_1_22	25669183	25678078	+	2597	-	PF02338:OTU-like cysteine protease	OTU	109	79	61	145	124	163	2.8527	1.95284	1.48468	5.22085	3.59391	5.19453
novel.3987	48.1718	57.749	48.0731	156.627	96.0755	102	-1.19974	0.000222536	0.00368069	-	CHR_ALT_CTG25_1_11	18327399	18331796	-	3109	-	PF00581:Rhodanese-like domain|PF00782:Dual specificity phosphatase, catalytic domain	DSPc	54	68	57	123	95	89	1.18052	1.4041	1.15885	3.69938	2.29996	2.36919
ENSDARG00000055655	3098.16	3658.57	5008.04	8465.51	5215.38	9222.38	-0.960982	0.000223536	0.00369396	birc5b	23	28322986	28325846	+	906	protein_coding	baculoviral IAP repeat containing 5b [Source:ZFIN;Acc:ZDB-GENE-030826-2]	BIR	3473	4308	5938	6648	5157	8047	260.542	305.252	414.273	686.132	428.437	735.082
ENSDARG00000076754	922.4	1099.78	998.572	555.199	676.574	671.594	0.665643	0.000224929	0.00371192	slc9a7	6	37529383	37600648	+	5182	protein_coding	solute carrier family 9, subfamily A (NHE7, cation proton antiporter 7), member 7 [Source:ZFIN;Acc:ZDB-GENE-050913-8]	Na_H_Exchanger	1034	1295	1184	436	669	586	13.562	16.0429	14.442	7.86745	9.71732	9.35902
ENSDARG00000035088	46.3876	48.4073	14.3376	138.8	59.668	210.876	-1.90675	0.000225203	0.00371192	si:ch211-254c8.3	3	1930066	1970820	-	876	protein_coding	si:ch211-254c8.3 [Source:ZFIN;Acc:ZDB-GENE-100922-130]	-	52	57	17	109	59	184	4.0346	4.17717	1.22665	11.635	5.0695	17.3838
ENSDARG00000073742	27.6542	67.0908	33.7355	62.3962	214.4	157.011	-1.75748	0.000225217	0.00371192	prss59.2	16	26017360	26018694	+	879	protein_coding	protease, serine, 59, tandem duplicate 2 [Source:ZFIN;Acc:ZDB-GENE-110408-10]	Trypsin	31	79	40	49	212	137	2.39704	5.76965	2.87637	5.21257	18.1537	12.8992
ENSDARG00000062568	578.061	732.903	499.286	1049.28	900.076	1164.4	-0.782168	0.00022678	0.00373439	mrpl2	13	51893676	51903150	-	1609	protein_coding	mitochondrial ribosomal protein L2 [Source:ZFIN;Acc:ZDB-GENE-050809-12]	Ribosomal_L2_C	648	863	592	824	890	1016	27.3729	34.4323	23.2563	47.8868	41.6343	52.2598
ENSDARG00000045824	801.971	932.477	1077.01	1772.56	1307.64	1612.51	-0.738564	0.00022775	0.00374706	zgc:101783	25	19733704	19752145	+	8186	protein_coding	zgc:101783 [Source:ZFIN;Acc:ZDB-GENE-040912-48]	-	899	1098	1277	1392	1293	1407	7.46431	8.61076	9.86038	15.9006	11.889	14.225
ENSDARG00000044325	620.881	607.214	695.795	434.227	410.596	361.01	0.674399	0.000229555	0.00377198	zgc:193690	23	37095792	37113430	-	2222	protein_coding	zgc:193690 [Source:ZFIN;Acc:ZDB-GENE-080721-12]	DEAD	696	715	825	341	406	315	21.2896	20.6573	23.4684	14.3501	13.7531	11.7327
ENSDARG00000027966	2729.73	2557.09	3435.12	4423.76	4518.58	4685.11	-0.64378	0.000229667	0.00377198	ap1s3b	2	47587238	47620806	-	1079	protein_coding	adaptor-related protein complex 1, sigma 3 subunit, b [Source:ZFIN;Acc:ZDB-GENE-040912-62]	-	3060	3011	4073	3474	4468	4088	192.753	179.143	238.598	301.06	311.68	313.559
ENSDARG00000033370	581.63	417.831	735.435	1054.37	1150.88	954.672	-0.865156	0.000230704	0.00378568	ppil3	5	64851986	64856033	+	635	protein_coding	peptidylprolyl isomerase (cyclophilin)-like 3 [Source:ZFIN;Acc:ZDB-GENE-040625-159]	Pro_isomerase	652	492	872	828	1138	833	69.7872	49.7396	86.7995	121.928	134.892	108.568
novel.466	60.6608	50.1058	47.2297	150.26	93.0416	113.46	-1.17226	0.000232431	0.00381069	-	16	420100	503168	+	1449	-	-	-	68	59	56	118	92	99	3.18964	2.61393	2.44283	7.6148	4.779	5.65454
ENSDARG00000055475	3396.11	2935.86	2205.46	5586.37	4217.21	4850.15	-0.779332	0.00023327	0.0038211	rps27.2	16	23788616	23800484	-	1105	protein_coding	ribosomal protein S27, isoform 2 [Source:ZFIN;Acc:ZDB-GENE-040426-1735]	-	3807	3457	2615	4387	4170	4232	234.165	200.839	149.584	371.236	284.048	316.967
ENSDARG00000097346	250.672	222.504	333.982	513.177	433.857	483.639	-0.824945	0.000233625	0.00382357	ten1	6	23107602	23117348	-	647	protein_coding	TEN1 CST complex subunit [Source:ZFIN;Acc:ZDB-GENE-030131-8755]	-	281	262	396	403	429	422	29.5191	25.9961	38.687	58.2433	49.9081	53.9807
ENSDARG00000013598	4.46035	5.94475	4.21694	16.5541	33.3736	29.7977	-2.45202	0.00023485	0.00384018	tnfb	15	34699585	34702661	+	1764	protein_coding	tumor necrosis factor b (TNF superfamily, member 2) [Source:ZFIN;Acc:ZDB-GENE-050601-2]	-	5	7	5	13	33	26	0.192652	0.254748	0.179162	0.689112	1.4081	1.21985
ENSDARG00000015862	3523.68	3124.39	2396.91	6477.75	3900.67	6522.25	-0.901803	0.00023505	0.00384018	rpl5b	6	29086594	29097393	+	1060	protein_coding	ribosomal protein L5b [Source:ZFIN;Acc:ZDB-GENE-040625-93]	-	3950	3679	2842	5087	3857	5691	253.275	222.81	169.47	448.746	273.881	444.337
ENSDARG00000071424	121.322	156.262	148.436	47.1155	52.5887	87.1009	1.18888	0.000236936	0.00386761	ap3d1	22	22172272	22231720	-	3825	protein_coding	adaptor-related protein complex 3, delta 1 subunit [Source:ZFIN;Acc:ZDB-GENE-050208-437]	-	136	184	176	37	52	76	2.41662	3.08814	2.90841	0.904514	1.02327	1.64442
novel.1910	141.839	90.8698	104.58	54.7559	51.5774	36.6741	1.238	0.000238828	0.00389511	-	CHR_ALT_CTG10_1_11	10870190	10875682	-	4331	-	PF12796:Ankyrin repeats (3 copies)	-	159	107	124	43	51	32	2.49523	1.58601	1.80971	0.928379	0.886338	0.611494
ENSDARG00000018296	125.782	144.373	142.533	73.8568	59.668	73.3481	0.999865	0.000240729	0.00392269	rev1	9	21793565	21816606	+	5101	protein_coding	REV1, polymerase (DNA directed) [Source:ZFIN;Acc:ZDB-GENE-081105-180]	IMS	141	170	169	58	59	64	1.87873	2.13946	2.09414	1.06321	0.870591	1.03838
novel.3574	29.4383	16.1358	76.7483	7.64035	8.09057	3.43819	2.67227	0.000242486	0.00394789	-	CHR_ALT_CTG22_1_16	26924587	26940838	-	3213	-	PF00048:Small cytokines (intecrine/chemokine), interleukin-8 like	-	33	19	91	6	8	3	0.698079	0.379624	1.79021	0.174617	0.187412	0.0772753
ENSDARG00000105696	427.301	449.254	755.676	1083.66	1018.4	963.84	-0.90915	0.000242748	0.00394871	CABZ01021433.1	4	73241193	73256421	-	4980	protein_coding	-	zf-C2H2	479	529	896	851	1007	841	6.53744	6.81926	11.3724	15.9788	15.2201	13.9765
novel.2760	1.78414	9.34176	6.74711	31.8348	27.3057	34.3819	-2.37945	0.000243112	0.0039512	-	CHR_ALT_CTG16_1_2	6490605	6499529	-	369	-	-	-	2	11	8	25	27	30	0.368388	1.91371	1.37037	6.33518	5.50751	6.72861
ENSDARG00000079150	1098.14	806.788	910.859	1818.4	1435.06	1421.12	-0.73109	0.00024474	0.00397421	si:ch211-276i12.9	14	45603739	45604667	-	929	protein_coding	si:ch211-276i12.9 [Source:ZFIN;Acc:ZDB-GENE-141216-132]	-	1231	950	1080	1428	1419	1240	90.0625	65.6476	73.4822	143.733	114.97	110.468
ENSDARG00000016855	1380.03	1222.92	1037.37	2080.72	1685.87	2155.75	-0.701958	0.000245175	0.00397633	sf3b5	13	23897975	23901732	+	564	protein_coding	splicing factor 3b, subunit 5 [Source:ZFIN;Acc:ZDB-GENE-040718-181]	-	1547	1440	1230	1634	1667	1881	186.429	163.906	137.848	270.906	222.471	276.02
ENSDARG00000057882	1803.77	1715.49	1726.42	2804.01	2377.62	2578.65	-0.564769	0.000245295	0.00397633	arpc3	21	17024002	17029464	+	828	protein_coding	actin related protein 2/3 complex, subunit 3 [Source:ZFIN;Acc:ZDB-GENE-040625-107]	-	2022	2020	2047	2202	2351	2250	165.979	156.614	156.265	248.675	213.717	224.896
novel.3596	1.78414	1.6985	7.59049	7.64035	46.5208	43.5505	-3.14092	0.000246826	0.00399769	-	CHR_ALT_CTG22_1_23	30406645	30407284	+	406	-	PF07686:Immunoglobulin V-set domain	V-set	2	2	9	6	46	38	0.334816	0.316239	1.40117	1.38188	8.52804	7.74618
novel.5382	149.868	107.006	166.148	472.429	314.521	197.123	-1.21696	0.000250631	0.00405581	-	CHR_ALT_CTG9_1_5	18890078	18893371	-	1298	-	-	-	168	126	197	371	311	172	8.79703	6.2317	9.59325	26.7266	18.0345	10.9669
ENSDARG00000061478	100.804	111.252	181.328	40.7486	69.7812	44.6965	1.33543	0.000251262	0.0040625	igf2bp1	3	23518137	23575115	-	9028	protein_coding	insulin-like growth factor 2 mRNA binding protein 1 [Source:ZFIN;Acc:ZDB-GENE-060929-1258]	KH_1	113	131	215	32	69	39	0.850724	0.931517	1.50529	0.331439	0.575275	0.357522
ENSDARG00000046127	258.7	228.448	293.499	510.63	461.162	378.201	-0.789716	0.000252465	0.00407843	tk2	7	44599313	44605056	-	2271	protein_coding	thymidine kinase 2, mitochondrial [Source:ZFIN;Acc:ZDB-GENE-040718-243]	-	290	269	348	401	456	330	8.67926	7.60407	9.68582	16.511	15.1135	12.0262
novel.224	117.753	81.528	113.014	201.196	351.94	166.179	-1.2062	0.000253853	0.00409731	-	12	40529272	40666075	+	2300	-	-	-	132	96	134	158	348	145	3.90075	2.6795	3.68257	6.42354	11.3886	5.2176
ENSDARG00000097733	71.3656	66.2415	91.0859	136.253	136.528	309.437	-1.34784	0.000258168	0.00416112	CR932000.1	11	25368296	25408896	-	6057	antisense	-	Homeobox	80	78	108	107	135	270	0.897706	0.8267	1.12704	1.65185	1.67762	3.68924
novel.3136	324.713	281.102	349.163	178.275	185.072	90.5391	1.07273	0.000258394	0.00416112	-	CHR_ALT_CTG18_2_10	26799640	26813139	-	5904	-	PF16622:zinc-finger C2H2-type	-	364	331	414	140	183	79	4.19041	3.59909	4.43229	2.21731	2.33304	1.10742
ENSDARG00000017010	404.108	409.339	482.418	701.639	682.642	649.819	-0.6502	0.000258472	0.00416112	scamp2l	7	57088920	57106722	+	2361	protein_coding	secretory carrier membrane protein 2, like [Source:ZFIN;Acc:ZDB-GENE-030131-6432]	-	453	482	572	551	675	567	13.0408	13.1058	15.3135	21.8223	21.5192	19.8755
ENSDARG00000070052	6645.92	6028.83	9133.05	3797.26	5045.48	3495.5	0.821588	0.000259829	0.00417936	tdrd6	20	35438300	35462226	+	7305	protein_coding	tudor domain containing 6 [Source:ZFIN;Acc:ZDB-GENE-041001-210]	-	7450	7099	10829	2982	4989	3050	69.3167	62.3861	93.7006	38.1709	51.4057	34.5549
ENSDARG00000071413	51.7401	36.5178	28.6752	76.4035	103.155	108.876	-1.30658	0.000260667	0.00418924	mier2	22	21516689	21547857	+	5050	protein_coding	mesoderm induction early response 1, family member 2 [Source:ZFIN;Acc:ZDB-GENE-050208-795]	ELM2	58	43	34	60	102	95	0.780617	0.546623	0.425561	1.11098	1.52029	1.55691
ENSDARG00000105348	18.7335	20.382	31.2054	44.5687	99.1095	71.056	-1.61422	0.000260958	0.00419032	si:ch211-277c7.7	14	24092094	24095429	-	1303	protein_coding	si:ch211-277c7.7 [Source:ZFIN;Acc:ZDB-GENE-160114-41]	-	21	24	37	35	98	62	1.09541	1.18244	1.79486	2.51171	5.66108	3.93802
ENSDARG00000068465	8306.06	5555.8	5958.54	10267.4	10305.4	14237.6	-0.812551	0.0002614	0.00419383	zgc:136254	10	8045364	8046764	-	1021	protein_coding	zgc:136254 [Source:ZFIN;Acc:ZDB-GENE-060421-3062]	-	9311	6542	7065	8063	10190	12423	619.829	411.335	437.382	738.441	751.218	1007
novel.2547	1.78414	3.397	2.53016	5.09357	362.053	26.3595	-5.67282	0.000262011	0.00420003	-	CHR_ALT_CTG14_1_30	35498897	35504685	-	797	-	-	-	2	4	3	4	358	23	0.170558	0.32219	0.237923	0.469296	33.8098	2.38836
novel.2036	85.6387	78.9803	26.145	206.29	111.245	273.909	-1.63226	0.000263209	0.00421562	-	CHR_ALT_CTG10_2_3	26435862	26441957	-	547	-	-	-	96	93	31	162	110	239	11.9285	10.9146	3.58219	27.6932	15.1364	36.161
ENSDARG00000055613	145.407	177.493	157.714	73.8568	95.0642	76.7863	0.964506	0.000264458	0.00422416	zgc:123238	16	22345513	22361219	+	982	protein_coding	zgc:123238 [Source:ZFIN;Acc:ZDB-GENE-051023-3]	-	163	209	187	58	94	67	11.2818	13.663	12.0366	5.52283	7.205	5.64668
ENSDARG00000079324	595.011	523.988	764.11	301.794	410.596	349.55	0.82504	0.00026457	0.00422416	ano9b	7	32901658	32924520	+	4117	protein_coding	anoctamin 9b [Source:ZFIN;Acc:ZDB-GENE-121106-2]	-	667	617	906	237	406	305	11.0115	9.62089	13.9098	5.38285	7.42271	6.13125
ENSDARG00000007362	288.139	280.253	271.571	455.874	437.902	429.774	-0.655875	0.000264642	0.00422416	sft2d1	13	4368504	4400816	+	2548	protein_coding	SFT2 domain containing 1 [Source:ZFIN;Acc:ZDB-GENE-040426-1350]	-	323	330	322	358	433	375	8.61598	8.3143	7.98787	13.138	12.791	12.1804
ENSDARG00000010946	326.498	310.826	414.947	185.915	228.559	153.573	0.887815	0.000264766	0.00422416	cbsb	9	9180620	9228941	-	5778	protein_coding	cystathionine-beta-synthase b [Source:ZFIN;Acc:ZDB-GENE-021030-3]	PALP	366	366	492	146	226	134	4.30532	4.06644	5.38223	2.36276	2.94407	1.91936
ENSDARG00000099527	457.632	411.037	433.502	678.718	682.642	637.212	-0.61821	0.00026487	0.00422416	nkiras1	19	17377346	17385548	-	1730	protein_coding	NFKB inhibitor interacting Ras-like 1 [Source:ZFIN;Acc:ZDB-GENE-040718-215]	Ras	513	484	514	533	675	556	20.1545	17.9602	18.7798	28.8089	29.3681	26.5986
ENSDARG00000071339	795.726	706.576	1012.07	1444.03	1522.04	1226.29	-0.737591	0.000265111	0.00422441	borcs8	22	18166599	18175378	+	922	protein_coding	BLOC-1 related complex subunit 8 [Source:ZFIN;Acc:ZDB-GENE-050208-757]	-	892	832	1200	1134	1505	1070	65.756	57.93	82.2668	115.008	122.864	96.0468
ENSDARG00000096347	45.4956	32.2715	46.3864	92.9576	90.0076	97.4155	-1.17546	0.000265484	0.00422674	CR792426.1	3	28444706	28502493	-	493	lincRNA	-	-	51	38	55	73	89	85	7.03113	4.9482	7.05164	13.8459	13.5882	14.2693
ENSDARG00000045359	1173.96	1034.39	1625.21	2303.57	2187.49	2023.95	-0.764974	0.000265828	0.00422863	elocb	2	30244376	30250311	-	3750	protein_coding	elongin C paralog b [Source:ZFIN;Acc:ZDB-GENE-040718-138]	Skp1_POZ	1316	1218	1927	1809	2163	1766	23.8521	20.851	32.4807	45.1079	43.4153	38.9753
ENSDARG00000059044	19.6255	37.367	19.3979	82.7705	64.7246	67.6178	-1.49044	0.000267049	0.00424444	epm2a	23	1526708	1557195	-	930	protein_coding	epilepsy, progressive myoclonus type 2A, Lafora disease (laforin) [Source:ZFIN;Acc:ZDB-GENE-100922-143]	DSPc	22	44	23	65	64	59	1.60783	3.03725	1.56322	6.53545	5.17982	5.25048
ENSDARG00000103750	5.35242	7.64325	15.181	17.8275	53.6	68.7639	-2.31527	0.000269714	0.00428316	si:ch211-246m6.5	22	14178813	14272699	-	5233	protein_coding	si:ch211-246m6.5 [Source:ZFIN;Acc:ZDB-GENE-050208-577]	VWD	6	9	18	14	53	60	0.0779295	0.110409	0.217418	0.250163	0.76233	0.948923
ENSDARG00000114991	598.579	612.31	839.171	1334.52	951.653	1323.7	-0.815686	0.000270383	0.00429016	tmem14cb	24	36129216	36136401	-	503	protein_coding	transmembrane protein 14Cb [Source:ZFIN;Acc:ZDB-GENE-040912-34]	-	671	721	995	1048	941	1155	90.6684	92.0191	125.034	194.822	140.812	190.04
novel.5392	456.74	317.62	499.286	806.057	691.744	728.897	-0.805641	0.000271526	0.00430465	-	CHR_ALT_CTG9_1_7	21197023	21198980	-	1024	-	-	-	512	374	592	633	684	636	33.9838	23.4467	36.5423	57.8028	50.2775	51.4029
ENSDARG00000096815	18.7335	20.382	42.1694	101.871	61.6906	79.0785	-1.57265	0.000272442	0.00431551	BX901968.1	18	25180927	25225387	-	473	lincRNA	-	-	21	24	50	80	61	69	3.01759	3.25732	6.68164	15.8152	9.70703	12.0731
ENSDARG00000037020	340.771	336.303	350.006	174.455	217.434	218.898	0.747818	0.000273196	0.0043238	kif1b	23	29396182	29505645	-	10224	protein_coding	kinesin family member 1B [Source:ZFIN;Acc:ZDB-GENE-030820-1]	Kinesin	382	396	415	137	215	191	2.53948	2.48648	2.56567	1.25298	1.58283	1.54612
ENSDARG00000004823	247.103	313.373	370.247	453.328	564.317	769.009	-0.940913	0.000274636	0.00434292	asz1	18	20642378	20674121	-	1725	protein_coding	ankyrin repeat, SAM and basic leucine zipper domain containing 1 [Source:ZFIN;Acc:ZDB-GENE-040426-988]	-	277	369	439	356	558	671	10.9142	13.7325	16.0861	19.2977	24.348	32.1932
ENSDARG00000074298	438.006	273.459	416.634	590.854	650.28	993.638	-0.986499	0.000275121	0.00434691	si:ch73-266f23.1	4	73491106	73548437	-	14040	protein_coding	si:ch73-266f23.1 [Source:ZFIN;Acc:ZDB-GENE-110913-180]	-	491	322	494	464	643	867	2.37693	1.47231	2.224	3.09027	3.44716	5.11072
ENSDARG00000067981	1116.87	1083.64	1034.84	1940.65	1454.28	1661.79	-0.643836	0.00027593	0.00435602	zgc:103697	5	35955209	35970951	+	4712	protein_coding	zgc:103697 [Source:ZFIN;Acc:ZDB-GENE-040912-104]	-	1252	1276	1227	1524	1438	1450	18.0593	17.3843	16.4594	30.243	22.9705	25.4679
novel.2569	22.3017	30.573	43.0128	165.541	32.3623	182.224	-1.98348	0.000276502	0.00436137	-	CHR_ALT_CTG14_1_35	38866268	38869941	-	987	-	PF02939:UcrQ family	-	25	36	51	130	32	159	1.72157	2.34151	3.26608	12.316	2.44034	13.3325
novel.4691	153.436	247.981	94.4595	462.241	303.396	395.392	-1.2265	0.000277087	0.00436692	-	CHR_ALT_CTG5_2_1	9075087	9079188	-	714	-	PF05680:ATP synthase E chain	-	172	292	112	363	300	345	16.3731	26.254	9.91503	47.5394	31.6257	39.99
novel.4122	553.083	634.39	565.07	1156.24	750.4	1136.9	-0.795518	0.000278115	0.00437944	-	CHR_ALT_CTG2_1_4	39042389	39050897	-	1209	-	PF00061:Lipocalin / cytosolic fatty-acid binding protein family	-	620	747	670	908	742	992	34.8552	39.6648	35.0286	70.2271	46.195	67.9072
ENSDARG00000112476	2036.6	1990.64	2181.85	4113.06	2703.26	3369.43	-0.713814	0.00027859	0.00438186	CABZ01048143.1	5	1203767	1218801	-	2816	protein_coding	-	-	2283	2344	2587	3230	2673	2940	55.103	53.4362	58.0682	107.254	71.447	86.4062
ENSDARG00000097264	3305.12	2929.91	3628.26	4917.84	4914.01	4810.03	-0.569957	0.000278947	0.00438186	si:ch211-40k21.5	24	36253255	36271381	-	1889	protein_coding	si:ch211-40k21.5 [Source:ZFIN;Acc:ZDB-GENE-131121-368]	-	3705	3450	4302	3862	4859	4197	133.309	117.246	143.95	191.172	193.612	183.881
novel.4004	600.363	512.098	486.635	205.016	379.245	239.528	0.953926	0.000278971	0.00438186	-	CHR_ALT_CTG25_1_17	21768526	21782298	-	4324	-	-	-	673	603	577	161	375	209	10.5787	8.95246	8.4346	3.48165	6.52774	4.00028
ENSDARG00000074335	179.306	286.197	254.703	115.879	129.449	127.213	0.950441	0.00027978	0.00439089	boc	24	21206243	21258945	-	4677	protein_coding	BOC cell adhesion associated, oncogene regulated [Source:ZFIN;Acc:ZDB-GENE-030131-6560]	I-set	201	337	302	91	128	111	2.92099	4.62566	4.08144	1.81936	2.05997	1.9642
ENSDARG00000059064	307.764	282.8	339.042	91.6842	212.377	88.247	1.23948	0.000280683	0.00440031	rassf3	4	4540223	4592287	-	1679	protein_coding	Ras association (RalGDS/AF-6) domain family member 3 [Source:ZFIN;Acc:ZDB-GENE-100422-9]	RA	345	333	402	72	210	77	13.9659	12.7322	15.1339	4.00984	9.41426	3.79551
novel.1345	6.24449	6.794	4.21694	28.0146	48.5434	16.0449	-2.4304	0.000280851	0.00440031	-	3	5711131	5749966	-	2986	-	PF00100:Zona pellucida-like domain	Zona_pellucida	7	8	5	22	48	14	0.159335	0.171993	0.105841	0.688935	1.20995	0.388033
ENSDARG00000071586	87.4228	60.2968	33.7355	12.7339	24.2717	8.02245	1.99649	0.000281757	0.00440855	tgfbi	14	26511041	26536504	-	3037	protein_coding	transforming growth factor, beta-induced [Source:ZFIN;Acc:ZDB-GENE-030131-73]	-	98	71	40	10	24	7	2.19322	1.50081	0.83251	0.307893	0.594818	0.190758
ENSDARG00000015907	198.932	215.71	265.667	126.066	134.506	100.854	0.911955	0.000281847	0.00440855	dcbld1	20	42296256	42378994	-	7037	protein_coding	discoidin, CUB and LCCL domain containing 1 [Source:ZFIN;Acc:ZDB-GENE-050913-77]	CUB	223	254	315	99	133	88	2.15387	2.31717	2.82942	1.31551	1.4226	1.03496
ENSDARG00000051959	49.9559	44.161	95.3029	257.225	91.0189	205.146	-1.54358	0.000282372	0.00441306	zgc:66449	25	17581393	17587860	-	1655	protein_coding	zgc:66449 [Source:ZFIN;Acc:ZDB-GENE-030131-5618]	Zona_pellucida	56	52	113	202	90	179	2.29981	2.01705	4.31574	11.413	4.09319	8.95128
ENSDARG00000075556	835.869	727.808	694.109	468.608	520.83	403.415	0.696149	0.00028275	0.00441441	luzp1	17	28005763	28071945	+	8327	protein_coding	leucine zipper protein 1 [Source:ZFIN;Acc:ZDB-GENE-060810-90]	-	937	857	823	368	515	352	7.64808	6.60698	6.2472	4.13242	4.65518	3.49852
ENSDARG00000057556	9102.68	8025.42	7059.16	13309.5	12670.8	11206.2	-0.62054	0.000282929	0.00441441	rpl17	21	18997503	19067517	+	2264	protein_coding	ribosomal protein L17 [Source:ZFIN;Acc:ZDB-GENE-030131-8585]	-	10204	9450	8370	10452	12529	9778	306.334	267.958	233.681	431.686	416.541	357.441
ENSDARG00000078429	0	0	0	1.27339	6.06793	29.7977	-6.28939	0.000283324	1	vtg4	22	24784013	24791505	-	4453	protein_coding	vitellogenin 4 [Source:ZFIN;Acc:ZDB-GENE-001201-3]	Vitellogenin_N	0	0	0	1	6	26	0	0	0	0.0209987	0.101418	0.483227
ENSDARG00000007737	936.673	981.734	888.088	601.041	661.404	590.223	0.598649	0.000283914	0.00442252	zyg11	20	16170848	16212016	+	3801	protein_coding	zyg-11 homolog (C. elegans) [Source:ZFIN;Acc:ZDB-GENE-041014-17]	-	1050	1156	1053	472	654	515	18.7756	19.5241	17.5108	11.6115	12.9508	11.2135
ENSDARG00000115608	107.94	25.4775	100.363	15.2807	26.2944	4.58426	2.33081	0.000283964	0.00442252	BX649608.2	22	24378064	24381314	+	618	protein_coding	-	-	121	30	119	12	26	4	13.3076	3.11633	12.1712	1.81567	3.16667	0.535675
ENSDARG00000018968	772.533	756.682	721.097	505.537	480.378	504.269	0.59491	0.000284352	0.00442252	acvr1ba	23	27800519	27822920	-	4033	protein_coding	activin A receptor type 1Ba [Source:ZFIN;Acc:ZDB-GENE-980526-527]	Pkinase	866	891	855	397	475	440	14.5946	14.1827	13.4002	9.20465	8.86509	9.02931
novel.321	86.5308	59.4475	75.0616	142.62	145.63	150.134	-0.988915	0.000284395	0.00442252	-	13	32250142	32287406	-	2322	-	-	-	97	70	89	112	144	131	2.8393	1.93529	2.42271	4.51025	4.66786	4.66917
ENSDARG00000101110	64.229	59.4475	65.7843	170.635	91.0189	170.764	-1.18727	0.000288257	0.00447887	LYRM4	24	2736815	2821768	+	781	protein_coding	si:ch211-152c8.4 [Source:ZFIN;Acc:ZDB-GENE-091204-235]	-	72	70	78	134	90	149	6.26589	5.75384	6.31274	16.0435	8.67379	15.7894
ENSDARG00000005513	9264.15	7701.85	6851.69	14221.2	11372.3	12252.6	-0.668087	0.000291216	0.00452109	naca	23	17865554	17876777	+	6590	protein_coding	nascent polypeptide-associated complex alpha subunit [Source:ZFIN;Acc:ZDB-GENE-020423-4]	-	10385	9069	8124	11168	11245	10691	107.108	88.3456	77.9218	158.466	128.437	134.265
ENSDARG00000069649	297.951	305.73	204.1	560.293	404.528	514.583	-0.87225	0.000291931	0.00452843	tmem160	15	8394819	8400091	+	1220	protein_coding	transmembrane protein 160 [Source:ZFIN;Acc:ZDB-GENE-060503-851]	-	334	360	242	440	400	449	18.6075	18.9432	12.538	33.7239	24.6784	30.4591
ENSDARG00000096346	272.973	225.901	179.642	602.315	360.03	383.932	-0.987494	0.00029247	0.00453304	si:ch211-85n16.3	6	6797520	6800387	+	894	protein_coding	si:ch211-85n16.3 [Source:ZFIN;Acc:ZDB-GENE-120215-137]	-	306	266	213	473	356	335	23.2641	19.101	15.0597	49.4731	29.973	31.0126
ENSDARG00000063908	24577.4	18346.4	36025.3	12134.2	17107.5	10634.3	0.98537	0.000296529	0.00459216	mt-co2	MT	8130	8820	+	691	protein_coding	cytochrome c oxidase II, mitochondrial [Source:ZFIN;Acc:ZDB-GENE-011205-15]	-	27551	21603	42715	9529	16916	9279	2709.95	2007	3907.3	1289.48	1842.63	1111.36
novel.5187	142.731	184.287	209.16	565.386	252.83	356.426	-1.12923	0.00030302	0.0046888	-	CHR_ALT_CTG7_1_7	14989028	15082848	-	1430	-	-	-	160	217	248	444	250	311	7.60476	9.7417	10.962	29.033	13.159	17.9993
novel.1019	218.557	164.755	227.715	422.766	317.555	352.988	-0.838239	0.000303812	0.00469717	-	22	1983734	2014273	+	7493	-	PF13465:Zinc-finger double domain|PF00096:Zinc finger, C2H2 type	zf-C2H2	245	194	270	332	314	308	2.22235	1.6621	2.27763	4.14312	3.15422	3.40193
ENSDARG00000096615	0.89207	0	0.843388	6.36696	16.1811	25.2134	-4.79512	0.00030449	1	BX469930.2	1	58003615	58017364	+	540	antisense	-	-	1	0	1	5	16	22	0.125866	0	0.117052	0.865808	2.2302	3.37178
ENSDARG00000111785	130.242	124.84	37.9525	294.154	215.411	280.786	-1.43154	0.000304668	0.00470652	trappc2l	7	55633483	55637368	+	2142	protein_coding	trafficking protein particle complex 2-like [Source:ZFIN;Acc:ZDB-GENE-040801-249]	-	146	147	45	231	213	245	4.63271	4.40564	1.32791	10.0841	7.48476	9.46623
ENSDARG00000057912	93.6673	590.229	366.874	1701.25	1820.38	3387.77	-2.71701	0.000305043	0.00470842	eif1axb	24	24164227	24168533	-	1994	protein_coding	eukaryotic translation initiation factor 1A, X-linked, b [Source:ZFIN;Acc:ZDB-GENE-030131-1319]	-	105	695	435	1336	1800	2956	3.57903	22.3754	13.7892	62.6508	67.9462	122.69
ENSDARG00000063254	401.431	366.876	510.25	249.585	257.887	241.82	0.770792	0.000305979	0.00471541	r3hdm4	11	5666325	5674923	+	1812	protein_coding	R3H domain containing 4 [Source:ZFIN;Acc:ZDB-GENE-070112-1352]	-	450	432	605	196	255	211	16.8794	15.3051	21.1043	10.1145	10.5925	9.63728
ENSDARG00000058650	670.837	614.008	654.469	1223.73	895.019	991.346	-0.680704	0.000305999	0.00471541	dpm3	19	8533989	8536474	-	1082	protein_coding	dolichyl-phosphate mannosyltransferase polypeptide 3 [Source:ZFIN;Acc:ZDB-GENE-040426-1782]	-	752	723	776	961	885	865	47.2381	42.8965	45.3324	83.0503	61.565	66.1636
ENSDARG00000068893	991.09	979.186	1218.7	1862.97	1544.29	1602.2	-0.651186	0.000308239	0.00474601	klhl23	9	48123002	48135809	+	6462	protein_coding	kelch-like family member 23 [Source:ZFIN;Acc:ZDB-GENE-081104-458]	-	1111	1153	1445	1463	1527	1398	11.6855	11.4544	14.1343	21.1701	17.7865	17.9048
ENSDARG00000056679	468.337	352.439	476.514	233.031	278.113	241.82	0.78346	0.000309042	0.00475447	morc3a	9	30558508	30576522	-	4001	protein_coding	MORC family CW-type zinc finger 3a [Source:ZFIN;Acc:ZDB-GENE-030131-1502]	zf-CW	525	415	565	183	275	211	8.91851	6.65872	8.92595	4.27689	5.17347	4.3646
ENSDARG00000099307	109.725	133.332	147.593	174.455	326.657	312.876	-1.0608	0.000310535	0.00476987	si:dkey-10p5.10	6	18520859	18523946	+	898	protein_coding	si:dkey-10p5.10 [Source:ZFIN;Acc:ZDB-GENE-120215-130]	-	123	157	175	137	323	273	9.30959	11.2237	12.3179	14.2656	27.0735	25.1603
ENSDARG00000057255	55.3083	49.2565	28.6752	129.886	167.879	69.91	-1.46697	0.000310552	0.00476987	emc1	23	21261313	21277522	+	4769	protein_coding	ER membrane protein complex subunit 1 [Source:ZFIN;Acc:ZDB-GENE-060810-98]	-	62	58	34	102	166	61	0.883621	0.780749	0.450636	1.99994	2.61998	1.0586
ENSDARG00000102218	66.0132	85.7743	144.219	154.08	324.634	255.572	-1.31178	0.000311494	0.0047804	si:dkey-31g6.4	6	18441331	18442705	+	847	protein_coding	si:dkey-31g6.4 [Source:ZFIN;Acc:ZDB-GENE-131127-517]	-	74	101	171	121	321	223	5.93813	7.65507	12.7611	13.3582	28.5259	21.7897
ENSDARG00000103367	159.681	111.252	312.897	476.249	472.287	411.437	-1.21962	0.000318987	0.00489139	si:ch211-127m7.2	25	20729668	20730800	-	950	protein_coding	si:ch211-127m7.2 [Source:ZFIN;Acc:ZDB-GENE-141212-148]	-	179	131	371	374	467	359	12.8065	8.85235	24.6845	36.8123	37.0008	31.2753
novel.2426	2983.08	2741.38	2798.36	1817.13	2062.08	1385.59	0.694743	0.000323079	0.00495008	-	CHR_ALT_CTG13_2_1	8252890	8268430	+	3320	-	PF00176:SNF2 family N-terminal domain|PF00271:Helicase conserved C-terminal domain	SNF2_N	3344	3228	3318	1427	2039	1209	68.4589	62.4175	63.1703	40.1912	46.2271	30.1383
ENSDARG00000093875	182.874	169.001	206.63	291.607	307.442	344.965	-0.75742	0.000326944	0.00500521	zgc:174224	22	2345752	2352152	+	564	protein_coding	zgc:174224 [Source:ZFIN;Acc:ZDB-GENE-071004-118]	-	205	199	245	229	304	301	24.7045	22.6509	27.4575	37.9666	40.5707	44.169
novel.5094	124.89	118.895	70.8446	230.484	163.834	323.19	-1.18892	0.000327325	0.00500695	-	CHR_ALT_CTG7_1_20	25099388	25107412	+	1237	-	PF00007:Cystine-knot domain	-	140	140	84	181	162	282	7.69237	7.26556	4.29224	13.6821	9.85741	18.8673
ENSDARG00000020448	1124.01	895.959	1162.19	2112.56	1597.89	1557.5	-0.726914	0.000328415	0.00501952	adi1	17	51224421	51229737	+	1382	protein_coding	acireductone dioxygenase 1 [Source:ZFIN;Acc:ZDB-GENE-030131-2799]	-	1260	1055	1378	1659	1580	1359	61.9675	49.0067	63.0254	112.249	86.0531	81.3845
ENSDARG00000042708	1847.48	1926.1	1772.8	1395.64	1064.92	1113.97	0.634429	0.000329972	0.0050392	tuba8l	8	28345352	28349859	-	1803	protein_coding	tubulin, alpha 8 like [Source:ZFIN;Acc:ZDB-GENE-030131-9167]	Tubulin	2071	2268	2102	1096	1053	972	78.0703	80.7529	73.6905	56.8408	43.9592	44.617
ENSDARG00000098584	166.817	189.383	146.75	382.018	220.468	410.291	-1.00823	0.000332033	0.00506623	NDUFA13	KN149883.1	2235	5187	-	263	protein_coding	NADH:ubiquinone oxidoreductase subunit A13 [Source:HGNC Symbol;Acc:HGNC:17194]	-	187	223	174	300	218	358	48.3267	54.4327	41.8184	106.662	62.3905	112.657
novel.3644	1452.29	1318.89	1483.52	1053.1	687.698	819.436	0.733808	0.000332283	0.00506623	-	CHR_ALT_CTG22_1_7	21399686	21465321	+	2454	-	PF00017:SH2 domain	SH2	1628	1553	1759	827	680	715	45.0901	40.6264	45.307	31.512	20.857	24.1136
novel.2885	2098.15	1887.03	1243.15	2648.66	3651.88	3066.87	-0.841534	0.000334276	0.00509247	-	CHR_ALT_CTG17_1_19	25327717	25330852	-	1878	-	PF00100:Zona pellucida-like domain	Zona_pellucida	2352	2222	1474	2080	3611	2676	85.1223	75.9555	49.6108	103.565	144.727	117.929
ENSDARG00000012460	307.764	241.187	210.847	393.478	425.766	560.426	-0.861303	0.000337579	0.00513861	rassf4	13	30664819	30700460	-	2680	protein_coding	Ras association (RalGDS/AF-6) domain family member 4 [Source:ZFIN;Acc:ZDB-GENE-050102-3]	-	345	284	250	309	421	489	8.74955	6.80291	5.8963	10.7812	11.824	15.101
ENSDARG00000037259	609.284	561.355	565.07	1133.32	746.355	1034.9	-0.746988	0.00033868	0.00515118	ndufb6	1	26099250	26103232	+	708	protein_coding	NADH dehydrogenase (ubiquinone) 1 beta subcomplex, 6 [Source:ZFIN;Acc:ZDB-GENE-040426-1781]	-	683	661	670	890	738	903	65.5676	59.9348	59.8158	117.544	78.4586	105.556
ENSDARG00000007823	467.445	293.841	566.757	219.023	238.672	224.629	0.960304	0.000338995	0.00515178	atf3	20	37794633	37800737	+	2701	protein_coding	activating transcription factor 3 [Source:ZFIN;Acc:ZDB-GENE-040426-728]	bZIP_1	524	346	672	172	236	196	13.1859	8.22361	15.726	5.95455	6.57665	6.00567
novel.5067	16.9493	14.4373	18.5545	59.8494	48.5434	40.1123	-1.56998	0.000340553	0.00517126	-	CHR_ALT_CTG7_1_15	20539705	20578316	-	1966	-	PF16028:Solute carrier family 3 member 2 N-terminus	-	19	17	22	47	48	35	0.656858	0.555107	0.707316	2.23542	1.8377	1.47338
ENSDARG00000001804	359.504	325.263	325.548	641.79	509.706	496.246	-0.704859	0.000343091	0.00520558	zgc:112148	3	56861059	56871984	-	1818	protein_coding	zgc:112148 [Source:ZFIN;Acc:ZDB-GENE-050417-235]	-	403	383	386	504	504	433	15.0665	13.5243	13.4205	25.9228	20.8667	19.7117
novel.1759	33.8987	28.8745	29.5186	80.2237	56.634	93.9773	-1.32043	0.000344949	0.00522953	-	7	68886210	68962272	-	469	-	-	-	38	34	35	63	56	82	5.50697	4.6539	4.71704	12.5607	8.98737	14.4701
ENSDARG00000018425	3560.25	3061.55	4174.77	2131.66	2576.85	1935.7	0.7002	0.000346585	0.0052501	ddx61	16	25682577	25699657	-	3835	protein_coding	DEAD (Asp-Glu-Ala-Asp) box helicase 61 [Source:ZFIN;Acc:ZDB-GENE-030131-6611]	DEAD	3991	3605	4950	1674	2548	1689	70.7323	60.3463	81.5857	40.8164	50.0094	36.4497
novel.473	34.7907	46.7088	37.9525	81.4971	80.9057	113.46	-1.20666	0.000350935	0.00530846	-	16	5238855	5250545	+	1515	-	PF00378:Enoyl-CoA hydratase/isomerase	ECH	39	55	45	64	80	99	1.74966	2.33056	1.87748	3.95014	3.97461	5.4082
ENSDARG00000022564	670.837	571.546	442.779	994.519	935.472	881.324	-0.738489	0.00035108	0.00530846	zgc:56106	18	27309404	27316599	-	1003	protein_coding	zgc:56106 [Source:ZFIN;Acc:ZDB-GENE-040426-904]	-	752	673	525	781	925	769	50.9587	43.075	33.0851	72.8107	69.4158	63.4535
ENSDARG00000086490	79.3942	128.237	130.725	45.8421	56.634	43.5505	1.20984	0.000351289	0.00530846	si:dkey-92f12.2	6	48041759	48058745	+	3078	protein_coding	si:dkey-92f12.2 [Source:ZFIN;Acc:ZDB-GENE-091204-379]	-	89	151	155	36	56	38	1.96527	3.14934	3.18301	1.09365	1.36942	1.02175
ENSDARG00000097410	10.7048	9.34176	22.7715	64.943	43.4868	42.4044	-1.81116	0.000352365	0.00532042	BX548045.1	17	44355293	44409623	-	761	lincRNA	-	-	12	11	27	51	43	37	1.07176	0.927938	2.24261	6.26658	4.25306	4.0239
ENSDARG00000043287	1154.34	1222.07	1191.71	1847.69	1637.33	1723.68	-0.545469	0.000352649	0.00532042	atg101	10	32657496	32663759	-	1327	protein_coding	autophagy related 101 [Source:ZFIN;Acc:ZDB-GENE-051030-36]	-	1294	1439	1413	1451	1619	1504	66.2773	69.6147	67.3047	102.245	91.8319	93.8009
novel.4418	8.02863	5.94475	9.27727	34.3816	17.1925	59.5954	-2.2541	0.000353797	0.00533344	-	CHR_ALT_CTG4_1_5	10816235	10822645	-	1352	-	-	-	9	7	11	27	17	52	0.452447	0.332378	0.514269	1.86738	0.946433	3.18315
novel.4970	81.1784	112.101	69.1578	212.657	130.46	239.528	-1.14858	0.000355881	0.0053574	-	CHR_ALT_CTG6_2_14	39666084	39671158	-	1116	-	PF02996:Prefoldin subunit	-	91	132	82	167	129	209	5.54216	7.59313	4.64434	13.9926	8.70048	15.4993
ENSDARG00000061810	0	0.84925	0.843388	1.27339	54.6113	10.3146	-5.28117	0.000355959	0.0053574	si:dkey-110c1.10	22	20246587	20309283	-	9191	protein_coding	si:dkey-110c1.10 [Source:ZFIN;Acc:ZDB-GENE-050208-429]	Myosin_head	0	1	1	1	54	9	0	0.00698471	0.0068772	0.0101738	0.44223	0.081042
ENSDARG00000098097	14.2731	25.4775	6.74711	1.27339	0	0	5.24781	0.000356068	1	jac3	7	8570332	8577190	-	1289	protein_coding	jacalin 3 [Source:ZFIN;Acc:ZDB-GENE-160114-66]	-	16	30	8	1	0	0	0.843662	1.4941	0.392294	0.0725424	0	0
ENSDARG00000103127	2267.64	2112.94	2830.41	3700.48	3793.47	3606.67	-0.622359	0.000356303	0.00535828	gpn2	16	33938227	33943728	+	1264	protein_coding	GPN-loop GTPase 2 [Source:ZFIN;Acc:ZDB-GENE-041010-86]	-	2542	2488	3356	2906	3751	3147	136.688	126.361	167.822	214.978	223.366	206.053
ENSDARG00000113503	61.5528	45.8595	71.688	141.347	111.245	126.067	-1.07826	0.000358138	0.0053808	CU459094.2	11	42731890	42739148	-	4324	protein_coding	-	-	69	54	85	111	110	110	1.08459	0.801713	1.24253	2.40039	1.91481	2.10541
ENSDARG00000022623	1320.26	1320.58	1515.57	2241.17	1991.29	1968.94	-0.577013	0.000358375	0.0053808	fbxo44	23	16748806	16757755	+	1446	protein_coding	F-box protein 44 [Source:ZFIN;Acc:ZDB-GENE-041212-85]	F-box	1480	1555	1797	1760	1969	1718	69.5657	69.0356	78.5514	113.812	102.493	98.3298
ENSDARG00000042816	125.782	113.8	166.148	241.945	287.215	224.629	-0.894352	0.00036023	0.00540431	mmp9	8	24281512	24295947	+	3134	protein_coding	matrix metallopeptidase 9 [Source:ZFIN;Acc:ZDB-GENE-040426-2132]	Hemopexin	141	134	197	190	284	196	3.05789	2.74484	3.97321	5.66891	6.82083	5.17592
ENSDARG00000074899	463.876	456.048	337.355	249.585	252.83	236.089	0.767311	0.000360911	0.00540604	taok2a	3	21138540	21185016	-	7864	protein_coding	TAO kinase 2a [Source:ZFIN;Acc:ZDB-GENE-030131-9416]	Pkinase	520	537	400	196	250	206	4.49429	4.38371	3.21507	2.33055	2.39284	2.16797
ENSDARG00000008936	459.416	625.898	1122.55	1337.06	1873.98	1488.74	-1.08996	0.000361104	0.00540604	sec11a	18	26788083	26797723	-	992	protein_coding	SEC11 homolog A, signal peptidase complex subunit [Source:ZFIN;Acc:ZDB-GENE-040718-227]	Peptidase_S24	515	737	1331	1050	1853	1299	35.2856	47.6943	84.8088	98.9744	140.599	108.375
ENSDARG00000022309	335.418	99.3623	204.943	73.8568	96.0755	32.0898	1.66055	0.000361211	0.00540604	dspa	2	2110271	2162791	+	7439	protein_coding	desmoplakin a [Source:ZFIN;Acc:ZDB-GENE-030131-2743]	-	376	117	243	58	95	28	3.43538	1.00968	2.06474	0.729052	0.961229	0.311511
ENSDARG00000103099	666.376	631.842	586.998	1091.3	859.623	983.324	-0.637691	0.000363486	0.00543469	zgc:153247	1	59015237	59021796	-	1589	protein_coding	zgc:153247 [Source:ZFIN;Acc:ZDB-GENE-060825-214]	-	747	744	696	857	850	858	31.952	30.058	27.686	50.4315	40.2636	44.6883
ENSDARG00000040224	3524.57	3397	3596.21	2535.32	2464.59	2413.61	0.504646	0.000363929	0.00543469	krcp	7	24881680	24888634	+	2646	protein_coding	kelch repeat-containing protein [Source:ZFIN;Acc:ZDB-GENE-030131-2126]	Kelch_1	3951	4000	4264	1991	2437	2106	101.489	97.0468	101.86	70.3601	69.3239	65.8717
ENSDARG00000102953	236.399	275.157	308.68	143.893	179.004	118.045	0.893486	0.000363996	0.00543469	ints4	18	3064237	3095002	+	2940	protein_coding	integrator complex subunit 4 [Source:ZFIN;Acc:ZDB-GENE-120215-81]	-	265	324	366	113	177	103	6.12633	7.07471	7.86879	3.59398	4.53152	2.89948
novel.4068	1223.92	1919.31	2566.43	3387.22	3439.5	3977.99	-0.920099	0.000364634	0.00543988	-	CHR_ALT_CTG2_1_1	24755276	24760263	+	1125	-	PF03227:Gamma interferon inducible lysosomal thiol reductase (GILT)	-	1372	2260	3043	2660	3401	3471	82.8902	128.964	170.972	221.093	227.547	255.348
ENSDARG00000039667	720.792	707.426	576.878	1208.45	897.042	1190.76	-0.716692	0.000366105	0.00545747	mrpl38	12	45238292	45257211	+	1248	protein_coding	mitochondrial ribosomal protein L38 [Source:ZFIN;Acc:ZDB-GENE-040426-2373]	-	808	833	684	949	887	1039	44.0046	42.8491	34.643	71.1044	53.4967	68.9019
ENSDARG00000112540	363.965	39.9148	41.326	11.4605	12.1359	4.58426	3.98077	0.000370466	0.00551808	cst14b.2	5	4575800	4579408	+	1685	protein_coding	cystatin 14b, tandem duplicate 2 [Source:ZFIN;Acc:ZDB-GENE-140912-1]	-	408	47	49	9	12	4	16.4574	1.79064	1.83811	0.499445	0.536042	0.196467
novel.3883	300.628	227.599	285.909	170.635	153.721	126.067	0.854802	0.000374904	0.00557578	-	CHR_ALT_CTG24_1_13	24173660	24180430	+	3540	-	PF05485:THAP domain	THAP	337	268	339	134	152	110	6.47036	4.86007	6.053	3.53954	3.2319	2.5717
novel.3641	498.667	441.61	517.84	356.55	191.14	189.101	0.987769	0.000374935	0.00557578	-	CHR_ALT_CTG22_1_6	20155470	20164323	-	3907	-	PF08005:PHR domain|PF00651:BTB/POZ domain|PF07707:BTB And C-terminal Kelch	BTB	559	520	614	280	189	165	9.72456	8.54419	9.93343	6.70131	3.64113	3.49519
ENSDARG00000076360	347.015	316.77	302.776	474.975	491.502	586.785	-0.684693	0.000375798	0.00558417	rpl37	2	49860722	49871576	+	6136	protein_coding	ribosomal protein L37 [Source:ZFIN;Acc:ZDB-GENE-040625-39]	-	389	373	359	373	486	512	4.30889	3.90242	3.69814	5.68419	5.96168	6.90581
ENSDARG00000068401	110.617	108.704	118.074	58.576	59.668	44.6965	1.04965	0.000377071	0.00559865	yap1	18	37283765	37355666	-	3940	protein_coding	Yes-associated protein 1 [Source:ZFIN;Acc:ZDB-GENE-030131-9710]	WW	124	128	140	46	59	39	2.13908	2.08557	2.24598	1.09171	1.12713	0.819216
ENSDARG00000042458	547.731	612.31	529.648	981.785	761.525	930.605	-0.66146	0.000378043	0.00560864	rfc4	11	45426609	45435014	-	2139	protein_coding	replication factor C (activator 1) 4 [Source:ZFIN;Acc:ZDB-GENE-040824-3]	AAA	614	721	628	771	753	812	19.5101	21.6389	18.5577	33.7046	26.4973	31.4178
ENSDARG00000073765	271.189	273.459	242.896	157.901	156.755	154.719	0.746588	0.000378382	0.00560921	gna13a	12	20552190	20564678	+	1669	protein_coding	guanine nucleotide binding protein (G protein), alpha 13a [Source:ZFIN;Acc:ZDB-GENE-030131-5024]	G-alpha	304	322	288	124	155	135	12.3799	12.3854	10.9071	6.94721	6.99025	6.69434
novel.2022	20.5176	28.0253	22.7715	68.7632	42.4755	97.4155	-1.54524	0.000381108	0.00564497	-	CHR_ALT_CTG10_1_8	9422038	9430209	+	846	-	-	-	23	33	27	54	42	85	1.84782	2.50412	2.01729	5.96855	3.73677	8.31532
ENSDARG00000101319	1255.14	1086.19	1631.96	2401.62	2083.32	2056.04	-0.718987	0.000381396	0.00564497	si:ch73-299h12.6	21	2289254	2299002	-	919	protein_coding	si:ch73-299h12.6 [Source:ZFIN;Acc:ZDB-GENE-081031-44]	zf-C2H2	1407	1279	1935	1886	2060	1794	104.059	89.3441	133.088	191.898	168.721	161.561
novel.3821	17.8414	15.2865	23.6149	72.5834	31.351	84.8088	-1.72909	0.000383889	0.00567737	-	CHR_ALT_CTG23_1_33	31426884	31436921	-	613	-	PF01248:Ribosomal protein L7Ae/L30e/S12e/Gadd45 family|PF04908:SH3-binding, glutamic acid-rich protein	-	20	18	28	57	31	74	2.21754	1.88505	2.88717	8.6948	3.80644	9.99083
ENSDARG00000059028	110.617	167.302	136.629	319.621	233.615	236.089	-0.926887	0.000384439	0.00568102	srrd	8	4434422	4444573	+	1392	protein_coding	SRR1 domain containing [Source:ZFIN;Acc:ZDB-GENE-060825-269]	SRR1	124	197	162	251	231	206	6.05458	9.08527	7.35614	16.8609	12.4908	12.2478
ENSDARG00000101260	360.396	356.685	340.729	213.93	237.66	197.123	0.704255	0.000385395	0.00569058	si:ch73-21k16.4	20	46830828	46866934	-	6332	protein_coding	si:ch73-21k16.4 [Source:ZFIN;Acc:ZDB-GENE-081031-96]	G-patch	404	420	404	168	235	172	4.33653	4.25813	4.03288	2.48092	2.79347	2.24811
ENSDARG00000090237	16821.8	8754.92	5996.49	20309.3	19180.7	35310.3	-1.24436	0.000385694	0.00569058	zp2.3	20	54295213	54297047	+	1352	protein_coding	zona pellucida glycoprotein 2, tandem duplicate 3 [Source:ZFIN;Acc:ZDB-GENE-010622-2]	Zona_pellucida	18857	10309	7110	15949	18966	30810	947.976	489.498	332.405	1103.07	1055.89	1886.02
novel.4367	419.273	264.966	523.744	828.978	1035.59	601.684	-1.03005	0.000390572	0.00575801	-	CHR_ALT_CTG4_1_14	73653983	73664490	+	1614	-	-	-	470	312	621	651	1024	525	19.7923	12.4097	24.3199	37.7157	47.7545	26.9207
ENSDARG00000068981	330.958	319.318	254.703	134.98	205.298	104.292	1.02202	0.000393499	0.0057966	glceb	7	33372680	33444000	+	4925	protein_coding	glucuronic acid epimerase b [Source:ZFIN;Acc:ZDB-GENE-040630-8]	-	371	376	302	106	203	91	5.11999	4.90109	3.87592	2.01254	3.10247	1.5292
ENSDARG00000032296	987.521	846.703	734.591	1740.73	1094.25	1700.76	-0.819873	0.000394446	0.00580599	pomp	21	40712757	40717678	-	716	protein_coding	proteasome maturation protein [Source:ZFIN;Acc:ZDB-GENE-040801-10]	-	1107	997	871	1367	1082	1484	105.084	89.3908	76.8917	178.526	113.745	171.534
ENSDARG00000093068	23.1938	22.9298	32.0488	1.27339	6.06793	5.73032	2.54965	0.000394955	0.00580637	c3b.1	22	26180184	26236275	-	6026	protein_coding	complement component c3b, tandem duplicate 1 [Source:ZFIN;Acc:ZDB-GENE-030131-2211]	A2M_comp	26	27	38	1	6	5	0.293255	0.287638	0.398592	0.0155173	0.0749445	0.0686706
ENSDARG00000094272	36.5749	30.573	33.7355	122.246	60.6793	76.7863	-1.35952	0.000395093	0.00580637	map3k19	9	23224761	23234064	+	1618	protein_coding	mitogen-activated protein kinase kinase kinase 19 [Source:ZFIN;Acc:ZDB-GENE-081104-140]	-	41	36	40	96	60	67	1.72229	1.42835	1.56263	5.54802	2.7912	3.4271
ENSDARG00000100886	139.163	175.795	185.545	356.55	491.502	217.752	-1.0912	0.000397366	0.00583339	si:dkeyp-97a10.1	16	50953547	50968750	+	893	protein_coding	si:dkeyp-97a10.1 [Source:ZFIN;Acc:ZDB-GENE-131121-449]	V-set	156	207	220	280	486	190	11.8734	14.8809	15.572	29.3192	40.964	17.6089
ENSDARG00000018797	397.863	282.8	428.441	727.107	715.004	531.774	-0.831689	0.000397554	0.00583339	crygmxl1	9	22056172	22057658	-	887	protein_coding	crystallin, gamma MX, like 1 [Source:ZFIN;Acc:ZDB-GENE-050522-392]	Crystall	446	333	508	571	707	464	34.1753	24.1008	36.2005	60.1946	59.9948	43.2937
ENSDARG00000069790	1091	839.909	1057.61	1922.82	1564.51	1400.49	-0.709536	0.00040024	0.00586667	dynll2a	15	16066091	16070731	-	1383	protein_coding	dynein, light chain, LC8-type 2a [Source:ZFIN;Acc:ZDB-GENE-030828-11]	-	1223	989	1254	1510	1547	1222	60.1044	45.9076	57.3125	102.094	84.1949	73.1273
ENSDARG00000070607	3983.98	3697.64	4728.88	6666.21	5841.39	6236.88	-0.594826	0.000400571	0.00586667	mrpl36	19	28284120	28290213	+	2183	protein_coding	mitochondrial ribosomal protein L36 [Source:ZFIN;Acc:ZDB-GENE-060503-821]	-	4466	4354	5607	5235	5776	5442	139.049	128.04	162.35	224.237	199.155	206.317
ENSDARG00000102615	242.643	207.217	179.642	365.464	341.827	348.404	-0.746062	0.000400763	0.00586667	fra10ac1	12	5156332	5188413	-	1424	protein_coding	FRA10A associated CGG repeat 1 [Source:ZFIN;Acc:ZDB-GENE-041010-95]	-	272	244	213	287	338	304	12.9826	11	9.45462	18.8459	17.8659	17.6683
ENSDARG00000059412	136.487	219.107	237.836	303.067	437.902	419.46	-0.967926	0.000402065	0.00588115	zgc:111976	24	1023839	1036384	+	2076	protein_coding	zgc:111976 [Source:ZFIN;Acc:ZDB-GENE-050522-332]	-	153	258	282	238	433	366	5.00917	7.97817	8.5861	10.72	15.6992	14.591
ENSDARG00000104654	0	0	0	7.64035	20.2264	2.29213	-5.99473	0.000402922	1	leap2	7	51752239	51757085	-	3082	protein_coding	liver-expressed antimicrobial peptide 2 [Source:ZFIN;Acc:ZDB-GENE-081022-131]	-	0	0	0	6	20	2	0	0	0	0.182039	0.488444	0.0537066
ENSDARG00000097613	33.0066	38.2163	21.9281	87.8641	69.7812	73.3481	-1.30879	0.000403244	0.00589088	igfn1.3	6	46843592	46875310	-	7605	protein_coding	immunoglobulin-like and fibronectin type III domain containing 1, tandem duplicate 3 [Source:ZFIN;Acc:ZDB-GENE-131122-44]	I-set	37	45	26	69	69	64	0.330677	0.379861	0.216097	0.848389	0.682916	0.696484
ENSDARG00000102748	17.8414	21.2313	22.7715	57.3027	44.4981	68.7639	-1.46017	0.00040336	0.00589088	CABZ01074745.1	KN149951.1	442	4132	+	345	protein_coding	-	-	20	25	27	45	44	60	3.94015	4.65192	4.94674	12.1966	9.59956	14.3934
ENSDARG00000077291	9868.08	8889.1	8466.78	16137.7	11661.5	14647.9	-0.640739	0.00040593	0.0059238	rps2	3	18398876	18403179	+	1453	protein_coding	ribosomal protein S2 [Source:ZFIN;Acc:ZDB-GENE-040426-2454]	-	11062	10467	10039	12673	11531	12781	517.452	462.453	436.716	815.566	597.336	727.997
novel.3668	279.218	345.645	302.776	790.777	418.687	550.111	-0.922064	0.000406431	0.00592581	-	CHR_ALT_CTG22_2_3	24236083	24246096	+	911	-	PF01088:Ubiquitin carboxyl-terminal hydrolase, family 1	-	313	407	359	621	414	480	23.3522	28.6805	24.9087	63.7409	34.2058	43.6067
ENSDARG00000055389	84.7466	98.5131	91.0859	34.3816	45.5095	11.4606	1.58141	0.000406701	0.00592581	si:dkey-67c22.2	9	35832294	35842375	+	5294	protein_coding	si:dkey-67c22.2 [Source:ZFIN;Acc:ZDB-GENE-030131-5845]	-	95	116	108	27	45	10	1.21967	1.40665	1.28948	0.476897	0.639803	0.156331
ENSDARG00000040971	214.097	309.127	445.309	603.588	771.638	556.987	-0.996409	0.000407546	0.00593351	zgc:92606	16	12265158	12276225	+	1075	protein_coding	zgc:92606 [Source:ZFIN;Acc:ZDB-GENE-040718-462]	-	240	364	528	474	763	486	15.1742	21.7372	31.0456	41.2302	53.4237	37.4161
ENSDARG00000089361	107.94	124.84	138.316	206.29	243.728	209.73	-0.830804	0.000408944	0.00594922	wu:fb59d01	10	2587234	2595731	+	1115	protein_coding	wu:fb59d01 [Source:ZFIN;Acc:ZDB-GENE-030131-1098]	Kunitz_BPTI	121	147	164	162	241	183	7.37585	8.46357	9.29701	13.5858	16.269	13.5833
ENSDARG00000016448	8.9207	2.54775	10.1207	15.2807	33.3736	76.7863	-2.54172	0.00040934	0.00595037	vtg3	11	7359496	7380688	-	4396	protein_coding	vitellogenin 3, phosvitinless [Source:ZFIN;Acc:ZDB-GENE-991019-2]	Vitellogenin_N	10	3	12	12	33	67	0.154612	0.0438101	0.172543	0.255252	0.565033	1.26138
ENSDARG00000075435	225.694	231.845	301.09	122.246	163.834	122.629	0.889608	0.000415436	0.0060343	akap11	9	17971935	18006632	+	14219	protein_coding	A kinase (PRKA) anchor protein 11 [Source:ZFIN;Acc:ZDB-GENE-090804-1]	-	253	273	357	96	162	107	1.20935	1.23255	1.58699	0.631317	0.857558	0.622795
ENSDARG00000063417	421.057	430.57	463.864	278.873	294.294	208.584	0.750405	0.000415814	0.0060351	erf	19	6141913	6193448	-	4905	protein_coding	Ets2 repressor factor [Source:ZFIN;Acc:ZDB-GENE-010724-17]	Ets	472	507	550	219	291	182	6.5404	6.6356	7.08758	4.17494	4.46552	3.07088
ENSDARG00000094850	2321.17	2147.75	3334.76	4693.72	3712.56	5065.61	-0.787607	0.000417701	0.0060578	si:dkey-88l16.5	10	15024772	15031420	+	1294	protein_coding	si:dkey-88l16.5 [Source:ZFIN;Acc:ZDB-GENE-091204-332]	-	2602	2529	3954	3686	3671	4420	136.67	125.466	193.142	266.358	213.534	282.695
novel.859	74.9339	48.4073	61.5673	124.792	131.472	121.483	-1.03219	0.000419513	0.00607936	-	2	58270873	58340335	-	2495	-	-	-	84	57	73	98	130	106	2.28829	1.46661	1.84938	3.67283	3.92184	3.51614
ENSDARG00000035871	200.716	181.74	152.653	292.88	276.091	514.583	-1.01796	0.000423762	0.00613619	rpl30	19	32855139	32860780	+	681	protein_coding	ribosomal protein L30 [Source:ZFIN;Acc:ZDB-GENE-030131-8657]	-	225	214	181	230	273	449	22.4562	20.1733	16.7999	31.581	30.174	54.5669
ENSDARG00000086808	192.687	225.901	215.064	84.0439	106.189	139.82	0.939203	0.00042735	0.00617967	ddhd1a	17	50655619	50691398	+	7350	protein_coding	DDHD domain containing 1a [Source:ZFIN;Acc:ZDB-GENE-111020-16]	-	216	266	255	66	105	122	1.99741	2.3233	2.19294	0.839657	1.07528	1.37373
novel.4714	328.282	385.56	247.956	653.25	438.913	724.313	-0.916634	0.000427424	0.00617967	-	CHR_ALT_CTG5_2_15	69796960	69805695	-	1933	-	PF11461:Rab interacting lysosomal protein	-	368	454	294	513	434	632	12.9395	15.0777	9.61368	24.8159	16.8996	27.0592
novel.194	1132.04	1063.26	1272.67	654.524	819.17	760.987	0.633264	0.000429446	0.00620411	-	11	23584945	23592937	-	2925	-	PF10488:Phosphatase-1 catalytic subunit binding region	-	1269	1252	1509	514	810	664	29.4875	27.4783	32.609	16.4317	20.8438	18.7876
ENSDARG00000075812	105.264	166.453	144.219	59.8494	73.8265	65.3257	1.06137	0.000431882	0.00623449	kcnt2	2	12019341	12079718	-	3671	protein_coding	potassium channel, subfamily T, member 2 [Source:ZFIN;Acc:ZDB-GENE-130530-783]	Ion_trans_2	118	196	171	47	73	57	2.18474	3.42754	2.94433	1.19718	1.49677	1.28505
ENSDARG00000092870	419.273	364.328	548.202	823.885	704.891	716.29	-0.752849	0.000433674	0.00625102	BX936337.1	9	30245637	30248034	-	827	lincRNA	-	-	470	429	650	647	697	625	38.6273	33.3014	49.6801	73.155	63.4373	62.5468
ENSDARG00000069332	25.87	18.6835	39.6393	114.605	78.8831	52.719	-1.54495	0.000433695	0.00625102	tmem72	13	30704361	30713236	-	907	protein_coding	transmembrane protein 72 [Source:ZFIN;Acc:ZDB-GENE-090313-175]	-	29	22	47	90	78	46	2.17316	1.55714	3.2754	9.27855	6.47299	4.1974
ENSDARG00000007320	13132.2	11352.8	11180.8	19386.1	16076	17440.8	-0.568783	0.000437606	0.00630254	rpl7	2	30177476	30182353	-	1039	protein_coding	ribosomal protein L7 [Source:ZFIN;Acc:ZDB-GENE-030131-8654]	-	14721	13368	13257	15224	15896	15218	962.994	825.965	806.499	1370.12	1151.57	1212.19
ENSDARG00000088923	1977.72	2192.76	1034.84	4470.88	2159.17	5377.34	-1.20578	0.000438984	0.00631752	si:ch211-12h2.8	22	25611415	25612680	-	652	protein_coding	si:ch211-12h2.8 [Source:ZFIN;Acc:ZDB-GENE-091118-43]	-	2217	2582	1227	3511	2135	4692	231.111	254.226	118.952	503.533	246.472	595.581
ENSDARG00000008155	389.835	440.761	371.934	262.319	238.672	248.696	0.682587	0.000439851	0.00632513	sms	21	25399133	25416391	-	1997	protein_coding	spermine synthase [Source:ZFIN;Acc:ZDB-GENE-040625-150]	-	437	519	441	206	236	217	14.8732	16.684	13.9584	9.64571	8.89511	8.99315
ENSDARG00000063252	464.768	439.062	503.503	248.311	336.77	260.157	0.733383	0.000440738	0.00633303	prcc	19	7506380	7540094	+	4820	protein_coding	papillary renal cell carcinoma (translocation-associated) [Source:ZFIN;Acc:ZDB-GENE-070717-1]	-	521	517	597	195	333	227	7.3467	6.8858	7.82892	3.78297	5.20014	3.89771
ENSDARG00000006397	603.039	545.219	532.178	357.823	386.325	279.64	0.714266	0.000441761	0.00634286	laptm4a	20	43775793	43786515	-	2081	protein_coding	lysosomal protein transmembrane 4 alpha [Source:ZFIN;Acc:ZDB-GENE-030131-1024]	-	676	642	631	281	382	244	22.0788	19.805	19.166	12.6264	13.8168	9.70394
ENSDARG00000033949	560.22	509.55	657.843	946.13	849.51	893.931	-0.638206	0.000443699	0.00636581	fbxo16	20	35208020	35254641	+	1915	protein_coding	F-box protein 16 [Source:ZFIN;Acc:ZDB-GENE-041015-747]	-	628	600	780	743	840	780	22.2891	20.1138	25.7454	36.2798	33.0163	33.7098
ENSDARG00000042557	727.929	774.516	775.074	516.997	507.683	508.853	0.570782	0.000444295	0.00636948	rnf144ab	20	29836276	29864530	-	2416	protein_coding	ring finger protein 144ab [Source:ZFIN;Acc:ZDB-GENE-040718-486]	IBR	816	912	919	406	502	444	22.9559	24.2331	24.0432	15.7135	15.6396	15.2095
ENSDARG00000100573	678.865	640.335	802.062	443.141	487.457	354.134	0.722996	0.000448393	0.00642331	ckap2l	5	13549603	13561074	+	3164	protein_coding	cytoskeleton associated protein 2-like [Source:ZFIN;Acc:ZDB-GENE-030131-6690]	-	761	754	951	348	482	309	16.3474	15.2984	18.9985	10.2846	11.4664	8.08262
ENSDARG00000068586	198.932	157.111	99.5198	426.586	246.762	303.707	-1.09994	0.000450433	0.0064476	CDHR2	14	50839282	50892442	-	3929	protein_coding	cadherin related family member 2 [Source:HGNC Symbol;Acc:HGNC:18231]	Cadherin	223	185	118	335	244	265	3.85766	3.02274	1.89834	7.97275	4.67439	5.58205
novel.3548	0	0	0.843388	2.54678	25.283	13.7528	-5.49835	0.000451547	1	-	CHR_ALT_CTG22_1_11	24893217	24897326	-	1980	-	PF09172:Domain of unknown function (DUF1943)|PF01347:Lipoprotein amino terminal region	Vitellogenin_N	0	0	1	2	25	12	0	0	0.0319234	0.0944517	0.950369	0.501587
ENSDARG00000082789	40.1431	24.6283	43.0128	129.886	47.5321	150.134	-1.60081	0.000454944	0.00650719	NC_002333.18	MT	6283	6354	-	72	Mt_tRNA	-	-	45	29	51	102	47	131	42.4797	25.8569	44.7726	132.469	49.1341	150.581
ENSDARG00000014587	365.749	285.348	475.671	126.066	228.559	199.415	1.02121	0.000457471	0.00653834	slc38a5b	8	23579974	23612462	-	4065	protein_coding	solute carrier family 38, member 5b [Source:ZFIN;Acc:ZDB-GENE-040718-395]	Aa_trans	410	336	564	99	226	174	6.85528	5.30627	8.76986	2.2773	4.18471	3.54257
ENSDARG00000019339	825.165	764.325	1189.18	1685.97	1524.06	1466.96	-0.750965	0.000457979	0.00654061	uxt	8	8699085	8704430	+	1016	protein_coding	ubiquitously-expressed, prefoldin-like chaperone [Source:ZFIN;Acc:ZDB-GENE-040912-118]	-	925	900	1410	1324	1507	1280	61.8799	56.8669	87.7202	121.854	111.644	104.267
ENSDARG00000035146	1040.15	935.025	1119.18	1561.18	1477.54	1533.43	-0.563109	0.000459556	0.00655813	polr2j	5	61459422	61465028	+	631	protein_coding	polymerase (RNA) II (DNA directed) polypeptide J [Source:ZFIN;Acc:ZDB-GENE-050522-120]	-	1166	1101	1327	1226	1461	1338	125.595	112.013	132.928	181.68	174.276	175.492
ENSDARG00000101726	249.78	202.971	233.619	85.3173	138.551	134.09	0.934763	0.000462925	0.00660118	si:ch211-93f2.1	25	30385691	30429750	-	3286	protein_coding	si:ch211-93f2.1 [Source:ZFIN;Acc:ZDB-GENE-041014-96]	COesterase	280	239	277	67	137	117	5.79151	4.66919	5.32827	1.90657	3.13813	2.94679
ENSDARG00000018162	123.998	142.674	135.786	53.4825	81.917	63.0336	1.01418	0.000465767	0.00663295	ctnnal1	19	34751687	34873566	-	2432	protein_coding	catenin (cadherin-associated protein), alpha-like 1 [Source:ZFIN;Acc:ZDB-GENE-060503-507]	-	139	168	161	42	81	55	3.88466	4.43462	4.18443	1.61484	2.50691	1.87167
ENSDARG00000059048	573.601	499.359	680.614	888.828	1201.45	867.571	-0.754821	0.000465997	0.00663295	mpzl1l	10	213878	223885	+	925	protein_coding	myelin protein zero-like 1 like [Source:ZFIN;Acc:ZDB-GENE-050417-455]	V-set	643	588	807	698	1188	757	47.2466	40.8081	55.145	70.56	96.6701	67.7305
ENSDARG00000057064	264.945	259.021	451.213	524.638	590.612	795.369	-0.970203	0.000466216	0.00663295	enpep	13	12543634	12581388	-	3090	protein_coding	glutamyl aminopeptidase [Source:ZFIN;Acc:ZDB-GENE-050309-218]	-	297	305	535	412	584	694	6.5328	6.33654	10.9438	12.4676	14.2256	18.5879
ENSDARG00000100468	165.925	135.88	176.268	431.68	199.23	372.471	-1.06762	0.000467732	0.00664946	znf1182	22	1846147	1849410	+	631	protein_coding	zinc finger protein 1182 [Source:ZFIN;Acc:ZDB-GENE-050208-623]	-	186	160	209	339	197	325	20.0348	16.278	20.9359	50.236	23.4993	42.6269
ENSDARG00000056483	104.372	104.458	140.002	50.9357	65.7359	44.6965	1.10833	0.000469263	0.00666617	ssbp4	22	20951211	21046843	-	5936	protein_coding	single stranded DNA binding protein 4 [Source:ZFIN;Acc:ZDB-GENE-030131-469]	-	117	123	166	40	65	39	1.33966	1.33022	1.76762	0.630102	0.824208	0.543752
ENSDARG00000039697	29.4383	34.8193	29.5186	109.512	53.6	79.0785	-1.36329	0.000472391	0.00670551	shtn1	17	21311401	21368775	-	1945	protein_coding	shootin 1 [Source:ZFIN;Acc:ZDB-GENE-121127-1]	-	33	41	35	86	53	69	1.15318	1.35324	1.13743	4.13451	2.05104	2.93602
ENSDARG00000099213	1729.72	1663.68	1760.99	1139.69	1282.36	1009.68	0.586524	0.000472931	0.00670809	glyr1	3	36441306	36458165	-	3433	protein_coding	glyoxylate reductase 1 homolog (Arabidopsis) [Source:ZFIN;Acc:ZDB-GENE-041121-5]	NAD_binding_2	1939	1959	2088	895	1268	881	38.3889	36.6329	38.4442	24.3778	27.8012	21.2389
ENSDARG00000042969	2155.24	1821.64	2344.62	1126.95	1580.7	1017.71	0.762343	0.000473404	0.00670973	znf1035	16	25011994	25038855	+	9208	protein_coding	zinc finger protein 1035 [Source:ZFIN;Acc:ZDB-GENE-050309-241]	-	2416	2145	2780	885	1563	888	17.8334	14.9545	19.0833	8.98717	12.7765	7.98138
novel.763	9.81277	8.4925	10.1207	39.4752	24.2717	41.2583	-1.88096	0.000475863	0.00673948	-	19	41385952	41399320	-	788	-	-	-	11	10	12	31	24	36	0.948786	0.814676	0.962563	3.67858	2.29246	3.781
ENSDARG00000098099	16.0573	13.588	12.6508	29.288	63.7132	45.8426	-1.72243	0.000477674	0.00676001	zgc:64065	6	9155252	9161393	+	3007	protein_coding	zgc:64065 [Source:ZFIN;Acc:ZDB-GENE-040426-1355]	PI-PLC-X	18	16	15	23	63	40	0.406856	0.341584	0.315306	0.71522	1.57697	1.10092
ENSDARG00000029003	1156.12	1445.42	964.836	1573.91	2330.08	2339.12	-0.808087	0.00047977	0.00678223	eif1axa	5	24002598	24008997	-	950	protein_coding	eukaryotic translation initiation factor 1A, X-linked, a [Source:ZFIN;Acc:ZDB-GENE-041010-185]	-	1296	1702	1144	1236	2304	2041	92.7221	115.013	76.1161	121.658	182.548	177.807
novel.326	48.1718	28.8745	59.0372	96.7778	127.426	97.4155	-1.24291	0.000480297	0.00678223	-	13	38613087	38619826	-	1460	-	-	-	54	34	70	76	126	85	2.51387	1.49499	3.03054	4.8675	6.49584	4.81833
ENSDARG00000079843	67.7973	78.9803	44.6996	357.823	63.7132	210.876	-1.72144	0.000480331	0.00678223	si:dkey-234i14.9	25	37289088	37317174	+	1270	protein_coding	si:dkey-234i14.9 [Source:ZFIN;Acc:ZDB-GENE-131120-152]	C1-set	76	93	53	281	63	184	4.06735	4.701	2.63783	20.6894	3.73383	11.9907
ENSDARG00000070407	479.042	398.298	716.88	1065.83	956.71	866.425	-0.857405	0.000481918	0.00679951	fam206a	19	34742706	34746878	+	964	protein_coding	family with sequence similarity 206, member A [Source:ZFIN;Acc:ZDB-GENE-060503-602]	-	537	469	850	837	946	756	37.8616	31.2325	55.7335	81.1883	73.8638	64.9045
ENSDARG00000111747	213.205	274.308	253.016	426.586	358.008	451.55	-0.738044	0.000482662	0.00680487	bloc1s5	24	7988458	7995960	-	4775	protein_coding	biogenesis of lysosomal organelles complex-1, subunit 5, muted [Source:ZFIN;Acc:ZDB-GENE-030131-3502]	-	239	323	300	335	354	394	3.40194	4.3425	3.9712	6.56019	5.58017	6.82894
ENSDARG00000030139	1946.5	1783.43	2177.63	3023.03	2877.21	2787.23	-0.556303	0.000483866	0.00681672	sdhdb	15	21684435	21692630	-	1481	protein_coding	succinate dehydrogenase complex, subunit D, integral membrane protein b [Source:ZFIN;Acc:ZDB-GENE-040822-17]	-	2182	2100	2582	2374	2845	2432	100.139	91.028	110.198	149.889	144.592	135.906
ENSDARG00000101652	11021.5	10726	16510.2	20305.5	21354	21276.7	-0.718136	0.000485534	0.00683508	haus6	7	59156413	59165640	-	3355	protein_coding	HAUS augmin-like complex, subunit 6 [Source:ZFIN;Acc:ZDB-GENE-030131-5517]	-	12355	12630	19576	15946	21115	18565	250.295	241.669	368.813	444.431	473.714	457.965
ENSDARG00000087238	662.808	561.355	754.833	411.306	414.642	418.314	0.669454	0.000486161	0.00683876	si:ch211-161h7.4	24	20892782	20908395	-	4567	protein_coding	si:ch211-161h7.4 [Source:ZFIN;Acc:ZDB-GENE-091118-108]	-	743	661	895	323	410	365	11.0576	9.2914	12.387	6.61328	6.75726	6.61442
ENSDARG00000053805	830.517	773.667	975.8	1329.42	1402.7	1215.97	-0.613865	0.000489729	0.00688379	trub1	12	30036425	30043906	-	1205	protein_coding	TruB pseudouridine (psi) synthase family member 1 [Source:ZFIN;Acc:ZDB-GENE-080723-73]	-	931	911	1157	1044	1387	1061	52.5127	48.5336	60.6905	81.0137	86.6377	72.8716
ENSDARG00000087793	148.976	174.946	183.015	73.8568	96.0755	98.5616	0.914071	0.000491728	0.0069067	si:dkey-54n8.2	15	25576809	25584888	-	2531	protein_coding	si:dkey-54n8.2 [Source:ZFIN;Acc:ZDB-GENE-131121-569]	-	167	206	217	58	95	86	4.48462	5.225	5.41928	2.1428	2.8252	2.81214
ENSDARG00000096849	460.308	501.907	320.488	928.303	579.487	873.301	-0.8918	0.000497525	0.00698287	si:dkey-16p21.8	3	32325143	32337695	-	815	protein_coding	si:dkey-16p21.8 [Source:ZFIN;Acc:ZDB-GENE-131121-428]	-	516	591	380	729	573	762	43.0322	46.5523	29.4714	83.6402	52.9194	77.3798
ENSDARG00000068965	396.079	315.921	336.512	210.11	223.502	202.853	0.719311	0.000499235	0.00700164	nrip1a	15	29662401	29713359	+	4573	protein_coding	nuclear receptor interacting protein 1a [Source:ZFIN;Acc:ZDB-GENE-040723-8]	-	444	372	399	165	221	177	6.59908	5.22219	5.51501	3.37387	3.63755	3.20333
ENSDARG00000005274	33.0066	60.2968	153.497	252.132	209.343	262.449	-1.55093	0.000499901	0.00700572	rad52	25	21098675	21115213	+	2434	protein_coding	RAD52 homolog, DNA repair protein [Source:ZFIN;Acc:ZDB-GENE-050731-10]	-	37	71	182	198	207	229	1.0332	1.87262	4.72634	7.60658	6.40129	7.78655
ENSDARG00000045886	157.896	165.604	188.919	81.4971	110.234	67.6178	0.978543	0.000500857	0.00701387	slc38a2	4	1600034	1617897	+	5401	protein_coding	solute carrier family 38, member 2 [Source:ZFIN;Acc:ZDB-GENE-030131-9659]	Aa_trans	177	195	224	64	109	59	2.22741	2.31778	2.62149	1.10803	1.51904	0.904083
ENSDARG00000097057	2509.39	1908.27	2805.11	3840.55	3609.41	3999.77	-0.664657	0.000503235	0.00704191	fxyd6l	16	24601140	24642815	-	1275	protein_coding	FXYD domain containing ion transport regulator 6 like [Source:ZFIN;Acc:ZDB-GENE-071205-8]	-	2813	2247	3326	3016	3569	3490	149.955	113.137	164.887	221.19	210.695	226.54
ENSDARG00000040290	1432.66	1064.96	1294.6	2143.12	1733.4	2119.07	-0.660689	0.000505132	0.00706318	pon3.2	16	24662252	24668620	-	1132	protein_coding	paraoxonase 3, tandem duplicate 2 [Source:ZFIN;Acc:ZDB-GENE-071004-70]	-	1606	1254	1535	1683	1714	1849	96.4275	71.1151	85.7109	139.022	113.968	135.183
ENSDARG00000104043	137.379	161.358	236.149	374.377	294.294	338.089	-0.91087	0.000507703	0.00709382	gng10	5	2680455	2689753	-	1343	protein_coding	guanine nucleotide binding protein (G protein), gamma 10 [Source:ZFIN;Acc:ZDB-GENE-091020-1]	-	154	190	280	294	291	295	7.79375	9.08215	13.1782	20.4699	16.3093	18.1793
ENSDARG00000057688	818.028	753.285	919.293	506.81	576.453	539.797	0.617169	0.000510595	0.00712891	ical1	6	12870744	12912606	-	3141	protein_coding	islet cell autoantigen 1-like [Source:ZFIN;Acc:ZDB-GENE-030910-4]	Arfaptin	917	887	1090	398	570	471	19.8428	18.1287	21.9348	11.8484	13.6592	12.4103
ENSDARG00000114534	20.5176	22.9298	26.9884	95.5044	40.4528	67.6178	-1.52444	0.0005129	0.00715576	zgc:165555	25	35113580	35113891	-	312	protein_coding	zgc:165555 [Source:ZFIN;Acc:ZDB-GENE-070620-17]	-	23	27	32	75	40	59	5.01043	5.55546	6.48291	22.4777	9.6499	15.6505
ENSDARG00000020893	351.476	209.765	207.474	138.8	136.528	77.9324	1.1213	0.000513471	0.00715839	slc25a55a	6	49095636	49107046	+	3164	protein_coding	solute carrier family 25, member 55a [Source:ZFIN;Acc:ZDB-GENE-040426-2745]	Mito_carr	394	247	246	109	135	68	8.46372	5.01154	4.91443	3.22133	3.21155	1.7787
ENSDARG00000005738	613.744	596.174	695.795	1123.13	820.182	1151.8	-0.698982	0.000514008	0.00716054	rpf1	11	16094661	16115804	-	1617	protein_coding	ribosome production factor 1 homolog [Source:ZFIN;Acc:ZDB-GENE-040625-177]	-	688	702	825	882	811	1005	28.9188	27.8701	32.2491	51.0039	37.751	51.4383
ENSDARG00000069852	188.227	171.549	193.136	510.63	281.147	289.954	-0.966249	0.000515361	0.00717406	lipt2	15	4957784	4969525	-	1530	protein_coding	lipoyl(octanoyl) transferase 2 [Source:ZFIN;Acc:ZDB-GENE-060312-18]	BPL_LipA_LipB	211	202	229	401	278	253	9.3733	8.47561	9.46059	24.5074	13.6764	13.6855
ENSDARG00000039007	11479.2	11104.8	9310.16	17468.4	14094.8	16667.2	-0.596622	0.000516702	0.00718317	eno3	23	44611864	44625579	+	4120	protein_coding	enolase 3, (beta, muscle) [Source:ZFIN;Acc:ZDB-GENE-031006-5]	-	12868	13076	11039	13718	13937	14543	212.283	203.746	169.358	311.343	254.618	292.137
ENSDARG00000020711	9612.05	12224.1	9375.1	28857.6	15240.6	15263.3	-0.927417	0.000516783	0.00718317	rrm2	20	29492469	29499426	-	2448	protein_coding	ribonucleotide reductase M2 polypeptide [Source:ZFIN;Acc:ZDB-GENE-990415-25]	-	10775	14394	11116	22662	15070	13318	299.163	377.469	287.02	865.629	463.361	450.254
ENSDARG00000031981	377.346	253.926	255.547	648.157	552.181	425.19	-0.874208	0.00052041	0.00722821	pcbd1	13	25720969	25726534	+	820	protein_coding	pterin-4 alpha-carbinolamine dehydratase/dimerization cofactor of hepatocyte nuclear factor 1 alpha [Source:ZFIN;Acc:ZDB-GENE-040426-1787]	-	423	299	303	509	546	371	35.0613	23.4082	23.3562	58.0429	50.1183	37.4447
ENSDARG00000076962	777.885	628.445	865.316	455.874	520.83	375.909	0.747367	0.000521582	0.00723466	gdpd5b	15	29387910	29484512	+	6529	protein_coding	glycerophosphodiester phosphodiesterase domain containing 5b [Source:ZFIN;Acc:ZDB-GENE-030131-6028]	-	872	740	1026	358	515	328	9.07761	7.27606	9.93288	5.12721	5.93715	4.15774
novel.2946	61.5528	39.9148	114.701	122.246	176.981	316.314	-1.50981	0.000521894	0.00723466	-	CHR_ALT_CTG17_1_9	20270161	20283911	+	1744	-	-	-	69	47	136	96	175	276	2.68908	1.73006	4.92909	5.14719	7.55282	13.0976
ENSDARG00000088202	16.0573	23.779	12.6508	48.3889	63.7132	43.5505	-1.57072	0.000522033	0.00723466	sh3d19	1	24376698	24462691	-	5439	protein_coding	SH3 domain containing 19 [Source:ZFIN;Acc:ZDB-GENE-050522-481]	SH3_1	18	28	15	38	63	38	0.224934	0.330484	0.17432	0.653295	0.871845	0.578222
ENSDARG00000086452	52.6321	25.4775	37.1091	6.36696	10.1132	12.6067	1.97653	0.000522962	0.00724217	dthd1	7	50796422	50818874	+	2965	protein_coding	death domain containing 1 [Source:ZFIN;Acc:ZDB-GENE-140106-180]	-	59	30	44	5	10	11	1.35247	0.649542	0.937999	0.157685	0.253859	0.307042
novel.2457	27.6542	17.8343	48.9165	115.879	110.234	56.1572	-1.57911	0.000524598	0.00725946	-	CHR_ALT_CTG14_1_1	8456506	8472019	+	1837	-	-	-	31	21	58	91	109	49	1.14698	0.733873	1.99569	4.63209	4.46617	2.20758
ENSDARG00000055175	40.1431	29.7238	43.8562	122.246	73.8265	77.9324	-1.26488	0.000525299	0.00726379	c1qtnf6a	3	25216790	25222662	+	1411	protein_coding	C1q and TNF related 6a [Source:ZFIN;Acc:ZDB-GENE-080108-3]	Collagen	45	35	52	96	73	68	2.16764	1.5924	2.32944	6.36194	3.89416	3.98852
ENSDARG00000041665	940.242	842.456	915.076	641.79	566.34	600.538	0.57743	0.000529487	0.00731629	mkrn1	4	12292274	12307834	+	3473	protein_coding	makorin, ring finger protein, 1 [Source:ZFIN;Acc:ZDB-GENE-020213-1]	-	1054	992	1085	504	560	524	20.6271	18.3366	19.7469	13.5697	12.1367	12.487
ENSDARG00000095185	122.214	136.729	266.511	446.961	287.215	418.314	-1.13165	0.000537955	0.00742783	si:ch211-274p24.2	21	39292266	39299116	+	1099	protein_coding	si:ch211-274p24.2 [Source:ZFIN;Acc:ZDB-GENE-050309-265]	-	137	161	316	351	284	365	8.47275	9.40457	18.1746	29.8645	19.4508	27.4869
ENSDARG00000034852	446.035	575.792	477.358	800.964	703.88	905.391	-0.684499	0.000539727	0.0074468	nt5c2l1	10	17460358	17484764	-	2682	protein_coding	5'-nucleotidase, cytosolic II, like 1 [Source:ZFIN;Acc:ZDB-GENE-031006-8]	-	500	678	566	629	696	790	12.6711	16.2286	13.3393	21.9299	19.533	24.378
ENSDARG00000039887	2662.83	2928.22	2180.16	5450.12	3204.88	4937.25	-0.806407	0.00054025	0.00744853	c1qbp	5	3914403	3927763	-	1172	protein_coding	complement component 1, q subcomponent binding protein [Source:ZFIN;Acc:ZDB-GENE-050417-408]	-	2985	3448	2585	4280	3169	4308	173.108	188.865	139.414	341.477	203.522	304.213
ENSDARG00000093016	6.24449	11.8895	10.1207	33.1082	26.2944	48.1347	-1.92342	0.000541114	0.00745207	CR847870.1	22	12557663	12558261	+	292	processed_transcript	-	-	7	14	12	26	26	42	1.62936	3.07791	2.5976	8.32598	6.70206	11.9041
ENSDARG00000028431	1241.76	1281.52	1260.87	798.417	953.676	756.403	0.592494	0.000541303	0.00745207	adnp2b	19	20785724	20792473	+	4838	protein_coding	ADNP homeobox 2b [Source:ZFIN;Acc:ZDB-GENE-030131-5930]	-	1392	1509	1495	627	943	660	19.5558	20.0232	19.5321	12.1184	14.6711	11.2904
ENSDARG00000059125	2845.7	2555.39	3265.6	1594.29	2187.49	1464.67	0.723759	0.000543785	0.00747763	prkacbb	2	1594344	1622641	-	5263	protein_coding	protein kinase, cAMP-dependent, catalytic, beta b [Source:ZFIN;Acc:ZDB-GENE-050904-4]	Pkinase	3190	3009	3872	1252	2163	1278	41.1964	36.7028	46.5025	22.2442	30.9343	20.0968
novel.1892	210.528	205.519	193.136	359.097	367.11	284.224	-0.730335	0.000544088	0.00747763	-	CHR_ALT_CTG10_1_1	4970362	4974839	+	577	-	PF05347:Complex 1 protein (LYR family)	-	236	242	229	282	363	248	27.7996	26.9247	25.0861	45.7002	47.3531	35.5718
ENSDARG00000062636	797.51	843.306	888.088	523.364	619.94	513.437	0.609348	0.000544358	0.00747763	fem1b	25	1335530	1340562	+	3378	protein_coding	fem-1 homolog b (C. elegans) [Source:ZFIN;Acc:ZDB-GENE-071009-3]	-	894	993	1053	411	613	448	17.9879	18.8712	19.7035	11.377	13.659	10.9761
ENSDARG00000045773	492.423	507.003	686.518	1239.01	778.717	960.402	-0.819984	0.000544881	0.00747933	PYURF	25	17847054	17849574	+	810	protein_coding	zgc:162634 [Source:ZFIN;Acc:ZDB-GENE-050506-109]	-	552	597	814	973	770	838	46.3186	47.3152	63.5205	112.324	71.5523	85.6228
ENSDARG00000086753	187.335	109.553	183.015	273.779	420.71	273.909	-1.01463	0.000545331	0.00748002	gb:bc139872	5	1219187	1223706	+	816	protein_coding	expressed sequence BC139872 [Source:ZFIN;Acc:ZDB-GENE-111013-4]	-	210	129	217	215	416	239	17.4916	10.1487	16.8091	24.6373	38.3726	24.2403
novel.1239	50.848	44.161	86.0256	25.4678	18.2038	17.191	1.57955	0.000545795	0.00748091	-	25	4933019	4950621	+	3119	-	PF13768:von Willebrand factor type A domain|PF08487:Vault protein inter-alpha-trypsin domain	-	57	52	102	20	18	15	1.24211	1.07028	2.06709	0.599597	0.434385	0.398021
ENSDARG00000056213	1200.73	1012.31	1184.12	1874.43	1468.44	2019.37	-0.658236	0.000550625	0.00754136	si:ch73-130a3.4	19	29854223	29860334	+	1282	protein_coding	si:ch73-130a3.4 [Source:ZFIN;Acc:ZDB-GENE-141219-41]	THAP	1346	1192	1404	1472	1452	1762	71.3606	59.6897	69.2235	107.366	85.2504	113.749
ENSDARG00000090993	1307.77	878.125	1069.42	1773.84	1724.3	1688.15	-0.672012	0.000551011	0.00754136	rnf4	14	17566383	17576662	-	3336	protein_coding	ring finger protein 4 [Source:ZFIN;Acc:ZDB-GENE-041008-246]	-	1466	1034	1268	1393	1705	1473	29.8682	19.8978	24.0252	39.0454	38.4694	36.5432
ENSDARG00000045696	375.561	419.53	483.262	895.195	569.374	735.774	-0.782224	0.000553454	0.00756927	mrpl23	25	23777469	23815949	+	1119	protein_coding	mitochondrial ribosomal protein L23 [Source:ZFIN;Acc:ZDB-GENE-040625-12]	-	421	494	573	703	563	642	25.5713	28.3405	32.3667	58.7449	37.8701	47.4827
ENSDARG00000099840	288.139	276.856	274.945	178.275	168.891	170.764	0.698074	0.000557932	0.00762494	lpar1	10	13000370	13064110	+	2796	protein_coding	lysophosphatidic acid receptor 1 [Source:ZFIN;Acc:ZDB-GENE-030616-499]	7tm_1	323	326	326	140	167	149	7.85176	7.48499	7.36978	4.68205	4.4957	4.41041
ENSDARG00000103155	528.105	648.827	632.541	348.909	393.404	406.853	0.654461	0.000560655	0.00765655	ext1a	16	48460873	48573510	+	3820	protein_coding	exostosin glycosyltransferase 1a [Source:ZFIN;Acc:ZDB-GENE-050211-3]	-	592	764	750	274	389	355	10.5332	12.8393	12.41	6.70706	7.66485	7.69122
ENSDARG00000104760	60.6608	70.4878	56.507	21.6477	24.2717	28.6516	1.32951	0.000565675	0.00771948	si:ch211-1i11.3	16	35593785	35644767	+	5015	protein_coding	si:ch211-1i11.3 [Source:ZFIN;Acc:ZDB-GENE-030131-8638]	Pkinase	68	83	67	17	24	25	0.921594	1.06247	0.844458	0.316974	0.360212	0.412572
ENSDARG00000096986	116.861	184.287	256.39	352.73	341.827	435.505	-1.01843	0.000566441	0.00772431	si:dkey-14d8.22	4	5454006	5455596	-	667	protein_coding	si:dkey-14d8.22 [Source:ZFIN;Acc:ZDB-GENE-041210-148]	-	131	217	304	277	338	380	13.3489	20.8855	28.8086	38.8328	38.1424	47.1507
ENSDARG00000043467	525.429	540.973	562.54	1123.13	693.766	922.582	-0.748966	0.000567589	0.00773388	ndufb11	8	14180064	14184423	-	816	protein_coding	NADH dehydrogenase (ubiquinone) 1 beta subcomplex, 11 [Source:ZFIN;Acc:ZDB-GENE-050309-25]	-	589	637	667	882	686	805	49.0599	50.1141	51.6666	101.07	63.2778	81.6462
ENSDARG00000087599	21.4097	18.6835	23.6149	62.3962	37.4189	85.9549	-1.54069	0.000568103	0.00773388	TENM3	14	36454087	36725348	+	15514	protein_coding	si:dkey-237h12.3 [Source:ZFIN;Acc:ZDB-GENE-081027-3]	-	24	22	28	49	37	75	0.105145	0.0910353	0.11408	0.295337	0.179513	0.400099
ENSDARG00000069501	88.3149	82.3773	117.231	30.5614	47.5321	46.9887	1.19687	0.000568708	0.00773388	abhd11	21	25703078	25722834	-	1310	protein_coding	abhydrolase domain containing 11 [Source:ZFIN;Acc:ZDB-GENE-040909-1]	-	99	97	139	24	47	41	5.13648	4.75348	6.70684	1.71311	2.7005	2.59026
ENSDARG00000034941	375.561	360.931	390.489	238.124	251.819	224.629	0.656744	0.000568795	0.00773388	si:dkey-224e22.2	18	44746594	44765515	+	1845	protein_coding	si:dkey-224e22.2 [Source:ZFIN;Acc:ZDB-GENE-061207-59]	-	421	425	463	187	249	196	15.5091	14.7878	15.862	9.47742	10.1583	8.79205
ENSDARG00000010965	4831.45	4705.7	4201.76	7428.97	6109.39	6634.57	-0.554071	0.000572818	0.00778293	psma8	20	18306122	18313864	-	1345	protein_coding	proteasome subunit alpha 8 [Source:ZFIN;Acc:ZDB-GENE-040426-2194]	Proteasome	5416	5541	4982	5834	6041	5789	273.689	264.47	234.129	405.592	338.068	356.214
ENSDARG00000076836	3806.46	3600.82	4315.62	7076.24	4862.43	6893.58	-0.683743	0.000573307	0.00778392	gpx4b	2	56642138	56655769	-	882	protein_coding	glutathione peroxidase 4b [Source:ZFIN;Acc:ZDB-GENE-030410-3]	GSHPx	4267	4240	5117	5557	4808	6015	328.818	308.609	366.709	589.138	410.311	564.413
ENSDARG00000018742	262.269	283.65	221.811	137.526	165.857	138.674	0.794213	0.00057471	0.00779731	psme4b	12	23991276	24053079	+	7392	protein_coding	proteasome activator subunit 4b [Source:ZFIN;Acc:ZDB-GENE-100316-4]	-	294	334	263	108	164	121	2.70325	2.90065	2.24889	1.36618	1.66993	1.35473
ENSDARG00000035427	265.837	253.077	296.873	455.874	374.189	537.504	-0.744502	0.000577485	0.00782924	surf6	5	33275150	33281156	-	1502	protein_coding	surfeit 6 [Source:ZFIN;Acc:ZDB-GENE-040426-1333]	-	298	298	352	358	370	469	13.4849	12.7367	14.8131	22.2873	18.5417	25.8424
ENSDARG00000071203	881.365	754.134	972.427	1324.33	1265.16	1356.94	-0.597541	0.000577985	0.00782924	sptssa	17	9944495	9950911	-	1589	protein_coding	serine palmitoyltransferase, small subunit A [Source:ZFIN;Acc:ZDB-GENE-050320-26]	-	988	888	1153	1040	1251	1184	42.2605	35.8757	45.8648	61.2004	59.2585	61.6677
ENSDARG00000069065	1058.89	743.943	1171.47	2353.23	1328.88	1822.24	-0.887641	0.000578318	0.00782924	btg3	10	28370816	28380928	-	1895	protein_coding	B-cell translocation gene 3 [Source:ZFIN;Acc:ZDB-GENE-031113-19]	-	1187	876	1389	1848	1314	1590	42.5739	29.676	46.3305	91.188	52.192	69.4413
ENSDARG00000004581	1958.09	2235.23	1640.39	1172.79	1330.9	1273.28	0.626912	0.000586846	0.00793896	sel1l	20	26987416	27003298	+	4360	protein_coding	sel-1 suppressor of lin-12-like (C. elegans) [Source:ZFIN;Acc:ZDB-GENE-041001-122]	-	2195	2632	1945	921	1316	1111	34.2176	38.7534	28.1973	19.7523	22.7189	21.0891
novel.4590	8.9207	21.2313	6.74711	75.1301	23.2604	58.4493	-2.08138	0.000587571	0.00794303	-	CHR_ALT_CTG5_1_40	40294928	40472096	+	981	-	PF00025:ADP-ribosylation factor family	Arf	10	25	8	59	23	51	0.692839	1.63599	0.51546	5.62378	1.76472	4.3026
ENSDARG00000063285	2382.72	2250.51	3022.7	4141.07	3723.68	3840.46	-0.612394	0.000588649	0.00795186	ube2t	23	5104743	5108055	+	784	protein_coding	ubiquitin-conjugating enzyme E2T (putative) [Source:ZFIN;Acc:ZDB-GENE-061013-547]	UQ_con	2671	2650	3584	3252	3682	3351	231.558	216.991	288.952	387.864	353.497	353.744
ENSDARG00000037906	552.191	563.902	671.337	942.31	903.11	862.987	-0.599281	0.000592256	0.00799482	alkbh7	3	33918510	33922150	+	1286	protein_coding	alkB homolog 7 [Source:ZFIN;Acc:ZDB-GENE-050417-78]	-	619	664	796	740	893	753	32.7153	33.1465	39.1243	53.8066	52.2671	48.4601
novel.5066	507.588	197.875	169.521	583.214	846.476	679.616	-1.27035	0.000594421	0.00801825	-	CHR_ALT_CTG7_1_15	20463245	20467974	-	1526	-	PF11938:TLR4 regulator and MIR-interacting MSAP	-	569	233	201	458	837	593	25.3431	9.80195	8.32561	28.0644	41.2846	32.1611
novel.1521	4629.84	3712.07	4766.83	7255.79	5857.57	7003.6	-0.617808	0.000594947	0.00801958	-	4	73861235	73868667	-	1037	-	PF13472:GDSL-like Lipase/Acylhydrolase family	-	5190	4371	5652	5698	5792	6111	340.165	270.591	344.507	513.794	420.405	487.712
novel.245	112.401	107.855	188.919	52.2091	35.3962	77.9324	1.30924	0.000596046	0.00802861	-	12	3559578	3570004	-	1748	-	-	-	126	127	224	41	35	68	4.89926	4.66416	8.09992	2.19325	1.50711	3.21957
ENSDARG00000010047	387.158	318.469	431.815	672.351	520.83	711.706	-0.743197	0.000597207	0.00803847	neu3.2	21	21796663	21799292	+	1505	protein_coding	sialidase 3 (membrane sialidase), tandem duplicate 2 [Source:ZFIN;Acc:ZDB-GENE-040801-262]	-	434	375	512	528	515	621	19.5999	15.9958	21.5034	32.8052	25.7566	34.1496
ENSDARG00000016825	0	0	0.843388	0	11.1245	43.5505	-5.88582	0.00059821	1	vtg6	22	24811396	24818066	-	4408	protein_coding	vitellogenin 6 [Source:ZFIN;Acc:ZDB-GENE-001201-5]	Vitellogenin_N	0	0	1	0	11	38	0	0	0.0143395	0	0.187832	0.713464
ENSDARG00000016477	547.731	426.324	427.598	851.899	724.106	679.616	-0.686189	0.000602615	0.00810543	eif4a2	2	7715810	7727248	+	1910	protein_coding	eukaryotic translation initiation factor 4A, isoform 2 [Source:ZFIN;Acc:ZDB-GENE-040426-2802]	DEAD	614	502	507	669	716	593	21.8493	16.8726	16.7783	32.752	28.2161	25.6952
ENSDARG00000092001	12.489	16.985	27.8318	81.4971	42.4755	53.865	-1.62662	0.000604727	0.008128	CR735121.1	9	41445791	41446719	-	705	processed_transcript	-	-	14	20	33	64	42	47	1.34971	1.82118	2.95869	8.4886	4.48413	5.51746
novel.2003	86.5308	89.1713	78.4351	168.088	125.404	204	-0.967368	0.000606684	0.00814845	-	CHR_ALT_CTG10_1_35	40324744	40331117	+	1887	-	PF08718:Glycolipid transfer protein (GLTP)	-	97	105	93	132	124	178	3.49383	3.57214	3.1152	6.54104	4.94615	7.8069
ENSDARG00000036569	149.868	165.604	159.4	257.225	238.672	304.853	-0.753094	0.000609764	0.00818396	bach2a	17	15559046	15742138	+	8559	protein_coding	BTB and CNC homology 1, basic leucine zipper transcription factor 2a [Source:ZFIN;Acc:ZDB-GENE-120525-2]	BTB	168	195	189	202	236	266	1.3341	1.46259	1.39577	2.20685	2.07542	2.57211
novel.4964	231.046	261.569	323.861	611.228	358.008	538.65	-0.883429	0.000611335	0.00819916	-	CHR_ALT_CTG6_2_13	34286755	34293122	+	844	-	-	-	259	308	384	480	354	470	20.8573	23.4271	28.7583	53.1795	31.5703	46.0878
ENSDARG00000043571	578.061	596.174	490.009	341.269	389.359	314.022	0.670865	0.0006132	0.00821828	KIF2A	8	12925385	12948930	+	3733	protein_coding	zgc:103670 [Source:ZFIN;Acc:ZDB-GENE-040912-111]	Kinesin	648	702	581	268	385	274	11.7983	12.0723	9.83768	6.71308	7.76283	6.07467
ENSDARG00000054835	334.526	373.67	527.118	233.031	240.694	230.359	0.811132	0.000614303	0.00822718	ugt5f1	18	1249617	1270220	-	1847	protein_coding	UDP glucuronosyltransferase 5 family, polypeptide F1 [Source:ZFIN;Acc:ZDB-GENE-100406-6]	UDPGT	375	440	625	183	238	201	13.7996	15.2931	21.3889	9.26466	9.69902	9.00657
ENSDARG00000092033	109.725	197.875	86.0256	199.923	247.774	701.392	-1.54558	0.000616645	0.00825264	si:dkey-239h2.3	9	18908721	18911698	-	1257	protein_coding	si:dkey-239h2.3 [Source:ZFIN;Acc:ZDB-GENE-081104-383]	-	123	233	102	157	245	612	6.65076	11.8996	5.12908	11.6791	14.6706	40.2946
ENSDARG00000098391	943.81	851.798	1493.64	2132.93	1844.65	1814.22	-0.81605	0.000620509	0.00829843	psmg3	3	42918846	42920062	+	815	protein_coding	proteasome (prosome, macropain) assembly chaperone 3 [Source:ZFIN;Acc:ZDB-GENE-040718-262]	-	1058	1003	1771	1675	1824	1583	88.2327	79.0049	137.352	192.177	168.455	160.751
ENSDARG00000011571	145.407	160.508	309.524	87.8641	80.9057	105.438	1.16745	0.000621149	0.00830106	calcrlb	6	11680726	11704680	+	1926	protein_coding	calcitonin receptor-like b [Source:ZFIN;Acc:ZDB-GENE-080924-1]	7tm_2	163	189	367	69	80	92	5.75219	6.29965	12.0444	3.34995	3.12645	3.95332
ENSDARG00000077926	1061.56	1091.29	1227.13	1752.19	1522.04	1707.64	-0.559329	0.000624485	0.00833968	si:dkey-48p11.3	4	9051588	9054947	-	1228	protein_coding	si:dkey-48p11.3 [Source:ZFIN;Acc:ZDB-GENE-100427-1]	-	1190	1285	1455	1376	1505	1490	65.8643	67.1762	74.8926	104.777	92.2477	100.42
ENSDARG00000017427	406.784	459.445	442.779	259.772	290.249	288.808	0.641242	0.00062845	0.00838665	phf20l1	16	31601181	31622805	-	4556	protein_coding	PHD finger protein 20 like 1 [Source:ZFIN;Acc:ZDB-GENE-030131-5837]	-	456	541	525	204	287	252	6.80272	7.62297	7.28366	4.18689	4.7415	4.5777
ENSDARG00000096793	11.5969	17.8343	16.0244	54.7559	30.3396	58.4493	-1.65267	0.000630444	0.00840727	BX842240.1	20	35712884	35759754	+	398	antisense	-	-	13	21	19	43	30	51	2.22005	3.38725	3.01748	10.1025	5.67356	10.6052
ENSDARG00000038876	174.846	167.302	116.388	333.629	233.615	281.932	-0.887864	0.000631107	0.00841011	zgc:101569	24	7828097	7854229	+	1287	protein_coding	zgc:101569 [Source:ZFIN;Acc:ZDB-GENE-041010-72]	ECH	196	197	138	262	231	246	10.3509	9.82649	6.77758	19.0357	13.5099	15.8193
ENSDARG00000013938	2431.78	2284.48	2443.3	3919.5	3180.61	3371.72	-0.548372	0.000632432	0.00842179	psmb3	6	16478099	16493516	-	903	protein_coding	proteasome subunit beta 3 [Source:ZFIN;Acc:ZDB-GENE-040426-2682]	Proteasome	2726	2690	2897	3078	3145	2942	205.182	191.239	202.785	318.732	262.15	269.641
[truncated: 27,370 more rows]
