# Supplementary material for: Rescue of bmp15 deficiency in zebrafish by mutation of inha reveals mechanisms of BMP15 regulation of folliculogenesis
Source: PLoS Genet. 2023 Sep 15;19(9):e1010954. doi: 10.1371/journal.pgen.1010954 (PMC10529593; doi:10.1371/journal.pgen.1010954)
Supplement: S2 Table — (XLSX) [file pgen.1010954.s009.xlsx]

## Sheet: Supplemental Table 3
gene_id	inhaMT1	inhaMT2	inhaMT3	WT_4	WT_5	WT_6	log2FoldChange	pvalue	padj	gene_name	gene_chr	gene_start	gene_end	gene_strand	gene_length	gene_biotype	gene_description	tf_family	inhaMT1_readcount	inhaMT2_readcount	inhaMT3_readcount	WT_4_readcount	WT_5_readcount	WT_6_readcount	inhaMT1_fpkm	inhaMT2_fpkm	inhaMT3_fpkm	WT_4_fpkm	WT_5_fpkm	WT_6_fpkm
ENSDARG00000096508	4525.93	3310.69	5887.75	43.8921	38.4065	39.9592	6.81327	8.35639e-132	2.16547e-127	BX322618.1	20	12203762	12208117	+	1849	lincRNA	-	-	5254	3622	5997	37	40	38	193.207	137.934	244.724	1.87116	1.62832	1.70089
novel.1941	3790.27	2353.68	4232.47	93.7156	89.2951	105.156	5.17054	4.20944e-86	5.45417e-82	-	CHR_ALT_CTG10_1_23	24362635	24382521	-	3693	-	PF07690:Major Facilitator Superfamily	MFS_1	4400	2575	4311	79	93	100	81.011	49.0971	88.08	2.00029	1.89549	2.24105
ENSDARG00000096906	7010.28	6316.08	9410.39	123.372	222.758	98.8463	5.67181	1.82965e-81	1.58046e-77	si:dkey-7i4.24	15	714203	721558	+	1564	protein_coding	si:dkey-7i4.24 [Source:ZFIN;Acc:ZDB-GENE-030131-1157]	-	8138	6910	9585	104	232	94	353.795	311.1	462.417	6.21787	11.1653	4.97418
ENSDARG00000017299	39598	14089.2	40973.7	405.705	510.806	343.859	6.23052	2.52189e-74	1.63381e-70	fabp11a	19	32166702	32169161	+	674	protein_coding	fatty acid binding protein 11a [Source:ZFIN;Acc:ZDB-GENE-040912-132]	-	45968	15414	41734	342	532	327	4637.31	1610.33	4672.06	47.4473	59.4113	40.153
ENSDARG00000087697	3680.01	1915.85	3998.8	72.3626	90.2552	85.1761	5.27286	2.85754e-72	1.481e-68	lpl	22	15624371	15630421	+	3322	protein_coding	lipoprotein lipase [Source:ZFIN;Acc:ZDB-GENE-990415-139]	Lipase	4272	2096	4073	61	94	81	87.4384	44.4273	92.511	1.71702	2.12983	2.01797
novel.4766	1414.46	731.239	1233.12	22.5392	21.1236	11.5671	5.93822	2.10698e-64	9.10003e-61	-	CHR_ALT_CTG6_1_11	20910439	20919207	+	4263	-	PF00086:Thyroglobulin type-1 repeat|PF00219:Insulin-like growth factor binding protein	-	1642	800	1256	19	22	11	26.1896	13.214	22.2307	0.416757	0.388441	0.213554
ENSDARG00000100753	6191.92	2833.55	7150.33	77.1077	104.658	34.7014	6.22158	2.62654e-60	9.72345e-57	CABZ01076275.1	KN150405.1	1010	65756	-	6266	protein_coding	-	-	7188	3100	7283	65	109	33	77.9988	34.8361	87.6998	0.969992	1.30934	0.435867
ENSDARG00000071586	635.732	855.55	1003.38	11.8627	23.0439	7.3609	5.86205	6.41178e-59	2.07694e-55	tgfbi	14	26511041	26536504	-	3037	protein_coding	transforming growth factor, beta-induced [Source:ZFIN;Acc:ZDB-GENE-030131-73]	-	738	936	1022	10	24	7	16.5227	21.7015	25.3913	0.307893	0.594818	0.190758
ENSDARG00000079009	6427.09	2720.21	6863.65	86.5979	147.865	71.5059	5.70647	1.29892e-58	3.6165e-55	abca1b	14	6423973	6519076	+	9432	protein_coding	ATP-binding cassette, sub-family A (ABC1), member 1B [Source:ZFIN;Acc:ZDB-GENE-030131-9826]	ABC_tran	7461	2976	6991	73	154	68	53.7853	22.2171	55.9261	0.723709	1.22895	0.596672
ENSDARG00000098099	1120.71	916.791	1241.96	27.2843	60.4902	42.0623	4.64546	1.39558e-58	3.6165e-55	zgc:64065	6	9155252	9161393	+	3007	protein_coding	zgc:64065 [Source:ZFIN;Acc:ZDB-GENE-040426-1355]	PI-PLC-X	1301	1003	1265	23	63	40	29.4181	23.4869	31.7421	0.71522	1.57697	1.10092
ENSDARG00000009401	1337.79	596.874	1655.29	7.11764	11.5219	5.25778	7.21525	6.55705e-56	1.54472e-52	vcanb	10	43188678	43263885	+	7027	protein_coding	versican b [Source:ZFIN;Acc:ZDB-GENE-030131-2185]	Xlink	1553	653	1686	6	12	5	15.027	6.54337	18.1037	0.0798411	0.128537	0.0588885
ENSDARG00000104139	781.313	591.39	1106.47	15.4215	25.9244	13.6702	5.48022	2.74583e-55	5.92961e-52	atp1a3b	16	10776688	10820909	+	5084	protein_coding	ATPase Na+/K+ transporting subunit alpha 3b [Source:ZFIN;Acc:ZDB-GENE-001212-8]	E1-E2_ATPase	907	647	1127	13	27	13	12.1303	8.96101	16.7262	0.239102	0.399738	0.211626
ENSDARG00000019815	2077.76	1279.67	2942.4	43.8921	74.8927	34.7014	5.353	3.22751e-54	6.43367e-51	fn1a	9	15362300	15424639	-	9001	protein_coding	fibronectin 1a [Source:ZFIN;Acc:ZDB-GENE-000426-1]	fn3	2412	1400	2997	37	78	33	18.2204	10.9521	25.1232	0.384376	0.652261	0.303426
ENSDARG00000102506	1393.79	808.934	1686.7	48.6372	54.7292	45.2169	4.70856	5.10301e-54	9.44567e-51	lrp2a	9	48415043	48672254	+	17318	protein_coding	low density lipoprotein receptor-related protein 2a [Source:ZFIN;Acc:ZDB-GENE-050119-2]	Ldl_recept_a	1618	885	1718	41	57	43	6.3526	3.59835	7.48521	0.221376	0.247739	0.205495
ENSDARG00000096979	2670.42	996.314	2543.8	24.9117	51.8488	25.2374	5.9185	7.03749e-53	1.2158e-49	NPC2 (1 of many)	17	43021662	43022468	-	516	protein_coding	zgc:193725 [Source:ZFIN;Acc:ZDB-GENE-080723-11]	-	3100	1090	2591	21	54	24	408.491	148.743	378.875	3.80553	7.87701	3.84939
ENSDARG00000074635	3345.78	1787.88	4045.93	99.6469	129.622	66.2481	4.95542	1.79427e-52	2.90604e-49	abca1a	1	52560549	52628407	+	10133	protein_coding	ATP-binding cassette, sub-family A (ABC1), member 1A [Source:ZFIN;Acc:ZDB-GENE-031006-12]	ABC_tran	3884	1956	4121	84	135	63	26.0622	13.5922	30.6862	0.775151	1.0028	0.514556
ENSDARG00000075831	1566.07	942.385	1823.17	43.8921	68.1715	33.6498	4.88778	3.53901e-52	5.3947e-49	slc7a8a	7	24208611	24236364	-	6116	protein_coding	solute carrier family 7 (amino acid transporter light chain, L system), member 8a [Source:ZFIN;Acc:ZDB-GENE-121120-2]	-	1818	1031	1857	37	71	32	20.2114	11.87	22.9099	0.565691	0.873793	0.433025
ENSDARG00000040295	95028.1	27884.9	81817.9	1084.25	1575.63	644.604	5.953	8.16103e-52	1.17492e-48	apoeb	16	23960744	23963461	+	2116	protein_coding	apolipoprotein Eb [Source:ZFIN;Acc:ZDB-GENE-980526-368]	-	110315	30507	83336	914	1641	613	3544.78	1015.18	2971.64	40.3902	58.3728	23.9759
ENSDARG00000104329	1689.25	1100.52	1930.19	56.9411	75.8528	30.4952	4.85001	4.64757e-51	6.33879e-48	si:ch73-281k2.5	8	19514294	19520341	+	2292	protein_coding	si:ch73-281k2.5 [Source:ZFIN;Acc:ZDB-GENE-141222-10]	EGF_CA	1961	1204	1966	48	79	29	58.1746	36.9888	64.7214	1.95827	2.59436	1.04716
ENSDARG00000004954	7964.74	4702.78	10408.9	151.843	262.124	82.0214	5.5381	1.07652e-50	1.39485e-47	grna	3	29914427	29941357	-	4227	protein_coding	granulin a [Source:ZFIN;Acc:ZDB-GENE-030131-8434]	-	9246	5145	10602	128	273	78	148.728	85.706	189.249	2.83154	4.86125	1.52719
ENSDARG00000091411	1797.79	1010.94	1853.61	55.7548	88.3349	51.5263	4.56982	1.25642e-50	1.55042e-47	si:ch211-214p13.9	9	9411009	9419704	-	1654	protein_coding	si:ch211-214p13.9 [Source:ZFIN;Acc:ZDB-GENE-060503-213]	-	2087	1106	1888	47	92	49	85.7941	47.0845	86.1282	2.6571	4.18668	2.45183
ENSDARG00000105287	1964.05	1002.71	2312.1	59.3136	75.8528	45.2169	4.86858	3.46853e-50	4.08561e-47	mpp1	21	37668173	37733571	-	9777	protein_coding	membrane protein, palmitoylated 1 [Source:ZFIN;Acc:ZDB-GENE-031113-4]	PDZ	2280	1097	2355	50	79	43	15.8562	7.90059	18.1746	0.4782	0.60819	0.363993
novel.78	2178.54	1500.87	2660.63	174.382	155.546	145.115	3.73921	2.40717e-49	2.71215e-46	-	1	35388678	35393506	-	4829	-	-	-	2529	1642	2710	147	162	138	35.6092	23.9428	42.3439	2.84646	2.52508	2.36511
ENSDARG00000114451	37477.2	13078.2	40063.6	849.371	867.987	459.53	5.37951	9.64943e-49	1.0419e-45	mmp13a	10	38610741	38620514	+	2556	protein_coding	matrix metallopeptidase 13a [Source:ZFIN;Acc:ZDB-GENE-031202-2]	PG_binding_1	43506	14308	40807	716	904	437	1157.33	394.164	1204.63	26.1937	26.621	14.1498
ENSDARG00000104495	1500.6	628.866	1428.49	9.49018	27.8447	8.41246	6.2575	1.72611e-48	1.78921e-45	pltp	6	55357188	55393309	+	1923	protein_coding	phospholipid transfer protein [Source:ZFIN;Acc:ZDB-GENE-040801-22]	-	1742	688	1455	8	29	8	61.5941	25.1923	57.0903	0.389006	1.13511	0.344303
ENSDARG00000078222	702.062	424.119	721.611	10.6765	23.0439	12.6187	5.29662	2.00492e-48	1.99829e-45	aatka	3	51899578	51912019	-	6021	protein_coding	apoptosis-associated tyrosine kinase a [Source:ZFIN;Acc:ZDB-GENE-100812-4]	Pkinase_Tyr	815	464	735	9	24	12	9.20364	5.42635	9.2108	0.139772	0.300027	0.164946
ENSDARG00000039987	634.009	578.593	784.445	32.0294	44.1675	21.0311	4.35346	3.62899e-48	3.48302e-45	hivep2a	20	37511067	37629084	-	10325	protein_coding	human immunodeficiency virus type I enhancer binding protein 2a [Source:ZFIN;Acc:ZDB-GENE-041014-354]	-	736	633	799	27	46	20	4.84683	4.3169	5.83896	0.244522	0.33534	0.160314
novel.1874	1225.81	1120.62	1536.49	40.3333	68.1715	19.9796	4.90988	4.3006e-48	3.98021e-45	-	9	37015759	37020425	-	4667	-	PF00665:Integrase core domain	rve	1423	1226	1565	34	71	19	20.7318	18.4974	25.302	0.681218	1.14509	0.336935
ENSDARG00000074846	481.537	401.268	643.068	18.9804	20.1634	13.6702	4.85115	5.93103e-48	5.29989e-45	si:dkeyp-68b7.12	2	57953239	57991638	-	6915	protein_coding	si:dkeyp-68b7.12 [Source:ZFIN;Acc:ZDB-GENE-141212-333]	RhoGAP	559	439	655	16	21	13	5.49655	4.47024	7.14707	0.216358	0.228583	0.15559
ENSDARG00000055713	1201.69	800.707	1425.55	53.3823	75.8528	44.1654	4.30053	9.70882e-48	8.38648e-45	fmnl1a	3	37196258	37235300	+	6855	protein_coding	formin-like 1a [Source:ZFIN;Acc:ZDB-GENE-120215-83]	FH2	1395	876	1452	45	79	42	13.8368	8.99819	15.9822	0.613833	0.867436	0.507075
novel.1335	886.407	809.848	1012.22	17.7941	53.7691	24.1858	4.80298	1.51159e-47	1.26359e-44	-	3	2472494	2476745	-	1779	-	-	-	1029	886	1031	15	56	23	39.3287	35.0684	43.7282	0.788425	2.36935	1.07
ENSDARG00000061764	6604.55	4930.38	6578.93	549.244	626.986	361.736	3.55777	3.93524e-47	3.1868e-44	ahnak	14	26759332	26796334	+	20569	protein_coding	AHNAK nucleoprotein [Source:ZFIN;Acc:ZDB-GENE-030131-8719]	-	7667	5394	6701	463	653	344	25.3444	18.4653	24.5813	2.10481	2.38956	1.38413
ENSDARG00000103056	578.878	389.385	733.392	11.8627	19.2032	19.9796	5.04688	3.3152e-46	2.54489e-43	itga4	9	44034790	44088067	+	3388	protein_coding	integrin alpha 4 [Source:ZFIN;Acc:ZDB-GENE-110411-108]	FG-GAP	672	426	747	10	20	19	13.4864	8.85369	16.6363	0.275995	0.444329	0.464131
ENSDARG00000053091	474.645	350.081	510.527	21.3529	18.2431	16.8249	4.5697	3.33898e-46	2.54489e-43	si:ch211-204c21.1	5	43860564	43959972	-	7023	protein_coding	si:ch211-204c21.1 [Source:ZFIN;Acc:ZDB-GENE-030429-35]	-	551	383	520	18	19	16	5.33457	3.84003	5.58675	0.23966	0.203633	0.18855
ENSDARG00000033466	618.503	713.872	916.986	29.6568	52.8089	49.4232	4.08236	4.63547e-46	3.4321e-43	tagln2	5	37087583	37095460	+	1359	protein_coding	transgelin 2 [Source:ZFIN;Acc:ZDB-GENE-020802-2]	CH	718	781	934	25	55	47	35.9232	40.466	51.8568	1.72015	3.04622	2.86226
ENSDARG00000041108	2756.56	1453.34	3138.76	88.9705	133.463	63.0934	4.68299	1.0741e-45	7.73177e-43	ctsh	18	26422124	26428525	+	1533	protein_coding	cathepsin H [Source:ZFIN;Acc:ZDB-GENE-030131-3539]	Peptidase_C1	3200	1590	3197	75	139	60	141.931	73.032	157.355	4.57472	6.8248	3.23921
ENSDARG00000071139	837.305	426.861	848.261	13.049	18.2431	28.392	5.13826	1.21483e-44	8.47117e-42	zgc:64065	6	9142731	9150376	+	1497	protein_coding	zgc:64065 [Source:ZFIN;Acc:ZDB-GENE-040426-1355]	PI-PLC-X	972	467	864	11	19	27	44.1484	21.9661	43.5482	0.687094	0.955321	1.4927
novel.1444	1189.63	996.314	1541.4	52.196	96.0162	45.2169	4.2611	1.2448e-44	8.47117e-42	-	4	61216818	61220857	+	4040	-	PF00665:Integrase core domain	rve	1381	1090	1570	44	100	43	23.2425	18.9978	29.3222	1.0184	1.8631	0.880881
ENSDARG00000034368	5386.49	2532.83	6399.26	192.176	253.483	143.012	4.60336	1.27489e-44	8.47117e-42	hexb	5	34600714	34616599	-	2498	protein_coding	hexosaminidase B (beta polypeptide) [Source:ZFIN;Acc:ZDB-GENE-030131-2333]	Glyco_hydro_20	6253	2771	6518	162	264	136	170.203	78.1092	196.88	6.06412	7.9548	4.50585
ENSDARG00000100535	15909.7	4393.83	14416.5	185.059	367.742	230.291	5.46919	3.2506e-44	2.1059e-41	ecm1a	19	10917602	10920577	-	729	protein_coding	extracellular matrix protein 1a [Source:ZFIN;Acc:ZDB-GENE-121204-1]	-	18469	4807	14684	156	383	219	1722.61	464.307	1519.83	20.0098	39.5448	24.8626
ENSDARG00000061985	1704.76	1136.16	1779.97	48.6372	77.7731	21.0311	4.96461	4.50738e-44	2.84888e-41	rbm47	1	19353048	19402815	-	7235	protein_coding	RNA binding motif protein 47 [Source:ZFIN;Acc:ZDB-GENE-030131-9612]	RRM_1	1979	1243	1813	41	81	20	18.5985	12.0974	18.9077	0.529896	0.842683	0.228782
ENSDARG00000077499	987.193	610.585	1049.53	26.098	45.1276	14.7218	4.93477	6.45288e-44	3.98143e-41	plekho1b	16	38015350	38067952	-	6060	protein_coding	pleckstrin homology domain containing, family O member 1b [Source:ZFIN;Acc:ZDB-GENE-100609-2]	PH	1146	668	1069	22	47	14	12.8583	7.76179	13.3102	0.339465	0.583771	0.191199
ENSDARG00000089390	469.477	350.995	563.544	20.1666	15.3626	8.41246	4.98801	7.51916e-44	4.53143e-41	pnpla2	25	4541211	4574570	+	2935	protein_coding	patatin-like phospholipase domain containing 2 [Source:ZFIN;Acc:ZDB-GENE-120913-3]	-	545	384	574	17	16	8	12.6258	9.21258	14.7565	0.541609	0.410326	0.225586
ENSDARG00000012395	1202.55	828.129	1725.98	56.9411	72.0122	36.8045	4.49965	8.1114e-44	4.77725e-41	mmp13a	10	38593645	38602561	+	1694	protein_coding	matrix metallopeptidase 13a [Source:ZFIN;Acc:ZDB-GENE-031202-2]	PG_binding_1	1396	906	1758	48	75	35	56.0328	37.6594	78.304	2.64955	3.33246	1.70996
ENSDARG00000000767	1728.88	1129.76	2085.31	71.1764	116.18	54.681	4.34795	1.28088e-43	7.37614e-41	spi1b	7	32644673	32659353	-	2475	protein_coding	Spi-1 proto-oncogene b [Source:ZFIN;Acc:ZDB-GENE-980526-164]	Ets	2007	1236	2124	60	121	52	55.1369	35.1643	64.7527	2.26684	3.67983	1.73884
novel.1163	1266.3	743.122	1559.07	40.3333	65.291	29.4436	4.71722	1.70246e-43	9.59076e-41	-	24	12596755	12601356	+	2138	-	-	-	1470	813	1588	34	68	28	46.7498	26.7757	56.043	1.48702	2.39397	1.08388
ENSDARG00000028389	1025.96	1047.5	1163.41	52.196	75.8528	24.1858	4.40533	1.82504e-43	1.00626e-40	rab44	6	41057943	41079209	-	6889	protein_coding	RAB44, member RAS oncogene family [Source:ZFIN;Acc:ZDB-GENE-040724-117]	Ras	1191	1146	1185	44	79	23	11.7551	11.7135	12.979	0.59723	0.863154	0.276313
ENSDARG00000017128	975.133	774.2	1308.72	24.9117	63.3707	28.392	4.6986	6.56775e-43	3.54576e-40	myofl	13	29238850	29288902	+	6012	protein_coding	myoferlin like [Source:ZFIN;Acc:ZDB-GENE-111116-2]	C2	1132	847	1333	21	66	27	12.8026	9.92025	16.7298	0.326622	0.826309	0.371685
ENSDARG00000038822	10204.4	8591.15	13327.7	218.274	636.588	243.961	4.86784	7.52247e-43	3.97831e-40	mrc1b	2	31515853	31540922	-	6190	protein_coding	mannose receptor, C type 1b [Source:ZFIN;Acc:ZDB-GENE-070705-13]	Lectin_C	11846	9399	13575	184	663	232	130.122	106.918	165.473	2.77954	8.06196	3.1019
ENSDARG00000028000	566.818	390.299	760.882	26.098	26.8845	18.928	4.57802	2.40045e-42	1.2441e-39	pfkpa	24	3963684	4004537	+	4477	protein_coding	phosphofructokinase, platelet a [Source:ZFIN;Acc:ZDB-GENE-091112-22]	PFK	658	427	775	22	28	18	9.99331	6.71582	13.0615	0.459495	0.470748	0.332748
ENSDARG00000098204	1970.08	772.372	1693.58	39.147	43.2073	11.5671	5.56138	6.53399e-42	3.32004e-39	CU984600.2	9	563547	582037	+	12519	protein_coding	-	-	2287	845	1725	33	45	11	12.4213	4.75275	10.3968	0.246484	0.270558	0.0727199
ENSDARG00000090890	2464.54	1219.34	2732.3	66.4313	122.901	56.7841	4.69978	7.43319e-42	3.7043e-39	cmklr1	5	20570573	20590795	+	1399	protein_coding	chemokine-like receptor 1 [Source:ZFIN;Acc:ZDB-GENE-060526-126]	7tm_1	2861	1334	2783	56	128	54	139.05	67.1423	150.098	3.74296	6.88668	3.19452
ENSDARG00000039142	1533.34	1025.56	1715.18	79.4803	126.741	67.2996	3.96167	1.16545e-41	5.69838e-39	arpc5a	2	20967673	20975677	+	3433	protein_coding	actin related protein 2/3 complex, subunit 5A [Source:ZFIN;Acc:ZDB-GENE-030131-8448]	-	1780	1122	1747	67	132	64	35.2547	23.0132	38.397	1.82493	2.89413	1.5429
novel.5257	13433.1	6478.78	14914.3	245.558	610.663	261.838	4.95973	1.50372e-41	7.21619e-39	-	CHR_ALT_CTG8_1_18	31421375	31440956	+	2987	-	PF04592:Selenoprotein P, N terminal region	-	15594	7088	15191	207	636	249	354.971	167.089	383.734	6.48008	16.0265	6.89913
ENSDARG00000006353	447.941	369.276	560.598	21.3529	27.8447	13.6702	4.44709	1.63727e-41	7.71424e-39	itga5	23	33447625	33558161	-	5776	protein_coding	integrin, alpha 5 (fibronectin receptor, alpha polypeptide) [Source:ZFIN;Acc:ZDB-GENE-031116-52]	FG-GAP	520	404	571	18	29	13	6.12134	4.92507	7.45912	0.291401	0.37791	0.186271
novel.65	356.63	518.266	595.942	5.93136	15.3626	2.10311	5.93764	2.48972e-41	1.15212e-38	-	1	8612572	8613501	-	930	-	PF01223:DNA/RNA non-specific endonuclease	-	414	567	607	5	16	2	30.2683	42.9298	49.2475	0.502727	1.29495	0.177982
ENSDARG00000100336	739.103	651.717	1017.13	52.196	70.0918	38.9076	3.89652	3.22879e-41	1.46791e-38	zgc:158654	6	23712911	23781581	+	5534	protein_coding	zgc:158654 [Source:ZFIN;Acc:ZDB-GENE-070209-232]	-	858	713	1036	44	73	37	10.5419	9.07212	14.1254	0.743462	0.99289	0.553341
novel.26	531.499	368.362	588.088	27.2843	33.6057	29.4436	4.03723	3.9882e-41	1.7819e-38	-	1	52711456	52714197	+	1290	-	-	-	617	403	599	23	35	28	32.5212	21.9975	35.0361	1.66718	2.04219	1.79638
ENSDARG00000004378	724.459	541.117	871.824	45.0784	62.4105	37.856	3.87304	9.32391e-41	4.09525e-38	yrk	19	43359075	43432415	+	4404	protein_coding	Yes-related kinase [Source:ZFIN;Acc:ZDB-GENE-030131-9517]	Pkinase_Tyr	841	592	888	38	65	36	12.9843	9.46526	15.214	0.806829	1.11092	0.676527
ENSDARG00000093549	11432	5882.82	13733.2	447.225	655.791	296.539	4.47091	9.73276e-41	4.20358e-38	selenop	8	31435452	31443334	+	2665	protein_coding	selenoprotein P [Source:ZFIN;Acc:ZDB-GENE-030311-1]	-	13271	6436	13988	377	683	282	338.592	170.05	396.038	13.2278	19.2904	8.75754
ENSDARG00000059294	2052.78	1169.98	3405.81	98.4606	108.498	89.3823	4.48271	1.50494e-40	6.3933e-38	marco	9	795609	813693	-	2064	protein_coding	macrophage receptor with collagenous structure [Source:ZFIN;Acc:ZDB-GENE-120514-2]	SRCR	2383	1280	3469	83	113	85	78.5027	43.6675	126.816	3.76022	4.12085	3.40831
ENSDARG00000077618	1088.84	668.17	1465.8	35.5882	67.2114	36.8045	4.5209	3.85261e-40	1.61027e-37	rin3	17	33453689	33486030	+	5791	protein_coding	Ras and Rab interactor 3 [Source:ZFIN;Acc:ZDB-GENE-030131-8871]	VPS9	1264	731	1493	30	70	35	14.841	8.88837	19.4529	0.48441	0.909834	0.500201
ENSDARG00000058647	810.601	662.686	982.765	51.0097	67.2114	28.392	4.0624	5.83657e-40	2.40078e-37	hck	23	7505943	7545960	+	7266	protein_coding	HCK proto-oncogene, Src family tyrosine kinase [Source:ZFIN;Acc:ZDB-GENE-090313-72]	Pkinase_Tyr	941	725	1001	43	70	27	8.80572	7.02588	10.3948	0.553373	0.725137	0.307538
ENSDARG00000076144	963.073	738.552	1126.11	87.7842	96.0162	59.9387	3.53544	6.73225e-40	2.72593e-37	si:ch211-74m13.3	3	54744069	54752364	+	1720	protein_coding	si:ch211-74m13.3 [Source:ZFIN;Acc:ZDB-GENE-060503-219]	I-set	1118	808	1147	74	100	57	44.1961	33.0782	50.3169	4.02298	4.37612	2.74269
ENSDARG00000094451	4814.51	4812.47	6511.19	200.48	424.392	148.27	4.38154	9.09423e-40	3.62566e-37	cfp	8	23672254	23702295	-	5216	protein_coding	complement factor properdin [Source:ZFIN;Acc:ZDB-GENE-030131-9247]	TSP_1	5589	5265	6632	169	442	141	72.8563	71.0754	95.9369	3.02966	6.37826	2.23724
ENSDARG00000098296	2786.71	1352.79	3214.36	121	169.949	108.31	4.2013	1.0204e-39	4.00647e-37	gnsb	10	45031398	45047242	+	1934	protein_coding	glucosamine (N-acetyl)-6-sulfatase (Sanfilippo disease IIID), b [Source:ZFIN;Acc:ZDB-GENE-030131-5846]	Sulfatase	3235	1480	3274	102	177	103	113.733	53.8845	127.732	4.93161	6.88865	4.40769
ENSDARG00000040380	478.952	390.299	700.993	27.2843	32.6455	23.1343	4.23664	1.40369e-39	5.42915e-37	arhgef1a	19	11039517	11106315	-	4238	protein_coding	Rho guanine nucleotide exchange factor (GEF) 1a [Source:ZFIN;Acc:ZDB-GENE-030722-5]	RhoGEF	556	427	714	23	34	22	8.9204	7.09456	12.7121	0.507472	0.603859	0.429627
novel.1711	2043.3	1882.94	3034.69	136.421	231.399	119.877	3.83235	1.88481e-39	7.18279e-37	-	7	53145462	53150112	+	4407	-	PF00665:Integrase core domain	rve	2372	2060	3091	115	241	114	36.5967	32.9141	52.9218	2.44006	4.11615	2.14088
ENSDARG00000105667	534.945	445.142	638.159	27.2843	45.1276	21.0311	4.10366	4.13379e-39	1.55251e-36	CU972454.4	7	19028827	19029537	-	603	lincRNA	-	-	621	487	650	23	47	20	70.0237	56.8683	81.3345	3.56661	5.86676	2.745
ENSDARG00000033355	1082.81	865.605	1614.05	10.6765	54.7292	26.2889	5.2613	4.28769e-39	1.5873e-36	zgc:101699	5	1877464	1901838	+	2044	protein_coding	zgc:101699 [Source:ZFIN;Acc:ZDB-GENE-041114-140]	-	1257	947	1644	9	57	25	41.8143	32.6233	60.6876	0.411725	2.099	1.01225
ENSDARG00000076789	1350.71	796.137	1509	23.7255	67.2114	22.0827	5.00262	5.80662e-39	2.11933e-36	cx32.2	20	40724207	40729364	-	1146	protein_coding	connexin 32.2 [Source:ZFIN;Acc:ZDB-GENE-050303-1]	Connexin	1568	871	1537	20	70	21	93.0319	53.517	101.197	1.63189	4.5976	1.51658
ENSDARG00000090882	1293	765.973	1289.08	48.6372	82.5739	32.5983	4.34711	6.43797e-39	2.31713e-36	si:rp71-36a1.5	22	6182981	6194580	-	5650	protein_coding	si:rp71-36a1.5 [Source:ZFIN;Acc:ZDB-GENE-091204-428]	I-set	1501	838	1313	41	86	31	18.0635	10.4437	17.5346	0.678548	1.14569	0.454092
ENSDARG00000036942	981.163	453.368	1399.04	27.2843	35.526	21.0311	5.07479	7.85104e-39	2.78701e-36	gpd1c	19	317629	325584	-	1753	protein_coding	glycerol-3-phosphate dehydrogenase 1c [Source:ZFIN;Acc:ZDB-GENE-040426-2576]	NAD_Gly3P_dh_N	1139	496	1425	23	37	20	44.1786	19.9232	61.3355	1.22685	1.58868	0.944231
ENSDARG00000038321	761.5	342.768	758.919	22.5392	21.1236	9.46401	5.13537	1.15237e-38	4.03547e-36	zgc:172053	9	33080438	33081978	-	700	protein_coding	zgc:172053 [Source:ZFIN;Acc:ZDB-GENE-080219-25]	Lectin_C	884	375	773	19	22	9	85.8667	37.7217	83.3221	2.53805	2.36561	1.06408
novel.4961	510.825	421.377	533.108	17.7941	34.5658	10.5156	4.52603	1.75893e-38	6.07746e-36	-	CHR_ALT_CTG6_2_12	33988921	34016055	-	6751	-	PF00041:Fibronectin type III domain|PF07714:Protein tyrosine kinase	Pkinase_Tyr	593	461	543	15	36	10	5.97251	4.8083	6.06891	0.207763	0.401377	0.122592
ENSDARG00000088013	609.889	352.823	690.194	0	2.88049	6.30934	7.44716	2.35577e-38	8.03256e-36	CYP27A1 (1 of many)	9	38427572	38433916	+	1818	protein_coding	zgc:136333 [Source:ZFIN;Acc:ZDB-GENE-060616-143]	p450	708	386	703	0	3	6	26.4795	14.9504	29.177	0	0.124207	0.273141
ENSDARG00000024874	484.121	447.884	683.321	34.4019	48.0081	31.5467	3.81867	3.49789e-38	1.1772e-35	dock4b	4	6833583	6994283	+	10697	protein_coding	dedicator of cytokinesis 4b [Source:ZFIN;Acc:ZDB-GENE-060130-74]	Ded_cyto	562	490	696	29	50	30	3.57227	3.22547	4.90937	0.253502	0.351824	0.232108
novel.2558	5389.08	2255.87	4199.09	132.863	277.487	188.229	4.30415	3.89978e-38	1.29563e-35	-	CHR_ALT_CTG14_1_35	38786270	38791898	+	1032	-	PF00050:Kazal-type serine protease inhibitor domain	-	6256	2468	4277	112	289	179	412.181	168.393	312.707	10.1481	21.0783	14.355
ENSDARG00000059049	3134.73	1568.51	3664.02	110.323	155.546	55.7325	4.69969	4.34601e-38	1.4256e-35	zgc:174904	19	5690933	5699703	-	1903	protein_coding	zgc:174904 [Source:ZFIN;Acc:ZDB-GENE-080204-76]	Lectin_C	3639	1716	3732	93	162	53	130.021	63.4946	147.973	4.56972	6.40758	2.30498
ENSDARG00000061233	2436.97	1644.37	3351.81	144.725	196.833	91.4855	4.09987	4.65468e-38	1.50777e-35	abcc5	18	45792035	45851621	+	4755	protein_coding	ATP-binding cassette, sub-family C (CFTR/MRP), member 5 [Source:ZFIN;Acc:ZDB-GENE-050517-17]	ABC_membrane	2829	1799	3414	122	205	87	40.4532	26.6403	54.1741	2.39913	3.24505	1.51425
ENSDARG00000037805	469.477	318.089	492.855	8.30391	23.0439	8.41246	4.98031	5.5166e-38	1.7649e-35	lgals3bpa	3	57699246	57711711	-	1977	protein_coding	lectin, galactoside-binding, soluble, 3 binding protein a [Source:ZFIN;Acc:ZDB-GENE-060331-57]	SRCR	545	348	502	7	24	8	18.7439	12.3946	19.1591	0.331083	0.913739	0.334899
ENSDARG00000016505	436.743	344.597	542.926	27.2843	30.7252	16.8249	4.14297	7.8806e-38	2.47879e-35	apbb1ip	24	6040029	6078222	-	3287	protein_coding	amyloid beta (A4) precursor protein-binding, family B, member 1 interacting protein [Source:ZFIN;Acc:ZDB-GENE-040426-1318]	RA	507	377	553	23	32	16	10.4877	8.07607	12.6942	0.654294	0.73277	0.402857
ENSDARG00000091712	591.799	300.722	584.161	10.6765	1.92032	13.6702	5.84094	7.93933e-38	2.47879e-35	si:dkey-238d18.5	15	37891045	37921998	-	7395	protein_coding	si:dkey-238d18.5 [Source:ZFIN;Acc:ZDB-GENE-131121-374]	V-set	687	329	595	9	2	13	6.31668	3.13268	6.07096	0.113802	0.0203568	0.145491
ENSDARG00000059231	752.024	565.796	974.911	45.0784	66.2512	33.6498	3.97749	9.24123e-38	2.85092e-35	hephl1a	15	2421432	2472933	+	6350	protein_coding	hephaestin-like 1a [Source:ZFIN;Acc:ZDB-GENE-070801-4]	-	873	619	993	38	69	32	9.34783	6.86397	11.7992	0.559571	0.817886	0.417068
ENSDARG00000079372	692.586	431.431	728.483	40.3333	48.9683	28.392	3.97332	9.65338e-38	2.94303e-35	si:ch211-264f5.6	19	5731849	5769728	-	2007	protein_coding	si:ch211-264f5.6 [Source:ZFIN;Acc:ZDB-GENE-081104-208]	I-set	804	472	742	34	51	27	27.2382	16.5597	27.8956	1.58408	1.91267	1.11339
ENSDARG00000036848	2173.38	1568.51	2920.81	104.392	158.427	54.681	4.38879	1.55999e-37	4.70066e-35	slc43a2a	15	28368644	28405742	+	2208	protein_coding	solute carrier family 43 (amino acid system L transporter), member 2a [Source:ZFIN;Acc:ZDB-GENE-040426-964]	MFS_1	2523	1716	2975	88	165	52	77.6942	54.7238	101.664	3.72674	5.62474	1.9491
ENSDARG00000021833	1261.99	1156.27	1494.27	141.166	159.387	85.1761	3.34169	2.30063e-37	6.85271e-35	ahr2	22	13046270	13165186	-	7511	protein_coding	aryl hydrocarbon receptor 2 [Source:ZFIN;Acc:ZDB-GENE-990714-16]	PAS	1465	1265	1522	119	166	81	13.262	11.8591	15.2896	1.48147	1.66352	0.892519
ENSDARG00000078859	3019.3	844.581	3812.26	53.3823	66.2512	77.8152	5.27936	2.37392e-37	6.99067e-35	g0s2	23	39606108	39607679	+	800	protein_coding	G0/G1 switch 2 [Source:ZFIN;Acc:ZDB-GENE-081022-103]	-	3505	924	3883	45	69	74	297.899	81.328	366.232	5.25978	6.49197	7.65547
ENSDARG00000045066	943.261	1204.72	1494.27	60.4999	125.781	73.609	3.8022	3.67368e-37	1.06966e-34	entpd1	12	30740797	30777743	-	2659	protein_coding	ectonucleoside triphosphate diphosphohydrolase 1 [Source:ZFIN;Acc:ZDB-GENE-040801-58]	-	1095	1318	1522	51	131	70	28.0005	34.9024	43.1892	1.79348	3.70826	2.17876
ENSDARG00000016527	746.856	280.613	635.214	9.49018	18.2431	9.46401	5.46574	3.80661e-37	1.09605e-34	helz2	6	58569808	58615281	+	9119	protein_coding	helicase with zinc finger 2, transcriptional coactivator [Source:ZFIN;Acc:ZDB-GENE-120920-1]	RNB	867	307	647	8	19	9	6.46461	2.37055	5.35347	0.0820329	0.156828	0.0816818
novel.4366	524.608	616.069	838.443	34.4019	43.2073	13.6702	4.43469	5.57778e-37	1.58838e-34	-	CHR_ALT_CTG4_1_14	73606566	73612797	+	2191	-	PF01223:DNA/RNA non-specific endonuclease	-	609	674	854	29	45	13	18.8993	21.6609	29.4099	1.23766	1.54592	0.491056
ENSDARG00000033802	372.997	255.02	503.655	13.049	14.4024	10.5156	4.89469	6.0404e-37	1.70142e-34	cyp27a7	9	38408991	38419140	+	2479	protein_coding	cytochrome P450, family 27, subfamily A, polypeptide 7 [Source:ZFIN;Acc:ZDB-GENE-081104-519]	p450	433	279	513	11	15	10	11.8763	7.92476	15.6142	0.414917	0.455441	0.333852
ENSDARG00000023188	2467.12	2584.02	5107.24	168.451	270.766	144.063	4.12054	6.323e-37	1.76187e-34	lcp1	9	56251000	56272465	-	2283	protein_coding	lymphocyte cytosolic protein 1 (L-plastin) [Source:ZFIN;Acc:ZDB-GENE-991213-5]	CH	2864	2827	5202	142	282	137	85.2977	87.1923	171.927	5.81604	9.29738	4.96644
ENSDARG00000031136	453.971	459.767	649.941	13.049	35.526	12.6187	4.65287	6.50349e-37	1.79289e-34	moxd1	20	25225112	25271878	+	4399	protein_coding	monooxygenase, DBH-like 1 [Source:ZFIN;Acc:ZDB-GENE-030131-9320]	Cu2_monooxygen	527	503	662	11	37	12	8.14568	8.05142	11.3549	0.233821	0.63309	0.225765
ENSDARG00000027063	5251.25	3934.98	7474.32	300.127	555.934	301.797	3.84557	7.07439e-37	1.92975e-34	arpc1b	3	40809011	40820612	+	1708	protein_coding	actin related protein 2/3 complex, subunit 1B [Source:ZFIN;Acc:ZDB-GENE-030131-7414]	-	6096	4305	7613	253	579	287	242.676	177.478	336.315	13.8509	25.5157	13.9067
ENSDARG00000112943	460.863	397.611	648.959	35.5882	41.287	27.3405	3.85149	9.5525e-37	2.57858e-34	adgre5b.3	1	58639497	58664854	-	2151	protein_coding	adhesion G protein-coupled receptor E5b, duplicate 3 [Source:ZFIN;Acc:ZDB-GENE-121214-275]	7tm_2	535	435	661	30	43	26	16.9116	14.2399	23.1867	1.30415	1.50469	1.00038
ENSDARG00000013500	1053.52	759.575	1371.55	80.6666	96.9764	51.5263	3.79493	1.24662e-36	3.33041e-34	abca2	5	25088622	25236340	-	8892	protein_coding	ATP-binding cassette, sub-family A (ABC1), member 2 [Source:ZFIN;Acc:ZDB-GENE-050517-1]	ABC_tran	1223	831	1397	68	101	49	9.35185	6.58052	11.8543	0.71508	0.854948	0.456065
ENSDARG00000100729	2444.72	2008.17	3816.19	187.431	256.363	127.238	3.85476	1.37517e-36	3.63634e-34	tln1	10	6121558	6313905	+	8753	protein_coding	talin 1 [Source:ZFIN;Acc:ZDB-GENE-031002-48]	Band_41	2838	2197	3887	158	267	121	22.0458	17.6739	33.5071	1.68789	2.296	1.14409
ENSDARG00000077777	15921.7	11258.3	16336.9	1958.54	2337.03	1617.29	2.87953	1.69638e-36	4.44039e-34	tmsb4x	9	54178475	54180059	+	677	protein_coding	thymosin, beta 4 x [Source:ZFIN;Acc:ZDB-GENE-030131-8304]	-	18483	12317	16640	1651	2434	1538	1856.33	1281.08	1854.57	228.036	270.614	188.017
ENSDARG00000069961	951.014	555.742	1124.14	66.4313	67.2114	47.3201	3.86193	1.81906e-36	4.7139e-34	il21r.1	3	45343782	45361573	-	2398	protein_coding	interleukin 21 receptor, tandem duplicate 1 [Source:ZFIN;Acc:ZDB-GENE-080108-6]	-	1104	608	1145	56	70	45	31.3033	17.8531	36.0276	2.18365	2.19718	1.55308
ENSDARG00000075748	1058.69	1064.87	1908.59	99.6469	130.582	96.7432	3.622	1.87896e-36	4.82093e-34	NCKAP1L	11	141504	159328	+	3372	protein_coding	zgc:172352 [Source:ZFIN;Acc:ZDB-GENE-080204-117]	-	1229	1165	1944	84	136	92	24.7819	24.3275	43.4998	2.32936	3.03577	2.25803
ENSDARG00000035858	2275.89	1698.3	2665.54	200.48	301.491	191.383	3.25751	2.39773e-36	6.09165e-34	cnn2	2	24548249	24554432	-	2452	protein_coding	calponin 2 [Source:ZFIN;Acc:ZDB-GENE-030131-542]	CH	2642	1858	2715	169	314	182	73.2627	53.356	83.5465	6.44483	9.63888	6.14301
ENSDARG00000012600	795.096	761.403	899.314	91.343	120.02	72.5574	3.10945	2.46199e-36	6.19418e-34	si:dkey-97a13.6	2	41949186	41964402	-	6814	protein_coding	si:dkey-97a13.6 [Source:ZFIN;Acc:ZDB-GENE-070912-617]	RNB	923	833	916	77	125	69	9.21022	8.60798	10.1431	1.05666	1.38078	0.838064
ENSDARG00000090396	626.256	372.932	706.884	15.4215	31.6854	9.46401	4.89808	2.88336e-36	7.18455e-34	si:cabz01074946.1	7	5305381	5316968	-	1055	protein_coding	si:cabz01074946.1 [Source:ZFIN;Acc:ZDB-GENE-160113-134]	V-set	727	408	720	13	33	9	46.8546	27.2312	51.4943	1.15222	2.35439	0.706025
ENSDARG00000007219	940.676	562.14	1206.61	68.8038	65.291	57.8356	3.81996	3.07955e-36	7.60032e-34	actn1	13	36321088	36391502	-	4390	protein_coding	actinin, alpha 1 [Source:ZFIN;Acc:ZDB-GENE-081113-4]	CH	1092	615	1229	58	68	55	16.9133	9.86436	21.1235	1.2354	1.1659	1.03688
ENSDARG00000062222	872.624	540.203	943.494	72.3626	72.9723	56.7841	3.54338	3.1279e-36	7.64683e-34	mxra8a	11	24429923	24458786	-	3604	protein_coding	matrix-remodelling associated 8a [Source:ZFIN;Acc:ZDB-GENE-060503-671]	V-set	1013	591	961	61	76	54	19.1115	11.5468	20.1195	1.58267	1.58725	1.24005
ENSDARG00000044694	770.114	575.851	831.57	40.3333	72.0122	31.5467	3.91117	4.98804e-36	1.20804e-33	fybb	21	19844195	19866351	+	3107	protein_coding	FYN binding protein b [Source:ZFIN;Acc:ZDB-GENE-091204-85]	-	894	630	847	34	75	30	19.5644	14.2777	20.5694	1.02325	1.81693	0.799117
ENSDARG00000101169	665.02	570.367	998.474	61.6862	71.052	51.5263	3.59769	5.12317e-36	1.22928e-33	grap2b	6	427317	442276	-	2741	protein_coding	GRB2-related adaptor protein 2b [Source:ZFIN;Acc:ZDB-GENE-040426-1485]	SH2	772	624	1017	52	74	49	19.1504	16.03	27.9957	1.77394	2.03208	1.47951
novel.132	3078.73	1300.69	2850.12	181.5	157.467	113.568	3.99876	7.75992e-36	1.84487e-33	-	10	45048490	45051485	+	1458	-	-	-	3574	1423	2903	153	164	108	166.674	68.7236	150.234	9.81249	8.4665	6.13051
ENSDARG00000054609	362.66	436.001	574.343	34.4019	40.3268	35.7529	3.63176	9.20276e-36	2.168e-33	slco2b1	21	40139036	40174677	-	5671	protein_coding	solute carrier organic anion transporter family, member 2B1 [Source:ZFIN;Acc:ZDB-GENE-051023-6]	-	421	477	585	29	42	34	5.04769	5.92266	7.7835	0.478171	0.557452	0.496192
ENSDARG00000039150	53590.1	18799.2	49029.3	1978.7	2632.76	1412.24	4.33311	1.44909e-35	3.38304e-33	lgmn	13	36037970	36050327	-	4103	protein_coding	legumain [Source:ZFIN;Acc:ZDB-GENE-021030-1]	-	62211	20567	49939	1668	2742	1343	1030.95	352.962	918.369	38.0137	50.3018	27.0897
ENSDARG00000091555	528.915	374.76	716.702	5.93136	1.92032	0	7.76213	1.55791e-35	3.6046e-33	ostf1	5	6726155	6745511	-	3755	protein_coding	osteoclast stimulating factor 1 [Source:ZFIN;Acc:ZDB-GENE-040625-157]	SH3_2	614	410	730	5	2	0	11.1181	7.68833	14.6687	0.12451	0.0400901	0
novel.1935	299.776	249.535	380.932	13.049	15.3626	17.8765	4.32345	1.63284e-35	3.74454e-33	-	CHR_ALT_CTG10_1_20	21961051	21974935	-	5867	-	PF00644:Poly(ADP-ribose) polymerase catalytic domain|PF01661:Macro domain	A1pp	348	273	388	11	16	17	4.03305	3.27646	4.98993	0.175316	0.205268	0.239808
ENSDARG00000101785	1869.29	1173.64	2438.75	105.578	169.949	91.4855	3.89779	1.67236e-35	3.80153e-33	laptm5	19	43297546	43309596	+	875	protein_coding	lysosomal protein transmembrane 5 [Source:ZFIN;Acc:ZDB-GENE-170303-1]	-	2170	1284	2484	89	177	87	168.625	103.327	214.201	9.51102	15.2259	8.22889
ENSDARG00000018569	808.878	609.671	958.221	39.147	78.7333	37.856	3.9226	2.22926e-35	5.0234e-33	tnfrsf1a	16	17060758	17072561	-	4373	protein_coding	tumor necrosis factor receptor superfamily, member 1a [Source:ZFIN;Acc:ZDB-GENE-040426-2252]	Death	939	667	976	33	82	36	14.6001	10.74	16.8403	0.705634	1.41141	0.681323
ENSDARG00000040251	2391.32	1332.68	2784.34	204.039	194.913	143.012	3.58639	3.17449e-35	7.09171e-33	ctsk	16	29492749	29502787	+	2397	protein_coding	cathepsin K [Source:ZFIN;Acc:ZDB-GENE-001205-4]	Peptidase_C1	2776	1458	2836	172	203	136	78.7448	42.83	89.2723	6.70974	6.37449	4.69571
ENSDARG00000056252	911.388	566.71	1037.74	56.9411	83.5341	54.681	3.68379	3.52672e-35	7.81123e-33	sort1b	8	25041713	25074319	-	4584	protein_coding	sortilin 1b [Source:ZFIN;Acc:ZDB-GENE-030131-7447]	-	1058	620	1057	48	87	52	15.6932	9.52369	17.3984	0.979133	1.42854	0.938834
ENSDARG00000079267	536.668	361.963	685.285	20.1666	39.3666	23.1343	4.24716	3.94094e-35	8.65471e-33	FERMT3 (1 of many)	5	66755748	66798729	-	1926	protein_coding	im:7154036 [Source:ZFIN;Acc:ZDB-GENE-080917-11]	Band_41	623	396	698	17	41	22	21.9939	14.4776	27.345	0.825349	1.6023	0.945359
ENSDARG00000086815	542.698	476.22	773.645	17.7941	48.0081	31.5467	4.18692	4.19173e-35	9.1281e-33	MYADM	7	5494565	5520812	+	6843	protein_coding	si:dkeyp-67a8.2 [Source:ZFIN;Acc:ZDB-GENE-070912-664]	-	630	521	788	15	50	30	6.25986	5.36105	8.68877	0.20497	0.549973	0.362831
novel.5188	396.256	233.997	426.094	16.6078	15.3626	10.5156	4.63919	5.58794e-35	1.20672e-32	-	CHR_ALT_CTG7_1_7	15085535	15108506	-	6192	-	-	-	460	256	434	14	16	10	5.05123	2.91117	5.28856	0.211418	0.194494	0.133659
ENSDARG00000018529	4782.63	2249.48	5328.14	295.382	356.22	328.086	3.65674	8.88932e-35	1.90378e-32	lipf	12	17158642	17201028	-	1839	protein_coding	lipase, gastric [Source:ZFIN;Acc:ZDB-GENE-040426-2737]	Abhydrolase_1	5552	2461	5427	249	371	312	205.276	94.2298	222.667	12.6608	15.1848	14.0412
ENSDARG00000102986	2084.65	1693.73	3135.82	64.0587	155.546	44.1654	4.7069	9.37977e-35	1.99236e-32	csf1ra	14	3143337	3180947	-	3685	protein_coding	colony stimulating factor 1 receptor, a [Source:ZFIN;Acc:ZDB-GENE-001205-1]	Pkinase_Tyr	2420	1853	3194	54	162	42	44.6528	35.4076	65.3998	1.37025	3.30899	0.943283
ENSDARG00000057949	2581.69	873.831	2786.3	47.4509	95.0561	33.6498	5.14201	1.12366e-34	2.36735e-32	slc43a3b	14	17125428	17162558	+	3077	protein_coding	solute carrier family 43, member 3b [Source:ZFIN;Acc:ZDB-GENE-060312-28]	MFS_1	2997	956	2838	40	99	32	66.2262	21.877	69.5927	1.21556	2.42173	0.860702
ENSDARG00000036104	398.84	332.714	526.236	20.1666	31.6854	12.6187	4.2751	1.45296e-34	3.03645e-32	MYO1G	19	24640467	24745894	-	3610	protein_coding	si:dkeyp-92c9.3 [Source:ZFIN;Acc:ZDB-GENE-060503-562]	Myosin_head	463	364	536	17	33	12	8.72056	7.0999	11.2031	0.440339	0.688057	0.275109
ENSDARG00000100718	313.559	254.106	530.163	2.37255	6.72114	5.25778	6.22262	1.69087e-34	3.50538e-32	me2	5	6796291	6844306	+	2128	protein_coding	malic enzyme 2, NAD(+)-dependent, mitochondrial [Source:ZFIN;Acc:ZDB-GENE-040801-147]	Malic_M	364	278	540	2	7	5	11.6305	9.19881	19.147	0.0878827	0.247596	0.194459
ENSDARG00000037598	721.874	237.653	744.192	14.2353	12.4821	6.30934	5.69418	2.04238e-34	4.20049e-32	prf1.5	8	29701428	29706882	-	1643	protein_coding	perforin 1.5 [Source:ZFIN;Acc:ZDB-GENE-081105-3]	C2	838	260	758	12	13	6	34.6798	11.1428	34.8105	0.68295	0.595557	0.302234
ENSDARG00000036414	422.96	371.104	569.434	34.4019	33.6057	15.7734	4.02608	2.12535e-34	4.33672e-32	si:ch73-335l21.1	7	20147202	20225261	+	7027	protein_coding	si:ch73-335l21.1 [Source:ZFIN;Acc:ZDB-GENE-130530-591]	PH	491	406	580	29	35	15	4.75097	4.06831	6.22783	0.385899	0.3749	0.176665
ENSDARG00000068233	1842.59	1328.11	2349.41	73.5489	159.387	57.8356	4.24175	2.21697e-34	4.48833e-32	zgc:64051	5	26869580	26879321	-	1878	protein_coding	zgc:64051 [Source:ZFIN;Acc:ZDB-GENE-040426-1349]	Tetraspannin	2139	1453	2393	62	166	55	77.4436	54.4789	96.1448	3.08703	6.65319	2.4238
ENSDARG00000001303	423.821	340.94	470.274	21.3529	41.287	27.3405	3.765	2.84917e-34	5.72352e-32	psmb8a	19	7105838	7144548	-	1620	protein_coding	proteasome subunit beta 8A [Source:ZFIN;Acc:ZDB-GENE-990415-141]	ABC_tran	492	373	479	18	43	26	20.65	16.2126	22.31	1.03897	1.99789	1.32828
ENSDARG00000030598	363.521	329.972	545.872	16.6078	24.9642	7.3609	4.65178	3.82266e-34	7.62003e-32	nampta	4	3358383	3385452	+	1722	protein_coding	nicotinamide phosphoribosyltransferase a [Source:ZFIN;Acc:ZDB-GENE-110420-1]	-	422	361	556	14	26	7	16.6629	14.7616	24.3624	0.760221	1.13647	0.33643
novel.1434	615.919	405.838	1002.4	10.6765	34.5658	17.8765	4.98351	4.20937e-34	8.32685e-32	-	4	49460929	49461529	+	381	-	-	-	715	444	1021	9	36	17	127.6	82.0571	202.199	2.20883	7.11206	3.69279
ENSDARG00000054543	643.485	533.805	783.463	36.7745	73.9325	55.7325	3.54889	4.45678e-34	8.74947e-32	samsn1a	15	29564364	29586747	-	2760	protein_coding	SAM domain, SH3 domain and nuclear localisation signals 1a [Source:ZFIN;Acc:ZDB-GENE-030131-8639]	SAM_2	747	584	798	31	77	53	18.4027	14.8992	21.8159	1.05026	2.0999	1.58927
ENSDARG00000009313	2756.56	1809.82	3100.47	271.656	361.981	270.25	3.08332	4.74174e-34	9.23891e-32	zgc:63831	3	25121156	25133244	+	2601	protein_coding	zgc:63831 [Source:ZFIN;Acc:ZDB-GENE-030131-8690]	Asp	3200	1980	3158	229	377	257	83.6527	53.6023	91.6116	8.23266	10.9098	8.17755
ENSDARG00000074488	386.78	362.878	467.329	36.7745	39.3666	21.0311	3.64574	5.06394e-34	9.79305e-32	ifngr1	13	1357552	1374927	+	1497	protein_coding	interferon gamma receptor 1 [Source:ZFIN;Acc:ZDB-GENE-071120-8]	-	449	397	476	31	41	20	20.3937	18.6736	23.9919	1.93636	2.06148	1.1057
ENSDARG00000074819	329.926	243.137	405.477	13.049	15.3626	21.0311	4.30161	5.47862e-34	1.05165e-31	si:dkeyp-23e4.3	21	35382443	35534401	-	3940	protein_coding	si:dkeyp-23e4.3 [Source:ZFIN;Acc:ZDB-GENE-091118-19]	RhoGAP	383	266	413	11	16	20	6.60957	4.75383	7.9092	0.261061	0.305662	0.420111
ENSDARG00000099674	740.826	363.792	695.103	7.11764	31.6854	14.7218	5.04538	6.09424e-34	1.16122e-31	dicp3.3	16	21881694	21888047	-	1886	protein_coding	diverse immunoglobulin domain-containing protein 3.3 [Source:ZFIN;Acc:ZDB-GENE-120306-20]	V-set	860	398	708	6	33	14	31.0047	14.8593	28.325	0.297478	1.31701	0.614351
ENSDARG00000054942	3383.68	1979.83	3844.66	104.392	259.244	108.31	4.28277	6.69942e-34	1.26722e-31	lgals2a	3	28953274	28961518	+	2149	protein_coding	lectin, galactoside-binding, soluble, 2a [Source:ZFIN;Acc:ZDB-GENE-050318-2]	-	3928	2166	3916	88	270	103	124.281	70.9709	137.494	3.82905	9.45682	3.96672
ENSDARG00000093748	695.17	525.578	906.186	35.5882	56.6496	18.928	4.25086	6.89115e-34	1.29404e-31	si:ch211-217k17.11	1	52441080	52443379	-	962	protein_coding	si:ch211-217k17.11 [Source:ZFIN;Acc:ZDB-GENE-030131-8636]	-	807	575	923	30	59	18	57.0386	42.0873	72.3945	2.91603	4.61631	1.54856
ENSDARG00000059883	646.93	367.448	689.212	27.2843	40.3268	15.7734	4.34558	9.02518e-34	1.68258e-31	trpv1	5	42136359	42158556	+	3046	protein_coding	transient receptor potential cation channel, subfamily V, member 1 [Source:ZFIN;Acc:ZDB-GENE-030912-8]	Ion_trans	751	402	702	23	42	15	16.7641	9.29297	17.3895	0.706062	1.03786	0.40756
ENSDARG00000063095	1118.99	540.203	1115.31	72.3626	70.0918	47.3201	3.87067	1.86008e-33	3.443e-31	ctsf	14	7140997	7164646	+	3357	protein_coding	cathepsin F [Source:ZFIN;Acc:ZDB-GENE-030131-9831]	Peptidase_C1	1299	591	1136	61	73	45	26.3104	12.3964	25.5332	1.69912	1.63678	1.10941
ENSDARG00000096662	575.432	468.907	972.947	32.0294	53.7691	33.6498	4.07019	2.81351e-33	5.17087e-31	abcc3	12	695619	786808	+	5771	protein_coding	ATP-binding cassette, sub-family C (CFTR/MRP), member 3 [Source:ZFIN;Acc:ZDB-GENE-050517-16]	ABC_membrane	668	513	991	27	56	32	7.87038	6.25928	12.9569	0.43748	0.73039	0.458912
ENSDARG00000017121	1817.61	1161.76	2645.91	97.2744	167.068	83.073	4.01405	2.87497e-33	5.24662e-31	mafba	23	3405665	3409140	-	3476	protein_coding	v-maf avian musculoaponeurotic fibrosarcoma oncogene homolog Ba [Source:ZFIN;Acc:ZDB-GENE-980526-515]	bZIP_Maf	2110	1271	2695	82	174	79	41.2737	25.7469	58.5002	2.20587	3.76779	1.88095
novel.4479	1026.82	1113.31	1691.61	156.588	150.745	108.31	3.2049	3.03954e-33	5.50817e-31	-	CHR_ALT_CTG5_1_14	24162793	24172380	-	9588	-	PF00078:Reverse transcriptase (RNA-dependent DNA polymerase)|PF00075:RNase H|PF00665:Integrase core domain|PF17919:RNase H-like domain found in reverse transcriptase|PF00429:ENV polyprotein (coat polyprotein)	RVT_1	1192	1218	1723	132	157	103	8.45315	8.94494	13.5593	1.28733	1.23251	0.889077
novel.4227	229.139	212.973	276.863	7.11764	10.5618	7.3609	4.82891	3.22038e-33	5.79533e-31	-	CHR_ALT_CTG3_1_20	32606137	32612245	-	4762	-	-	-	266	233	282	6	11	7	3.79807	3.44528	4.46826	0.117817	0.173868	0.121658
ENSDARG00000001452	4382.07	2114.2	4941.32	223.019	354.3	295.487	3.71076	4.36902e-33	7.80818e-31	adam8a	13	24671481	24679636	+	3337	protein_coding	ADAM metallopeptidase domain 8a [Source:ZFIN;Acc:ZDB-GENE-030616-622]	-	5087	2313	5033	188	369	281	103.652	48.8065	113.802	5.26801	8.32315	6.96916
ENSDARG00000016774	1151.73	918.619	1187.96	62.8725	119.06	43.1138	3.84982	4.73199e-33	8.39896e-31	plekho2	7	13527396	13572981	+	12173	protein_coding	pleckstrin homology domain containing, family O member 2 [Source:ZFIN;Acc:ZDB-GENE-120406-4]	PH	1337	1005	1210	53	124	41	7.468	5.81335	7.50009	0.407121	0.766729	0.278751
ENSDARG00000060184	512.548	420.463	679.394	32.0294	50.8886	22.0827	3.93245	4.82412e-33	8.50423e-31	pkn1a	1	45754868	45836167	+	7190	protein_coding	protein kinase N1a [Source:ZFIN;Acc:ZDB-GENE-061207-17]	Pkinase	595	460	692	27	53	21	5.62676	4.50492	7.26199	0.35114	0.554836	0.241724
ENSDARG00000006314	1736.63	1308	2370.02	166.078	238.12	164.043	3.25035	5.3189e-33	9.3131e-31	itgav	9	11597500	11655031	-	5012	protein_coding	integrin, alpha V [Source:ZFIN;Acc:ZDB-GENE-060616-382]	-	2016	1431	2414	140	248	156	27.3495	20.1042	36.3417	2.61193	3.72442	2.57599
ENSDARG00000058731	677.942	281.527	755.973	3.55882	20.1634	13.6702	5.49025	5.63955e-33	9.80828e-31	slc2a6	8	12854105	12867434	-	4613	protein_coding	solute carrier family 2 (facilitated glucose transporter), member 6 [Source:ZFIN;Acc:ZDB-GENE-081104-301]	Sugar_tr	787	308	770	3	21	13	11.6001	4.70138	12.5946	0.0608111	0.342652	0.233233
ENSDARG00000042925	758.054	459.767	855.133	42.7058	62.4105	29.4436	3.94012	6.43627e-33	1.11193e-30	mfng	22	15251527	15280638	-	1857	protein_coding	MFNG O-fucosylpeptide 3-beta-N-acetylglucosaminyltransferase [Source:ZFIN;Acc:ZDB-GENE-041130-1]	Fringe	880	503	871	36	65	28	32.2212	19.0728	35.3904	1.81274	2.63463	1.24789
ENSDARG00000059950	621.088	287.925	614.596	22.5392	31.6854	24.1858	4.27404	7.05209e-33	1.21025e-30	plxdc2	7	41517173	41627956	-	4614	protein_coding	plexin domain containing 2 [Source:ZFIN;Acc:ZDB-GENE-140106-69]	PSI	721	315	626	19	33	23	10.625	4.80719	10.2371	0.385054	0.538337	0.412554
ENSDARG00000055901	992.362	628.866	1057.38	85.4116	91.2154	49.4232	3.56652	7.2466e-33	1.23545e-30	steap4	16	27734872	27749172	-	3949	protein_coding	STEAP family member 4 [Source:ZFIN;Acc:ZDB-GENE-070424-244]	Ferric_reduct	1152	688	1077	72	95	47	19.8352	12.2676	20.5782	1.70487	1.81073	0.985011
novel.2017	564.234	354.651	618.523	35.5882	45.1276	23.1343	3.88398	1.10474e-32	1.87113e-30	-	CHR_ALT_CTG10_1_6	8729664	8849808	+	6584	-	PF01839:FG-GAP repeat|PF08441:Integrin alpha|PF00092:von Willebrand factor type A domain	VWA	655	388	630	30	47	22	6.76429	4.14954	7.21987	0.426066	0.537311	0.276543
ENSDARG00000056394	510.825	384.815	549.799	21.3529	41.287	12.6187	4.2498	1.30758e-32	2.2003e-30	TOM1L2	3	62091298	62125701	-	7664	protein_coding	Danio rerio target of myb1 like 2 membrane trafficking protein (tom1l2), mRNA. [Source:RefSeq mRNA;Acc:NM_001351677]	-	593	421	560	18	43	12	5.26102	3.86799	5.5133	0.219615	0.422309	0.129585
ENSDARG00000102106	1165.51	941.471	1920.37	58.1274	123.861	62.0419	4.03889	2.55038e-32	4.26391e-30	tgm1l1	2	51665527	51719439	-	6386	protein_coding	transglutaminase 1 like 1 [Source:ZFIN;Acc:ZDB-GENE-060503-139]	Transglut_core	1353	1030	1956	49	129	59	14.4059	11.3571	23.111	0.717484	1.52047	0.764634
ENSDARG00000073688	398.84	214.802	444.748	10.6765	11.5219	2.10311	5.44425	3.21113e-32	5.33418e-30	nav2a	7	16806473	17015002	+	11638	protein_coding	neuron navigator 2a [Source:ZFIN;Acc:ZDB-GENE-120502-3]	CH	463	235	453	9	12	2	2.70504	1.42183	2.93696	0.0723118	0.0776105	0.0142227
ENSDARG00000011545	1436.86	1227.57	2005.78	157.774	221.797	135.651	3.17815	3.43652e-32	5.67224e-30	arrb2b	7	25920792	26005691	+	5245	protein_coding	arrestin, beta 2b [Source:ZFIN;Acc:ZDB-GENE-040426-1332]	-	1668	1343	2043	133	231	129	21.6233	18.0297	29.3901	2.37111	3.315	2.03552
ENSDARG00000061375	2810.83	1444.2	3017.02	256.235	253.483	215.569	3.32583	4.12575e-32	6.76674e-30	sgpl1	13	25725547	25750910	-	5884	protein_coding	sphingosine-1-phosphate lyase 1 [Source:ZFIN;Acc:ZDB-GENE-070410-24]	-	3263	1580	3073	216	264	205	37.7064	18.9079	39.4066	3.43262	3.37714	2.88344
ENSDARG00000104325	722.736	580.421	953.312	56.9411	81.6138	36.8045	3.68126	4.71901e-32	7.6911e-30	plek	13	1070705	1085973	-	1914	protein_coding	pleckstrin [Source:ZFIN;Acc:ZDB-GENE-040426-1506]	PH	839	635	971	48	85	35	29.8051	23.3609	38.2786	2.34501	3.34268	1.51341
ENSDARG00000103276	422.098	321.745	499.728	34.4019	31.6854	14.7218	3.94701	5.07803e-32	8.22451e-30	fcer1g	7	19033883	19043401	-	491	protein_coding	Fc fragment of IgE, high affinity I, receptor for; gamma polypeptide [Source:ZFIN;Acc:ZDB-GENE-061130-3]	-	490	352	509	29	33	14	67.8555	50.48	78.2195	5.52283	5.05883	2.35981
ENSDARG00000018283	1476.48	927.76	1803.54	98.4606	160.347	89.3823	3.59182	7.49121e-32	1.20576e-29	cyba	18	31073265	31075619	+	1033	protein_coding	cytochrome b-245, alpha polypeptide [Source:ZFIN;Acc:ZDB-GENE-040426-1526]	-	1714	1015	1837	83	167	85	112.819	69.1869	134.18	7.51316	12.1684	6.81003
ENSDARG00000078912	368.69	218.458	403.513	20.1666	15.3626	10.5156	4.43638	7.7292e-32	1.23639e-29	si:ch73-24k9.2	19	2670130	2683769	+	3483	protein_coding	si:ch73-24k9.2 [Source:ZFIN;Acc:ZDB-GENE-121214-29]	NACHT	428	239	411	17	16	10	8.35528	4.83173	8.90363	0.456395	0.345767	0.237617
ENSDARG00000015278	1282.66	995.4	1667.07	59.3136	137.303	56.7841	3.9542	9.37068e-32	1.48977e-29	plxnc1	4	18281954	18315912	-	5096	protein_coding	plexin C1 [Source:ZFIN;Acc:ZDB-GENE-030131-1620]	TIG	1489	1089	1698	50	143	54	19.8672	15.0472	25.1413	0.917457	2.11215	0.87699
ENSDARG00000010729	410.038	204.747	460.456	7.11764	3.84065	1.05156	6.51923	1.01525e-31	1.60422e-29	CABZ01073795.1	10	4367430	4375190	-	5800	protein_coding	-	-	476	224	469	6	4	1	5.5802	2.71943	6.10132	0.0967316	0.0519098	0.0142693
ENSDARG00000041450	740.826	726.669	801.135	100.833	106.578	144.063	2.68926	1.06154e-31	1.66719e-29	rab11a	18	19131773	19139152	+	3232	protein_coding	RAB11a, member RAS oncogene family [Source:ZFIN;Acc:ZDB-GENE-041114-53]	Ras	860	795	816	85	111	137	18.0925	17.3202	19.0501	2.45919	2.58505	3.50816
ENSDARG00000063407	355.769	329.972	634.232	20.1666	24.0041	7.3609	4.67538	1.14528e-31	1.78788e-29	ADAMTSL4	16	1254390	1321591	+	4207	protein_coding	ADAMTS like 4 [Source:HGNC Symbol;Acc:HGNC:19706]	-	413	361	646	17	25	7	6.67495	6.04217	11.5861	0.377852	0.447286	0.137707
ENSDARG00000002986	1081.09	334.542	1129.05	21.3529	37.4463	16.8249	5.06444	1.15965e-31	1.79947e-29	gda	5	25708369	25723079	-	1935	protein_coding	guanine deaminase [Source:ZFIN;Acc:ZDB-GENE-050522-434]	Amidohydro_1	1255	366	1150	18	39	16	44.0995	13.3186	44.8431	0.869835	1.51705	0.684336
ENSDARG00000017014	876.07	556.656	986.692	91.343	94.0959	84.1246	3.16562	1.26026e-31	1.93732e-29	ywhae2	7	72012397	72029683	+	6915	protein_coding	tyrosine 3-monooxygenase/tryptophan 5-monooxygenase activation protein, epsilon polypeptide 2 [Source:ZFIN;Acc:ZDB-GENE-050306-44]	-	1017	609	1005	77	98	80	9.99998	6.20131	10.9661	1.04122	1.06672	0.957476
ENSDARG00000099775	262.735	286.097	374.059	28.4705	17.2829	17.8765	3.87156	1.26343e-31	1.93732e-29	CABZ01074307.1	KN150487.1	31702	60475	+	3289	protein_coding	-	NACHT	305	313	381	24	18	17	6.30531	6.70099	8.74057	0.682327	0.411933	0.427775
ENSDARG00000075618	792.511	373.846	897.35	37.9607	48.0081	26.2889	4.19726	1.2968e-31	1.97678e-29	slc36a1	14	25986895	26067872	+	4313	protein_coding	solute carrier family 36 (proton/amino acid symporter), member 1 [Source:ZFIN;Acc:ZDB-GENE-061117-1]	Aa_trans	920	409	914	32	50	25	14.5037	6.67732	15.9899	0.69377	0.872586	0.479723
ENSDARG00000058992	647.792	485.36	786.408	21.3529	60.4902	43.1138	3.92812	1.43882e-31	2.18045e-29	cers2b	16	1362250	1399328	+	5984	protein_coding	ceramide synthase 2b [Source:ZFIN;Acc:ZDB-GENE-110408-40]	LAG1	752	531	801	18	63	41	8.5447	6.24829	10.1	0.281272	0.79244	0.567052
novel.4104	2007.12	1122.45	2130.47	111.51	145.945	50.4747	4.09301	2.03536e-31	3.06652e-29	-	CHR_ALT_CTG2_1_3	38163698	38184777	+	4609	-	PF11857:Domain of unknown function (DUF3377)|PF01471:Putative peptidoglycan binding domain|PF00413:Matrixin|PF00045:Hemopexin	Hemopexin	2330	1228	2170	94	152	48	34.3732	18.7607	35.5248	1.90707	2.4823	0.861916
ENSDARG00000040319	310.113	181.896	341.661	4.74509	7.6813	10.5156	5.16892	2.28211e-31	3.41842e-29	CABZ01041494.1	18	46798159	46799199	+	1041	protein_coding	C5a anaphylatoxin chemotactic receptor 1 [Source:UniProtKB/Swiss-Prot;Acc:P0C7U5]	7tm_1	360	199	348	4	8	10	23.5138	13.4605	25.2236	0.359298	0.578438	0.795023
novel.260	250.675	209.317	322.025	5.93136	14.4024	6.30934	4.84518	2.47722e-31	3.68936e-29	-	12	39456079	39460770	-	2229	-	-	-	291	229	328	5	15	6	8.87674	7.23409	11.1031	0.209751	0.506523	0.222778
ENSDARG00000036967	2474.87	1910.36	3772.99	154.215	311.093	187.177	3.64178	2.79281e-31	4.1356e-29	smox	1	41849152	41865986	+	3811	protein_coding	spermine oxidase [Source:ZFIN;Acc:ZDB-GENE-031201-3]	Amino_oxidase	2873	2090	3843	130	324	178	51.2586	38.6159	76.0869	3.1897	6.39917	3.86555
ENSDARG00000088641	1665.14	1151.7	1910.55	79.4803	145.945	44.1654	4.12811	2.8676e-31	4.22222e-29	grn2	19	40196462	40199098	-	783	protein_coding	granulin 2 [Source:ZFIN;Acc:ZDB-GENE-050522-264]	-	1933	1260	1946	67	152	42	167.857	113.31	187.525	8.00126	14.6117	4.43933
ENSDARG00000028275	663.297	589.562	942.512	51.0097	90.2552	50.4747	3.51033	3.0466e-31	4.46042e-29	sult1st1	8	46499098	46509194	-	1614	protein_coding	sulfotransferase family 1, cytosolic sulfotransferase 1 [Source:ZFIN;Acc:ZDB-GENE-030131-2144]	Sulfotransfer_1	770	645	960	43	94	48	32.4383	28.1394	44.8793	2.49121	4.38371	2.46132
ENSDARG00000063068	237.753	270.559	330.861	22.5392	20.1634	12.6187	3.92704	3.50776e-31	5.10675e-29	syne1b	17	7844927	8173380	-	27036	protein_coding	spectrin repeat containing, nuclear envelope 1b [Source:ZFIN;Acc:ZDB-GENE-071218-4]	CH	276	296	337	19	21	12	0.694124	0.770917	0.940516	0.0657138	0.0584648	0.0367341
ENSDARG00000089767	358.353	303.464	577.289	21.3529	32.6455	21.0311	4.03657	4.00707e-31	5.80108e-29	rnf130	14	36765612	36863432	-	3054	protein_coding	ring finger protein 130 [Source:ZFIN;Acc:ZDB-GENE-050522-525]	-	416	332	588	18	34	20	9.26179	7.65469	14.5274	0.551123	0.837968	0.54199
ENSDARG00000078249	489.29	386.643	621.469	41.5195	56.6496	54.681	3.28708	4.37039e-31	6.2919e-29	unc13d	12	36474565	36521947	-	4219	protein_coding	unc-13 homolog D (C. elegans) [Source:ZFIN;Acc:ZDB-GENE-110411-188]	C2	568	423	633	35	59	52	9.15397	7.05975	11.3207	0.775718	1.05259	1.02006
ENSDARG00000057683	224.832	208.403	363.26	9.49018	8.64146	11.5671	4.74635	6.60988e-31	9.41938e-29	mcm6	6	12968101	12985390	+	3218	protein_coding	minichromosome maintenance complex component 6 [Source:ZFIN;Acc:ZDB-GENE-030909-6]	MCM	261	228	370	8	9	11	5.51474	4.98893	8.6755	0.23246	0.210511	0.282903
novel.4887	2647.16	2078.55	3421.51	212.343	369.662	179.816	3.41687	6.61545e-31	9.41938e-29	-	CHR_ALT_CTG6_1_39	39351221	39356984	+	2482	-	PF00038:Intermediate filament protein	Filament	3073	2274	3485	179	385	171	84.1843	64.513	105.945	6.74367	11.6755	5.70197
ENSDARG00000063921	10792.8	9343.41	10608.2	1417.6	1960.65	1069.43	2.78893	6.90901e-31	9.78362e-29	mt-nd5	MT	12897	14717	+	1821	protein_coding	NADH dehydrogenase 5, mitochondrial [Source:ZFIN;Acc:ZDB-GENE-011205-12]	-	12529	10222	10805	1195	2042	1017	467.818	395.261	447.707	61.3625	84.4041	46.2212
ENSDARG00000056874	3053.75	2291.52	3998.8	116.255	285.168	89.3823	4.24768	8.01925e-31	1.12941e-28	lygl1	14	20893065	20898499	+	786	protein_coding	lysozyme g-like 1 [Source:ZFIN;Acc:ZDB-GENE-040718-461]	-	3545	2507	4073	98	297	85	306.665	224.59	390.994	11.6587	28.4414	8.95007
ENSDARG00000063330	958.766	619.725	1078	103.206	117.14	96.7432	3.06536	9.22822e-31	1.29265e-28	mgat4a	9	7091028	7213772	-	7428	protein_coding	mannosyl (alpha-1,3-)-glycoprotein beta-1,4-N-acetylglucosaminyltransferase, isozyme A [Source:ZFIN;Acc:ZDB-GENE-070912-27]	-	1113	678	1098	87	122	92	10.1881	6.42712	11.1534	1.0952	1.23625	1.02505
ENSDARG00000062297	420.376	197.435	434.93	9.49018	17.2829	11.5671	4.76384	9.77564e-31	1.36197e-28	soat1	8	14886452	14910223	+	2088	protein_coding	sterol O-acyltransferase 1 [Source:ZFIN;Acc:ZDB-GENE-081105-177]	MBOAT	488	216	443	8	18	11	15.8913	7.2842	16.0085	0.358265	0.648873	0.436006
ENSDARG00000003699	1439.44	946.955	1643.51	163.706	191.072	133.548	3.04389	1.04994e-30	1.45391e-28	atp7a	14	22397251	22443502	+	9286	protein_coding	ATPase copper transporting alpha [Source:ZFIN;Acc:ZDB-GENE-060825-45]	Hydrolase	1671	1036	1674	138	199	127	12.2354	7.85578	13.6021	1.38962	1.61303	1.13189
ENSDARG00000099465	2219.89	1153.53	2223.74	211.157	195.873	136.702	3.36432	1.05478e-30	1.45391e-28	rnf213a	3	56699187	56813923	+	16192	protein_coding	ring finger protein 213a [Source:ZFIN;Acc:ZDB-GENE-050302-100]	-	2577	1262	2265	178	204	130	10.8214	5.48804	10.5547	1.02793	0.948303	0.664467
ENSDARG00000031228	5586.34	3579.42	5772.89	359.441	633.707	274.456	3.55779	1.06898e-30	1.46569e-28	podxl	4	11732156	11751037	-	4160	protein_coding	podocalyxin-like [Source:ZFIN;Acc:ZDB-GENE-030131-2805]	-	6485	3916	5880	303	660	261	105.995	66.2838	106.65	6.81074	11.9418	5.19251
ENSDARG00000055225	1646.18	1201.06	2132.43	137.608	226.598	130.393	3.32901	1.07939e-30	1.47217e-28	dock8	8	30325902	30424182	-	7240	protein_coding	dedicator of cytokinesis 8 [Source:ZFIN;Acc:ZDB-GENE-060503-743]	Ded_cyto	1911	1314	2172	116	236	124	17.947	12.7795	22.636	1.49818	2.45353	1.41747
ENSDARG00000094112	603.859	412.236	746.155	45.0784	64.3309	36.8045	3.58614	1.19539e-30	1.62185e-28	slc22a21	21	45904956	45922066	+	6316	protein_coding	solute carrier family 22 (organic cation transporter), member 21 [Source:ZFIN;Acc:ZDB-GENE-091118-62]	Sugar_tr	701	451	760	38	67	35	7.54651	5.02797	9.07925	0.562583	0.798455	0.458623
ENSDARG00000078547	330.787	310.777	474.201	27.2843	38.4065	30.4952	3.52862	1.20628e-30	1.6281e-28	si:ch211-264f5.2	19	5659526	5669122	-	1467	protein_coding	si:ch211-264f5.2 [Source:ZFIN;Acc:ZDB-GENE-080303-2]	V-set	384	340	483	23	40	29	17.798	16.3195	24.8425	1.46603	2.05233	1.63606
ENSDARG00000019205	1088.84	947.869	1285.15	162.519	212.196	179.816	2.5805	1.27e-30	1.70523e-28	fam120c	23	18386989	18415872	-	8920	protein_coding	family with sequence similarity 120C [Source:ZFIN;Acc:ZDB-GENE-090313-228]	-	1264	1037	1309	137	221	171	9.63502	8.18601	11.0727	1.43615	1.86485	1.58658
ENSDARG00000018179	485.844	283.355	622.451	28.4705	31.6854	16.8249	4.17455	1.39248e-30	1.86003e-28	acvrl1	23	27835647	27857104	-	2847	protein_coding	activin A receptor like type 1 [Source:ZFIN;Acc:ZDB-GENE-021003-1]	Pkinase_Tyr	564	310	634	24	33	16	13.4698	7.66713	16.8028	0.788259	0.872457	0.465118
ENSDARG00000013771	2699.71	1488.99	4152.94	103.206	202.594	72.5574	4.45974	1.55495e-30	2.06641e-28	ctss2.2	16	29514473	29519977	+	1445	protein_coding	cathepsin S, ortholog 2, tandem duplicate 2 [Source:ZFIN;Acc:ZDB-GENE-050626-55]	Peptidase_C1	3134	1629	4230	87	211	69	147.469	79.3801	220.877	5.62985	10.9909	3.95195
ENSDARG00000079387	593.522	537.461	819.789	68.8038	93.1357	75.7121	3.03313	1.69179e-30	2.23678e-28	si:ch211-102c2.4	5	26824303	26834707	-	978	protein_coding	si:ch211-102c2.4 [Source:ZFIN;Acc:ZDB-GENE-030131-8862]	-	689	588	835	58	97	72	47.9017	42.3347	64.4208	5.54542	7.46536	6.0929
ENSDARG00000098477	390.226	258.676	572.38	18.9804	22.0837	7.3609	4.65361	2.31229e-30	3.04166e-28	tec	23	44124138	44146690	+	1866	protein_coding	tec protein tyrosine kinase [Source:ZFIN;Acc:ZDB-GENE-030131-7499]	Pkinase_Tyr	453	283	583	16	23	7	16.5066	10.6791	23.5741	0.801777	0.927756	0.310468
ENSDARG00000034714	773.56	461.595	906.186	11.8627	48.9683	15.7734	4.78515	3.68419e-30	4.82183e-28	esyt1a	23	25308018	25340070	+	2852	protein_coding	extended synaptotagmin-like protein 1a [Source:ZFIN;Acc:ZDB-GENE-090311-55]	C2	898	505	923	10	51	15	21.409	12.4681	24.4192	0.327865	1.34598	0.435283
novel.4330	448.803	364.706	568.453	42.7058	19.2032	12.6187	4.2315	3.81829e-30	4.97222e-28	-	CHR_ALT_CTG3_2_3	32907048	32910970	-	3257	-	PF01179:Copper amine oxidase, enzyme domain|PF02727:Copper amine oxidase, N2 domain|PF02728:Copper amine oxidase, N3 domain	-	521	399	579	36	20	12	10.8765	8.62608	13.4134	1.03355	0.4622	0.304925
ENSDARG00000019861	1013.9	995.4	1580.67	99.6469	162.267	86.2277	3.36258	4.40307e-30	5.7019e-28	fgl2a	4	20178694	20181964	-	2524	protein_coding	fibrinogen-like 2a [Source:ZFIN;Acc:ZDB-GENE-030131-9506]	Fibrinogen_C	1177	1089	1610	84	169	82	31.7072	30.3806	48.1299	3.11197	5.03982	2.68878
ENSDARG00000039914	4954.92	3792.39	7409.52	444.852	738.365	547.861	3.22155	4.42263e-30	5.7019e-28	gapdhs	16	45044642	45069882	-	1452	protein_coding	glyceraldehyde-3-phosphate dehydrogenase, spermatogenic [Source:ZFIN;Acc:ZDB-GENE-020913-1]	-	5752	4149	7547	375	769	521	269.354	201.203	392.181	24.1496	39.8637	29.6962
ENSDARG00000069945	362.66	167.271	452.602	3.55882	6.72114	4.20623	6.06109	5.07809e-30	6.51454e-28	p2ry12	15	1116664	1120421	+	1439	protein_coding	purinergic receptor P2Y12 [Source:ZFIN;Acc:ZDB-GENE-110208-4]	7tm_1	421	183	461	3	7	4	19.8926	8.95465	24.1723	0.194942	0.366146	0.230054
ENSDARG00000052074	1059.55	492.673	1163.41	65.245	63.3707	79.9183	3.70287	5.13621e-30	6.55664e-28	si:ch211-122f10.4	7	51816321	51825070	+	2497	protein_coding	si:ch211-122f10.4 [Source:ZFIN;Acc:ZDB-GENE-140106-45]	Peptidase_S10	1230	539	1185	55	66	76	33.4932	15.1995	35.8079	2.05963	1.9895	2.51898
ENSDARG00000056642	400.563	424.119	659.758	26.098	51.8488	28.392	3.79154	5.27134e-30	6.69615e-28	hdac9b	16	19840146	20006270	-	6955	protein_coding	histone deacetylase 9b [Source:ZFIN;Acc:ZDB-GENE-040109-7]	-	465	464	672	22	54	27	4.54597	4.69763	7.29039	0.295781	0.584405	0.32129
ENSDARG00000067916	702.062	536.547	926.803	42.7058	78.7333	32.5983	3.80567	5.6688e-30	7.16592e-28	lyn	2	27577470	27609189	-	3300	protein_coding	LYN proto-oncogene, Src family tyrosine kinase [Source:ZFIN;Acc:ZDB-GENE-040912-7]	Pkinase_Tyr	815	587	944	36	82	31	16.7925	12.5251	21.5842	1.02008	1.87033	0.77746
ENSDARG00000075253	691.724	477.134	813.898	39.147	75.8528	36.8045	3.69869	6.21999e-30	7.80679e-28	pik3cb	15	7064819	7161877	+	5316	protein_coding	phosphatidylinositol-4,5-bisphosphate 3-kinase, catalytic subunit beta [Source:ZFIN;Acc:ZDB-GENE-030131-1904]	PI3Ka	803	522	829	33	79	35	10.2707	6.91423	11.7665	0.580462	1.11856	0.544896
ENSDARG00000020326	671.05	470.735	730.447	61.6862	88.3349	58.8872	3.15928	6.23603e-30	7.80679e-28	tyk2	3	46479705	46555542	+	8411	protein_coding	tyrosine kinase 2 [Source:ZFIN;Acc:ZDB-GENE-071116-4]	Pkinase_Tyr	779	515	744	52	92	56	6.29739	4.3114	6.67427	0.578097	0.823299	0.551024
ENSDARG00000028048	472.922	224.856	474.201	20.1666	23.0439	23.1343	4.13995	7.06536e-30	8.80249e-28	rdh8a	3	53687645	53722182	-	1789	protein_coding	retinol dehydrogenase 8a [Source:ZFIN;Acc:ZDB-GENE-021115-3]	adh_short	549	246	483	17	24	22	20.8657	9.6824	20.3711	0.888554	1.00976	1.01775
ENSDARG00000091699	1324.01	786.996	1662.16	68.8038	123.861	50.4747	3.95147	8.20158e-30	1.01692e-27	capn2a	13	42725712	42757565	-	5407	protein_coding	calpain 2, (m/II) large subunit a [Source:ZFIN;Acc:ZDB-GENE-050320-69]	Peptidase_C2	1537	861	1693	58	129	48	19.328	11.2126	23.6254	1.00304	1.79577	0.734709
ENSDARG00000054340	261.012	314.433	490.892	18.9804	24.9642	10.5156	4.28453	8.50236e-30	1.04919e-27	sla1	19	34913855	34927201	-	1350	protein_coding	Src-like-adaptor 1 [Source:ZFIN;Acc:ZDB-GENE-050904-3]	SH2	303	344	500	16	26	10	15.2609	17.9425	27.9457	1.10823	1.44963	0.613051
ENSDARG00000035859	3223.45	1736.69	4042.98	207.598	307.252	145.115	3.76875	1.00833e-29	1.23838e-27	angptl4	2	24536762	24542518	+	2704	protein_coding	angiopoietin-like 4 [Source:ZFIN;Acc:ZDB-GENE-041111-222]	Fibrinogen_C	3742	1900	4118	175	320	138	94.0952	49.4772	114.91	6.05169	8.9076	4.22379
ENSDARG00000103730	351.462	318.089	503.655	37.9607	36.4862	22.0827	3.6046	1.10371e-29	1.34913e-27	vgll4b	11	769623	815216	+	5223	protein_coding	vestigial-like family member 4b [Source:ZFIN;Acc:ZDB-GENE-040426-2445]	-	408	348	513	32	38	21	5.31142	4.69156	7.41099	0.572895	0.547622	0.332759
ENSDARG00000092170	3337.16	1802.5	2836.37	161.333	319.734	143.012	3.67355	1.13499e-29	1.38085e-27	apoc1	16	23972126	23973721	+	783	protein_coding	apolipoprotein C-I [Source:ZFIN;Acc:ZDB-GENE-030131-1074]	-	3874	1972	2889	136	333	136	336.41	177.339	278.397	16.2414	32.0111	14.375
ENSDARG00000004301	467.754	425.947	739.283	37.9607	59.5301	32.5983	3.64292	1.2206e-29	1.47807e-27	rhogb	21	30937690	30951909	+	1957	protein_coding	ras homolog family member Gb [Source:ZFIN;Acc:ZDB-GENE-030131-8877]	Ras	543	466	753	32	62	31	18.866	16.7669	29.0324	1.52899	2.38462	1.311
ENSDARG00000007347	658.129	467.079	943.494	67.6175	72.0122	63.0934	3.35019	1.27157e-29	1.53262e-27	degs1	13	502230	514843	+	1639	protein_coding	delta(4)-desaturase, sphingolipid 1 [Source:ZFIN;Acc:ZDB-GENE-030131-5283]	-	764	511	961	57	75	60	31.6946	21.9533	44.2408	3.25193	3.44429	3.02972
ENSDARG00000099970	2939.18	2188.23	2901.17	581.274	515.607	474.252	2.3538	1.48995e-29	1.78753e-27	CR383676.1	14	45631236	45638712	-	7477	lincRNA	-	-	3412	2394	2955	490	537	451	31.0279	22.5453	29.8201	6.12793	5.40586	4.99206
ENSDARG00000021647	1073.34	627.952	1492.31	66.4313	101.777	51.5263	3.85771	1.82975e-29	2.18507e-27	gnai1	4	22680442	22714063	+	2431	protein_coding	guanine nucleotide binding protein (G protein), alpha inhibiting activity polypeptide 1 [Source:ZFIN;Acc:ZDB-GENE-040426-1310]	G-alpha	1246	687	1520	56	106	49	34.8501	19.8989	47.1778	2.15401	3.282	1.66817
ENSDARG00000078448	242.061	178.24	318.098	2.37255	7.6813	4.20623	5.65236	2.14149e-29	2.54562e-27	gpr137ba	13	50151407	50171965	+	4733	protein_coding	G protein-coupled receptor 137Ba [Source:ZFIN;Acc:ZDB-GENE-100721-1]	-	281	195	324	2	8	4	4.03683	2.90106	5.1652	0.0395129	0.127225	0.0699445
novel.3017	708.092	278.785	657.795	22.5392	36.4862	17.8765	4.41071	2.52421e-29	2.98596e-27	-	CHR_ALT_CTG18_1_20	18946536	18997740	-	8674	-	PF02141:DENN (AEX-3) domain|PF03456:uDENN domain|PF13812:Pentatricopeptide repeat domain|PF03455:dDENN domain	DENN	822	305	670	19	38	17	6.44352	2.47593	5.8282	0.204823	0.329748	0.162203
ENSDARG00000089043	737.38	618.811	1073.09	72.3626	94.0959	44.1654	3.52511	2.53497e-29	2.98596e-27	ptpn6	16	31720042	31756963	-	3214	protein_coding	protein tyrosine phosphatase, non-receptor type 6 [Source:ZFIN;Acc:ZDB-GENE-030131-7513]	Y_phosphatase	856	677	1093	61	98	42	18.1092	14.832	25.6598	1.77472	2.29508	1.08152
ENSDARG00000000241	967.381	673.654	1078.98	48.6372	109.458	48.3716	3.712	3.238e-29	3.79682e-27	slc40a1	9	41103127	41113878	+	3780	protein_coding	solute carrier family 40 (iron-regulated transporter), member 1 [Source:ZFIN;Acc:ZDB-GENE-000511-8]	-	1123	737	1099	41	114	46	20.2003	13.7288	21.9374	1.01423	2.27003	1.00715
ENSDARG00000029146	639.178	436.916	865.933	55.7548	72.9723	49.4232	3.44298	3.44529e-29	4.02167e-27	lrp1ab	23	25452656	25686954	-	14024	protein_coding	low density lipoprotein receptor-related protein 1Ab [Source:ZFIN;Acc:ZDB-GENE-030131-7126]	Ldl_recept_a	742	478	882	47	76	47	3.59751	2.40002	4.74543	0.31338	0.407905	0.277368
ENSDARG00000104701	445.357	274.215	580.234	29.6568	30.7252	14.7218	4.11334	3.74582e-29	4.35288e-27	map7d1b	19	3929084	4010263	-	3136	protein_coding	MAP7 domain containing 1b [Source:ZFIN;Acc:ZDB-GENE-080215-23]	-	517	300	591	25	32	14	11.2095	6.73602	14.2197	0.745434	0.768054	0.369473
ENSDARG00000075592	365.244	367.448	603.797	40.3333	47.0479	34.7014	3.44953	3.7792e-29	4.37207e-27	tnfaip8l2a	19	373811	379750	-	2999	protein_coding	tumor necrosis factor, alpha-induced protein 8-like 2a [Source:ZFIN;Acc:ZDB-GENE-060616-38]	-	424	402	615	34	49	33	9.61302	9.43861	15.4731	1.0601	1.22981	0.910684
ENSDARG00000063097	476.368	256.848	455.547	21.3529	32.6455	13.6702	4.12613	4.47519e-29	5.15422e-27	scube1	4	8906893	9008851	-	4580	protein_coding	signal peptide, CUB domain, EGF-like 1 [Source:ZFIN;Acc:ZDB-GENE-050302-78]	CUB	553	281	464	18	34	13	8.20975	4.32015	7.64419	0.367496	0.558767	0.234914
ENSDARG00000031848	578.016	316.261	761.864	35.5882	41.287	22.0827	4.06284	4.70701e-29	5.39724e-27	pparg	11	609516	669558	-	1581	protein_coding	peroxisome proliferator-activated receptor gamma [Source:ZFIN;Acc:ZDB-GENE-990415-213]	Hormone_recep	671	346	776	30	43	21	28.8577	15.41	37.0347	1.77433	2.04717	1.0993
ENSDARG00000026417	485.844	292.496	492.855	4.74509	28.8049	11.5671	4.78347	5.16297e-29	5.87651e-27	ccr12b.2	24	264839	265858	+	1020	protein_coding	chemokine (C-C motif) receptor 12b, tandem duplicate 2 [Source:ZFIN;Acc:ZDB-GENE-070301-2]	7tm_1	564	320	502	4	30	11	37.5967	22.0906	37.1349	0.366695	2.2138	0.89253
ENSDARG00000067797	503.072	445.142	723.574	18.9804	49.9284	14.7218	4.30516	5.17035e-29	5.87651e-27	spi1a	25	35553542	35572245	+	2287	protein_coding	Spi-1 proto-oncogene a [Source:ZFIN;Acc:ZDB-GENE-060825-351]	Ets	584	487	737	16	52	14	17.3627	14.9941	24.3153	0.654182	1.71141	0.506631
ENSDARG00000035907	431.574	305.292	654.849	4.74509	24.9642	5.25778	5.27834	5.86554e-29	6.63753e-27	fam49al	19	30633453	30684874	+	4734	protein_coding	family with sequence similarity 49, member A-like [Source:ZFIN;Acc:ZDB-GENE-040801-125]	-	501	334	667	4	26	5	7.19581	4.96794	10.6311	0.079009	0.413393	0.0874122
ENSDARG00000001014	1841.73	1419.52	2971.86	252.676	248.682	230.291	3.09068	6.43599e-29	7.25141e-27	myh9b	3	5102656	5228841	-	9635	protein_coding	myosin, heavy chain 9b, non-muscle [Source:ZFIN;Acc:ZDB-GENE-030131-998]	Myosin_tail_1	2138	1553	3027	213	259	219	15.0878	11.3495	23.705	2.06715	2.02332	1.88115
ENSDARG00000071437	1418.77	1808.9	2266.94	109.137	253.483	148.27	3.42312	6.6521e-29	7.46244e-27	ptprc	22	22977268	23067859	-	4286	protein_coding	protein tyrosine phosphatase, receptor type, C [Source:ZFIN;Acc:ZDB-GENE-050208-585]	-	1647	1979	2309	92	264	141	26.1283	32.5126	40.6491	2.00715	4.63628	2.72268
ENSDARG00000033993	444.495	184.638	409.404	9.49018	14.4024	3.15467	5.25055	7.82145e-29	8.73642e-27	slc19a1	6	20647155	20670145	+	3862	protein_coding	solute carrier family 19 (folate transporter), member 1 [Source:ZFIN;Acc:ZDB-GENE-110401-1]	-	516	202	417	8	15	3	9.08464	3.68296	8.14709	0.193697	0.292346	0.0642894
ENSDARG00000077009	635.732	382.073	652.886	61.6862	59.5301	38.9076	3.38426	7.86579e-29	8.74824e-27	wdfy4	13	30985047	31025505	-	2964	protein_coding	WDFY family member 4 [Source:ZFIN;Acc:ZDB-GENE-090313-322]	Beach	738	418	665	52	62	37	16.9297	9.93016	16.9286	1.64048	1.57446	1.03313
ENSDARG00000033144	733.073	547.515	853.17	62.8725	92.1756	41.0107	3.43973	7.92211e-29	8.77322e-27	psme2	12	13319132	13331980	+	1706	protein_coding	proteasome activator subunit 2 [Source:ZFIN;Acc:ZDB-GENE-991110-16]	-	851	599	869	53	96	39	33.9173	24.7233	38.4343	2.90497	4.23555	1.89198
ENSDARG00000016188	781.313	577.679	927.785	77.1077	85.4544	36.8045	3.51918	9.9911e-29	1.10174e-26	si:ch73-63e15.2	22	17691381	17781213	-	7899	protein_coding	si:ch73-63e15.2 [Source:ZFIN;Acc:ZDB-GENE-091204-463]	-	907	632	945	65	89	35	7.80739	5.63382	9.0269	0.769461	0.848077	0.366713
ENSDARG00000101030	337.679	176.411	362.278	7.11764	10.5618	1.05156	5.53334	1.00932e-28	1.10829e-26	si:ch73-158p21.3	4	76362874	76370661	-	2769	protein_coding	si:ch73-158p21.3 [Source:ZFIN;Acc:ZDB-GENE-030131-4747]	C1-set	392	193	369	6	11	1	9.62573	4.90787	10.055	0.202616	0.299011	0.0298887
ENSDARG00000041644	634.87	404.924	707.866	59.3136	71.052	44.1654	3.32166	1.14406e-28	1.25093e-26	si:dkey-194e6.1	23	40872688	40895168	-	1927	protein_coding	si:dkey-194e6.1 [Source:ZFIN;Acc:ZDB-GENE-100922-43]	-	737	443	721	50	74	42	26.005	16.1875	28.2314	2.42624	2.89046	1.80384
ENSDARG00000062865	332.51	238.567	416.276	14.2353	26.8845	9.46401	4.27063	1.21439e-28	1.32226e-26	mras	22	11857356	11874688	+	4017	protein_coding	muscle RAS oncogene homolog [Source:ZFIN;Acc:ZDB-GENE-050208-495]	Ras	386	261	424	12	28	9	6.53365	4.57506	7.96421	0.279334	0.524655	0.185426
ENSDARG00000021987	730.489	669.998	850.224	37.9607	93.1357	34.7014	3.75286	1.29941e-28	1.4089e-26	plecb	16	5251768	5497474	+	16427	protein_coding	plectin b [Source:ZFIN;Acc:ZDB-GENE-100917-2]	CH	848	733	866	32	97	33	3.51001	3.14198	3.97776	0.182153	0.444458	0.166259
ENSDARG00000007795	2335.32	1080.41	2636.09	149.47	216.036	139.857	3.58043	1.47597e-28	1.59368e-26	cst3	13	33675556	33683913	-	1678	protein_coding	cystatin C (amyloid angiopathy and cerebral hemorrhage) [Source:ZFIN;Acc:ZDB-GENE-030131-373]	-	2711	1182	2685	126	225	133	109.852	49.6002	120.734	7.0214	10.0927	6.55979
ENSDARG00000055290	317.005	182.81	329.879	4.74509	9.60162	0	5.82178	1.56556e-28	1.6834e-26	mpeg1.1	8	29710110	29713621	-	2634	protein_coding	macrophage expressed 1, tandem duplicate 1 [Source:ZFIN;Acc:ZDB-GENE-030131-7347]	-	368	200	336	4	10	0	9.49954	5.34654	9.62503	0.142	0.28576	0
ENSDARG00000089838	936.369	651.717	1196.79	41.5195	87.3748	25.2374	4.16774	1.67702e-28	1.7958e-26	si:dkey-262k9.4	15	36506014	36533437	-	2043	protein_coding	si:dkey-262k9.4 [Source:ZFIN;Acc:ZDB-GENE-131121-545]	-	1087	713	1219	35	91	24	36.1769	24.5742	45.0209	1.60193	3.35267	0.972239
ENSDARG00000063292	652.96	405.838	759.9	73.5489	60.4902	54.681	3.2712	1.71382e-28	1.82765e-26	ssuh2rs1	8	7311478	7352278	+	5700	protein_coding	ssu-2 homolog, related sequence 1 [Source:ZFIN;Acc:ZDB-GENE-060929-994]	-	758	444	774	62	63	52	9.04201	5.48487	10.2458	1.0171	0.831923	0.75502
novel.4198	853.672	542.945	951.348	102.019	54.7292	76.7637	3.3357	1.8283e-28	1.94174e-26	-	CHR_ALT_CTG3_1_19	30926364	30941393	-	1844	-	PF16300:Type of WD40 repeat|PF08953:Domain of unknown function (DUF1899)	-	991	594	969	86	57	73	36.5412	22.6821	39.6499	4.36097	2.32665	3.27636
ENSDARG00000018460	474.645	307.121	547.835	43.8921	35.526	19.9796	3.74673	2.05961e-28	2.17848e-26	mbnl2	1	2101541	2217861	+	5784	protein_coding	muscleblind-like splicing regulator 2 [Source:ZFIN;Acc:ZDB-GENE-030131-9582]	-	551	336	558	37	37	19	6.4773	4.09043	7.27922	0.598162	0.481494	0.271866
novel.3439	458.278	221.2	567.471	26.098	20.1634	13.6702	4.38543	2.50434e-28	2.63811e-26	-	CHR_ALT_CTG20_1_7	17783435	17820212	+	4365	-	PF00028:Cadherin domain|PF08758:Cadherin prodomain like|PF01049:Cadherin cytoplasmic region	Cadherin	532	242	578	22	21	13	8.28701	3.90382	9.99131	0.471285	0.36212	0.246484
ENSDARG00000043130	1113.82	895.768	1460.89	154.215	199.714	147.218	2.78999	4.07001e-28	4.27005e-26	notch2	8	19548985	19619792	+	10095	protein_coding	notch 2 [Source:ZFIN;Acc:ZDB-GENE-000329-4]	EGF_CA	1293	980	1488	130	208	140	8.70889	6.83562	11.1218	1.20415	1.55087	1.14776
ENSDARG00000093074	262.735	183.724	314.171	3.55882	13.4423	3.15467	5.19206	4.27884e-28	4.47105e-26	si:ch211-139g16.8	3	18389363	18396564	+	1099	protein_coding	si:ch211-139g16.8 [Source:ZFIN;Acc:ZDB-GENE-100922-126]	V-set	305	201	320	3	14	3	18.87	12.8782	21.97	0.255252	0.958844	0.22592
ENSDARG00000011376	208.465	184.638	278.826	10.6765	15.3626	8.41246	4.27368	4.33428e-28	4.51079e-26	dnase1l4.2	22	5682635	5700482	+	3425	protein_coding	deoxyribonuclease 1 like 4, tandem duplicate 2 [Source:ZFIN;Acc:ZDB-GENE-040426-1884]	Exo_endo_phos	242	202	284	9	16	8	4.80425	4.15288	6.25657	0.245712	0.351623	0.193312
ENSDARG00000101749	316.143	150.818	275.881	4.74509	8.64146	8.41246	5.07284	4.67512e-28	4.84605e-26	zgc:92161	3	49043917	49058326	+	1874	protein_coding	zgc:92161 [Source:ZFIN;Acc:ZDB-GENE-040912-22]	adh_short	367	165	281	4	9	8	13.3158	6.19973	11.314	0.199588	0.361485	0.353306
novel.3856	435.881	152.646	396.64	5.93136	5.76097	1.05156	6.27713	5.17909e-28	5.34705e-26	-	CHR_ALT_CTG23_1_9	14221567	14233568	+	5042	-	PF13920:Zinc finger, C3HC4 type (RING finger)|PF00653:Inhibitor of Apoptosis domain	BIR	506	167	404	5	6	1	6.82367	2.33223	6.04585	0.0927283	0.0895707	0.0164145
ENSDARG00000103370	282.547	276.043	371.114	28.4705	38.4065	29.4436	3.26398	5.55985e-28	5.71737e-26	lrrc8da	2	22495274	22502251	+	5389	protein_coding	leucine rich repeat containing 8 VRAC subunit Da [Source:ZFIN;Acc:ZDB-GENE-061009-26]	-	328	302	378	24	40	28	4.13843	3.946	5.29252	0.416436	0.558688	0.430012
ENSDARG00000102514	174.008	228.512	246.428	2.37255	8.64146	2.10311	5.57494	6.49145e-28	6.64899e-26	BX323596.2	5	42882679	42883761	-	744	protein_coding	-	-	202	250	251	2	9	2	18.4607	23.6606	25.4554	0.251363	0.910515	0.222478
ENSDARG00000095351	714.122	643.491	1019.09	62.8725	99.8569	39.9592	3.54682	7.63582e-28	7.79034e-26	CU914776.1	8	44340504	44344742	-	1440	processed_transcript	-	-	829	704	1038	53	104	38	39.1438	34.4246	54.3893	3.44158	5.43611	2.18399
novel.4880	264.458	324.487	334.788	14.2353	35.526	21.0311	3.68613	8.91166e-28	9.05635e-26	-	CHR_ALT_CTG6_1_35	36458605	36462406	+	2229	-	PF13855:Leucine rich repeat	-	307	355	341	12	37	20	9.36481	11.2144	11.5431	0.503404	1.24942	0.742592
ENSDARG00000076189	685.695	660.858	1239.01	81.8528	99.8569	56.7841	3.43656	1.05401e-27	1.06694e-25	ccdc88b	14	45702521	45772506	+	5068	protein_coding	coiled-coil domain containing 88B [Source:ZFIN;Acc:ZDB-GENE-080303-31]	-	796	723	1262	69	104	54	10.6794	10.0452	18.7889	1.27309	1.54459	0.881835
novel.3607	293.746	151.732	323.007	11.8627	8.64146	6.30934	4.85287	1.17359e-27	1.18337e-25	-	CHR_ALT_CTG22_1_24	30955692	30975477	-	4568	-	-	-	341	166	329	10	9	6	5.07573	2.55882	5.43436	0.204701	0.148298	0.108706
ENSDARG00000074322	1843.45	795.223	1836.92	58.1274	131.542	47.3201	4.23409	1.21361e-27	1.21897e-25	si:ch211-147m6.2	25	13191391	13194926	+	1972	protein_coding	si:ch211-147m6.2 [Source:ZFIN;Acc:ZDB-GENE-131121-85]	-	2140	870	1871	49	137	45	73.7866	31.065	71.5889	2.32346	5.22915	1.88858
ENSDARG00000015164	2764.31	2199.2	3171.16	278.774	481.041	247.116	3.01251	1.69995e-27	1.70086e-25	mknk2b	8	20438884	20450375	+	3385	protein_coding	MAP kinase interacting serine/threonine kinase 2b [Source:ZFIN;Acc:ZDB-GENE-030829-2]	Pkinase	3209	2406	3230	235	501	235	64.4587	50.049	71.9984	6.49164	11.1403	5.74565
novel.42	318.727	178.24	320.061	4.74509	16.3228	5.25778	4.9193	1.80019e-27	1.79423e-25	-	1	57698595	57701795	+	1043	-	PF07686:Immunoglobulin V-set domain	V-set	370	195	326	4	17	5	24.1206	13.1646	23.5837	0.358609	1.22682	0.396749
ENSDARG00000015822	258.428	199.263	311.225	13.049	23.0439	17.8765	3.81812	1.82704e-27	1.81402e-25	sesn3	15	35043007	35092735	+	3720	protein_coding	sestrin 3 [Source:ZFIN;Acc:ZDB-GENE-040426-2924]	PA26	300	218	317	11	24	17	5.48339	4.12641	6.42976	0.2765	0.485608	0.378213
ENSDARG00000089383	198.989	173.669	242.5	13.049	13.4423	12.6187	3.974	2.28868e-27	2.26369e-25	il1fma	11	29965822	29972154	+	1744	protein_coding	interleukin-1 family member A [Source:ZFIN;Acc:ZDB-GENE-140106-231]	-	231	190	247	11	14	12	9.00608	7.67124	10.6863	0.589782	0.604226	0.569462
ENSDARG00000078734	1103.49	942.385	1631.72	52.196	142.104	59.9387	3.84776	2.5255e-27	2.48843e-25	myo1f	8	20250484	20291922	-	3684	protein_coding	myosin IF [Source:ZFIN;Acc:ZDB-GENE-081104-506]	Myosin_head	1281	1031	1662	44	148	57	23.6429	19.7059	34.04	1.11681	3.02385	1.28052
ENSDARG00000063911	26385.5	21903.4	28403	3747.44	5417.24	3015.87	2.65438	2.88053e-27	2.8275e-25	mt-atp6	MT	9052	9735	+	684	protein_coding	ATP synthase 6, mitochondrial [Source:ZFIN;Acc:ZDB-GENE-011205-18]	-	30630	23963	28930	3159	5642	2868	3044.82	2466.85	3191.33	431.856	620.861	347.019
novel.1341	612.473	402.182	694.121	68.8038	76.813	54.681	3.09147	3.39246e-27	3.31745e-25	-	3	4667157	4671906	-	1803	-	PF01576:Myosin tail	Myosin_tail_1	711	440	707	58	80	52	26.8129	17.1836	29.5871	3.008	3.33973	2.38692
ENSDARG00000061796	341.986	307.121	469.292	29.6568	45.1276	22.0827	3.52103	3.42084e-27	3.33262e-25	rasgrp4	18	35742838	35802483	+	3445	protein_coding	RAS guanyl releasing protein 4 [Source:ZFIN;Acc:ZDB-GENE-050419-110]	C1_1	397	336	478	25	47	21	7.83559	6.86765	10.4693	0.678572	1.0269	0.504499
ENSDARG00000016939	2900.42	2956.95	4102.87	154.215	380.224	112.517	3.94196	3.81777e-27	3.70538e-25	itgb2	9	44961138	44983666	-	3489	protein_coding	integrin, beta 2 [Source:ZFIN;Acc:ZDB-GENE-110411-4]	-	3367	3235	4179	130	396	107	65.6164	65.2877	90.3754	3.48407	8.54303	2.53813
ENSDARG00000060072	285.132	200.177	384.859	9.49018	22.0837	9.46401	4.38407	3.94894e-27	3.81839e-25	abi3a	3	33395942	33417826	-	2447	protein_coding	ABI family, member 3a [Source:ZFIN;Acc:ZDB-GENE-060929-958]	-	331	219	392	8	23	9	9.19739	6.30186	12.0873	0.305704	0.707476	0.304396
ENSDARG00000008186	664.159	669.084	906.186	46.2646	83.5341	23.1343	3.86542	4.00505e-27	3.85825e-25	syk	10	5533843	5581487	-	5325	protein_coding	spleen tyrosine kinase [Source:ZFIN;Acc:ZDB-GENE-040702-3]	Pkinase_Tyr	771	732	923	39	87	22	9.84476	9.67943	13.0786	0.684842	1.22975	0.341927
ENSDARG00000075733	492.735	401.268	580.234	55.7548	80.6536	57.8356	2.91869	4.65802e-27	4.47066e-25	zyx	16	17302452	17347727	-	2195	protein_coding	zyxin [Source:ZFIN;Acc:ZDB-GENE-070928-18]	LIM	572	439	591	47	84	55	17.7187	14.0828	20.3157	2.0022	2.88046	2.07376
ENSDARG00000001807	242.061	230.34	352.46	9.49018	24.9642	13.6702	4.07558	4.80994e-27	4.59944e-25	tnfrsf21	20	35797998	35841570	-	4854	protein_coding	tumor necrosis factor receptor superfamily, member 21 [Source:ZFIN;Acc:ZDB-GENE-030131-5971]	Death	281	252	359	8	26	13	3.9362	3.6556	5.5805	0.154112	0.403173	0.221653
ENSDARG00000086057	449.664	306.206	740.265	15.4215	37.4463	12.6187	4.49813	5.37948e-27	5.11223e-25	plxnd1	8	54284961	54286201	+	1194	protein_coding	plexin D1 [Source:ZFIN;Acc:ZDB-GENE-040426-1828]	-	522	335	754	13	39	12	29.726	19.756	47.6481	1.01809	2.45854	0.831777
ENSDARG00000098012	715.844	816.246	922.876	29.6568	80.6536	17.8765	4.24824	5.38565e-27	5.11223e-25	itgae.1	15	17196527	17213723	-	2608	protein_coding	integrin, alpha E, tandem duplicate 1 [Source:ZFIN;Acc:ZDB-GENE-131121-125]	VWA	831	893	940	25	84	17	21.6653	24.1103	27.1956	0.89635	2.42432	0.539475
ENSDARG00000075024	277.379	199.263	373.078	13.049	23.0439	10.5156	4.17332	6.31808e-27	5.97543e-25	si:ch73-375g18.1	23	44497701	44521931	+	7855	protein_coding	si:ch73-375g18.1 [Source:ZFIN;Acc:ZDB-GENE-110408-56]	FHA	322	218	380	11	24	10	2.78728	1.9542	3.6502	0.130946	0.229976	0.105362
ENSDARG00000040930	311.836	207.489	395.659	22.5392	25.9244	21.0311	3.71545	6.44226e-27	6.07072e-25	deptor	16	14588141	14675907	+	3245	protein_coding	DEP domain containing MTOR-interacting protein [Source:ZFIN;Acc:ZDB-GENE-061013-453]	-	362	227	403	19	27	20	7.58515	4.92572	9.37064	0.5475	0.626277	0.510089
ENSDARG00000099313	1951.13	1011.85	2460.35	147.098	214.116	170.352	3.34922	6.89347e-27	6.47237e-25	naga	4	982028	992148	-	5696	protein_coding	N-acetylgalactosaminidase, alpha [Source:ZFIN;Acc:ZDB-GENE-051113-256]	-	2265	1107	2506	124	223	162	27.0376	13.6847	33.1963	2.03562	2.94681	2.35383
ENSDARG00000098899	1689.25	1551.14	2788.26	189.804	304.371	173.507	3.1727	7.48095e-27	6.9986e-25	zmp:0000001082	1	59555936	59567685	-	3400	protein_coding	zmp:0000001082 [Source:ZFIN;Acc:ZDB-GENE-140106-42]	VWA	1961	1697	2840	160	317	165	39.2165	35.1448	63.0258	4.40034	7.01775	4.01638
ENSDARG00000054641	237.753	267.816	349.515	14.2353	26.8845	8.41246	4.09253	7.68408e-27	7.16278e-25	fam46ab	23	40275400	40286059	+	5120	protein_coding	family with sequence similarity 46, member Ab [Source:ZFIN;Acc:ZDB-GENE-071004-35]	-	276	293	356	12	28	8	3.6653	4.02954	5.24637	0.219158	0.411629	0.129315
ENSDARG00000054438	339.402	298.894	477.147	17.7941	40.3268	16.8249	3.87932	7.82933e-27	7.27201e-25	fzd2	3	31621774	31624213	+	2440	protein_coding	frizzled class receptor 2 [Source:ZFIN;Acc:ZDB-GENE-990415-224]	Fz	394	327	486	15	42	16	10.9794	9.43662	15.0288	0.574839	1.29562	0.542701
novel.3863	1478.21	612.413	1963.57	102.019	101.777	71.5059	3.88047	8.47145e-27	7.84032e-25	-	CHR_ALT_CTG23_2_3	16648528	16684196	-	2565	-	PF17820:PDZ domain	-	1716	670	2000	86	106	68	45.4884	18.3927	58.833	3.13513	3.11054	2.19408
ENSDARG00000044775	285.993	311.691	367.187	15.4215	34.5658	10.5156	3.97631	8.61361e-27	7.94353e-25	fut7	21	13676890	13681447	+	1275	protein_coding	fucosyltransferase 7 (alpha (1,3) fucosyltransferase) [Source:ZFIN;Acc:ZDB-GENE-060929-997]	-	332	341	374	13	36	10	17.7051	18.8323	22.133	0.953407	2.12525	0.649113
ENSDARG00000094673	935.508	684.623	1137.89	91.343	150.745	92.537	3.03898	1.3594e-26	1.2492e-24	rhoab	8	25900049	25906026	+	1917	protein_coding	ras homolog gene family, member Ab [Source:ZFIN;Acc:ZDB-GENE-040322-2]	Ras	1086	749	1159	77	157	88	38.5193	27.5117	45.6184	3.7559	6.16446	3.79919
ENSDARG00000101356	353.184	230.34	451.62	3.55882	21.1236	4.20623	5.12014	1.54734e-26	1.41688e-24	CABZ01044156.1	3	58984463	58989816	+	2501	protein_coding	-	NACHT	410	252	460	3	22	4	11.1466	7.09488	13.8779	0.112164	0.662105	0.132366
ENSDARG00000044345	1808.99	1391.18	2007.75	309.617	374.463	271.302	2.44573	1.58718e-26	1.44825e-24	cyfip1	6	37655078	37730907	+	5137	protein_coding	cytoplasmic FMR1 interacting protein 1 [Source:ZFIN;Acc:ZDB-GENE-030131-8557]	-	2100	1522	2045	261	390	258	27.7959	20.8624	30.0374	4.7509	5.71443	4.15662
ENSDARG00000076171	372.136	198.349	399.586	20.1666	24.9642	11.5671	4.09238	1.92456e-26	1.74994e-24	znf827	1	36017867	36152131	-	10828	protein_coding	zinc finger protein 827 [Source:ZFIN;Acc:ZDB-GENE-080728-3]	-	432	217	407	17	26	11	2.71273	1.41114	2.83612	0.146807	0.180735	0.0840765
ENSDARG00000060246	358.353	155.388	424.13	14.2353	11.5219	13.6702	4.57665	1.99727e-26	1.80969e-24	slc16a6b	3	36313532	36328672	+	4909	protein_coding	solute carrier family 16, member 6b [Source:ZFIN;Acc:ZDB-GENE-110208-3]	MFS_1	416	170	432	12	12	13	5.76197	2.43845	6.64002	0.228577	0.183995	0.21917
ENSDARG00000056112	1052.66	535.633	1116.29	105.578	100.817	97.7948	3.15271	2.00753e-26	1.81265e-24	pikfyve	9	32073606	32106034	+	8908	protein_coding	phosphoinositide kinase, FYVE finger containing [Source:ZFIN;Acc:ZDB-GENE-030131-9636]	PIP5K	1222	586	1137	89	105	93	9.32742	4.63208	9.63072	0.934232	0.887211	0.864038
ENSDARG00000034195	424.683	386.643	574.343	61.6862	65.291	41.0107	3.04343	2.01695e-26	1.81483e-24	top2b	19	17688350	17774884	-	5653	protein_coding	DNA topoisomerase II beta [Source:ZFIN;Acc:ZDB-GENE-041008-136]	DNA_gyraseB	493	423	585	52	68	39	5.92978	5.2689	7.80828	0.860141	0.905415	0.570973
ENSDARG00000045886	536.668	509.125	627.36	75.9215	104.658	62.0419	2.78176	2.20247e-26	1.97491e-24	slc38a2	4	1600034	1617897	+	5401	protein_coding	solute carrier family 38, member 2 [Source:ZFIN;Acc:ZDB-GENE-030131-9659]	Aa_trans	623	557	639	64	109	59	7.84304	7.26172	8.927	1.10803	1.51904	0.904083
ENSDARG00000061226	269.626	350.995	437.875	17.7941	40.3268	19.9796	3.74434	2.28367e-26	2.04066e-24	timp2a	12	33990947	34035364	-	3127	protein_coding	TIMP metallopeptidase inhibitor 2a [Source:ZFIN;Acc:ZDB-GENE-030612-1]	-	313	384	446	15	42	19	6.80592	8.64692	10.7618	0.448548	1.01097	0.50287
novel.5043	665.02	283.355	413.331	21.3529	35.526	11.5671	4.30557	2.68026e-26	2.38681e-24	-	CHR_ALT_CTG7_1_13	19546024	19571486	+	2360	-	PF13520:Amino acid permease	-	772	310	421	18	37	11	22.2421	9.24928	13.4601	0.713191	1.18007	0.385754
novel.4889	558.204	281.527	578.27	23.7255	39.3666	11.5671	4.23869	2.85988e-26	2.53804e-24	-	CHR_ALT_CTG6_1_39	39124550	39160425	-	5506	-	PF02864:STAT protein, DNA binding domain|PF00017:SH2 domain|PF01017:STAT protein, all-alpha domain|PF02865:STAT protein, protein interaction domain	STAT_alpha	648	308	589	20	41	11	8.0022	3.93888	8.07157	0.339656	0.560487	0.165343
novel.1440	304.945	256.848	357.369	14.2353	32.6455	10.5156	3.98163	3.0629e-26	2.70894e-24	-	4	58194769	58198258	+	3456	-	PF00665:Integrase core domain	rve	354	281	364	12	34	10	6.96466	5.7252	7.94706	0.324678	0.740496	0.239473
ENSDARG00000055064	2211.28	1487.16	2749.98	315.549	370.623	282.869	2.73373	3.39184e-26	2.98966e-24	prdx5	21	26657404	26664825	+	867	protein_coding	peroxiredoxin 5 [Source:ZFIN;Acc:ZDB-GENE-050522-159]	-	2567	1627	2801	266	386	269	201.316	132.138	243.766	28.6885	33.5109	25.6781
novel.5464	196.405	234.911	353.442	13.049	19.2032	6.30934	4.33562	3.86434e-26	3.39459e-24	-	KN149691.1	212516	220479	+	1037	-	-	-	228	257	360	11	20	6	14.9495	17.4507	26.194	0.99188	1.45167	0.478854
ENSDARG00000021287	613.335	324.487	708.848	33.2156	32.6455	58.8872	3.72159	4.02597e-26	3.52463e-24	zgc:91909	8	50968990	50981175	-	1260	protein_coding	zgc:91909 [Source:ZFIN;Acc:ZDB-GENE-040704-16]	Ras	712	355	722	28	34	56	38.422	19.8388	43.236	2.07794	2.03108	3.6783
novel.1834	565.095	403.096	529.181	36.7745	44.1675	9.46401	4.04794	4.12116e-26	3.59581e-24	-	9	11595988	11597489	+	1478	-	-	-	656	441	539	31	46	9	30.1787	21.0098	27.5165	1.96125	2.34262	0.503963
ENSDARG00000075327	508.241	532.891	682.339	105.578	99.8569	103.053	2.48225	5.24803e-26	4.56368e-24	dock10	15	1897375	2010926	-	9903	protein_coding	dedicator of cytokinesis 10 [Source:ZFIN;Acc:ZDB-GENE-130530-773]	Ded_cyto	590	583	695	89	104	98	4.05094	4.14534	5.29538	0.840366	0.790468	0.819011
ENSDARG00000086332	2962.44	1357.36	3265.41	278.774	290.929	201.899	3.29721	5.65269e-26	4.89912e-24	bri3	3	61391636	61398938	+	2990	protein_coding	brain protein I3 [Source:ZFIN;Acc:ZDB-GENE-030131-3038]	-	3439	1485	3326	235	303	192	78.2044	34.9714	83.9324	7.34923	7.62762	5.31447
ENSDARG00000100599	235.169	155.388	296.499	11.8627	10.5618	3.15467	4.75412	6.21687e-26	5.37013e-24	c1s	16	31676281	31686602	-	3736	protein_coding	complement component 1, s subcomponent [Source:ZFIN;Acc:ZDB-GENE-030131-1232]	CUB	273	170	302	10	11	3	4.96851	3.20406	6.09928	0.250287	0.221617	0.0664576
ENSDARG00000104693	752.024	543.859	973.929	90.1567	118.1	78.8668	2.98024	6.56737e-26	5.65391e-24	il6st	10	5788620	5821584	-	8398	protein_coding	interleukin 6 signal transducer [Source:ZFIN;Acc:ZDB-GENE-080104-6]	fn3	873	595	992	76	123	75	7.0682	4.98884	8.91281	0.846219	1.10242	0.739121
ENSDARG00000076182	683.11	273.301	557.653	13.049	31.6854	5.25778	4.90343	6.58902e-26	5.65391e-24	stat1b	9	41218967	41247197	+	4445	protein_coding	signal transducer and activator of transcription 1b [Source:ZFIN;Acc:ZDB-GENE-030616-23]	STAT_alpha	793	299	568	11	33	5	12.1303	4.7365	9.64174	0.231401	0.558804	0.0930955
novel.4291	337.679	382.987	555.689	53.3823	55.6894	46.2685	3.03741	6.96464e-26	5.95649e-24	-	CHR_ALT_CTG3_1_9	15513507	15514509	+	833	-	PF10195:DNA-binding nuclear phosphoprotein p8	-	392	419	566	45	58	44	31.9972	35.4183	51.2684	5.05141	5.24084	4.37157
ENSDARG00000044241	444.495	279.699	654.849	23.7255	44.1675	26.2889	3.86227	8.87254e-26	7.56326e-24	dram2b	22	856869	866196	-	1954	protein_coding	DNA-damage regulated autophagy modulator 2b [Source:ZFIN;Acc:ZDB-GENE-040625-141]	-	516	306	667	20	46	25	17.9554	11.0269	25.7561	0.957085	1.77195	1.05888
ENSDARG00000017988	295.469	207.489	377.987	7.11764	24.9642	11.5671	4.30696	9.56544e-26	8.12718e-24	dse	20	535458	557724	+	4405	protein_coding	dermatan sulfate epimerase [Source:ZFIN;Acc:ZDB-GENE-041001-202]	-	343	227	385	6	26	11	5.29442	3.62859	6.59468	0.127365	0.444268	0.20667
novel.3894	217.941	152.646	288.644	5.93136	12.4821	11.5671	4.43818	1.00891e-25	8.54408e-24	-	CHR_ALT_CTG24_1_17	28408651	28418779	-	3983	-	PF13855:Leucine rich repeat	-	253	167	294	5	13	11	4.31897	2.95233	5.56949	0.117383	0.245669	0.228567
ENSDARG00000113257	279.963	136.193	329.879	7.11764	1.92032	8.41246	5.44555	1.07231e-25	9.05141e-24	FO704821.1	16	43353106	43356018	-	492	protein_coding	-	-	325	149	336	6	2	8	44.9147	21.3245	51.5291	1.14033	0.305973	1.34572
ENSDARG00000052978	318.727	327.23	504.637	36.7745	49.9284	30.4952	3.28972	1.08776e-25	9.15203e-24	mbnl1	2	47708853	47829287	+	2838	protein_coding	muscleblind-like splicing regulator 1 [Source:ZFIN;Acc:ZDB-GENE-060929-704]	-	370	358	514	31	52	29	8.86461	8.88237	13.6656	1.0214	1.37914	0.845699
ENSDARG00000102100	167.117	307.121	369.151	4.74509	13.4423	1.05156	5.41635	1.10149e-25	9.23753e-24	mrc1a	7	58892856	58952382	-	4323	protein_coding	mannose receptor, C type 1a [Source:ZFIN;Acc:ZDB-GENE-090915-4]	Lectin_C	194	336	376	4	14	1	3.05131	5.47284	6.56268	0.0865207	0.243759	0.0191445
ENSDARG00000042722	193.821	180.982	253.3	11.8627	19.2032	12.6187	3.83152	1.1068e-25	9.25214e-24	blnk	13	50518815	50567658	-	3517	protein_coding	B cell linker [Source:ZFIN;Acc:ZDB-GENE-040702-4]	SH2	225	198	258	10	20	12	4.34991	3.96416	5.53511	0.265872	0.428031	0.282383
ENSDARG00000063922	3233.79	2618.75	3812.26	628.725	730.683	515.263	2.36575	1.5119e-25	1.25979e-23	mt-nd6	MT	14714	15232	-	519	protein_coding	NADH dehydrogenase 6, mitochondrial [Source:ZFIN;Acc:ZDB-GENE-011205-13]	-	3754	2865	3883	530	761	490	491.81	388.701	564.519	95.4891	110.366	78.1374
ENSDARG00000040623	262.735	212.059	355.406	16.6078	26.8845	10.5156	3.93003	1.52167e-25	1.26387e-23	fosl2	17	41302660	41318547	+	3632	protein_coding	fos-like antigen 2 [Source:ZFIN;Acc:ZDB-GENE-070209-164]	bZIP_1	305	232	362	14	28	10	5.70985	4.4978	7.52041	0.360435	0.58027	0.227869
novel.530	181.761	150.818	239.555	4.74509	8.64146	2.10311	5.18115	1.59256e-25	1.31852e-23	-	16	22387684	22396504	-	3167	-	PF07686:Immunoglobulin V-set domain	V-set	211	165	244	4	9	2	4.53007	3.66855	5.81327	0.118102	0.213901	0.0522651
ENSDARG00000056407	627.979	466.165	932.694	47.4509	72.9723	25.2374	3.79364	2.01239e-25	1.6608e-23	irf8	18	30567945	30573849	+	1767	protein_coding	interferon regulatory factor 8 [Source:ZFIN;Acc:ZDB-GENE-040718-367]	IRF	729	510	950	40	76	24	28.0518	20.3232	40.5663	2.11674	3.23739	1.1241
novel.2791	432.435	295.238	482.056	22.5392	43.2073	12.6187	3.9363	2.21905e-25	1.82554e-23	-	CHR_ALT_CTG16_1_6	11777004	11790849	+	2210	-	PF00001:7 transmembrane receptor (rhodopsin family)	7tm_1	502	323	491	19	45	12	15.4448	10.2913	16.7636	0.803908	1.53263	0.449386
novel.4446	453.11	336.37	455.547	20.1666	43.2073	9.46401	4.08109	2.55032e-25	2.09142e-23	-	CHR_ALT_CTG5_1_1	4196370	4220537	-	1835	-	PF00059:Lectin C-type domain	Lectin_C	526	368	464	17	45	9	19.4904	14.1212	19.0792	0.866279	1.84584	0.405916
ENSDARG00000092488	212.772	157.216	226.792	10.6765	16.3228	13.6702	3.86292	2.81001e-25	2.29711e-23	khnyn	7	1383027	1420526	+	7088	protein_coding	KH and NYN domain containing [Source:ZFIN;Acc:ZDB-GENE-141215-64]	-	247	172	231	9	17	13	2.36943	1.70869	2.45905	0.118731	0.180527	0.151792
ENSDARG00000041505	4136.56	3145.24	4883.39	746.166	862.226	584.666	2.47149	2.84652e-25	2.31965e-23	itm2bb	9	25330905	25346583	+	1628	protein_coding	integral membrane protein 2Bb [Source:ZFIN;Acc:ZDB-GENE-040426-2139]	-	4802	3441	4974	629	898	556	200.557	148.829	230.531	36.1278	41.5183	28.2651
ENSDARG00000006468	403.147	304.378	557.653	18.9804	46.0878	17.8765	3.91594	3.04681e-25	2.47508e-23	grap2a	3	29445473	29468859	+	1829	protein_coding	GRB2-related adaptor protein 2a [Source:ZFIN;Acc:ZDB-GENE-050417-275]	SH2	468	333	568	16	48	17	17.3981	12.82	23.4322	0.817996	1.97535	0.769246
ENSDARG00000105023	325.619	252.278	400.568	14.2353	36.4862	14.7218	3.88282	3.10035e-25	2.5107e-23	selplg	5	20421539	20423541	+	1554	protein_coding	selectin P ligand [Source:ZFIN;Acc:ZDB-GENE-120410-1]	-	378	276	408	12	38	14	16.5391	12.5059	19.8102	0.722063	1.84056	0.745602
ENSDARG00000074023	406.593	316.261	504.637	40.3333	58.5699	31.5467	3.22807	3.13981e-25	2.53474e-23	rbms1a	11	10909183	10960394	+	3596	protein_coding	RNA binding motif, single stranded interacting protein 1a [Source:ZFIN;Acc:ZDB-GENE-030131-4967]	RRM_1	472	346	514	34	61	30	8.92468	6.77508	10.785	0.884106	1.27681	0.690449
ENSDARG00000015887	2944.35	2502.67	3301.74	330.97	497.364	198.744	3.08952	3.32763e-25	2.67802e-23	b2ml	8	50942240	50950549	+	3657	protein_coding	beta-2-microglobulin, like [Source:ZFIN;Acc:ZDB-GENE-040426-2136]	C1-set	3418	2738	3363	279	518	189	63.5503	52.719	69.3874	7.13386	10.6616	4.27727
ENSDARG00000076950	198.128	144.42	267.045	4.74509	11.5219	5.25778	4.79362	3.77692e-25	3.03019e-23	kel	16	17263027	17300030	-	2890	protein_coding	Kell blood group, metallo-endopeptidase [Source:ZFIN;Acc:ZDB-GENE-110411-118]	-	230	158	272	4	12	5	5.41129	3.84962	7.10149	0.129422	0.312537	0.143187
ENSDARG00000036106	308.39	244.965	432.966	23.7255	38.4065	22.0827	3.54017	3.83487e-25	3.06719e-23	rgs18	2	6535865	6548838	-	1694	protein_coding	regulator of G protein signaling 18 [Source:ZFIN;Acc:ZDB-GENE-061013-722]	RGS	358	268	441	20	40	21	14.3694	11.1399	19.6428	1.10398	1.77731	1.02597
ENSDARG00000055759	1056.11	848.238	1202.68	214.715	213.156	167.198	2.38452	3.89436e-25	3.10518e-23	efhd2	8	25818622	25846188	-	3101	protein_coding	EF-hand domain family, member D2 [Source:ZFIN;Acc:ZDB-GENE-060531-152]	-	1226	928	1225	181	222	159	26.8819	21.0719	29.8066	5.45785	5.38851	4.24351
ENSDARG00000089844	809.74	380.244	1038.73	41.5195	72.9723	48.3716	3.76898	3.90699e-25	3.1057e-23	scarb2c	21	974555	989084	+	825	protein_coding	scavenger receptor class B, member 2c [Source:ZFIN;Acc:ZDB-GENE-030131-5789]	-	940	416	1058	35	76	46	77.4719	35.5057	96.7632	3.96697	6.93389	4.6146
novel.3343	199.851	197.435	237.592	7.11764	17.2829	3.15467	4.49527	4.03354e-25	3.19649e-23	-	CHR_ALT_CTG1_2_13	35663678	35695565	-	1123	-	-	-	232	216	242	6	18	3	14.0468	13.5435	16.2598	0.499593	1.20645	0.221091
ENSDARG00000032532	333.372	203.833	365.223	26.098	29.765	16.8249	3.63167	4.35498e-25	3.4407e-23	arpp19a	18	38885309	38897664	+	4425	protein_coding	cAMP-regulated phosphoprotein 19a [Source:ZFIN;Acc:ZDB-GENE-040426-1281]	-	387	223	372	22	31	16	5.94659	3.54854	6.3432	0.464895	0.52731	0.299252
ENSDARG00000052496	312.697	307.121	363.26	51.0097	54.7292	47.3201	2.68172	4.44815e-25	3.50363e-23	hmha1a	2	56679214	56757069	-	7859	protein_coding	histocompatibility (minor) HA-1 a [Source:ZFIN;Acc:ZDB-GENE-140106-47]	RhoGAP	363	336	370	43	57	45	3.14058	3.01044	3.55233	0.511619	0.545915	0.473888
ENSDARG00000100952	318.727	245.879	409.404	35.5882	40.3268	34.7014	3.13567	7.54643e-25	5.926e-23	wu:fj16a03	13	2908764	2913899	+	399	protein_coding	wu:fj16a03 [Source:ZFIN;Acc:ZDB-GENE-030131-7415]	-	370	269	417	30	42	33	63.0521	47.472	78.8573	7.03062	7.92308	6.84497
novel.789	236.031	180.982	204.211	10.6765	20.1634	7.3609	4.00442	7.67094e-25	6.00558e-23	-	2	24603486	24612064	+	3634	-	-	-	274	198	208	9	21	7	5.12668	3.83653	4.31874	0.231581	0.434963	0.15942
ENSDARG00000088124	276.518	189.208	358.351	21.3529	24.9642	13.6702	3.77659	7.98829e-25	6.2352e-23	adrb2a	14	34825465	34830615	-	5042	protein_coding	adrenoceptor beta 2, surface a [Source:ZFIN;Acc:ZDB-GENE-100414-3]	7tm_1	321	207	365	18	26	13	4.32885	2.89085	5.46221	0.333822	0.38814	0.213388
ENSDARG00000108038	351.462	256.848	454.566	37.9607	43.2073	28.392	3.27587	8.34185e-25	6.49161e-23	CABZ01109481.1	14	1524220	1535430	-	3078	protein_coding	-	Ded_cyto	408	281	463	32	45	27	9.01285	6.4283	11.3499	0.972135	1.10043	0.725981
ENSDARG00000033042	463.447	356.479	540.963	59.3136	64.3309	33.6498	3.11228	8.62772e-25	6.69398e-23	ptprja	7	39553046	39611109	-	5657	protein_coding	protein tyrosine phosphatase, receptor type, J a [Source:ZFIN;Acc:ZDB-GENE-030131-8301]	Y_phosphatase	538	390	551	50	67	32	6.46646	4.85441	7.34927	0.826473	0.891469	0.46816
ENSDARG00000034895	343.709	330.886	513.473	24.9117	49.9284	19.9796	3.63512	9.35866e-25	7.23941e-23	tgfb1b	21	21621042	21629828	+	1403	protein_coding	transforming growth factor, beta 1b [Source:ZFIN;Acc:ZDB-GENE-091028-1]	TGFb_propeptide	399	362	523	21	52	19	19.3368	18.1681	28.127	1.39961	2.78974	1.12079
ENSDARG00000009387	600.413	184.638	596.924	24.9117	23.0439	21.0311	4.32572	1.09675e-24	8.45869e-23	robo4	10	31244619	31284790	+	12079	protein_coding	roundabout, axon guidance receptor, homolog 4 (Drosophila) [Source:ZFIN;Acc:ZDB-GENE-020809-1]	I-set	697	202	608	21	24	20	3.92349	1.17755	3.79797	0.162567	0.149554	0.137034
novel.60	265.319	189.208	343.624	15.4215	23.0439	7.3609	4.11199	1.10377e-24	8.48756e-23	-	1	1851009	1854084	-	2014	-	-	-	308	207	350	13	24	7	10.3983	7.23718	13.1126	0.603572	0.896952	0.287653
ENSDARG00000105592	512.548	531.977	824.698	100.833	62.4105	57.8356	3.08515	1.1157e-24	8.5539e-23	CR936442.1	19	7966116	7968667	+	2552	lincRNA	-	-	595	582	840	85	65	55	15.8528	16.0583	24.8358	3.11446	1.91712	1.78366
ENSDARG00000074589	275.656	177.326	341.661	7.11764	22.0837	13.6702	4.18714	1.2312e-24	9.41164e-23	rin2	13	27232694	27296949	+	6831	protein_coding	Ras and Rab interactor 2 [Source:ZFIN;Acc:ZDB-GENE-090312-194]	VPS9	320	194	348	6	23	13	3.1852	1.99975	3.84391	0.0821319	0.253432	0.157503
ENSDARG00000033928	619.365	526.492	745.174	66.4313	84.4943	29.4436	3.3878	1.29178e-24	9.84564e-23	ndfip2	1	5354489	5394791	-	5475	protein_coding	Nedd4 family interacting protein 2 [Source:ZFIN;Acc:ZDB-GENE-040426-2662]	-	719	576	759	56	88	28	8.92926	7.40793	10.4601	0.956421	1.20981	0.423257
ENSDARG00000000690	659.852	489.016	716.702	104.392	100.817	120.929	2.51607	1.45354e-24	1.1046e-22	sypl2b	8	25079470	25090458	+	1966	protein_coding	synaptophysin-like 2b [Source:ZFIN;Acc:ZDB-GENE-050417-309]	-	766	535	730	88	105	115	26.4921	19.1615	28.0168	4.18547	4.01998	4.84111
ENSDARG00000070076	306.667	225.77	389.768	27.2843	37.4463	24.1858	3.36807	1.45823e-24	1.10493e-22	actr2b	13	5946607	5978433	-	1381	protein_coding	ARP2 actin related protein 2b homolog [Source:ZFIN;Acc:ZDB-GENE-050410-4]	Actin	356	247	397	23	39	23	17.5278	12.5939	21.6908	1.55733	2.12563	1.37837
ENSDARG00000068246	634.87	432.345	759.9	90.1567	93.1357	72.5574	2.83587	1.47686e-24	1.11578e-22	plcb3	7	60255852	60351876	-	8147	protein_coding	phospholipase C, beta 3 (phosphatidylinositol-specific) [Source:ZFIN;Acc:ZDB-GENE-030616-594]	PI-PLC-X	737	473	774	76	97	69	6.15092	4.0881	7.1684	0.87229	0.896172	0.700941
ENSDARG00000022712	599.552	499.071	776.591	77.1077	99.8569	49.4232	3.04747	1.50202e-24	1.13149e-22	stat3	3	17030665	17107445	+	3442	protein_coding	signal transducer and activator of transcription 3 (acute-phase response factor) [Source:ZFIN;Acc:ZDB-GENE-980526-68]	STAT_alpha	696	546	791	65	104	47	13.7489	11.1697	17.3398	1.76582	2.27426	1.1301
novel.2453	368.69	563.968	982.765	28.4705	61.4504	36.8045	3.90917	1.51682e-24	1.13933e-22	-	CHR_ALT_CTG13_2_5	23058993	23063692	-	2222	-	PF04360:Serglycin	-	428	617	1001	24	64	35	13.097	19.5524	33.9914	1.00998	2.16797	1.30363
novel.4586	248.09	234.911	242.5	35.5882	30.7252	28.392	2.94139	1.72719e-24	1.2936e-22	-	CHR_ALT_CTG5_1_39	40012737	40032861	-	5303	-	PF01148:Cytidylyltransferase family	-	288	257	247	30	32	27	3.69268	3.41248	3.51442	0.528987	0.454199	0.421379
ENSDARG00000089441	560.788	252.278	516.418	17.7941	42.2471	16.8249	4.09861	1.8452e-24	1.378e-22	si:ch211-105c13.3	16	22695211	22713192	-	2115	protein_coding	si:ch211-105c13.3 [Source:ZFIN;Acc:ZDB-GENE-030131-4483]	-	651	276	526	15	44	16	20.9286	9.18876	18.7652	0.663172	1.56589	0.626094
ENSDARG00000037655	678.803	370.19	637.177	35.5882	75.8528	46.2685	3.40996	2.13801e-24	1.59208e-22	pls3	14	13453130	13525458	+	3427	protein_coding	plastin 3 (T isoform) [Source:ZFIN;Acc:ZDB-GENE-040718-10]	CH	788	405	649	30	79	44	15.6344	8.32145	14.2892	0.818563	1.73512	1.0626
ENSDARG00000089404	171.424	177.326	199.302	15.4215	17.2829	10.5156	3.66138	2.36944e-24	1.75936e-22	si:dkey-24p1.7	15	38157487	38177768	-	2391	protein_coding	si:dkey-24p1.7 [Source:ZFIN;Acc:ZDB-GENE-121214-215]	ig	199	194	203	13	18	10	5.65906	5.71321	6.40612	0.508404	0.566644	0.346139
ENSDARG00000079939	297.192	258.676	421.185	34.4019	42.2471	26.2889	3.24258	2.43154e-24	1.80031e-22	jmjd1cb	12	8581875	8817999	-	9138	protein_coding	jumonji domain containing 1Cb [Source:ZFIN;Acc:ZDB-GENE-121214-344]	JmjC	345	283	429	29	44	25	2.56707	2.18069	3.5423	0.296751	0.362426	0.226422
ENSDARG00000063126	286.855	170.013	368.169	17.7941	22.0837	11.5671	3.9984	2.76055e-24	2.03808e-22	gusb	5	2066262	2112030	-	5381	protein_coding	glucuronidase, beta [Source:ZFIN;Acc:ZDB-GENE-070705-256]	-	333	186	375	15	23	11	4.20777	2.43393	5.25832	0.260659	0.321723	0.169184
ENSDARG00000099776	4867.05	4795.1	5622.67	584.832	1140.67	657.223	2.6805	3.17674e-24	2.33869e-22	glula	2	18988407	18992350	+	2176	protein_coding	glutamate-ammonia ligase (glutamine synthase) a [Source:ZFIN;Acc:ZDB-GENE-030131-688]	-	5650	5246	5727	493	1188	625	176.547	169.757	198.585	21.1852	41.0937	23.7712
ENSDARG00000040917	531.499	425.033	762.846	29.6568	72.9723	29.4436	3.69162	3.50304e-24	2.57161e-22	cbfb	18	22994113	23072665	+	4168	protein_coding	core-binding factor, beta subunit [Source:ZFIN;Acc:ZDB-GENE-980526-440]	-	617	465	777	25	76	28	10.0653	7.85568	14.066	0.560864	1.37247	0.555982
ENSDARG00000071251	307.529	206.575	418.24	13.049	30.7252	14.7218	3.97666	3.75671e-24	2.75004e-22	ppp1r18	19	823945	840530	+	4779	protein_coding	protein phosphatase 1, regulatory subunit 18 [Source:ZFIN;Acc:ZDB-GENE-060503-350]	-	357	226	426	11	32	14	5.07927	3.32989	6.72591	0.215229	0.504	0.242449
novel.2587	562.511	448.798	639.141	72.3626	100.817	55.7325	2.84614	3.84186e-24	2.80445e-22	-	CHR_ALT_CTG14_2_1	9404673	9421201	-	3680	-	PF04908:SH3-binding, glutamic acid-rich protein	-	653	491	651	61	105	53	12.0652	9.3949	13.3479	1.54998	2.14763	1.19195
ENSDARG00000040178	983.748	601.444	1081.93	64.0587	126.741	52.5778	3.44867	3.93611e-24	2.86518e-22	havcr1	21	29100972	29110607	-	3278	protein_coding	hepatitis A virus cellular receptor 1 [Source:ZFIN;Acc:ZDB-GENE-040718-131]	V-set	1142	658	1102	54	132	50	23.688	14.1343	25.366	1.54039	3.03098	1.26238
ENSDARG00000088492	434.158	253.192	471.256	39.147	48.0081	32.5983	3.2711	4.16887e-24	3.02611e-22	cntrl	5	63400366	63438717	-	5342	protein_coding	centriolin [Source:ZFIN;Acc:ZDB-GENE-120608-3]	-	504	277	480	33	50	31	6.41501	3.65119	6.77979	0.577637	0.704504	0.480273
ENSDARG00000079994	1002.7	843.667	1194.83	225.392	220.837	212.414	2.20706	4.49942e-24	3.25693e-22	AKAP13	25	11110380	11307786	+	12789	protein_coding	si:dkey-187e18.1 [Source:ZFIN;Acc:ZDB-GENE-030131-6253]	RhoGEF	1164	923	1217	190	230	202	6.18852	5.08187	7.18014	1.38919	1.35366	1.30721
ENSDARG00000043403	802.848	389.385	763.827	59.3136	80.6536	38.9076	3.44801	6.41537e-24	4.63086e-22	paox1	8	15239549	15250265	+	2182	protein_coding	polyamine oxidase (exo-N4-amino) 1 [Source:ZFIN;Acc:ZDB-GENE-081104-436]	Amino_oxidase	932	426	778	50	84	37	29.0423	13.7472	26.9032	2.1427	2.89762	1.40339
novel.1978	140.412	152.646	173.776	4.74509	9.60162	6.30934	4.47303	6.49246e-24	4.67349e-22	-	CHR_ALT_CTG10_1_30	33552743	33565189	-	1295	-	-	-	163	167	177	4	10	6	8.55832	9.0804	10.3129	0.288825	0.58123	0.383453
ENSDARG00000062531	447.08	327.23	619.505	60.4999	60.4902	46.2685	3.05881	6.82683e-24	4.90057e-22	mapk8ip3	3	15907297	15988728	+	5496	protein_coding	mitogen-activated protein kinase 8 interacting protein 3 [Source:ZFIN;Acc:ZDB-GENE-090303-6]	-	519	358	631	51	63	44	6.42083	4.58664	8.66286	0.867698	0.862803	0.662577
novel.5297	1121.58	1137.08	1210.54	5074.88	4514.68	3756.16	-1.94371	7.63097e-24	5.46268e-22	-	CHR_ALT_CTG8_1_5	21088310	21094755	-	1197	-	PF01956:Integral membrane protein EMC3/TMCO1-like	-	1302	1244	1233	4278	4702	3572	73.9584	73.1787	77.7227	334.189	295.669	246.972
ENSDARG00000073753	411.761	277.871	375.041	33.2156	49.9284	21.0311	3.34651	8.56058e-24	6.11127e-22	tacc1	10	20460551	20481763	-	2274	protein_coding	transforming, acidic coiled-coil containing protein 1 [Source:ZFIN;Acc:ZDB-GENE-090521-5]	-	478	304	382	28	52	20	14.2925	9.41329	12.6751	1.15136	1.7212	0.727897
ENSDARG00000075564	377.304	295.238	463.402	17.7941	44.1675	12.6187	3.91246	9.59801e-24	6.83304e-22	fam13a	1	50694971	50710468	-	1425	protein_coding	family with sequence similarity 13, member A [Source:ZFIN;Acc:ZDB-GENE-050208-102]	-	438	323	472	15	46	12	20.8992	15.9605	24.9923	0.984286	2.42974	0.696942
ENSDARG00000042683	149.027	173.669	231.701	10.6765	7.6813	1.05156	4.85455	1.01665e-23	7.21796e-22	si:dkey-15j16.3	20	23838814	23842631	-	2723	protein_coding	si:dkey-15j16.3 [Source:ZFIN;Acc:ZDB-GENE-030131-4680]	V-set	173	190	236	9	8	1	4.31985	4.9132	6.53948	0.309058	0.221136	0.0303936
ENSDARG00000063895	15957	12747.3	17949.9	2134.1	3278.95	1589.95	2.73577	1.05549e-23	7.4732e-22	mt-nd1	MT	3803	4777	+	975	protein_coding	NADH dehydrogenase 1, mitochondrial [Source:ZFIN;Acc:ZDB-GENE-011205-7]	-	18524	13946	18283	1799	3415	1512	1291.82	1007.17	1414.89	172.533	263.635	128.345
ENSDARG00000013794	428.128	294.324	511.509	40.3333	61.4504	38.9076	3.12637	1.12174e-23	7.92065e-22	klf11b	17	32365941	32370047	-	2064	protein_coding	Kruppel-like factor 11b [Source:ZFIN;Acc:ZDB-GENE-061103-82]	-	497	322	521	34	64	37	16.3726	10.9851	19.0461	1.54033	2.33393	1.48362
ENSDARG00000116066	5165.97	8582.92	11651.8	1010.7	1264.53	677.203	3.10469	1.15823e-23	8.15605e-22	CABZ01084501.3	1	58898124	58900933	-	2583	protein_coding	Danio rerio microfibril-associated glycoprotein 4-like (LOC100334800), transcript variant 2, mRNA. [Source:RefSeq mRNA;Acc:NM_001328081]	Fibrinogen_C	5997	9390	11868	852	1317	644	157.863	255.976	346.682	30.8433	38.3777	20.6344
ENSDARG00000063313	292.023	259.59	462.42	37.9607	34.5658	19.9796	3.45662	1.20832e-23	8.48572e-22	plbd1	3	3641429	3670604	+	2351	protein_coding	phospholipase B domain containing 1 [Source:ZFIN;Acc:ZDB-GENE-050411-22]	-	339	284	471	32	36	19	9.80432	8.50597	15.1164	1.27275	1.15257	0.668854
ENSDARG00000059060	205.881	138.935	246.428	14.2353	12.4821	12.6187	3.9132	1.2618e-23	8.83737e-22	lgalsla	1	55080797	55089987	+	3020	protein_coding	lectin, galactoside-binding-like a [Source:ZFIN;Acc:ZDB-GENE-060616-24]	-	239	152	251	12	13	12	5.38098	3.54401	6.27113	0.371552	0.324007	0.328855
ENSDARG00000024789	233.446	178.24	251.337	10.6765	3.84065	19.9796	4.27768	1.44535e-23	1.00956e-21	mxc	9	32805688	32813177	-	2436	protein_coding	myxovirus (influenza virus) resistance C [Source:ZFIN;Acc:ZDB-GENE-030721-7]	-	271	195	256	9	4	19	7.56419	5.63658	7.92942	0.34547	0.123595	0.645515
ENSDARG00000025903	6608.85	2829.9	6389.45	21.3529	59.5301	12.6187	7.39858	1.45107e-23	1.01084e-21	lgals9l1	15	31032255	31043183	-	2201	protein_coding	lectin, galactoside-binding, soluble, 9 (galectin 9)-like 1 [Source:ZFIN;Acc:ZDB-GENE-030131-9543]	-	7672	3096	6508	18	62	12	237.006	99.0465	223.103	0.764711	2.12026	0.451223
ENSDARG00000098438	559.926	474.392	783.463	47.4509	91.2154	37.856	3.35703	1.76805e-23	1.22834e-21	slc6a6b	22	31493953	31517300	-	1725	protein_coding	solute carrier family 6 (neurotransmitter transporter), member 6b [Source:ZFIN;Acc:ZDB-GENE-030131-3077]	SNF	650	519	798	40	95	36	25.6209	21.1854	34.9054	2.16828	4.14526	1.7272
ENSDARG00000054842	552.174	203.833	575.325	13.049	29.765	6.30934	4.7448	2.06573e-23	1.43132e-21	hsd17b14	3	29969143	29977495	-	2632	protein_coding	hydroxysteroid (17-beta) dehydrogenase 14 [Source:ZFIN;Acc:ZDB-GENE-040801-24]	-	641	223	586	11	31	6	16.5593	5.96592	16.7993	0.390798	0.88653	0.188667
ENSDARG00000040523	261.873	107.858	299.444	7.11764	7.6813	6.30934	4.98421	2.16374e-23	1.49523e-21	smpd2a	23	5565261	5587934	+	2263	protein_coding	sphingomyelin phosphodiesterase 2a, neutral membrane (neutral sphingomyelinase) [Source:ZFIN;Acc:ZDB-GENE-051014-1]	Exo_endo_phos	304	118	305	6	8	6	9.13397	3.6716	10.1694	0.24792	0.266087	0.21943
ENSDARG00000045525	378.166	224.856	445.73	33.2156	41.287	30.4952	3.31649	2.17872e-23	1.50158e-21	tmcc3	4	25754725	25812329	-	3507	protein_coding	transmembrane and coiled-coil domain family 3 [Source:ZFIN;Acc:ZDB-GENE-030131-1811]	-	439	246	454	28	43	29	8.51137	4.93921	9.76785	0.746565	0.922891	0.684372
novel.606	221.386	162.701	226.792	3.55882	1.92032	1.05156	6.58397	2.18661e-23	1.50302e-21	-	17	3020413	3051535	-	2754	-	-	-	257	178	231	3	2	1	6.34512	4.55108	6.32888	0.10186	0.0546618	0.0300515
novel.143	209.326	219.372	232.683	23.7255	31.6854	19.9796	3.12595	2.28916e-23	1.56935e-21	-	10	11139044	11142121	-	3078	-	-	-	243	240	237	20	33	19	5.36795	5.49036	5.80976	0.607584	0.80698	0.510876
ENSDARG00000078888	1779.7	1635.23	2128.51	448.411	465.679	348.065	2.13476	2.33003e-23	1.59315e-21	iqgap1	7	50641919	50764714	-	7680	protein_coding	IQ motif containing GTPase activating protein 1 [Source:ZFIN;Acc:ZDB-GENE-050809-24]	CH	2066	1789	2168	378	485	331	18.2911	16.4024	21.2999	4.60231	4.75333	3.56695
ENSDARG00000036080	3095.96	2422.23	3841.72	258.607	504.085	181.919	3.30718	2.3849e-23	1.62638e-21	cd81a	7	32983440	33023404	-	4599	protein_coding	CD81 molecule a [Source:ZFIN;Acc:ZDB-GENE-000831-5]	Tetraspannin	3594	2650	3913	218	525	173	53.1355	40.5733	64.1985	4.43239	8.59238	3.11324
ENSDARG00000017794	629.702	328.144	765.791	35.5882	57.6097	17.8765	3.9499	2.52153e-23	1.71071e-21	sdr16c5b	7	58699718	58718472	+	1656	protein_coding	short chain dehydrogenase/reductase family 16C, member 5b [Source:ZFIN;Acc:ZDB-GENE-040426-2861]	adh_short	731	359	780	30	60	17	30.0143	15.2648	35.5396	1.69397	2.72715	0.849608
ENSDARG00000003061	433.297	297.066	744.192	52.196	38.4065	35.7529	3.54862	2.52177e-23	1.71071e-21	cd276	18	50433722	50524042	-	3814	protein_coding	CD276 molecule [Source:ZFIN;Acc:ZDB-GENE-070112-452]	V-set	503	325	758	44	40	34	8.96722	6.00013	14.9957	1.07874	0.7894	0.737783
ENSDARG00000086740	316.143	163.615	343.624	17.7941	22.0837	8.41246	4.0873	2.59072e-23	1.7529e-21	phyh	4	7827261	7836413	+	2995	protein_coding	phytanoyl-CoA 2-hydroxylase [Source:ZFIN;Acc:ZDB-GENE-050417-361]	PhyH	367	179	350	15	23	8	8.33182	4.20838	8.81759	0.468317	0.578028	0.221067
novel.3828	2710.04	1617.87	4955.06	302.5	339.897	260.786	3.36119	2.60757e-23	1.75608e-21	-	CHR_ALT_CTG23_1_35	32066187	32085952	+	1288	-	PF00335:Tetraspanin family	Tetraspannin	3146	1770	5047	255	354	248	166.078	96.7644	295.662	18.5127	20.6874	15.9355
ENSDARG00000019521	845.92	795.223	1094.69	39.147	120.02	35.7529	3.80239	2.60899e-23	1.75608e-21	mpx	10	7778870	7785945	-	3754	protein_coding	myeloid-specific peroxidase [Source:ZFIN;Acc:ZDB-GENE-030131-9460]	An_peroxidase	982	870	1115	33	125	34	17.7864	16.3186	22.4109	0.821987	2.5063	0.749575
ENSDARG00000079731	596.968	351.909	670.558	61.6862	80.6536	58.8872	3.00553	2.71179e-23	1.82055e-21	kif13ba	17	16192486	16283814	+	10225	protein_coding	kinesin family member 13Ba [Source:ZFIN;Acc:ZDB-GENE-070521-1]	Kinesin	693	385	683	52	84	56	4.6083	2.65128	5.04006	0.475538	0.618349	0.453268
ENSDARG00000063572	835.583	694.677	1162.43	107.951	158.427	80.9699	2.95174	2.75839e-23	1.84705e-21	perp	13	1155536	1170695	+	3265	protein_coding	PERP, TP53 apoptosis effector [Source:ZFIN;Acc:ZDB-GENE-050104-1]	-	970	760	1184	91	165	77	20.2004	16.3904	27.362	2.60617	3.80381	1.95181
novel.2794	148.165	138.021	152.176	8.30391	5.76097	8.41246	4.2971	2.84851e-23	1.90248e-21	-	CHR_ALT_CTG16_1_6	11766539	11771496	-	3582	-	PF13855:Leucine rich repeat|PF01582:TIR domain	TIR	172	151	155	7	6	8	3.26493	2.96831	3.26501	0.182733	0.126079	0.184839
ENSDARG00000092903	363.521	306.206	440.821	16.6078	48.0081	16.8249	3.75141	2.90703e-23	1.93657e-21	zgc:153317	18	5523918	5527148	-	2209	protein_coding	zgc:153317 [Source:ZFIN;Acc:ZDB-GENE-060825-309]	-	422	335	449	14	50	16	12.9893	10.6784	15.3366	0.592622	1.7037	0.599452
ENSDARG00000071150	363.521	286.097	441.802	60.4999	48.0081	45.2169	2.83151	2.97616e-23	1.97755e-21	cica	19	6085784	6134802	-	10240	protein_coding	capicua transcriptional repressor a [Source:ZFIN;Acc:ZDB-GENE-060503-700]	HMG_box	422	313	450	51	50	43	2.8021	2.1523	3.31582	0.46571	0.367526	0.347535
ENSDARG00000092162	363.521	318.089	442.784	49.8235	49.9284	22.0827	3.20696	3.13616e-23	2.07853e-21	mhc1zaa	3	346530	367405	-	2785	protein_coding	major histocompatibility complex class I ZAA [Source:ZFIN;Acc:ZDB-GENE-030916-1]	MHC_I	422	348	451	42	52	21	10.3029	8.79858	12.2188	1.41016	1.40539	0.624057
ENSDARG00000076895	126.63	182.81	190.466	3.55882	8.64146	2.10311	5.08965	3.17205e-23	2.09695e-21	flrt3	13	33811842	33822550	-	4225	protein_coding	fibronectin leucine rich transmembrane 3 [Source:ZFIN;Acc:ZDB-GENE-030131-1988]	-	147	200	194	3	9	2	2.36571	3.3332	3.46461	0.0663957	0.160337	0.0391772
novel.5061	713.26	445.142	738.301	112.696	84.4943	74.6605	2.80581	3.20751e-23	2.115e-21	-	CHR_ALT_CTG7_1_15	20521616	20534898	+	5544	-	PF00383:Cytidine and deoxycytidylate deaminase zinc-binding region|PF16028:Solute carrier family 3 member 2 N-terminus|PF00128:Alpha amylase, catalytic domain	-	828	487	752	95	88	71	10.1549	6.18535	10.2347	1.60231	1.19475	1.0599
ENSDARG00000040469	406.593	225.77	536.054	11.8627	34.5658	10.5156	4.33945	3.24358e-23	2.13335e-21	enpp6	14	4047215	4076480	-	3171	protein_coding	ectonucleotide pyrophosphatase/phosphodiesterase 6 [Source:ZFIN;Acc:ZDB-GENE-031205-1]	-	472	247	546	10	36	10	10.1208	5.48478	12.992	0.294882	0.854523	0.260996
ENSDARG00000077309	178.315	138.021	171.812	3.55882	8.64146	1.05156	5.16295	3.33423e-23	2.18743e-21	si:dkey-53k12.18	2	49631043	49634872	+	925	protein_coding	si:dkey-53k12.18 [Source:ZFIN;Acc:ZDB-GENE-141212-3]	V-set	207	151	175	3	9	1	15.216	11.4946	14.275	0.303267	0.732349	0.0894723
ENSDARG00000025254	2463.68	2546.54	3751.39	410.45	647.149	474.252	2.51481	3.37566e-23	2.20901e-21	s100a10b	16	23397785	23399484	+	872	protein_coding	S100 calcium binding protein A10b [Source:ZFIN;Acc:ZDB-GENE-040426-1937]	efhand	2860	2786	3821	346	674	451	223.008	224.969	330.628	37.1026	58.1783	42.8046
ENSDARG00000042934	198.989	133.451	196.357	10.6765	13.4423	6.30934	4.1124	3.40495e-23	2.22257e-21	ctgfa	20	25340814	25343490	+	2119	protein_coding	connective tissue growth factor a [Source:ZFIN;Acc:ZDB-GENE-030131-102]	VWC	231	146	200	9	14	6	7.41227	4.85155	7.1216	0.397152	0.497296	0.234342
ENSDARG00000038205	343.709	244.965	341.661	1314.39	1309.66	1547.89	-2.16497	3.4597e-23	2.25263e-21	her2	11	41966117	41966854	-	738	protein_coding	hairy-related 2 [Source:ZFIN;Acc:ZDB-GENE-980526-274]	HLH	399	268	348	1108	1364	1472	36.761	25.5704	35.5796	140.388	139.116	165.075
ENSDARG00000103251	737.38	469.821	839.425	109.137	110.419	99.8979	2.67939	3.47819e-23	2.25899e-21	sh3pxd2b	21	42717424	42780082	+	4722	protein_coding	SH3 and PX domains 2B [Source:ZFIN;Acc:ZDB-GENE-060810-52]	PX	856	514	855	92	115	95	12.3259	7.66471	13.6621	1.82183	1.83311	1.66505
ENSDARG00000100968	315.282	191.95	334.788	29.6568	24.9642	12.6187	3.65188	3.68675e-23	2.38846e-21	si:ch211-1a19.3	11	13629528	13640471	+	5735	protein_coding	si:ch211-1a19.3 [Source:ZFIN;Acc:ZDB-GENE-141216-322]	-	366	210	341	25	26	12	4.33928	2.57836	4.48642	0.407616	0.341238	0.173172
ENSDARG00000038709	247.229	116.084	309.262	2.37255	3.84065	2.10311	6.3173	3.78729e-23	2.44456e-21	si:dkeyp-66d1.7	2	37750016	37755128	+	1072	protein_coding	si:dkeyp-66d1.7 [Source:ZFIN;Acc:ZDB-GENE-070912-662]	-	287	127	315	2	4	2	18.2036	8.34194	22.1715	0.174454	0.280855	0.154406
ENSDARG00000036415	590.076	310.777	742.228	41.5195	60.4902	26.2889	3.67431	3.79221e-23	2.44456e-21	glb1	1	52462068	52478746	+	2321	protein_coding	galactosidase, beta 1 [Source:ZFIN;Acc:ZDB-GENE-050410-9]	-	685	340	756	35	63	25	20.0672	10.3148	24.5768	1.41006	2.04307	0.891446
ENSDARG00000021688	333.372	144.42	376.023	16.6078	16.3228	6.30934	4.44551	3.85743e-23	2.48044e-21	mxa	1	7562316	7570181	-	2646	protein_coding	myxovirus (influenza) resistance A [Source:ZFIN;Acc:ZDB-GENE-030721-5]	-	387	158	383	14	17	6	9.9447	4.20461	10.9216	0.494747	0.483589	0.187669
ENSDARG00000012729	915.695	659.029	1183.05	52.196	125.781	43.1138	3.63416	4.26863e-23	2.73805e-21	hcls1	4	22300330	22311610	-	2501	protein_coding	hematopoietic cell-specific Lyn substrate 1 [Source:ZFIN;Acc:ZDB-GENE-030131-7191]	SH3_1	1063	721	1205	44	131	41	28.8995	20.2992	36.354	1.64507	3.94253	1.35675
ENSDARG00000052059	273.072	116.084	270.972	9.49018	10.5618	4.20623	4.76416	5.04494e-23	3.22801e-21	PAQR9	7	50876581	50883433	-	6853	protein_coding	progestin and adipoQ receptor family member 9 [Source:HGNC Symbol;Acc:HGNC:30131]	-	317	127	276	8	11	4	3.14521	1.30491	3.03883	0.109158	0.120817	0.0483069
ENSDARG00000004017	219.663	147.162	334.788	16.6078	14.4024	10.5156	4.08257	5.25356e-23	3.35322e-21	spag1a	19	11984725	12018446	+	2843	protein_coding	sperm associated antigen 1a [Source:ZFIN;Acc:ZDB-GENE-030131-9443]	TPR_1	255	161	341	14	15	10	6.09865	3.98756	9.05016	0.460465	0.397129	0.291107
ENSDARG00000009418	411.761	324.487	407.44	36.7745	67.2114	33.6498	3.04558	5.85406e-23	3.72732e-21	mef2cb	5	48179340	48307804	-	7103	protein_coding	myocyte enhancer factor 2cb [Source:ZFIN;Acc:ZDB-GENE-040901-7]	SRF-TF	478	355	415	31	70	32	4.57569	3.51921	4.40844	0.408098	0.741778	0.372854
ENSDARG00000067566	717.567	815.332	913.058	62.8725	120.98	34.7014	3.47881	5.90994e-23	3.75368e-21	sftpbb	5	68845048	68876211	-	1822	protein_coding	surfactant protein Bb [Source:ZFIN;Acc:ZDB-GENE-060526-155]	-	833	892	930	53	126	33	31.0862	34.4727	38.5135	2.72002	5.20523	1.49898
ENSDARG00000016457	201.574	195.607	282.754	15.4215	27.8447	17.8765	3.46067	6.14017e-23	3.89037e-21	irf9	12	13282797	13306883	+	1832	protein_coding	interferon regulatory factor 9 [Source:ZFIN;Acc:ZDB-GENE-040912-165]	IRF	234	214	288	13	29	17	8.68482	8.2252	11.8617	0.663534	1.19149	0.767987
ENSDARG00000061368	175.731	174.583	229.737	9.49018	20.1634	16.8249	3.62231	6.51455e-23	4.11751e-21	klf13	25	34487700	34512102	-	2550	protein_coding	Kruppel-like factor 13 [Source:ZFIN;Acc:ZDB-GENE-060929-1274]	-	204	191	234	8	21	16	5.43952	5.27414	6.92396	0.293356	0.619864	0.51929
ENSDARG00000003113	428.99	409.494	583.179	43.8921	84.4943	47.3201	3.00795	7.98672e-23	5.02703e-21	ada	23	25946448	25976656	-	2321	protein_coding	adenosine deaminase [Source:ZFIN;Acc:ZDB-GENE-040718-393]	-	498	448	594	37	88	45	14.589	13.5913	19.3103	1.49064	2.85381	1.6046
novel.2268	217.941	117.912	215.992	5.93136	9.60162	2.10311	4.94941	7.99235e-23	5.02703e-21	-	CHR_ALT_CTG12_1_4	9940081	9946878	-	6798	-	-	-	253	129	220	5	10	2	2.53052	1.33619	2.44186	0.0687755	0.110723	0.0243489
ENSDARG00000062933	529.777	426.861	649.941	88.9705	102.737	71.5059	2.608	8.22011e-23	5.15777e-21	cmip	18	13324140	13362926	-	4855	protein_coding	c-Maf inducing protein [Source:ZFIN;Acc:ZDB-GENE-050419-50]	-	615	467	662	75	107	68	8.61304	6.77308	10.2884	1.4445	1.65887	1.15918
ENSDARG00000018809	366.106	170.013	345.588	26.098	22.0837	24.1858	3.61008	8.4289e-23	5.276e-21	abhd3	2	11848510	11912347	-	8371	protein_coding	abhydrolase domain containing 3 [Source:ZFIN;Acc:ZDB-GENE-040912-90]	Abhydrolase_1	425	186	352	22	23	23	3.45209	1.56457	3.17281	0.245748	0.206808	0.227395
ENSDARG00000005414	328.203	210.231	442.784	26.098	37.4463	24.1858	3.47675	8.52863e-23	5.32556e-21	grapa	3	39630930	39648021	-	1419	protein_coding	GRB2-related adaptor protein a [Source:ZFIN;Acc:ZDB-GENE-050522-347]	SH2	381	230	451	22	39	23	18.2563	11.4131	23.9813	1.44972	2.06871	1.34145
ENSDARG00000002196	342.847	209.317	427.076	30.8431	37.4463	24.1858	3.40106	9.33094e-23	5.81255e-21	bach1b	10	25369254	25385009	+	6168	protein_coding	BTB and CNC homology 1, basic leucine zipper transcription factor 1 b [Source:ZFIN;Acc:ZDB-GENE-050522-220]	BTB	398	229	435	26	39	23	4.38742	2.61426	5.32137	0.394161	0.475924	0.308613
ENSDARG00000109648	620.226	399.439	613.615	29.6568	80.6536	37.856	3.45159	1.04072e-22	6.46741e-21	si:ch211-147m6.1	25	13180468	13188678	-	4458	protein_coding	si:ch211-147m6.1 [Source:ZFIN;Acc:ZDB-GENE-131120-57]	-	720	437	625	25	84	36	10.9815	6.90239	10.5784	0.524379	1.41826	0.668333
novel.1004	207.603	117.912	192.43	8.30391	10.5618	5.25778	4.41687	1.05828e-22	6.5608e-21	-	21	24445439	24450176	-	4738	-	PF00665:Integrase core domain	rve	241	129	196	7	11	5	3.45854	1.91714	3.12133	0.138149	0.174749	0.0873384
ENSDARG00000011821	197.266	112.428	185.557	4.74509	7.6813	3.15467	4.97177	1.09322e-22	6.75624e-21	plod2	24	5237709	5314707	+	3966	protein_coding	procollagen-lysine, 2-oxoglutarate 5-dioxygenase 2 [Source:ZFIN;Acc:ZDB-GENE-070326-1]	-	229	123	189	4	8	3	3.92603	2.18379	3.59574	0.0943088	0.151829	0.0626035
ENSDARG00000086739	209.326	111.514	305.335	2.37255	3.84065	3.15467	6.04394	1.09501e-22	6.75624e-21	SLC17A3	19	43750676	43768721	+	1816	protein_coding	si:ch1073-513e17.1 [Source:ZFIN;Acc:ZDB-GENE-030131-7188]	MFS_1	243	122	311	2	4	3	9.09831	4.73045	12.9218	0.102982	0.165791	0.136721
ENSDARG00000063899	9826.28	8178	10184	1498.26	2268.86	1172.49	2.51234	1.1287e-22	6.94755e-21	mt-nd2	MT	4993	6039	+	1047	protein_coding	NADH dehydrogenase 2, mitochondrial [Source:ZFIN;Acc:ZDB-GENE-011205-8]	-	11407	8947	10373	1263	2363	1115	740.79	601.713	747.543	112.798	169.877	88.137
ENSDARG00000102583	343.709	249.535	325.952	22.5392	48.0081	31.5467	3.15752	1.15415e-22	7.08737e-21	il4r.1	3	44048907	44060037	-	2508	protein_coding	interleukin 4 receptor, tandem duplicate 1 [Source:ZFIN;Acc:ZDB-GENE-050227-5]	-	399	273	332	19	50	30	10.8172	7.66467	9.98825	0.708388	1.50058	0.989974
ENSDARG00000074850	344.57	300.722	580.234	32.0294	53.7691	29.4436	3.40267	1.18202e-22	7.24136e-21	il12rb2l	3	19216567	19238394	+	2284	protein_coding	interleukin 12 receptor, beta 2a, like [Source:ZFIN;Acc:ZDB-GENE-080107-6]	fn3	400	329	591	27	56	28	11.9079	10.1428	19.5241	1.10538	1.84548	1.01459
ENSDARG00000102908	484.121	483.532	713.756	47.4509	92.1756	39.9592	3.21939	1.19818e-22	7.32301e-21	il16	7	11459235	11624833	+	8504	protein_coding	interleukin 16 [Source:ZFIN;Acc:ZDB-GENE-130103-3]	PDZ	562	529	727	40	96	38	4.49349	4.38017	6.45045	0.439827	0.8497	0.36982
novel.4832	162.809	127.053	202.247	4.74509	10.5618	3.15467	4.70565	1.43531e-22	8.7517e-21	-	CHR_ALT_CTG6_1_23	28139252	28164312	+	1484	-	PF00017:SH2 domain	SH2	189	139	206	4	11	3	8.65961	6.59537	10.474	0.252041	0.557926	0.167308
ENSDARG00000006266	1268.88	854.636	1327.37	112.696	187.232	68.3512	3.22525	1.5572e-22	9.47261e-21	stat1a	22	12798569	12826962	+	4430	protein_coding	signal transducer and activator of transcription 1a [Source:ZFIN;Acc:ZDB-GENE-980526-499]	STAT_alpha	1473	935	1352	95	195	65	22.6084	14.8616	23.0278	2.00523	3.31321	1.21434
ENSDARG00000038359	349.739	233.997	488.928	41.5195	33.6057	21.0311	3.484	1.56788e-22	9.51523e-21	enosf1	7	57108823	57134010	+	6277	protein_coding	enolase superfamily member 1 [Source:ZFIN;Acc:ZDB-GENE-060929-780]	-	406	256	498	35	35	20	4.39789	2.87175	5.98626	0.521388	0.419695	0.263699
ENSDARG00000087736	180.899	108.772	257.227	5.93136	4.80081	3.15467	5.30889	1.67009e-22	1.01118e-20	si:dkey-118k5.3	15	28355023	28365389	+	4163	protein_coding	si:dkey-118k5.3 [Source:ZFIN;Acc:ZDB-GENE-121214-294]	NACHT	210	119	262	5	5	3	3.42991	2.01279	4.74869	0.112307	0.0904027	0.059641
ENSDARG00000071304	327.342	184.638	359.333	15.4215	32.6455	19.9796	3.6643	1.90688e-22	1.15186e-20	tbc1d2	14	6287871	6329931	+	5004	protein_coding	TBC1 domain family, member 2 [Source:ZFIN;Acc:ZDB-GENE-140106-100]	TBC	380	202	366	13	34	19	5.16341	2.84245	5.51877	0.242924	0.511422	0.314244
ENSDARG00000034470	279.963	183.724	371.114	2.37255	20.1634	4.20623	4.91769	1.96032e-22	1.18139e-20	aldoab	12	4052180	4070058	-	1596	protein_coding	aldolase a, fructose-bisphosphate, b [Source:ZFIN;Acc:ZDB-GENE-040426-2299]	-	325	201	378	2	21	4	13.8459	8.86791	17.8705	0.117177	0.990385	0.207423
ENSDARG00000043436	1121.58	793.395	1421.62	77.1077	175.71	72.5574	3.35339	1.97558e-22	1.18782e-20	si:dkey-5n18.1	20	17038903	17041025	-	810	protein_coding	si:dkey-5n18.1 [Source:ZFIN;Acc:ZDB-GENE-041014-144]	-	1302	868	1448	65	183	69	109.294	75.4559	134.885	7.50367	17.0053	7.05008
ENSDARG00000016809	414.346	342.768	639.141	61.6862	58.5699	33.6498	3.18241	2.20551e-22	1.31996e-20	prkacab	1	55843552	55873178	-	2666	protein_coding	protein kinase, cAMP-dependent, catalytic, alpha, genome duplicate b [Source:ZFIN;Acc:ZDB-GENE-040801-208]	Pkinase	481	375	651	52	61	32	12.2675	9.90443	18.4247	1.82385	1.72221	0.993391
ENSDARG00000027590	3855.74	2015.48	4125.45	489.931	570.336	374.354	2.80052	2.20554e-22	1.31996e-20	2002-09-01	2	22592139	22615366	+	2299	protein_coding	septin 2 [Source:ZFIN;Acc:ZDB-GENE-030131-911]	GTP_CDC	4476	2205	4202	413	594	356	132.38	67.5349	137.91	16.7979	19.4476	12.8157
ENSDARG00000015623	366.106	166.357	490.892	9.49018	25.9244	9.46401	4.49115	2.43594e-22	1.45449e-20	ada2b	4	5225552	5240128	-	2348	protein_coding	adenosine deaminase 2b [Source:ZFIN;Acc:ZDB-GENE-041210-77]	-	425	182	500	8	27	9	12.3073	5.45798	16.0676	0.318594	0.865532	0.31723
ENSDARG00000018263	524.608	459.767	726.52	55.7548	96.0162	42.0623	3.13588	2.54255e-22	1.51084e-20	pdia2	1	9954489	9966195	+	3406	protein_coding	protein disulfide isomerase family A, member 2 [Source:ZFIN;Acc:ZDB-GENE-040426-705]	-	609	503	740	47	100	40	12.1575	10.3988	16.3933	1.29032	2.2099	0.971954
novel.4185	268.765	166.357	268.027	13.049	24.9642	8.41246	3.90451	2.5441e-22	1.51084e-20	-	CHR_ALT_CTG3_1_17	24651978	24660961	+	6201	-	-	-	312	182	273	11	26	8	3.42108	2.06666	3.32185	0.165873	0.315594	0.106772
novel.4165	3575.78	1942.35	3745.5	454.342	555.934	534.191	2.58403	2.5478e-22	1.51084e-20	-	CHR_ALT_CTG3_1_12	19910428	19968770	+	6664	-	PF13602:Zinc-binding dehydrogenase|PF08240:Alcohol dehydrogenase GroES-like domain	ADH_N	4151	2125	3815	383	579	508	42.3534	22.4534	43.1955	5.37414	6.53975	6.30898
ENSDARG00000045959	484.121	540.203	660.74	17.7941	65.291	14.7218	4.09099	2.69574e-22	1.59492e-20	csf3r	16	3103182	3127749	-	2687	protein_coding	colony stimulating factor 3 receptor (granulocyte) [Source:ZFIN;Acc:ZDB-GENE-080104-4]	fn3	562	591	673	15	68	14	14.2213	15.4874	18.8984	0.521998	1.90484	0.431212
novel.511	192.959	123.397	307.298	7.11764	8.64146	1.05156	5.20718	2.77671e-22	1.63908e-20	-	16	54194820	54201192	+	3506	-	PF07686:Immunoglobulin V-set domain	V-set	224	135	313	6	9	1	4.34417	2.71132	6.73614	0.160024	0.193218	0.0236058
ENSDARG00000016048	150.749	168.185	232.683	16.6078	15.3626	13.6702	3.59678	2.81549e-22	1.6582e-20	gpat3	21	19301562	19316985	-	2637	protein_coding	glycerol-3-phosphate acyltransferase 3 [Source:ZFIN;Acc:ZDB-GENE-040718-436]	Acyltransferase	175	184	237	14	16	13	4.5123	4.91322	6.78136	0.496436	0.456696	0.408003
ENSDARG00000059789	753.747	636.178	1067.2	141.166	161.307	127.238	2.51432	2.85393e-22	1.67702e-20	parp8	5	40844968	40910880	-	4122	protein_coding	poly (ADP-ribose) polymerase family, member 8 [Source:ZFIN;Acc:ZDB-GENE-060929-432]	-	875	696	1087	119	168	121	14.4335	11.8894	19.8976	2.6995	3.06774	2.42945
ENSDARG00000095830	475.507	415.892	666.631	42.7058	86.4146	41.0107	3.18676	3.51567e-22	2.0612e-20	serpinb1l1	16	51266502	51272006	-	1527	protein_coding	serpin peptidase inhibitor, clade B (ovalbumin), member 1, like 1 [Source:ZFIN;Acc:ZDB-GENE-040715-5]	Serpin	552	455	679	36	90	39	24.5794	20.9812	33.5513	2.20449	4.4363	2.11376
ENSDARG00000061177	396.256	162.701	481.074	13.049	27.8447	13.6702	4.2386	3.70951e-22	2.16994e-20	mov10b.1	8	27659244	27687095	-	3234	protein_coding	Moloney leukemia virus 10b, tandem duplicate 1 [Source:ZFIN;Acc:ZDB-GENE-030131-9089]	-	460	178	490	11	29	13	9.67138	3.87559	11.4323	0.318052	0.674956	0.332685
ENSDARG00000100904	819.215	344.597	1149.67	55.7548	65.291	27.3405	3.96151	3.88018e-22	2.26466e-20	CABZ01109021.1	KN149855.1	17504	19836	+	534	protein_coding	-	Tetraspannin	951	377	1171	47	68	26	121.09	49.7117	165.461	8.23004	9.58485	4.0296
ENSDARG00000039863	238.615	239.481	324.97	15.4215	37.4463	16.8249	3.50805	3.90725e-22	2.27534e-20	lifrb	21	21244046	21261636	+	4040	protein_coding	leukemia inhibitory factor receptor alpha b [Source:ZFIN;Acc:ZDB-GENE-080107-2]	-	277	262	331	13	39	16	4.66196	4.56645	6.18195	0.30089	0.726609	0.32777
ENSDARG00000088775	157.641	131.623	189.484	11.8627	12.4821	7.3609	3.91529	4.38718e-22	2.54909e-20	CABZ01059406.1	1	56533355	56537347	-	2037	protein_coding	-	NACHT	183	144	193	10	13	7	6.10844	4.97771	7.14899	0.459044	0.480363	0.284405
ENSDARG00000056481	1184.46	595.96	959.202	155.402	122.901	139.857	2.71348	4.58914e-22	2.66047e-20	vat1	3	19914332	19971774	+	4318	protein_coding	vesicle amine transport 1 [Source:ZFIN;Acc:ZDB-GENE-030616-178]	ADH_N	1375	652	977	131	128	133	21.6516	10.6322	17.0722	2.83683	2.23123	2.54917
ENSDARG00000044001	864.871	490.844	922.876	79.4803	122.901	60.9903	3.10952	4.87789e-22	2.81673e-20	lgals3b	17	10824659	10838434	-	1678	protein_coding	lectin, galactoside binding soluble 3b [Source:ZFIN;Acc:ZDB-GENE-030131-4324]	-	1004	537	940	67	128	58	40.6829	22.5341	42.2683	3.7336	5.74164	2.86066
ENSDARG00000030560	455.694	394.869	752.046	74.7352	77.7731	64.145	2.88617	4.88042e-22	2.81673e-20	helz	3	60957512	61034549	+	6661	protein_coding	helicase with zinc finger [Source:ZFIN;Acc:ZDB-GENE-040426-2419]	zf-CCCH	529	432	766	63	81	61	5.39991	4.5667	8.67697	0.884395	0.915299	0.757915
novel.1279	272.21	266.902	365.223	39.147	35.526	14.7218	3.3417	5.32079e-22	3.06406e-20	-	25	34478097	34480725	-	2629	-	-	-	316	292	372	33	37	14	8.17273	7.82079	10.6766	1.17373	1.05932	0.440725
ENSDARG00000042824	953.598	565.796	1238.03	103.206	123.861	55.7325	3.28438	5.75769e-22	3.30152e-20	nfe2l2a	9	1654284	1683368	+	4739	protein_coding	nuclear factor, erythroid 2-like 2a [Source:ZFIN;Acc:ZDB-GENE-030723-2]	bZIP_Maf	1107	619	1261	87	129	53	15.883	9.19734	20.0774	1.71663	2.0489	0.925592
ENSDARG00000061544	196.405	145.334	234.646	10.6765	19.2032	7.3609	3.93483	5.75862e-22	3.30152e-20	ano6	4	1878573	1914228	-	4340	protein_coding	anoctamin 6 [Source:ZFIN;Acc:ZDB-GENE-081104-64]	-	228	159	239	9	20	7	3.57203	2.57968	4.15515	0.193909	0.346863	0.133487
novel.1972	166.255	148.99	245.446	7.11764	17.2829	9.46401	4.0244	6.07082e-22	3.47283e-20	-	CHR_ALT_CTG10_1_27	28431095	28450231	-	2223	-	PF07686:Immunoglobulin V-set domain	V-set	193	163	250	6	18	9	5.90321	5.16305	8.48554	0.252381	0.609468	0.335068
ENSDARG00000026350	559.926	589.562	997.492	85.4116	124.821	92.537	2.82254	6.27007e-22	3.57891e-20	wasb	8	23560183	23578660	-	1735	protein_coding	Wiskott-Aldrich syndrome (eczema-thrombocytopenia) b [Source:ZFIN;Acc:ZDB-GENE-030131-7098]	PBD	650	645	1016	72	130	88	25.4732	26.1769	44.1848	3.88041	5.63977	4.19772
novel.463	148.165	137.107	175.739	3.55882	8.64146	12.6187	4.19288	6.73544e-22	3.83609e-20	-	15	47968227	47972613	-	4387	-	-	-	172	150	179	3	9	12	2.66582	2.40759	3.07868	0.0639438	0.154416	0.226383
ENSDARG00000069114	286.855	232.168	474.201	22.5392	40.3268	25.2374	3.48461	6.81964e-22	3.87553e-20	unc93b1	1	44395976	44418225	+	2793	protein_coding	unc-93 homolog B1, TLR signaling regulator [Source:ZFIN;Acc:ZDB-GENE-130424-1]	-	333	254	483	19	42	24	8.10669	6.40355	13.0483	0.636103	1.13187	0.711165
ENSDARG00000060106	150.749	109.686	224.828	4.74509	5.76097	5.25778	4.93628	7.06696e-22	4.00729e-20	crb2a	21	8478774	8513192	-	5153	protein_coding	crumbs family member 2a [Source:ZFIN;Acc:ZDB-GENE-060612-1]	Laminin_G_2	175	120	229	4	6	5	2.30913	1.63976	3.35316	0.0725847	0.0876413	0.0803045
ENSDARG00000055955	395.394	297.98	560.598	52.196	55.6894	29.4436	3.19013	7.27543e-22	4.11649e-20	lcp2a	21	30306369	30347592	+	2072	protein_coding	lymphocyte cytosolic protein 2a [Source:ZFIN;Acc:ZDB-GENE-041114-97]	SH2	459	326	571	44	58	28	15.0624	11.0786	20.7934	1.98567	2.10696	1.1184
ENSDARG00000028396	4785.22	4056.55	7562.68	755.656	1016.81	524.727	2.83578	7.776e-22	4.39013e-20	fkbp5	6	41096058	41117242	+	4388	protein_coding	FK506 binding protein 5 [Source:ZFIN;Acc:ZDB-GENE-030616-630]	FKBP_C	5555	4438	7703	637	1059	499	86.0772	71.2162	132.456	13.5743	18.1655	9.41162
ENSDARG00000035695	151.611	126.139	243.482	3.55882	1.92032	3.15467	5.93795	7.97362e-22	4.49192e-20	scxa	19	3001473	3009570	+	1432	protein_coding	scleraxis bHLH transcription factor a [Source:ZFIN;Acc:ZDB-GENE-060503-414]	HLH	176	138	248	3	2	3	8.3568	6.7857	13.0673	0.195895	0.105125	0.173384
ENSDARG00000014427	305.806	92.319	303.371	4.74509	7.6813	2.10311	5.57665	8.76599e-22	4.92759e-20	mxe	9	32824639	32837860	-	2115	protein_coding	myxovirus (influenza virus) resistance E [Source:ZFIN;Acc:ZDB-GENE-030131-9609]	-	355	101	309	4	8	2	11.4127	3.36255	11.0237	0.176846	0.284706	0.0782618
ENSDARG00000103340	1699.59	1253.16	2009.71	320.294	377.344	256.58	2.37804	9.57535e-22	5.3709e-20	clic1	19	18758014	18766405	+	2440	protein_coding	chloride intracellular channel 1 [Source:ZFIN;Acc:ZDB-GENE-030131-3202]	-	1973	1371	2047	270	393	244	54.9804	39.5645	63.3004	10.3471	12.1233	8.27619
ENSDARG00000019420	728.766	666.342	851.206	119.814	146.905	67.2996	2.74811	1.02268e-21	5.72391e-20	etnk1	4	16885854	16906923	+	4131	protein_coding	ethanolamine kinase 1 [Source:ZFIN;Acc:ZDB-GENE-030328-21]	Choline_kinase	846	729	867	101	153	64	13.9247	12.426	15.8359	2.28618	2.78775	1.2822
ENSDARG00000036549	1094.01	572.195	1384.31	145.912	120.98	123.032	2.96879	1.18188e-21	6.60072e-20	agpat3	1	46837849	46875493	-	2623	protein_coding	1-acylglycerol-3-phosphate O-acyltransferase 3 [Source:ZFIN;Acc:ZDB-GENE-040426-2765]	Acyltransferase	1270	626	1410	123	126	117	32.9212	16.8048	40.5601	4.38482	3.61568	3.69163
ENSDARG00000098312	1641.02	1288.81	1692.59	277.588	387.906	227.136	2.37119	1.31347e-21	7.31987e-20	scarb2a	5	52844681	52862805	+	6302	protein_coding	scavenger receptor class B, member 2a [Source:ZFIN;Acc:ZDB-GENE-020419-29]	-	1905	1410	1724	234	404	216	20.5536	15.7543	20.6413	3.47202	4.82526	2.83665
ENSDARG00000102421	304.083	148.076	351.478	18.9804	19.2032	23.1343	3.71126	1.31912e-21	7.33553e-20	acp7	KN150131.1	549	13442	+	1266	protein_coding	acid phosphatase 7, tartrate resistant (putative) [Source:ZFIN;Acc:ZDB-GENE-070615-9]	Metallophos	353	162	358	16	20	22	18.9588	9.01031	21.3367	1.18177	1.18909	1.4382
ENSDARG00000042270	186.068	126.139	199.302	9.49018	7.6813	15.7734	3.95949	1.37801e-21	7.64666e-20	arsa	18	8231138	8243538	+	1892	protein_coding	arylsulfatase A [Source:ZFIN;Acc:ZDB-GENE-050320-118]	Sulfatase	216	138	203	8	8	15	7.76253	5.1359	8.09569	0.395379	0.318263	0.656146
novel.1694	232.585	170.013	416.276	18.9804	23.0439	13.6702	3.87364	1.41316e-21	7.8249e-20	-	7	3420762	3424557	+	1321	-	-	-	270	186	424	16	24	13	13.8973	9.91445	24.2182	1.13256	1.3675	0.814462
ENSDARG00000100280	774.421	355.565	884.587	75.9215	62.4105	82.0214	3.19384	1.43709e-21	7.94045e-20	znfx1	6	57401178	57426097	-	5709	protein_coding	zinc finger, NFX1-type containing 1 [Source:ZFIN;Acc:ZDB-GENE-110804-2]	-	899	389	901	64	65	78	10.7071	4.79786	11.9081	1.04825	0.85698	1.13075
novel.486	180.038	153.56	228.756	11.8627	21.1236	9.46401	3.71119	1.52443e-21	8.40514e-20	-	16	17611145	17635413	+	5667	-	PF00621:RhoGEF domain|PF00018:SH3 domain	RhoGEF	209	168	233	10	22	9	2.50763	2.08744	3.10228	0.165003	0.292205	0.131438
ENSDARG00000036630	341.124	252.278	426.094	20.1666	49.9284	28.392	3.35769	1.82764e-21	1.00555e-19	plp2	8	49310785	49345388	-	1299	protein_coding	proteolipid protein 2 [Source:ZFIN;Acc:ZDB-GENE-030710-11]	-	396	276	434	17	52	27	20.728	14.9609	25.2092	1.22373	3.01309	1.72022
ENSDARG00000078125	198.989	107.858	198.32	8.30391	10.5618	8.41246	4.20371	1.86996e-21	1.02666e-19	rusc1	16	14029283	14055309	+	2254	protein_coding	RUN and SH3 domain containing 1 [Source:ZFIN;Acc:ZDB-GENE-100922-274]	RUN	231	118	202	7	11	8	6.96833	3.68626	6.76202	0.290395	0.36733	0.293742
ENSDARG00000069603	254.982	169.099	269.99	11.8627	28.8049	14.7218	3.62786	1.93006e-21	1.05741e-19	taok1a	15	25588357	25629046	-	10997	protein_coding	TAO kinase 1a [Source:ZFIN;Acc:ZDB-GENE-130103-9]	Pkinase	296	185	275	10	30	14	1.83016	1.18456	1.88685	0.0850297	0.205336	0.105362
ENSDARG00000008388	546.144	368.362	611.651	41.5195	86.4146	42.0623	3.15813	2.01628e-21	1.10232e-19	mmp14b	2	38161318	38183641	+	4473	protein_coding	matrix metallopeptidase 14b (membrane-inserted) [Source:ZFIN;Acc:ZDB-GENE-030901-2]	Hemopexin	634	403	623	35	90	40	9.63742	6.34402	10.5092	0.731668	1.51447	0.740102
ENSDARG00000079829	223.109	109.686	246.428	10.6765	1.92032	2.10311	5.36396	2.1974e-21	1.19881e-19	ccr2	16	8668519	8670413	+	1507	protein_coding	chemokine (C-C motif) receptor 2 [Source:ZFIN;Acc:ZDB-GENE-151216-1]	7tm_1	259	120	251	9	2	2	11.6858	5.60695	12.5672	0.558437	0.0998928	0.109837
ENSDARG00000020893	607.305	624.296	816.844	129.304	129.622	71.5059	2.63233	2.61097e-21	1.42144e-19	slc25a55a	6	49095636	49107046	+	3164	protein_coding	solute carrier family 25, member 55a [Source:ZFIN;Acc:ZDB-GENE-040426-2745]	Mito_carr	705	683	832	109	135	68	15.1504	15.2	19.8411	3.22133	3.21155	1.7787
ENSDARG00000075718	2574.8	1648.94	3077.89	262.166	460.878	220.827	2.95012	2.83354e-21	1.53938e-19	rpz5	16	46492756	46496293	+	2125	protein_coding	rapunzel 5 [Source:ZFIN;Acc:ZDB-GENE-030131-4678]	-	2989	1804	3135	221	480	210	95.6395	59.7772	111.316	9.72475	17.002	8.17882
ENSDARG00000005821	793.373	493.587	778.554	21.3529	82.5739	21.0311	4.03454	3.02068e-21	1.63652e-19	ncf2	7	41329748	41338923	-	3407	protein_coding	neutrophil cytosolic factor 2 [Source:ZFIN;Acc:ZDB-GENE-070209-29]	SH3_1	921	540	793	18	86	20	18.3805	11.1604	17.5622	0.494021	1.89996	0.485834
ENSDARG00000020645	740.826	755.005	1015.16	183.872	203.554	158.785	2.19979	3.02497e-21	1.63652e-19	slc7a3a	21	30502002	30537411	+	4519	protein_coding	solute carrier family 7 (cationic amino acid transporter, y+ system), member 3a [Source:ZFIN;Acc:ZDB-GENE-041114-206]	-	860	826	1034	155	212	151	12.9398	12.8705	17.2646	3.20726	3.53111	2.76544
ENSDARG00000090548	167.117	127.053	194.393	8.30391	15.3626	7.3609	3.95756	3.07269e-21	1.65887e-19	CR753886.1	24	11058151	11069237	-	5773	protein_coding	-	-	194	139	198	7	16	7	2.28492	1.6954	2.58787	0.113381	0.20861	0.100352
ENSDARG00000042816	921.725	1010.94	1332.28	225.392	272.686	206.105	2.21176	3.14965e-21	1.69688e-19	mmp9	8	24281512	24295947	+	3134	protein_coding	matrix metallopeptidase 9 [Source:ZFIN;Acc:ZDB-GENE-040426-2132]	Hemopexin	1070	1106	1357	190	284	196	23.2143	24.8493	32.6708	5.66891	6.82083	5.17592
ENSDARG00000045836	238.615	202.919	377.987	29.6568	32.6455	22.0827	3.27754	3.42155e-21	1.83954e-19	mapk11	4	5506946	5522437	+	2530	protein_coding	mitogen-activated protein kinase 11 [Source:ZFIN;Acc:ZDB-GENE-040625-75]	Pkinase	277	222	385	25	34	21	7.4444	6.17861	11.482	0.923984	1.01152	0.686956
ENSDARG00000010252	375.581	323.573	535.072	30.8431	67.2114	34.7014	3.20621	3.51596e-21	1.88639e-19	jak3	8	13389115	13412597	+	3638	protein_coding	Janus kinase 3 (a protein tyrosine kinase, leukocyte) [Source:ZFIN;Acc:ZDB-GENE-070725-4]	Pkinase_Tyr	436	354	545	26	70	33	8.14881	6.85171	11.3035	0.668276	1.44828	0.750726
ENSDARG00000006683	639.178	598.702	776.591	128.117	130.582	69.4028	2.61834	3.70113e-21	1.98163e-19	arhgef6	14	31799787	31856819	-	6858	protein_coding	Rac/Cdc42 guanine nucleotide exchange factor (GEF) 6 [Source:ZFIN;Acc:ZDB-GENE-101013-2]	RhoGEF	742	655	791	108	136	66	7.3566	6.72515	8.70277	1.47255	1.49265	0.796483
ENSDARG00000041006	196.405	177.326	277.845	20.1666	27.8447	15.7734	3.34467	3.92273e-21	2.09595e-19	st3gal4	18	48696094	48745517	-	1902	protein_coding	ST3 beta-galactoside alpha-2,3-sialyltransferase 4 [Source:ZFIN;Acc:ZDB-GENE-050309-174]	Glyco_transf_29	228	194	283	17	29	15	8.1507	7.18207	11.2268	0.835764	1.14764	0.652696
ENSDARG00000056331	217.079	149.904	291.59	9.49018	22.0837	16.8249	3.7478	4.34434e-21	2.31471e-19	ahcyl1	8	24971890	25011157	-	3627	protein_coding	adenosylhomocysteinase-like 1 [Source:ZFIN;Acc:ZDB-GENE-021206-7]	-	252	164	297	8	23	16	4.72415	3.18386	6.17856	0.206247	0.477307	0.365092
ENSDARG00000069995	178.315	139.85	243.482	15.4215	17.2829	8.41246	3.76899	4.35741e-21	2.31471e-19	dpy19l1l	16	42667560	42683501	+	2339	protein_coding	dpy-19-like 1, like (H. sapiens) [Source:ZFIN;Acc:ZDB-GENE-030521-11]	-	207	153	248	13	18	8	6.01742	4.60595	8.00019	0.519707	0.579242	0.283067
ENSDARG00000101334	8645.26	5122.33	9518.39	1626.38	1261.65	1522.65	2.40056	4.35894e-21	2.31471e-19	ctsc	15	43604032	43625549	-	3145	protein_coding	cathepsin C [Source:ZFIN;Acc:ZDB-GENE-030619-9]	Peptidase_C1	10036	5604	9695	1371	1314	1448	216.975	125.469	232.598	40.7626	31.4479	38.1047
ENSDARG00000078890	182.622	178.24	244.464	14.2353	25.9244	10.5156	3.56252	4.49e-21	2.37943e-19	wdfy3	5	40052930	40190949	-	10573	protein_coding	WD repeat and FYVE domain containing 3 [Source:ZFIN;Acc:ZDB-GENE-070705-153]	Beach	212	195	249	12	27	10	1.36335	1.29866	1.77697	0.106128	0.192213	0.0782766
ENSDARG00000042904	789.066	559.398	990.619	97.2744	143.064	69.4028	2.91389	4.64231e-21	2.45512e-19	foxo3b	20	32286765	32332736	-	4540	protein_coding	forkhead box O3b [Source:ZFIN;Acc:ZDB-GENE-990708-6]	Fork_head	916	612	1009	82	149	66	13.7186	9.49192	16.7693	1.6889	2.47029	1.20315
ENSDARG00000038668	435.881	409.494	614.596	55.7548	93.1357	48.3716	2.88163	4.87801e-21	2.57452e-19	gbp1	2	42020915	42035307	-	2687	protein_coding	guanylate binding protein 1 [Source:ZFIN;Acc:ZDB-GENE-040718-32]	-	506	448	626	47	97	46	12.8042	11.74	17.5786	1.63559	2.7172	1.41684
novel.550	749.44	639.834	1213.48	35.5882	114.259	36.8045	3.79322	5.32728e-21	2.80592e-19	-	16	48601153	48614306	-	4932	-	PF02188:GoLoco motif	-	870	700	1236	30	119	35	11.9941	9.99386	18.9092	0.568779	1.81611	0.587321
ENSDARG00000108953	140.412	182.81	195.375	10.6765	20.1634	10.5156	3.63014	5.85941e-21	3.07994e-19	si:ch211-283g2.2	5	4209163	4219741	-	1219	protein_coding	si:ch211-283g2.2 [Source:ZFIN;Acc:ZDB-GENE-060526-151]	Lectin_C	163	200	199	9	21	10	9.09189	11.5527	12.3177	0.690373	1.29668	0.678932
ENSDARG00000068784	1126.74	1100.52	1596.38	113.882	245.802	103.053	3.04303	6.44046e-21	3.3785e-19	vsir	13	43130895	43149063	-	1986	protein_coding	V-set immunoregulatory receptor [Source:ZFIN;Acc:ZDB-GENE-060929-716]	V-set	1308	1204	1626	96	256	98	44.7815	42.688	61.776	4.51999	9.70238	4.08392
ENSDARG00000029075	1578.99	1201.06	1881.1	334.529	386.945	333.344	2.14302	6.73564e-21	3.52621e-19	pfkfb4b	6	39993605	40029423	-	3066	protein_coding	6-phosphofructo-2-kinase/fructose-2,6-biphosphatase 4b [Source:ZFIN;Acc:ZDB-GENE-031031-4]	-	1833	1314	1916	282	403	317	40.65	30.1774	47.1522	8.60047	9.89351	8.55692
ENSDARG00000062590	292.885	248.621	364.242	32.0294	53.7691	38.9076	2.85164	7.05153e-21	3.68414e-19	pleca	19	22407819	22621991	-	19476	protein_coding	plectin a [Source:ZFIN;Acc:ZDB-GENE-030131-8984]	CH	340	272	371	27	56	37	1.187	0.983394	1.43732	0.129631	0.216424	0.157229
ENSDARG00000032631	385.919	376.588	528.199	60.4999	90.2552	65.1965	2.57399	7.48595e-21	3.90324e-19	ltb4r	7	5016717	5039562	-	3881	protein_coding	leukotriene B4 receptor [Source:ZFIN;Acc:ZDB-GENE-070705-164]	7tm_1	448	412	538	51	94	62	7.84883	7.47501	10.4597	1.22877	1.82306	1.32214
ENSDARG00000076742	872.624	802.535	1094.69	206.411	241.001	180.868	2.13918	8.3709e-21	4.35589e-19	cyth1a	3	57462228	57530323	-	5061	protein_coding	cytohesin 1a [Source:ZFIN;Acc:ZDB-GENE-030131-657]	Sec7	1013	878	1115	174	251	172	13.6095	12.2156	16.6233	3.21483	3.73297	2.81269
ENSDARG00000079932	4838.63	2802.47	5732.63	725.999	893.911	724.523	2.51179	8.44407e-21	4.38516e-19	zgc:152830	8	41229233	41256529	+	2770	protein_coding	zgc:152830 [Source:ZFIN;Acc:ZDB-GENE-090312-55]	-	5617	3066	5839	612	931	689	137.878	77.9383	159.051	20.6594	25.2981	20.5859
ENSDARG00000008867	3078.73	1771.43	3492.2	485.186	547.292	491.077	2.45273	8.47177e-21	4.39075e-19	rap1b	4	18852821	18939338	-	2889	protein_coding	RAP1B, member of RAS oncogene family [Source:ZFIN;Acc:ZDB-GENE-030131-9662]	Ras	3574	1938	3557	409	570	467	84.1158	47.2351	92.8999	13.238	14.8506	13.3783
ENSDARG00000056122	314.42	176.411	380.932	30.8431	29.765	16.8249	3.49426	9.44048e-21	4.88305e-19	gdi1	23	26063149	26077038	-	3517	protein_coding	GDP dissociation inhibitor 1 [Source:ZFIN;Acc:ZDB-GENE-050522-504]	-	365	193	388	26	31	16	7.05653	3.86405	8.32411	0.691267	0.663448	0.376511
novel.669	236.892	91.4049	215.011	5.93136	8.64146	5.25778	4.76441	1.05162e-20	5.42861e-19	-	18	46259268	46261627	+	2360	-	-	-	275	100	219	5	9	5	7.92303	2.98364	7.00182	0.198108	0.287044	0.175343
ENSDARG00000014969	402.286	250.449	406.458	53.3823	50.8886	56.7841	2.7178	1.08723e-20	5.60129e-19	ankhb	2	31948352	32009716	+	6331	protein_coding	ANKH inorganic pyrophosphate transport regulator b [Source:ZFIN;Acc:ZDB-GENE-030131-2458]	-	467	274	414	45	53	54	5.01551	3.04745	4.93409	0.664638	0.630117	0.705914
novel.605	210.188	127.967	183.593	1.18627	4.80081	0	6.37304	1.12134e-20	5.76554e-19	-	17	3017995	3020332	-	2338	-	-	-	244	140	187	1	5	0	7.09604	4.2164	6.03498	0.0399945	0.160969	0
ENSDARG00000104077	1515.25	1318.97	2218.83	124.559	287.088	102.001	3.29524	1.17702e-20	6.03984e-19	fcer1gl	2	58077662	58085444	-	667	protein_coding	Fc receptor, IgE, high affinity I, gamma polypeptide like [Source:ZFIN;Acc:ZDB-GENE-070502-4]	-	1759	1443	2260	105	299	97	179.312	152.335	255.659	14.72	33.7414	12.0358
ENSDARG00000103919	1251.65	988.087	1284.17	239.627	329.336	256.58	2.0921	1.18501e-20	6.06887e-19	si:ch73-1a9.3	10	39084354	39087854	+	1398	protein_coding	si:ch73-1a9.3 [Source:ZFIN;Acc:ZDB-GENE-141216-84]	-	1453	1081	1308	202	343	244	70.669	54.4474	70.5959	13.5111	18.4673	14.4448
ENSDARG00000067545	118.877	236.739	299.444	9.49018	17.2829	7.3609	4.24603	1.21023e-20	6.1858e-19	adam19b	14	6546516	6614102	+	4561	protein_coding	ADAM metallopeptidase domain 19b [Source:ZFIN;Acc:ZDB-GENE-070705-541]	-	138	259	305	8	18	7	2.05726	3.99851	5.04567	0.164012	0.29705	0.127019
ENSDARG00000036107	15696.9	12612.1	22527	1455.56	3250.15	1463.77	3.04234	1.22047e-20	6.22582e-19	txnipa	19	24488403	24492326	+	2753	protein_coding	thioredoxin interacting protein a [Source:ZFIN;Acc:ZDB-GENE-030804-10]	-	18222	13798	22945	1227	3385	1392	450.05	352.913	628.87	41.6758	92.5486	41.8469
novel.843	248.952	182.81	320.061	18.9804	33.6057	14.7218	3.46935	1.25304e-20	6.37944e-19	-	2	43520737	43534427	-	5209	-	PF00629:MAM domain, meprin/A5/mu|PF11980:C-terminal domain of neuropilin glycoprotein	-	289	200	326	16	35	14	3.77237	2.70355	4.72217	0.287217	0.505745	0.222435
ENSDARG00000103984	236.892	229.426	389.768	30.8431	40.3268	31.5467	3.05364	1.26446e-20	6.42494e-19	cyth4b	6	392815	409768	+	1752	protein_coding	cytohesin 4b [Source:ZFIN;Acc:ZDB-GENE-080219-45]	Sec7	275	251	397	26	42	30	10.6726	10.0878	17.0976	1.38766	1.8044	1.41716
novel.2856	354.907	308.035	403.513	74.7352	68.1715	67.2996	2.34412	1.29378e-20	6.5604e-19	-	CHR_ALT_CTG17_1_15	22623006	22746757	+	12221	-	PF12356:Baculoviral IAP repeat-containing protein 6|PF00179:Ubiquitin-conjugating enzyme	UQ_con	412	337	411	63	71	64	2.29224	1.9417	2.53755	0.482035	0.43729	0.433415
ENSDARG00000017624	424.683	219.372	456.529	14.2353	34.5658	5.25778	4.33121	1.29618e-20	6.5604e-19	krt4	6	39308498	39313027	-	2469	protein_coding	keratin 4 [Source:ZFIN;Acc:ZDB-GENE-000607-83]	Filament	493	240	465	12	36	5	13.5768	6.84461	14.2105	0.45447	1.09749	0.167602
ENSDARG00000015449	234.308	223.942	404.495	21.3529	37.4463	16.8249	3.501	1.34265e-20	6.78235e-19	fut8a	17	33719415	33906488	+	3470	protein_coding	fucosyltransferase 8a (alpha (1,6) fucosyltransferase) [Source:ZFIN;Acc:ZDB-GENE-031118-20]	-	272	245	412	18	39	16	5.32979	4.97159	8.95873	0.485052	0.845966	0.381611
ENSDARG00000086166	149.027	121.569	189.484	5.93136	12.4821	3.15467	4.38769	1.41545e-20	7.13616e-19	si:ch211-286b5.9	1	55348537	55353978	+	1720	protein_coding	si:ch211-286b5.9 [Source:ZFIN;Acc:ZDB-GENE-121214-63]	-	173	133	193	5	13	3	6.83893	5.44479	8.46657	0.271823	0.568896	0.144352
ENSDARG00000061231	265.319	162.701	362.278	9.49018	26.8845	18.928	3.8181	1.43659e-20	7.22659e-19	tinagl1	19	41769135	41829721	+	1759	protein_coding	tubulointerstitial nephritis antigen-like 1 [Source:ZFIN;Acc:ZDB-GENE-060503-240]	Peptidase_C1	308	178	369	8	28	18	11.9057	7.12545	15.8285	0.425274	1.19815	0.846909
novel.4976	288.577	170.013	307.298	22.5392	32.6455	15.7734	3.42471	1.43896e-20	7.22659e-19	-	CHR_ALT_CTG6_2_14	39704391	39724669	-	3834	-	PF08725:Integrin beta cytoplasmic domain|PF00362:Integrin beta chain VWA domain	-	335	186	313	19	34	15	5.94105	3.41601	6.15986	0.46339	0.667489	0.323794
ENSDARG00000060534	327.342	147.162	355.406	20.1666	26.8845	15.7734	3.71815	1.47922e-20	7.4144e-19	sgpp1	13	37491804	37519817	-	3239	protein_coding	sphingosine-1-phosphate phosphatase 1 [Source:ZFIN;Acc:ZDB-GENE-090319-2]	-	380	161	362	17	28	15	7.97706	3.50004	8.43289	0.490776	0.650676	0.383275
ENSDARG00000078619	486.705	323.573	655.831	42.7058	78.7333	51.5263	3.07662	1.49124e-20	7.46025e-19	pnp5a	7	6652967	6668424	+	3076	protein_coding	purine nucleoside phosphorylase 5a [Source:ZFIN;Acc:ZDB-GENE-040426-2553]	-	565	354	668	36	82	49	12.4891	8.10355	16.3858	1.09436	2.00653	1.31838
ENSDARG00000069755	142.135	127.053	151.195	10.6765	12.4821	11.5671	3.5926	1.78464e-20	8.91084e-19	mtmr11	16	46000956	46091600	+	9157	protein_coding	myotubularin related protein 11 [Source:ZFIN;Acc:ZDB-GENE-130530-726]	-	165	139	154	9	13	11	1.22518	1.06886	1.26895	0.091904	0.106858	0.0994191
ENSDARG00000022841	311.836	267.816	395.659	9.49018	37.4463	7.3609	4.14202	1.87027e-20	9.32043e-19	ptk2ba	17	6113680	6202816	-	3413	protein_coding	protein tyrosine kinase 2 beta, a [Source:ZFIN;Acc:ZDB-GENE-080207-1]	Pkinase_Tyr	362	293	403	8	39	7	7.21178	6.04491	8.90938	0.219179	0.860094	0.169743
ENSDARG00000053530	144.719	106.03	158.067	2.37255	7.6813	7.3609	4.51986	1.99884e-20	9.94201e-19	cyp4f3	12	48559480	48566778	-	1099	protein_coding	cytochrome P450, family 4, subfamily F, polypeptide 3 [Source:ZFIN;Acc:ZDB-GENE-070410-108]	p450	168	116	161	2	8	7	10.394	7.43222	11.0537	0.170168	0.547911	0.527146
ENSDARG00000076574	181.761	98.7173	148.249	8.30391	4.80081	5.25778	4.566	2.15042e-20	1.06755e-18	si:ch211-171h4.6	19	10485847	10500555	+	6043	protein_coding	si:ch211-171h4.6 [Source:ZFIN;Acc:ZDB-GENE-081031-42]	7tm_1	211	108	151	7	5	5	2.37411	1.25843	1.8854	0.108315	0.062278	0.0684775
ENSDARG00000004537	332.51	376.588	453.584	47.4509	79.6935	67.2996	2.5729	2.45848e-20	1.21815e-18	kmt2a	15	23382199	23420170	-	13970	protein_coding	lysine (K)-specific methyltransferase 2A [Source:ZFIN;Acc:ZDB-GENE-080521-3]	SET	386	412	462	40	83	64	1.87872	2.07663	2.49531	0.267737	0.447197	0.379152
ENSDARG00000053484	159.364	135.279	247.409	17.7941	12.4821	9.46401	3.7802	2.76699e-20	1.36839e-18	syne2b	13	37075322	37254777	-	7312	protein_coding	spectrin repeat containing, nuclear envelope 2b [Source:ZFIN;Acc:ZDB-GENE-071218-5]	-	185	148	252	15	13	9	1.72031	1.42523	2.60042	0.191823	0.133821	0.101868
ENSDARG00000043899	263.596	190.122	366.205	33.2156	34.5658	24.1858	3.15546	2.77996e-20	1.37219e-18	psma6l	15	47920629	47929455	-	1434	protein_coding	proteasome subunit alpha 6, like [Source:ZFIN;Acc:ZDB-GENE-010502-2]	Proteasome	306	208	373	28	36	23	14.5092	10.2135	19.6263	1.8258	1.8896	1.32742
ENSDARG00000091574	398.84	297.066	448.675	73.5489	67.2114	68.3512	2.45348	2.84333e-20	1.4008e-18	suox	11	3345405	3366782	-	3603	protein_coding	sulfite oxidase [Source:ZFIN;Acc:ZDB-GENE-070718-3]	-	463	325	457	62	70	65	8.7375	6.35152	9.57041	1.60906	1.46235	1.49307
ENSDARG00000099014	236.892	177.326	253.3	27.2843	31.6854	15.7734	3.15606	3.16991e-20	1.55873e-18	fxyd1	16	45202602	45225520	-	1214	protein_coding	FXYD domain containing ion transport regulator 1 (phospholemman) [Source:ZFIN;Acc:ZDB-GENE-050309-14]	-	275	194	258	23	33	15	15.4023	11.2523	16.0354	1.77155	2.04603	1.02259
novel.3987	709.814	531.977	1023.02	145.912	91.2154	93.5886	2.77914	3.26534e-20	1.60261e-18	-	CHR_ALT_CTG25_1_11	18327399	18331796	-	3109	-	PF00581:Rhodanese-like domain|PF00782:Dual specificity phosphatase, catalytic domain	DSPc	824	582	1042	123	95	89	18.0209	13.1814	25.2887	3.69938	2.29996	2.36919
ENSDARG00000036427	810.601	317.175	992.583	59.3136	79.6935	44.1654	3.53068	3.45701e-20	1.69348e-18	slc3a2a	7	20524064	20530447	+	2303	protein_coding	solute carrier family 3 (amino acid transporter heavy chain), member 2a [Source:ZFIN;Acc:ZDB-GENE-000831-3]	-	941	347	1011	50	83	42	27.7822	10.6095	33.1235	2.03012	2.7127	1.50933
novel.4864	357.491	340.94	475.183	77.1077	79.6935	64.145	2.40847	3.4837e-20	1.70333e-18	-	CHR_ALT_CTG6_1_29	31386048	31429372	+	6622	-	PF17887:Jak1 pleckstrin homology-like domain|PF18379:FERM F1 ubiquitin-like domain|PF07714:Protein tyrosine kinase|PF18377:FERM F2 acyl-CoA binding protein-like domain	Pkinase_Tyr	415	373	484	65	83	61	4.26118	3.96623	5.51487	0.917845	0.943423	0.762379
ENSDARG00000074776	144.719	120.654	190.466	4.74509	13.4423	5.25778	4.2476	3.50286e-20	1.70948e-18	tmem154	1	25154076	25177225	-	1423	protein_coding	transmembrane protein 154 [Source:ZFIN;Acc:ZDB-GENE-030131-2401]	-	168	132	194	4	14	5	8.0274	6.53172	10.2867	0.262845	0.740527	0.290801
ENSDARG00000099843	194.682	107.858	233.664	8.30391	14.4024	8.41246	4.0914	3.82375e-20	1.86257e-18	nedd4a	18	507618	610800	+	7636	protein_coding	neural precursor cell expressed, developmentally down-regulated 4a [Source:ZFIN;Acc:ZDB-GENE-051005-2]	HECT	226	118	238	7	15	8	2.01239	1.08811	2.35174	0.085719	0.147857	0.086707
ENSDARG00000079013	141.274	154.474	185.557	8.30391	19.2032	10.5156	3.63838	4.00736e-20	1.94834e-18	dpy19l3	7	47287307	47417260	+	8702	protein_coding	dpy-19 like C-mannosyltransferase 3 [Source:ZFIN;Acc:ZDB-GENE-100319-1]	-	164	169	189	7	20	10	1.28143	1.3675	1.63878	0.0752184	0.172993	0.0951067
ENSDARG00000060783	537.529	388.471	798.19	56.9411	97.9365	65.1965	2.96462	4.05105e-20	1.9659e-18	acap2	22	37733107	37797695	-	3529	protein_coding	ArfGAP with coiled-coil, ankyrin repeat and PH domains 2 [Source:ZFIN;Acc:ZDB-GENE-050208-640]	PH	624	425	813	48	102	62	12.0227	8.48	17.3827	1.27185	2.17554	1.45402
ENSDARG00000103095	709.814	450.626	948.403	84.2254	124.821	86.2277	2.83315	4.19888e-20	2.03383e-18	tbk1	4	134412	149334	-	3025	protein_coding	TANK-binding kinase 1 [Source:ZFIN;Acc:ZDB-GENE-060512-359]	Pkinase	824	493	966	71	130	82	18.5213	11.4757	24.0952	2.19471	3.23471	2.24346
ENSDARG00000010454	262.735	83.1785	228.756	2.37255	7.6813	3.15467	5.40562	4.38372e-20	2.1194e-18	guca1a	4	22343093	22350976	+	2310	protein_coding	guanylate cyclase activator 1A [Source:ZFIN;Acc:ZDB-GENE-011128-5]	-	305	91	233	2	8	3	8.97756	2.77388	7.61067	0.0809586	0.260673	0.107483
ENSDARG00000058964	172.285	132.537	215.992	15.4215	18.2431	15.7734	3.39219	4.42469e-20	2.13522e-18	themis2	16	4725829	4746492	+	2679	protein_coding	thymocyte selection associated family member 2 [Source:ZFIN;Acc:ZDB-GENE-110411-89]	-	200	145	220	13	19	15	5.07607	3.81113	6.19625	0.453749	0.533824	0.463392
novel.744	441.911	276.957	405.477	8.30391	46.0878	26.2889	3.78117	5.1344e-20	2.4731e-18	-	19	8648798	8653147	-	4350	-	-	-	513	303	413	7	48	25	8.0186	4.90469	7.16373	0.150471	0.830557	0.475643
ENSDARG00000075265	297.192	219.372	328.897	30.8431	49.9284	38.9076	2.81231	5.80248e-20	2.78971e-18	plaua	13	25297257	25305179	-	2408	protein_coding	plasminogen activator, urokinase a [Source:ZFIN;Acc:ZDB-GENE-090313-278]	Trypsin	345	240	335	26	52	37	9.74166	7.018	10.497	1.00963	1.62542	1.27167
ENSDARG00000058348	1467.01	1871.97	2928.66	162.519	300.531	82.0214	3.52152	5.83673e-20	2.80098e-18	scinlb	2	10396579	10450784	-	2735	protein_coding	scinderin like b [Source:ZFIN;Acc:ZDB-GENE-040426-2068]	-	1703	2048	2983	137	313	78	42.3378	52.7267	82.2952	4.68391	8.61399	2.3603
novel.5583	292.885	107.858	225.81	2.37255	0.960162	2.10311	6.88224	5.91055e-20	2.83117e-18	-	KN150172.1	5571	11597	+	1892	-	PF00084:Sushi repeat (SCR repeat)	Sushi	340	118	230	2	1	2	12.2188	4.39156	9.17245	0.0988448	0.0397829	0.0874861
ENSDARG00000027529	341.124	184.638	358.351	37.9607	35.526	31.5467	3.07462	6.01702e-20	2.87685e-18	hmox1a	3	26011482	26017831	-	1737	protein_coding	heme oxygenase 1a [Source:ZFIN;Acc:ZDB-GENE-030131-3102]	-	396	202	365	32	37	30	15.5012	8.1886	15.8552	1.72264	1.60332	1.42939
ENSDARG00000056615	973.411	698.334	1236.07	35.5882	133.463	38.9076	3.79762	6.21068e-20	2.96397e-18	cybb	11	29795155	29818866	-	4284	protein_coding	cytochrome b-245, beta polypeptide (chronic granulomatous disease) [Source:ZFIN;Acc:ZDB-GENE-040426-1380]	Ferric_reduct	1130	764	1259	30	139	37	17.9349	12.5575	22.1746	0.654812	2.44221	0.714797
ENSDARG00000103551	173.146	92.319	160.031	4.74509	1.92032	6.30934	5.05774	6.73298e-20	3.20733e-18	rnf213b	12	35914103	35936329	-	12211	protein_coding	ring finger protein 213b [Source:ZFIN;Acc:ZDB-GENE-110822-1]	-	201	101	163	4	2	6	1.11922	0.58241	1.0072	0.0306305	0.0123281	0.0406659
ENSDARG00000033587	130.075	110.6	208.138	5.93136	5.76097	10.5156	4.33487	7.00699e-20	3.33173e-18	CABZ01088134.1	20	2039518	2054547	+	1581	protein_coding	-	ADH_zinc_N	151	121	212	5	6	10	6.49405	5.38905	10.1177	0.295722	0.285652	0.523478
ENSDARG00000076501	151.611	125.225	153.158	11.8627	14.4024	6.30934	3.71707	7.09552e-20	3.36764e-18	asxl2	17	37162571	37195354	-	5052	protein_coding	additional sex combs like transcriptional regulator 2 [Source:ZFIN;Acc:ZDB-GENE-100412-1]	-	176	137	156	10	15	6	2.36875	1.90948	2.32991	0.185089	0.223484	0.098292
ENSDARG00000010070	719.29	591.39	998.474	148.284	166.108	146.166	2.32481	7.20677e-20	3.41419e-18	adam9	8	45850139	45939691	-	3823	protein_coding	ADAM metallopeptidase domain 9 [Source:ZFIN;Acc:ZDB-GENE-040912-127]	-	835	647	1017	125	173	139	14.8509	11.9168	20.0722	3.05739	3.40612	3.00913
ENSDARG00000005690	158.502	137.107	187.521	20.1666	13.4423	14.7218	3.33234	7.59272e-20	3.59047e-18	slc25a23a	1	54974191	54997746	-	6252	protein_coding	solute carrier family 25 (mitochondrial carrier; phosphate carrier), member 23a [Source:ZFIN;Acc:ZDB-GENE-121214-154]	Mito_carr	184	150	191	17	14	14	2.0011	1.68939	2.30512	0.254258	0.168549	0.185327
ENSDARG00000019564	225.693	136.193	261.154	20.1666	22.0837	12.6187	3.50358	8.02178e-20	3.78645e-18	asap2b	20	29634653	29675458	+	4876	protein_coding	ArfGAP with SH3 domain, ankyrin repeat and PH domain 2b [Source:ZFIN;Acc:ZDB-GENE-030131-5060]	PH	262	149	266	17	23	12	3.65349	2.1517	4.1162	0.32601	0.355044	0.20368
ENSDARG00000076564	586.631	400.354	696.084	113.882	94.0959	95.6917	2.47218	8.67323e-20	4.08651e-18	hspg2	23	26543716	26725637	-	11038	protein_coding	heparan sulfate proteoglycan 2 [Source:ZFIN;Acc:ZDB-GENE-080807-4]	Laminin_G_2	681	438	709	96	98	91	4.19495	2.7941	4.84657	0.813254	0.668272	0.682309
ENSDARG00000070132	1870.15	579.507	1837.9	3.55882	18.2431	6.30934	7.23605	8.86906e-20	4.1712e-18	aste1a	16	41570653	41579815	+	2708	protein_coding	asteroid homolog 1a [Source:ZFIN;Acc:ZDB-GENE-060503-520]	-	2171	634	1872	3	19	6	54.5107	16.4854	52.1598	0.10359	0.528108	0.183372
novel.4608	189.514	99.6314	285.699	8.30391	11.5219	8.41246	4.33813	9.15755e-20	4.29907e-18	-	CHR_ALT_CTG5_1_43	43862405	43935097	-	4659	-	PF00640:Phosphotyrosine interaction domain (PTB/PID)	PID	220	109	291	7	12	8	3.21071	1.64737	4.7128	0.140492	0.193868	0.142111
ENSDARG00000006598	405.731	136.193	439.839	20.1666	24.0041	23.1343	3.86366	9.39863e-20	4.40427e-18	sgk2b	16	26530426	26537114	-	1959	protein_coding	serum/glucocorticoid regulated kinase 2b [Source:ZFIN;Acc:ZDB-GENE-060929-44]	Pkinase	471	149	448	17	25	22	16.3477	5.35562	17.2553	0.811446	0.960557	0.929434
ENSDARG00000010155	507.379	372.018	692.157	61.6862	94.0959	46.2685	2.95497	9.80408e-20	4.58598e-18	abi1a	24	5935377	6012786	+	3788	protein_coding	abl-interactor 1a [Source:ZFIN;Acc:ZDB-GENE-040426-1701]	-	589	407	705	52	98	44	10.5725	7.56559	14.0429	1.28363	1.9473	0.961331
novel.640	155.918	98.7173	188.502	10.6765	7.6813	5.25778	4.24261	1.01905e-19	4.75815e-18	-	18	2949761	2966736	+	2959	-	PF00001:7 transmembrane receptor (rhodopsin family)	7tm_1	181	108	192	9	8	5	4.15915	2.57002	4.89593	0.284409	0.203499	0.139848
ENSDARG00000062430	139.551	125.225	215.992	13.049	13.4423	10.5156	3.69801	1.14859e-19	5.35336e-18	gpd2	6	12379666	12459449	-	4720	protein_coding	glycerol-3-phosphate dehydrogenase 2 (mitochondrial) [Source:ZFIN;Acc:ZDB-GENE-030131-4869]	DAO	162	137	220	11	14	10	2.33369	2.04379	3.51689	0.217919	0.223256	0.175343
ENSDARG00000071384	174.008	153.56	179.666	10.6765	24.0041	13.6702	3.3705	1.15671e-19	5.38149e-18	slc7a11	14	41887070	41924901	+	6838	protein_coding	solute carrier family 7 (anionic amino acid transporter light chain, xc- system), member 11 [Source:ZFIN;Acc:ZDB-GENE-150416-1]	-	202	168	183	9	25	13	2.0086	1.72997	2.0193	0.123072	0.275187	0.157342
ENSDARG00000000966	1186.18	964.322	1559.07	294.196	287.088	270.25	2.12307	1.1754e-19	5.45865e-18	ncor2	8	43379436	43574935	-	10270	protein_coding	nuclear receptor corepressor 2 [Source:ZFIN;Acc:ZDB-GENE-030616-81]	Myb_DNA-binding	1377	1055	1588	248	299	257	9.11662	7.23336	11.667	2.25801	2.19138	2.07106
ENSDARG00000079315	411.761	259.59	547.835	34.4019	50.8886	14.7218	3.60235	1.25474e-19	5.8167e-18	lpxn	8	19948606	19977088	-	1273	protein_coding	leupaxin [Source:ZFIN;Acc:ZDB-GENE-081105-159]	LIM	478	284	558	29	53	14	25.5311	15.709	33.0738	2.13017	3.13376	0.910185
ENSDARG00000045554	239.476	119.74	230.719	5.93136	18.2431	5.25778	4.29526	1.32699e-19	6.14063e-18	snx20	25	35957603	35963241	-	1401	protein_coding	sorting nexin 20 [Source:ZFIN;Acc:ZDB-GENE-100806-1]	PX	278	131	235	5	19	5	13.492	6.58403	12.6563	0.333716	1.02078	0.295367
ENSDARG00000098680	783.897	700.162	1069.16	97.2744	188.192	98.8463	2.72768	1.3703e-19	6.32977e-18	si:zfos-2326c3.2	14	9592921	9713635	-	7065	protein_coding	si:zfos-2326c3.2 [Source:ZFIN;Acc:ZDB-GENE-091113-25]	Pkinase	910	766	1089	82	196	94	8.75789	7.6344	11.6304	1.08529	2.08815	1.10115
ENSDARG00000024546	179.176	143.506	212.065	23.7255	19.2032	16.8249	3.16728	1.38464e-19	6.38461e-18	pla2g4aa	2	20925899	20957362	+	2591	protein_coding	phospholipase A2, group IVAa (cytosolic, calcium-dependent) [Source:ZFIN;Acc:ZDB-GENE-990415-45]	C2	208	157	216	20	20	16	5.45841	4.26668	6.29021	0.721785	0.581005	0.511073
ENSDARG00000039034	1084.53	920.448	1565.94	196.921	258.284	141.96	2.57876	1.41187e-19	6.49859e-18	marcksl1a	13	46177478	46180510	+	1694	protein_coding	MARCKS-like 1a [Source:ZFIN;Acc:ZDB-GENE-040426-2146]	-	1259	1007	1595	166	269	135	50.5339	41.8576	71.0438	9.16304	11.9524	6.59554
ENSDARG00000091833	285.132	175.497	481.074	21.3529	33.6057	18.928	3.66398	1.4173e-19	6.51205e-18	sv2	25	6049614	6060774	+	1820	protein_coding	synaptic vesicle glycoprotein 2 [Source:ZFIN;Acc:ZDB-GENE-000607-80]	MFS_1	331	192	490	18	35	18	12.3659	7.42828	20.3144	0.924797	1.44749	0.818524
ENSDARG00000005463	1221.5	594.132	1244.9	141.166	182.431	121.981	2.77874	1.43391e-19	6.57668e-18	slc30a1a	20	13894123	13913790	+	2996	protein_coding	solute carrier family 30 (zinc transporter), member 1a [Source:ZFIN;Acc:ZDB-GENE-040426-1840]	-	1418	650	1268	119	190	116	32.1814	15.2767	31.9342	3.71407	4.77342	3.2044
ENSDARG00000040080	344.57	359.221	509.546	37.9607	66.2512	21.0311	3.26856	1.4753e-19	6.7546e-18	fli1b	16	42018041	42046881	+	2830	protein_coding	Fli-1 proto-oncogene, ETS transcription factor b [Source:ZFIN;Acc:ZDB-GENE-031114-3]	Ets	400	393	519	32	69	20	9.61046	9.77832	13.8376	1.05733	1.83519	0.584889
ENSDARG00000013144	1950.27	1297.04	2093.16	128.117	345.658	167.198	3.05567	1.50988e-19	6.90069e-18	atp1b1a	6	29217392	29227487	+	2354	protein_coding	ATPase Na+/K+ transporting subunit beta 1a [Source:ZFIN;Acc:ZDB-GENE-001127-3]	-	2264	1419	2132	108	360	159	65.3944	42.4458	68.3376	4.29005	11.511	5.59012
ENSDARG00000077709	214.495	102.374	202.247	8.30391	14.4024	8.41246	4.04527	1.51552e-19	6.91428e-18	iqsec2b	8	36803415	36978659	+	8710	protein_coding	IQ motif and Sec7 domain 2b [Source:ZFIN;Acc:ZDB-GENE-081105-73]	Sec7	249	112	206	7	15	8	1.9438	0.905437	1.78455	0.0751493	0.129626	0.0760155
ENSDARG00000079985	344.57	112.428	317.116	3.55882	0	1.05156	7.49726	1.52451e-19	6.94309e-18	nrip2	4	17572495	17629444	-	3685	protein_coding	nuclear receptor interacting protein 2 [Source:ZFIN;Acc:ZDB-GENE-030131-9425]	-	400	123	323	3	0	1	7.38062	2.35031	6.61369	0.0761253	0	0.0224591
novel.1991	99.9253	196.521	214.029	2.37255	11.5219	8.41246	4.47954	1.57466e-19	7.15889e-18	-	CHR_ALT_CTG10_1_33	36467668	36477897	+	3600	-	PF01124:MAPEG family	-	116	215	218	2	12	8	2.19092	4.20527	4.56912	0.0519485	0.250898	0.183915
novel.4882	380.75	195.607	322.025	5.93136	33.6057	14.7218	4.02385	1.63454e-19	7.41812e-18	-	CHR_ALT_CTG6_1_38	39118040	39125788	+	4778	-	PF00001:7 transmembrane receptor (rhodopsin family)	7tm_1	442	214	328	5	35	14	6.28994	3.15374	5.17972	0.0978518	0.551365	0.2425
ENSDARG00000104484	476.368	426.861	738.301	81.8528	106.578	64.145	2.69747	1.71411e-19	7.75306e-18	itgb1b	2	43577294	43583896	-	1563	protein_coding	integrin, beta 1b [Source:ZFIN;Acc:ZDB-GENE-030909-10]	-	553	467	752	69	111	61	24.0567	21.0386	36.3026	4.12796	5.34542	3.22999
ENSDARG00000053136	2934.01	2708.33	3656.16	724.813	804.616	473.201	2.21493	1.71433e-19	7.75306e-18	b2m	4	12785964	12795489	-	2348	protein_coding	beta-2-microglobulin [Source:ZFIN;Acc:ZDB-GENE-980526-88]	Pkinase	3406	2963	3724	611	838	450	98.6318	88.857	119.671	24.3326	26.8636	15.8615
ENSDARG00000036558	354.907	535.633	668.594	83.0391	96.9764	73.609	2.61799	1.8272e-19	8.24915e-18	col18a1a	9	41821613	41979505	+	6566	protein_coding	collagen type XVIII alpha 1 chain a [Source:ZFIN;Acc:ZDB-GENE-030516-3]	Collagen	412	586	681	70	101	70	4.26645	6.28427	7.82573	0.996879	1.15781	0.882323
novel.5691	306.667	212.059	464.384	34.4019	45.1276	33.6498	3.11424	1.89105e-19	8.52257e-18	-	KZ115985.1	667	1936	+	866	-	PF00307:Calponin homology (CH) domain	CH	356	232	473	29	47	32	27.9513	18.8638	41.2118	3.1313	4.08505	3.05817
ENSDARG00000100461	184.345	142.592	233.664	10.6765	24.0041	13.6702	3.51585	1.90902e-19	8.58861e-18	CABZ01078737.1	9	10267	18716	-	1293	protein_coding	-	-	214	156	238	9	25	13	11.2535	8.49541	13.8886	0.650862	1.45532	0.832099
ENSDARG00000017569	201.574	150.818	229.737	14.2353	24.9642	24.1858	3.18688	1.98075e-19	8.89586e-18	reep3a	17	19607387	19626357	-	3865	protein_coding	receptor accessory protein 3a [Source:ZFIN;Acc:ZDB-GENE-051127-47]	TB2_DP1_HVA22	234	165	234	12	26	23	4.11658	3.00603	4.5682	0.29032	0.506339	0.492503
ENSDARG00000002607	157.641	170.927	243.482	13.049	21.1236	24.1858	3.28185	2.02578e-19	9.08238e-18	unm_sa1614	11	26476153	26562346	+	4467	protein_coding	un-named sa1614 [Source:ZFIN;Acc:ZDB-GENE-120411-1]	PH	183	187	248	11	22	23	2.78552	2.9477	4.18904	0.230262	0.370701	0.42613
ENSDARG00000005593	435.881	199.263	528.199	42.7058	36.4862	41.0107	3.27637	2.12778e-19	9.52321e-18	CU855759.1	2	20725684	20776841	+	1867	processed_transcript	-	Hormone_recep	506	218	538	36	38	39	18.4279	8.22187	21.7429	1.80303	1.53199	1.72882
ENSDARG00000029955	838.167	606.929	962.148	145.912	193.953	164.043	2.25409	2.20299e-19	9.84282e-18	glb1l	9	12847040	12869049	+	5292	protein_coding	galactosidase, beta 1-like [Source:ZFIN;Acc:ZDB-GENE-050309-196]	-	973	664	980	123	202	156	12.5015	8.835	13.9728	2.17335	2.87309	2.43969
ENSDARG00000053542	164.532	139.85	246.428	16.6078	19.2032	8.41246	3.63501	2.43718e-19	1.08599e-17	kctd12.2	1	34295925	34297403	+	1479	protein_coding	potassium channel tetramerisation domain containing 12.2 [Source:ZFIN;Acc:ZDB-GENE-060117-4]	K_tetra	191	153	251	14	20	8	8.78083	7.2842	12.8051	0.885126	1.01784	0.447664
ENSDARG00000029720	165.394	93.233	153.158	5.93136	6.72114	1.05156	4.90639	2.43902e-19	1.08599e-17	si:dkeyp-9d4.2	1	8017069	8020589	-	1418	protein_coding	si:dkeyp-9d4.2 [Source:ZFIN;Acc:ZDB-GENE-090312-156]	-	192	102	156	5	7	1	9.20652	5.06503	8.30094	0.329715	0.371569	0.0583652
ENSDARG00000061301	372.136	380.244	608.706	59.3136	70.0918	27.3405	3.11646	2.50904e-19	1.11525e-17	gmpr2	7	24196575	24204665	-	3017	protein_coding	guanosine monophosphate reductase 2 [Source:ZFIN;Acc:ZDB-GENE-030131-1238]	-	432	416	620	50	73	26	9.73596	9.70904	15.5058	1.54967	1.82123	0.713228
ENSDARG00000028731	329.064	295.238	481.074	42.7058	65.291	29.4436	3.00156	2.72293e-19	1.20825e-17	stat4	9	41156287	41208343	+	6267	protein_coding	signal transducer and activator of transcription 4 [Source:ZFIN;Acc:ZDB-GENE-030616-264]	STAT_alpha	382	323	490	36	68	28	4.14452	3.62912	5.8995	0.537141	0.816708	0.369767
ENSDARG00000018693	491.012	343.682	597.906	72.3626	94.0959	55.7325	2.6859	2.83782e-19	1.25708e-17	cdh2	20	17581881	17819238	+	5028	protein_coding	cadherin 2, type 1, N-cadherin (neuronal) [Source:ZFIN;Acc:ZDB-GENE-990415-171]	Cadherin	570	376	609	61	98	53	7.70815	5.26564	9.13904	1.13444	1.46706	0.87239
novel.5697	183.484	146.248	285.699	16.6078	24.0041	13.6702	3.49405	3.11089e-19	1.37569e-17	-	KZ116003.1	1	14553	-	3169	-	PF12796:Ankyrin repeats (3 copies)	-	213	160	291	14	25	13	4.57012	3.55513	6.92866	0.413096	0.593793	0.339509
ENSDARG00000080337	1388.62	1392.1	1304.79	320.294	420.551	262.889	2.02406	3.14e-19	1.3862e-17	NC_002333.4	MT	2043	3725	+	1683	Mt_rRNA	-	-	1612	1523	1329	270	438	250	65.1255	63.7198	59.5826	15.0012	19.5888	12.2938
ENSDARG00000098805	158.502	117.912	166.903	5.93136	12.4821	1.05156	4.48097	3.32279e-19	1.4644e-17	vwa11	1	44074445	44084071	-	1517	protein_coding	von Willebrand factor A domain containing 11 [Source:ZFIN;Acc:ZDB-GENE-141211-58]	-	184	129	170	5	13	1	8.24713	5.98773	8.45555	0.308198	0.645023	0.0545563
ENSDARG00000058226	652.099	343.682	755.973	67.6175	90.2552	42.0623	3.12871	3.41746e-19	1.50357e-17	ak3	10	11000894	11012000	-	1959	protein_coding	adenylate kinase 3 [Source:ZFIN;Acc:ZDB-GENE-040426-2142]	ADK	757	376	770	57	94	40	26.2743	13.5149	29.6575	2.72073	3.61169	1.68988
ENSDARG00000025826	390.226	319.003	493.837	66.4313	84.4943	53.6294	2.55298	3.62022e-19	1.59008e-17	gna12a	3	41647637	41706238	+	4379	protein_coding	guanine nucleotide binding protein (G protein) alpha 12a [Source:ZFIN;Acc:ZDB-GENE-050221-1]	G-alpha	453	349	503	56	88	51	7.03386	5.61189	8.66706	1.1958	1.5126	0.963886
novel.5149	147.304	154.474	160.031	14.2353	19.2032	19.9796	3.1038	3.69111e-19	1.61847e-17	-	CHR_ALT_CTG7_1_30	36515746	36585387	+	9978	-	PF00385:Chromo (CHRromatin Organisation MOdifier) domain|PF07533:BRK domain|PF00271:Helicase conserved C-terminal domain|PF00176:SNF2 family N-terminal domain	SNF2_N	171	169	163	12	20	19	1.16526	1.19262	1.2326	0.112456	0.15087	0.157594
ENSDARG00000096457	534.945	409.494	493.837	98.4606	115.219	71.5059	2.33303	3.75417e-19	1.64334e-17	si:dkey-118j18.2	24	16149251	16164758	+	4541	protein_coding	si:dkey-118j18.2 [Source:ZFIN;Acc:ZDB-GENE-030131-8692]	-	621	448	503	83	120	68	9.29845	6.9468	8.35786	1.70912	1.98906	1.23933
novel.4226	240.338	312.605	415.294	36.7745	55.6894	27.3405	3.00788	3.78719e-19	1.65499e-17	-	CHR_ALT_CTG3_1_20	32598692	32603224	-	3497	-	-	-	279	342	423	31	58	26	5.42474	6.88635	9.1269	0.828917	1.24839	0.61533
ENSDARG00000012896	235.169	108.772	222.865	7.11764	17.2829	11.5671	3.95775	3.95486e-19	1.72536e-17	anos1a	1	31942961	31979510	+	2392	protein_coding	anosmin 1a [Source:ZFIN;Acc:ZDB-GENE-000201-9]	fn3	273	119	227	6	18	11	7.76018	3.50303	7.1605	0.23455	0.566407	0.380594
ENSDARG00000099419	1083.67	470.735	1149.67	102.019	120.98	136.702	2.90917	4.19488e-19	1.82699e-17	CABZ01025780.1	KN150241.1	21712	38053	+	1408	protein_coding	-	Malic_M	1258	515	1171	86	126	130	60.7503	25.7551	62.7528	5.71138	6.73574	7.64136
ENSDARG00000036787	124.045	96.8892	171.812	7.11764	7.6813	4.20623	4.36658	4.23017e-19	1.83927e-17	tap2a	19	7124337	7132315	+	3190	protein_coding	transporter associated with antigen processing, subunit type a [Source:ZFIN;Acc:ZDB-GENE-030616-245]	ABC_membrane	144	106	175	6	8	4	3.06932	2.33977	4.13929	0.175876	0.188763	0.103777
ENSDARG00000059054	1371.39	700.162	1366.64	148.284	193.953	82.0214	3.01752	4.55396e-19	1.97674e-17	pdk2b	19	5674907	5687743	+	2368	protein_coding	pyruvate dehydrogenase kinase, isozyme 2b [Source:ZFIN;Acc:ZDB-GENE-040426-939]	HATPase_c	1592	766	1392	125	202	78	45.7122	22.7775	44.3544	4.93598	6.42077	2.72611
ENSDARG00000101050	222.248	214.802	402.531	28.4705	38.4065	31.5467	3.08679	4.70613e-19	2.03724e-17	tmc8	11	45199369	45216684	-	4177	protein_coding	transmembrane channel-like 8 [Source:ZFIN;Acc:ZDB-GENE-081114-2]	-	258	235	410	24	40	30	4.19977	3.96152	7.40625	0.537269	0.720797	0.594411
ENSDARG00000076928	120.6	104.202	162.976	7.11764	9.60162	7.3609	3.99877	4.70908e-19	2.03724e-17	tet2	1	26356205	26402046	+	9834	protein_coding	tet methylcytosine dioxygenase 2 [Source:ZFIN;Acc:ZDB-GENE-090312-98]	-	140	114	166	6	10	7	0.967984	0.816268	1.27367	0.0570514	0.0765398	0.0589112
ENSDARG00000062801	166.255	136.193	223.847	8.30391	21.1236	8.41246	3.77315	4.93256e-19	2.13037e-17	erfl3	16	11029762	11142797	+	7377	protein_coding	Ets2 repressor factor like 3 [Source:ZFIN;Acc:ZDB-GENE-090529-4]	Ets	193	149	228	7	22	8	1.77889	1.42221	2.33203	0.0887285	0.224471	0.0897512
ENSDARG00000060070	280.825	241.309	431.003	18.9804	48.9683	31.5467	3.24631	5.10684e-19	2.20197e-17	adcy7	7	37761524	37858666	-	10297	protein_coding	adenylate cyclase 7 [Source:ZFIN;Acc:ZDB-GENE-040713-1]	Guanylate_cyc	326	264	439	16	51	30	2.15267	1.80531	3.21686	0.145296	0.372801	0.241124
ENSDARG00000059472	155.918	136.193	147.267	4.74509	16.3228	4.20623	4.08152	5.60033e-19	2.41075e-17	arhgap31	5	67671207	67721368	-	4378	protein_coding	Rho GTPase activating protein 31 [Source:ZFIN;Acc:ZDB-GENE-100922-256]	RhoGAP	181	149	150	4	17	4	2.81108	2.39645	2.5852	0.0854337	0.292274	0.0756161
ENSDARG00000010434	461.724	362.878	699.03	52.196	89.2951	39.9592	3.0642	5.93575e-19	2.5509e-17	clu	20	39260475	39273987	-	1955	protein_coding	clusterin [Source:ZFIN;Acc:ZDB-GENE-040426-1774]	-	536	397	712	44	93	38	18.6418	14.2989	27.4797	2.10451	3.58058	1.60867
ENSDARG00000096576	117.154	142.592	165.921	15.4215	10.5618	12.6187	3.47286	6.22882e-19	2.67241e-17	si:ch211-286b5.6	1	55279124	55287260	+	2563	protein_coding	si:ch211-286b5.6 [Source:ZFIN;Acc:ZDB-GENE-121214-216]	-	136	156	169	13	11	12	3.60795	4.28582	4.97527	0.474285	0.323044	0.387492
ENSDARG00000022891	461.724	330.886	640.123	29.6568	78.7333	35.7529	3.30296	6.40424e-19	2.74313e-17	zgc:175214	1	49481203	49498116	-	4059	protein_coding	zgc:175214 [Source:ZFIN;Acc:ZDB-GENE-080303-32]	-	536	362	652	25	82	34	8.97876	6.27983	12.1201	0.575925	1.52059	0.69325
ENSDARG00000058179	190.375	132.537	214.029	10.6765	22.0837	7.3609	3.72291	6.57258e-19	2.81059e-17	ackr3b	6	15751982	15757867	-	1953	protein_coding	atypical chemokine receptor 3b [Source:ZFIN;Acc:ZDB-GENE-031116-61]	7tm_1	221	145	218	9	23	7	7.69415	5.22786	8.42234	0.430909	0.886427	0.296637
ENSDARG00000060835	161.087	132.537	244.464	9.49018	19.2032	15.7734	3.58022	6.64608e-19	2.83459e-17	tecpr2	17	29282863	29312506	-	5257	protein_coding	tectonin beta-propeller repeat containing 2 [Source:ZFIN;Acc:ZDB-GENE-060503-358]	-	187	145	249	8	20	15	2.41866	1.94217	3.57388	0.142297	0.286358	0.236148
ENSDARG00000009087	8510.88	9286.74	12386.2	1805.51	2696.14	1435.38	2.34572	6.65058e-19	2.83459e-17	cd74a	14	3038473	3052361	+	1273	protein_coding	CD74 molecule, major histocompatibility complex, class II invariant chain a [Source:ZFIN;Acc:ZDB-GENE-000901-1]	-	9880	10160	12616	1522	2808	1365	527.714	561.984	747.777	111.797	166.03	88.7431
ENSDARG00000037060	312.697	276.043	356.387	49.8235	72.0122	52.5778	2.4322	6.66453e-19	2.83587e-17	kmt2d	23	27756984	27793877	+	11881	protein_coding	lysine (K)-specific methyltransferase 2D [Source:ZFIN;Acc:ZDB-GENE-060223-2]	FYRC	363	302	363	42	75	50	2.07742	1.78983	2.30533	0.330553	0.475145	0.348295
ENSDARG00000034817	1996.78	1191.92	1923.31	179.127	266.925	72.5574	3.29994	6.73373e-19	2.86062e-17	asah1b	1	16654254	16665044	-	1946	protein_coding	N-acylsphingosine amidohydrolase (acid ceramidase) 1b [Source:ZFIN;Acc:ZDB-GENE-040426-1512]	-	2318	1304	1959	151	278	69	80.9918	47.1838	75.9574	7.2557	10.7528	2.93452
ENSDARG00000063917	12790.4	13181.5	15216.7	2546.93	4086.45	2228.25	2.2164	6.9388e-19	2.94291e-17	mt-nd4	MT	11299	12679	+	1381	protein_coding	NADH dehydrogenase 4, mitochondrial [Source:ZFIN;Acc:ZDB-GENE-011205-10]	-	14848	14421	15499	2147	4256	2119	731.046	735.292	846.815	145.373	231.967	126.989
ENSDARG00000029018	261.873	177.326	388.786	28.4705	36.4862	26.2889	3.17713	7.44939e-19	3.15431e-17	cdkn1ba	4	18592743	18595525	-	2357	protein_coding	cyclin-dependent kinase inhibitor 1Ba [Source:ZFIN;Acc:ZDB-GENE-040812-3]	-	304	194	396	24	38	25	8.76969	5.79563	12.6769	0.952131	1.21351	0.877831
ENSDARG00000004034	4241.66	3205.57	5083.67	828.018	1175.24	876.998	2.12071	7.70475e-19	3.25711e-17	arhgdig	3	27713610	27769232	+	3355	protein_coding	Rho GDP dissociation inhibitor (GDI) gamma [Source:ZFIN;Acc:ZDB-GENE-040426-1493]	-	4924	3507	5178	698	1224	834	99.7921	73.604	116.452	19.454	27.4604	20.5733
ENSDARG00000009702	435.881	186.466	425.112	30.8431	46.0878	26.2889	3.33764	7.90596e-19	3.33673e-17	ascl1b	7	49695904	49715154	+	4674	protein_coding	achaete-scute family bHLH transcription factor 1b [Source:ZFIN;Acc:ZDB-GENE-980526-174]	-	506	204	433	26	48	25	7.36092	3.07326	6.99001	0.520151	0.772983	0.442671
ENSDARG00000074345	121.461	108.772	149.231	1.18627	3.84065	2.10311	5.68663	7.94628e-19	3.34829e-17	si:ch211-214b16.4	3	60338988	60401826	-	5018	protein_coding	si:ch211-214b16.4 [Source:ZFIN;Acc:ZDB-GENE-081105-53]	NACHT	141	119	152	1	4	2	1.91055	1.66984	2.28555	0.0186344	0.0599994	0.032986
ENSDARG00000070981	283.409	264.16	304.353	43.8921	65.291	43.1138	2.47721	8.83357e-19	3.71612e-17	ash1l	19	9032073	9087619	+	12685	protein_coding	ash1 (absent, small, or homeotic)-like (Drosophila) [Source:ZFIN;Acc:ZDB-GENE-030131-6101]	BAH	329	289	310	37	68	41	1.7635	1.60423	1.84395	0.272745	0.403493	0.2675
ENSDARG00000029170	1015.62	796.137	1344.06	211.157	249.642	235.549	2.17905	8.95711e-19	3.76199e-17	si:ch211-200p22.4	7	23748971	23848012	-	10098	protein_coding	si:ch211-200p22.4 [Source:ZFIN;Acc:ZDB-GENE-081104-61]	-	1179	871	1369	178	260	224	7.93869	6.07353	10.2293	1.64828	1.93801	1.83587
ENSDARG00000003022	223.109	161.787	279.808	14.2353	32.6455	17.8765	3.34287	9.01686e-19	3.78096e-17	limk1b	21	40805336	40835069	-	2584	protein_coding	LIM domain kinase 1b [Source:ZFIN;Acc:ZDB-GENE-110411-106]	Pkinase_Tyr	259	177	285	12	34	17	6.81519	4.82324	8.32206	0.434244	0.990385	0.544486
ENSDARG00000071084	1324.87	1001.8	1869.32	297.754	297.65	286.023	2.25092	1.04458e-18	4.37305e-17	wipf1b	6	10781146	10809546	-	4280	protein_coding	WAS/WASL interacting protein family, member 1b [Source:ZFIN;Acc:ZDB-GENE-110815-1]	-	1538	1096	1904	251	310	272	24.4334	18.0312	33.5662	5.48372	5.45174	5.25963
ENSDARG00000034497	187.791	187.38	113.887	826.832	813.257	667.739	-2.23667	1.05402e-18	4.40544e-17	fbxl14a	25	21064019	21066136	-	2118	protein_coding	F-box and leucine-rich repeat protein 14a [Source:ZFIN;Acc:ZDB-GENE-030131-5920]	-	218	205	116	697	847	635	6.99844	6.81532	4.13248	30.7717	30.1006	24.8129
ENSDARG00000013317	160.225	135.279	203.229	5.93136	20.1634	7.3609	3.8659	1.19597e-18	4.99071e-17	pygmb	7	22823889	22852189	+	5071	protein_coding	phosphorylase, glycogen, muscle b [Source:ZFIN;Acc:ZDB-GENE-040426-1206]	-	186	148	207	5	21	7	2.49396	2.05507	3.08003	0.092198	0.311705	0.114244
ENSDARG00000102153	229.139	175.497	310.244	28.4705	34.5658	32.5983	2.89783	1.21068e-18	5.04397e-17	nrp1a	24	1162325	1356668	-	4950	protein_coding	neuropilin 1a [Source:ZFIN;Acc:ZDB-GENE-030519-2]	CUB	266	192	316	24	36	31	3.65382	2.73121	4.81682	0.453368	0.547413	0.518307
ENSDARG00000056856	988.916	630.694	1174.21	200.48	183.391	158.785	2.36462	1.21905e-18	5.06891e-17	tax1bp1b	16	20805322	20932896	-	3922	protein_coding	Tax1 (human T-cell leukemia virus type I) binding protein 1b [Source:ZFIN;Acc:ZDB-GENE-030131-2872]	CoCoA	1148	690	1196	169	191	151	19.9024	12.388	23.0092	4.02925	3.66559	3.18639
ENSDARG00000020693	800.264	740.38	1046.58	175.568	228.519	141.96	2.24255	1.22057e-18	5.06891e-17	sesn1	20	32152355	32231157	+	4992	protein_coding	sestrin 1 [Source:ZFIN;Acc:ZDB-GENE-040718-408]	PA26	929	810	1066	148	238	135	12.6535	11.4253	16.1124	2.77225	3.58856	2.23815
ENSDARG00000056719	238.615	103.288	288.644	13.049	17.2829	9.46401	3.97946	1.2292e-18	5.09655e-17	slc6a19b	16	18974064	18998549	+	2538	protein_coding	solute carrier family 6 (neutral amino acid transporter), member 19b [Source:ZFIN;Acc:ZDB-GENE-030131-4755]	SNF	277	113	294	11	18	9	7.42093	3.13505	8.74046	0.405272	0.533824	0.293482
ENSDARG00000045224	155.918	172.755	242.5	16.6078	27.8447	14.7218	3.25821	1.23623e-18	5.11753e-17	glipr1a	4	2252123	2258796	+	938	protein_coding	GLI pathogenesis-related 1a [Source:ZFIN;Acc:ZDB-GENE-110309-2]	SCP	181	189	247	14	29	14	13.1204	14.1879	19.8689	1.39563	2.32709	1.23525
ENSDARG00000068637	469.477	456.111	529.181	92.5293	77.7731	33.6498	2.83735	1.25658e-18	5.19347e-17	si:ch211-281l24.3	15	40137564	40175894	-	12217	protein_coding	si:ch211-281l24.3 [Source:ZFIN;Acc:ZDB-GENE-131121-575]	-	545	499	539	78	81	32	3.03321	2.87604	3.32892	0.597001	0.499043	0.216778
ENSDARG00000103428	399.701	252.278	536.054	54.5685	57.6097	59.9387	2.78596	1.26523e-18	5.22087e-17	ogdhb	10	45148005	45205893	+	6563	protein_coding	oxoglutarate (alpha-ketoglutarate) dehydrogenase b (lipoamide) [Source:ZFIN;Acc:ZDB-GENE-090311-8]	-	464	276	546	46	60	57	4.80713	2.96118	6.27724	0.655391	0.688124	0.718791
ENSDARG00000040503	601.275	492.673	633.25	47.4509	115.219	41.0107	3.07626	1.35645e-18	5.58841e-17	sb:cb81	18	49309953	49318823	-	2447	protein_coding	sb:cb81 [Source:ZFIN;Acc:ZDB-GENE-030131-9939]	zf-CCCH	698	539	645	40	120	39	19.3951	15.51	19.8886	1.52852	3.69118	1.31905
novel.4155	173.146	90.4909	206.174	4.74509	11.5219	3.15467	4.56684	1.50472e-18	6.18942e-17	-	CHR_ALT_CTG3_1_10	16265766	16285480	+	4954	-	PF00777:Glycosyltransferase family 29 (sialyltransferase)	Glyco_transf_29	201	99	210	4	12	3	2.75874	1.40714	3.19847	0.0755004	0.182324	0.0501182
ENSDARG00000080009	245.506	207.489	340.679	40.3333	43.2073	39.9592	2.68219	1.5425e-18	6.33476e-17	bahcc1b	12	34561304	34758474	-	12727	protein_coding	BAH domain and coiled-coil containing 1b [Source:ZFIN;Acc:ZDB-GENE-100716-2]	BAH	285	227	347	34	45	38	1.52261	1.25591	2.05723	0.249803	0.266136	0.247109
ENSDARG00000021255	138.689	123.397	178.685	7.11764	17.2829	7.3609	3.76852	1.54712e-18	6.34368e-17	arhgap22	13	31108334	31139766	+	2087	protein_coding	Rho GTPase activating protein 22 [Source:ZFIN;Acc:ZDB-GENE-090313-87]	RhoGAP	161	135	182	6	18	7	5.24534	4.5548	6.58003	0.268828	0.649184	0.277591
ENSDARG00000003931	6947.39	3562.96	8758.49	926.479	1238.61	846.503	2.67742	1.60239e-18	6.55993e-17	cndp2	19	20801060	20823099	+	2164	protein_coding	carnosine dipeptidase 2 [Source:ZFIN;Acc:ZDB-GENE-030131-5499]	Peptidase_M20	8065	3898	8921	781	1290	805	253.406	126.836	311.053	33.7473	44.8694	30.7871
ENSDARG00000008832	634.009	423.205	794.263	124.559	109.458	83.073	2.54689	1.67939e-18	6.86431e-17	neu1	19	26810208	26823709	-	1636	protein_coding	neuraminidase 1 [Source:ZFIN;Acc:ZDB-GENE-060503-592]	-	736	463	809	105	114	79	30.589	19.9276	37.3116	6.00138	5.24492	3.99645
ENSDARG00000074546	304.945	321.745	350.497	80.6666	67.2114	55.7325	2.26586	1.69201e-18	6.905e-17	BX248395.1	22	9060699	9096248	+	5993	protein_coding	-	NACHT	354	352	357	68	70	53	4.01633	4.13577	4.49472	1.06099	0.879167	0.731917
ENSDARG00000033307	296.33	148.076	237.592	21.3529	29.765	13.6702	3.38991	1.75257e-18	7.1409e-17	igf2b	25	24039364	24046870	-	3385	protein_coding	insulin-like growth factor 2b [Source:ZFIN;Acc:ZDB-GENE-030131-2935]	-	344	162	242	18	31	13	6.90988	3.36988	5.3943	0.497232	0.68932	0.317845
ENSDARG00000010384	358.353	275.129	468.311	30.8431	64.3309	24.1858	3.19644	1.823e-18	7.4162e-17	lpar5a	2	48282590	48284160	+	1571	protein_coding	lysophosphatidic acid receptor 5a [Source:ZFIN;Acc:ZDB-GENE-030131-1193]	7tm_1	416	301	477	26	67	23	18.0048	13.4911	22.9098	1.54754	3.21008	1.21166
ENSDARG00000068849	130.937	104.202	121.741	5.93136	10.5618	4.20623	4.08716	1.83711e-18	7.46189e-17	fam83ha	13	42564666	42579437	-	7192	protein_coding	family with sequence similarity 83, member Ha [Source:ZFIN;Acc:ZDB-GENE-090312-104]	-	152	114	124	5	11	4	1.43703	1.11613	1.30092	0.0650078	0.115123	0.04603
ENSDARG00000111491	272.21	414.064	603.797	71.1764	52.8089	51.5263	2.88068	1.91532e-18	7.76741e-17	CABZ01084501.1	1	58885602	58887610	-	1651	protein_coding	microfibril-associated glycoprotein 4-like precursor [Source:RefSeq peptide;Acc:NP_001315003]	Fibrinogen_C	316	453	615	60	55	49	13.014	19.3201	28.1065	3.3982	2.50746	2.45629
ENSDARG00000004433	94.7568	148.076	176.721	5.93136	10.5618	2.10311	4.4737	1.9319e-18	7.82238e-17	btk	14	38891722	38929885	-	2634	protein_coding	Bruton agammaglobulinemia tyrosine kinase [Source:ZFIN;Acc:ZDB-GENE-070531-1]	Pkinase_Tyr	110	162	180	5	11	2	2.83954	4.33069	5.15627	0.1775	0.314336	0.0628412
ENSDARG00000074184	273.933	237.653	255.264	48.6372	53.7691	34.7014	2.48249	2.12786e-18	8.6024e-17	arhgap32b	21	24539896	24632778	-	5853	protein_coding	Rho GTPase activating protein 32b [Source:ZFIN;Acc:ZDB-GENE-091204-147]	RhoGAP	318	260	260	41	56	33	3.69419	3.1279	3.35176	0.655014	0.720157	0.466622
ENSDARG00000055592	272.21	202.919	483.037	24.9117	43.2073	24.1858	3.36712	2.17831e-18	8.79263e-17	capn2b	22	26328063	26353916	-	2454	protein_coding	calpain 2, (m/II) large subunit b [Source:ZFIN;Acc:ZDB-GENE-050522-84]	Peptidase_C2	316	222	492	21	45	23	8.75554	6.36996	15.1276	0.800184	1.38024	0.775682
ENSDARG00000016541	278.24	248.621	376.023	53.3823	53.7691	32.5983	2.69172	2.21254e-18	8.91692e-17	sash3	14	33568838	33585809	-	1558	protein_coding	SAM and SH3 domain containing 3 [Source:ZFIN;Acc:ZDB-GENE-130411-1]	-	323	272	383	45	56	31	14.0963	12.2931	18.5486	2.70079	2.70544	1.64674
ENSDARG00000007018	149.027	163.615	211.083	23.7255	24.0041	16.8249	3.01971	2.24448e-18	9.03159e-17	ms4a17a.6	4	76735113	76742479	+	1035	protein_coding	membrane-spanning 4-domains, subfamily A, member 17A.6 [Source:ZFIN;Acc:ZDB-GENE-070209-265]	-	173	179	215	20	25	16	11.3652	12.1779	15.6739	1.8069	1.8181	1.27941
ENSDARG00000088263	237.753	93.233	229.737	5.93136	13.4423	2.10311	4.68121	2.31526e-18	9.30195e-17	zgc:174356	17	39242437	39316202	+	1833	protein_coding	zgc:174356 [Source:ZFIN;Acc:ZDB-GENE-080215-21]	-	276	102	234	5	14	2	10.238	3.91829	9.63235	0.255066	0.574888	0.0903021
ENSDARG00000044612	88.7268	122.483	152.176	2.37255	3.84065	7.3609	4.7269	2.42188e-18	9.71527e-17	c1qb	21	22712307	22715297	-	940	protein_coding	complement component 1, q subcomponent, B chain [Source:ZFIN;Acc:ZDB-GENE-040801-223]	Collagen	103	134	155	2	4	7	7.4504	10.0377	12.4418	0.198952	0.320295	0.616312
ENSDARG00000020031	2465.4	1573.08	3059.24	265.725	386.945	115.671	3.2067	2.43446e-18	9.73563e-17	cldn11a	2	25997426	26001173	-	1316	protein_coding	claudin 11a [Source:ZFIN;Acc:ZDB-GENE-040718-369]	-	2862	1721	3116	224	403	110	147.871	92.0838	178.657	15.9161	23.0498	6.91778
ENSDARG00000044125	205.881	172.755	170.83	23.7255	31.6854	19.9796	2.85968	2.43447e-18	9.73563e-17	txn	7	24357231	24364826	-	1568	protein_coding	thioredoxin [Source:ZFIN;Acc:ZDB-GENE-040718-162]	-	239	189	174	20	33	19	10.3639	8.48739	8.37302	1.19269	1.58411	1.00285
ENSDARG00000069752	1600.53	559.398	1637.61	138.794	177.63	126.187	3.1	2.4422e-18	9.75149e-17	ckba	13	15682075	15702736	-	2586	protein_coding	creatine kinase, brain a [Source:ZFIN;Acc:ZDB-GENE-060929-902]	-	1858	612	1668	117	185	120	48.8526	16.6641	48.6683	4.2306	5.38469	3.84046
ENSDARG00000037012	1990.75	1191.01	2293.45	288.264	421.511	273.405	2.47628	2.53724e-18	1.01154e-16	slc3a2b	21	26720803	26725478	+	2195	protein_coding	solute carrier family 3 (amino acid transporter heavy chain), member 2b [Source:ZFIN;Acc:ZDB-GENE-040122-2]	-	2311	1303	2336	243	439	260	71.5873	41.7992	80.3003	10.3518	15.0539	9.80323
ENSDARG00000063905	72080.6	73942.9	78365.9	15363.4	22867.2	11890	2.1625	2.5889e-18	1.03055e-16	mt-co1	MT	6425	7975	+	1551	protein_coding	cytochrome c oxidase I, mitochondrial [Source:ZFIN;Acc:ZDB-GENE-011205-14]	-	83676	80896	79820	12951	23816	11307	3668.26	3672.6	3883.1	780.794	1155.78	603.345
ENSDARG00000040237	301.499	240.395	392.713	58.1274	54.7292	42.0623	2.59369	2.69444e-18	1.07092e-16	mef2d	16	29072874	29194517	-	7228	protein_coding	myocyte enhancer factor 2d [Source:ZFIN;Acc:ZDB-GENE-990415-164]	SRF-TF	350	263	400	49	57	40	3.29246	2.5621	4.17562	0.633903	0.593573	0.458007
ENSDARG00000023217	203.296	120.654	208.138	8.30391	17.2829	2.10311	4.24214	2.76214e-18	1.09614e-16	crema	2	43159171	43196595	-	1760	protein_coding	cAMP responsive element modulator a [Source:ZFIN;Acc:ZDB-GENE-030131-7031]	pKID	236	132	212	7	18	2	9.11737	5.28104	9.0887	0.371904	0.769799	0.0940476
ENSDARG00000043475	560.788	526.492	805.062	90.1567	144.024	72.5574	2.62117	2.76679e-18	1.09631e-16	TAGAP	20	13647987	13673566	-	5155	protein_coding	si:ch211-122h15.4 [Source:ZFIN;Acc:ZDB-GENE-121214-340]	RhoGAP	651	576	820	76	150	69	8.58663	7.86778	12.0023	1.37857	2.19018	1.10777
ENSDARG00000095695	318.727	294.324	515.436	10.6765	51.8488	23.1343	3.70141	2.92091e-18	1.15561e-16	ms4a17a.10	4	76745015	76751266	+	1054	protein_coding	membrane-spanning 4-domains, subfamily A, member 17A.10 [Source:ZFIN;Acc:ZDB-GENE-080829-3]	-	370	322	525	9	54	22	23.8689	21.5116	37.5835	0.798449	3.8563	1.72748
ENSDARG00000003705	292.885	217.544	370.132	27.2843	51.8488	23.1343	3.09568	2.96787e-18	1.1724e-16	prnprs3	25	3677650	3685280	+	3813	protein_coding	prion protein, related sequence 3 [Source:ZFIN;Acc:ZDB-GENE-041221-3]	-	340	238	377	23	54	22	6.06293	4.3951	7.46025	0.564035	1.06597	0.477514
ENSDARG00000094952	142.997	147.162	231.701	16.6078	22.0837	13.6702	3.30933	3.01969e-18	1.19094e-16	si:ch211-74m13.1	3	54761569	54771809	+	1253	protein_coding	si:ch211-74m13.1 [Source:ZFIN;Acc:ZDB-GENE-081104-12]	-	166	161	236	14	23	13	9.00798	9.04759	14.2115	1.04477	1.38164	0.858663
ENSDARG00000005356	194.682	81.3504	189.484	5.93136	8.64146	9.46401	4.26523	3.024e-18	1.19094e-16	tyro3	17	10501647	10553538	+	3493	protein_coding	TYRO3 protein tyrosine kinase [Source:ZFIN;Acc:ZDB-GENE-990714-13]	Pkinase_Tyr	226	89	193	5	9	9	4.39927	1.79411	4.16905	0.133849	0.193937	0.213243
ENSDARG00000055186	1991.62	1221.17	2471.15	147.098	310.132	85.1761	3.38724	3.10834e-18	1.2223e-16	ccr9a	2	32796873	32799083	+	1856	protein_coding	chemokine (C-C motif) receptor 9a [Source:ZFIN;Acc:ZDB-GENE-060130-125]	7tm_1	2312	1336	2517	124	323	81	84.6994	50.6859	102.326	6.24725	13.0991	3.61191
ENSDARG00000031240	209.326	196.521	301.407	37.9607	36.4862	34.7014	2.69591	3.20318e-18	1.25768e-16	kidins220a	17	34809643	34963575	-	10220	protein_coding	kinase D-interacting substrate 220a [Source:ZFIN;Acc:ZDB-GENE-041014-170]	-	243	215	307	32	38	33	1.61669	1.48131	2.26655	0.292782	0.279866	0.267235
ENSDARG00000045946	450.525	356.479	600.851	79.4803	103.698	76.7637	2.43418	3.21602e-18	1.26082e-16	sec24d	7	69905307	69951096	+	4532	protein_coding	SEC24 homolog D, COPII coat complex component [Source:ZFIN;Acc:ZDB-GENE-070117-2501]	-	523	390	612	67	108	73	7.84661	6.05945	10.1892	1.38239	1.79371	1.3331
ENSDARG00000063916	2202.66	2223.88	2015.6	538.568	696.118	429.035	1.95252	3.35726e-18	1.3142e-16	mt-nd4l	MT	11009	11305	+	297	protein_coding	NADH dehydrogenase 4L, mitochondrial [Source:ZFIN;Acc:ZDB-GENE-011205-11]	-	2557	2433	2053	454	725	408	585.389	576.825	521.568	142.937	183.738	113.693
ENSDARG00000014488	139.551	106.03	215.011	7.11764	14.4024	6.30934	4.02754	3.60066e-18	1.40735e-16	ca2	24	32650227	32665283	-	1456	protein_coding	carbonic anhydrase II [Source:ZFIN;Acc:ZDB-GENE-031219-5]	-	162	116	219	6	15	6	7.56526	5.6099	11.3491	0.385332	0.775439	0.341052
ENSDARG00000104474	186.068	155.388	233.664	21.3529	28.8049	12.6187	3.18866	3.6772e-18	1.43511e-16	il6r	16	22177254	22194400	-	4005	protein_coding	interleukin 6 receptor [Source:ZFIN;Acc:ZDB-GENE-080107-7]	-	216	170	238	18	30	12	3.66709	2.98885	4.48387	0.420257	0.563815	0.247976
ENSDARG00000034293	2696.26	1477.1	2812.81	508.911	475.28	464.788	2.26961	3.75798e-18	1.46443e-16	hif1ab	20	20326611	20355577	-	4410	protein_coding	hypoxia inducible factor 1, alpha subunit (basic helix-loop-helix transcription factor) b [Source:ZFIN;Acc:ZDB-GENE-040426-706]	-	3130	1616	2865	429	495	442	48.2588	25.8025	49.019	9.09628	8.44859	8.29495
ENSDARG00000009782	349.739	427.775	605.76	66.4313	92.1756	46.2685	2.75151	3.89583e-18	1.51586e-16	myh11a	6	8499865	8580858	-	7107	protein_coding	myosin, heavy chain 11a, smooth muscle [Source:ZFIN;Acc:ZDB-GENE-050531-1]	Myosin_tail_1	406	468	617	56	96	44	3.88428	4.63679	6.55055	0.736795	1.01672	0.512385
ENSDARG00000024540	3450.87	2727.52	3471.59	972.744	986.087	1081	1.66647	4.09153e-18	1.58962e-16	tspan36	8	29726620	29734951	+	1496	protein_coding	tetraspanin 36 [Source:ZFIN;Acc:ZDB-GENE-040718-248]	Tetraspannin	4006	2984	3536	820	1027	1028	182.075	140.451	178.344	51.254	51.6721	56.8711
ENSDARG00000013741	506.518	307.121	703.939	61.6862	83.5341	43.1138	3.0074	4.21896e-18	1.63668e-16	lancl1	1	7517449	7539716	+	3116	protein_coding	LanC antibiotic synthetase component C-like 1 (bacterial) [Source:ZFIN;Acc:ZDB-GENE-040924-1]	-	588	336	717	52	87	41	12.8307	7.59277	17.362	1.56045	2.10155	1.08897
ENSDARG00000002405	303.222	248.621	459.475	22.5392	56.6496	33.6498	3.15167	4.45169e-18	1.72438e-16	si:ch211-225b11.1	5	20786772	20814588	-	4143	protein_coding	si:ch211-225b11.1 [Source:ZFIN;Acc:ZDB-GENE-060531-39]	SNF	352	272	468	19	59	32	5.77694	4.62288	8.52334	0.428829	1.0719	0.639242
ENSDARG00000046148	119.738	89.5768	119.778	4.74509	6.72114	5.25778	4.28601	4.54143e-18	1.75652e-16	tnfaip8l2b	16	29698565	29714540	-	2089	protein_coding	tumor necrosis factor, alpha-induced protein 8-like 2b [Source:ZFIN;Acc:ZDB-GENE-040426-1359]	-	139	98	122	4	7	5	4.52425	3.30328	4.40656	0.179047	0.252219	0.19809
ENSDARG00000097523	126.63	209.317	287.663	18.9804	16.3228	4.20623	3.98597	4.67084e-18	1.80388e-16	si:ch73-364h19.1	3	60146309	60175470	-	3579	protein_coding	si:ch73-364h19.1 [Source:ZFIN;Acc:ZDB-GENE-031010-45]	-	147	229	293	16	17	4	2.79271	4.50539	6.1771	0.418026	0.357524	0.0924972
ENSDARG00000004830	335.094	243.137	407.44	43.8921	62.4105	57.8356	2.58106	4.7517e-18	1.83238e-16	flot2a	5	42835082	42872712	-	2472	protein_coding	flotillin 2a [Source:ZFIN;Acc:ZDB-GENE-020430-3]	-	389	266	415	37	65	55	10.6997	7.5769	12.6671	1.39958	1.97917	1.84138
ENSDARG00000103367	69.7754	98.7173	107.996	443.666	448.396	377.509	-2.20156	4.87046e-18	1.87538e-16	si:ch211-127m7.2	25	20729668	20730800	-	950	protein_coding	si:ch211-127m7.2 [Source:ZFIN;Acc:ZDB-GENE-141212-148]	-	81	108	110	374	467	359	5.79738	8.00495	8.73671	36.8123	37.0008	31.2753
ENSDARG00000026829	3220.01	3055.67	5258.43	814.969	886.23	941.143	2.12579	5.288e-18	2.03313e-16	cotl1	18	13203831	13216672	+	1398	protein_coding	coactosin-like F-actin binding protein 1 [Source:ZFIN;Acc:ZDB-GENE-030131-8325]	Cofilin_ADF	3738	3343	5356	687	923	895	181.804	168.379	289.076	45.951	49.6949	52.9842
ENSDARG00000036074	1178.43	926.846	1661.18	75.9215	236.2	110.413	3.15171	5.31374e-18	2.04e-16	cebpa	7	38084986	38087865	-	2880	protein_coding	CCAAT/enhancer binding protein (C/EBP), alpha [Source:ZFIN;Acc:ZDB-GENE-020111-2]	bZIP_2	1368	1014	1692	64	246	105	32.2971	24.7916	44.3289	2.07794	6.42925	3.01736
novel.5272	526.331	436.001	653.868	93.7156	117.14	133.548	2.228	5.9145e-18	2.26728e-16	-	CHR_ALT_CTG8_1_25	42997645	43043587	+	4298	-	PF00788:Ras association (RalGDS/AF-6) domain|PF16517:Novel Ras effector 1 C-terminal SARAH (Sav/Rassf/Hpo) domain	RA	611	477	666	79	122	127	9.66597	7.81466	11.6919	1.71872	2.13654	2.4455
ENSDARG00000077130	155.918	99.6314	160.031	5.93136	11.5219	1.05156	4.4642	6.19777e-18	2.37236e-16	bcl10	2	1945211	1954204	+	3859	protein_coding	B cell CLL/lymphoma 10 [Source:ZFIN;Acc:ZDB-GENE-100219-2]	CARD	181	109	163	5	12	1	3.18914	1.98889	3.18707	0.121155	0.234058	0.0214465
ENSDARG00000079312	292.023	272.387	366.205	72.3626	47.0479	44.1654	2.51489	6.4243e-18	2.45545e-16	kmt2ca	24	7336411	7549610	+	17730	protein_coding	lysine (K)-specific methyltransferase 2Ca [Source:ZFIN;Acc:ZDB-GENE-080520-3]	FYRC	339	298	373	61	49	42	1.30005	1.18349	1.58737	0.321711	0.20802	0.196052
ENSDARG00000089933	305.806	306.206	426.094	73.5489	72.9723	55.7325	2.35957	6.58011e-18	2.5112e-16	rasal3	6	8470598	8489810	-	3928	protein_coding	RAS protein activator like 3 [Source:ZFIN;Acc:ZDB-GENE-101130-3]	-	355	335	434	62	76	53	6.14508	6.00526	8.33675	1.47593	1.45633	1.1167
ENSDARG00000073756	424.683	344.597	560.598	59.3136	99.8569	64.145	2.56837	6.58955e-18	2.5112e-16	slc12a7a	2	24027744	24069434	-	8353	protein_coding	solute carrier family 12 (potassium/chloride transporter), member 7a [Source:ZFIN;Acc:ZDB-GENE-070912-696]	AA_permease	493	377	571	50	104	61	4.01305	3.17802	5.15789	0.559722	0.937149	0.60439
ENSDARG00000043213	855.395	609.671	946.439	166.078	213.156	174.558	2.12083	6.97232e-18	2.65317e-16	adam17a	17	35247497	35279422	-	6109	protein_coding	ADAM metallopeptidase domain 17a [Source:ZFIN;Acc:ZDB-GENE-030131-2862]	-	993	667	964	140	222	166	11.0522	7.68801	11.9065	2.14291	2.73527	2.24889
ENSDARG00000042151	210.188	199.263	295.517	36.7745	42.2471	31.5467	2.66953	7.5004e-18	2.84993e-16	skia	8	17395929	17516448	-	6147	protein_coding	v-ski avian sarcoma viral oncogene homolog a [Source:ZFIN;Acc:ZDB-GENE-990715-9]	-	244	218	301	31	44	30	2.69896	2.49719	3.69472	0.471567	0.538775	0.403913
ENSDARG00000058100	168.839	110.6	184.575	18.9804	13.4423	9.46401	3.48057	7.59321e-18	2.88097e-16	b3gnt3	8	13630492	13641022	-	1427	protein_coding	UDP-GlcNAc:betaGal beta-1,3-N-acetylglucosaminyltransferase 3 [Source:ZFIN;Acc:ZDB-GENE-030131-8875]	Galactosyl_T	196	121	188	16	14	9	9.33905	5.97062	9.9406	1.04843	0.738451	0.521974
ENSDARG00000112045	146.442	122.483	303.371	9.49018	17.2829	10.5156	3.92513	7.85932e-18	2.97758e-16	AXL	15	58207	85774	+	2407	protein_coding	AXL receptor tyrosine kinase [Source:HGNC Symbol;Acc:HGNC:905]	Pkinase_Tyr	170	134	309	8	18	10	4.80223	3.92001	9.68637	0.310784	0.562878	0.343838
ENSDARG00000005274	24.1199	46.6165	31.4171	234.882	198.754	240.807	-2.72416	8.07198e-18	3.05368e-16	rad52	25	21098675	21115213	+	2434	protein_coding	RAD52 homolog, DNA repair protein [Source:ZFIN;Acc:ZDB-GENE-050731-10]	-	28	51	32	198	207	229	0.782182	1.47539	0.991992	7.60658	6.40129	7.78655
novel.3675	142.997	94.1471	143.34	3.55882	11.5219	7.3609	4.05076	8.21401e-18	3.10288e-16	-	CHR_ALT_CTG22_2_3	24273106	24284771	-	5669	-	PF00615:Regulator of G protein signaling domain	RGS	166	103	146	3	12	7	1.991	1.27935	1.94323	0.0494834	0.159328	0.102193
ENSDARG00000037833	99.9253	90.4909	140.395	3.55882	4.80081	3.15467	4.8318	8.26618e-18	3.11805e-16	mitfb	23	711075	764135	-	1595	protein_coding	microphthalmia-associated transcription factor b [Source:ZFIN;Acc:ZDB-GENE-010919-1]	HLH	116	99	143	3	5	3	4.94502	4.37052	6.76479	0.175876	0.235954	0.155665
ENSDARG00000073843	354.046	312.605	496.782	67.6175	84.4943	55.7325	2.4818	8.31363e-18	3.13139e-16	myo9ab	25	485353	554142	-	10157	protein_coding	myosin IXAb [Source:ZFIN;Acc:ZDB-GENE-080424-6]	Myosin_head	411	342	506	57	88	53	2.75136	2.37093	3.75893	0.524752	0.652131	0.431858
ENSDARG00000104654	236.031	123.397	224.828	7.11764	19.2032	2.10311	4.33412	8.48446e-18	3.19109e-16	leap2	7	51752239	51757085	-	3082	protein_coding	liver-expressed antimicrobial peptide 2 [Source:ZFIN;Acc:ZDB-GENE-081022-131]	-	274	135	229	6	20	2	6.04489	3.08432	5.60637	0.182039	0.488444	0.0537066
ENSDARG00000101251	2437.83	1830.84	2816.74	544.499	668.273	653.017	1.92451	8.90248e-18	3.34346e-16	ldha	25	25123385	25131755	+	2182	protein_coding	lactate dehydrogenase A4 [Source:ZFIN;Acc:ZDB-GENE-991026-5]	-	2830	2003	2869	459	696	621	88.1865	64.6375	99.2098	19.6699	24.0089	23.5541
ENSDARG00000027249	2547.23	2384.75	3845.65	414.009	682.675	292.333	2.65885	9.4964e-18	3.56136e-16	btg1	4	16536173	16545085	-	3627	protein_coding	B-cell translocation gene 1, anti-proliferative [Source:ZFIN;Acc:ZDB-GENE-010726-1]	-	2957	2609	3917	349	711	278	55.4337	50.6506	81.4863	8.99752	14.755	6.34348
ENSDARG00000030116	253.259	256.848	387.804	30.8431	58.5699	31.5467	2.88206	9.55255e-18	3.57724e-16	susd6	20	28885990	28932038	-	4981	protein_coding	sushi domain containing 6 [Source:ZFIN;Acc:ZDB-GENE-030131-8832]	Sushi	294	281	395	26	61	30	4.0133	3.97236	5.98355	0.488092	0.921788	0.498465
ENSDARG00000075261	1149.14	975.29	1606.2	40.3333	195.873	85.1761	3.53135	9.71857e-18	3.63416e-16	timp2b	3	57632965	57666996	-	3530	protein_coding	TIMP metallopeptidase inhibitor 2b [Source:ZFIN;Acc:ZDB-GENE-040426-2655]	-	1334	1067	1636	34	204	81	25.6952	21.2837	34.9693	0.900636	4.34984	1.89907
ENSDARG00000058257	217.079	96.8892	164.94	13.049	13.4423	9.46401	3.73592	9.78967e-18	3.65547e-16	slc39a1	7	13896769	13906409	-	1885	protein_coding	solute carrier family 39 (zinc transporter), member 1 [Source:ZFIN;Acc:ZDB-GENE-030131-9917]	-	252	106	168	11	14	9	9.08991	3.95961	6.72476	0.545665	0.559029	0.395149
ENSDARG00000061660	206.742	165.443	217.956	26.098	36.4862	27.3405	2.70723	1.01075e-17	3.7687e-16	CABZ01055347.1	24	36840652	36873220	+	2370	protein_coding	-	-	240	181	222	22	38	26	6.88547	5.3776	7.06779	0.867999	1.20685	0.907936
ENSDARG00000029766	162.809	76.7801	152.176	8.30391	5.76097	3.15467	4.52428	1.13219e-17	4.21547e-16	nr1i2	9	9502610	9562644	+	2502	protein_coding	nuclear receptor subfamily 1, group I, member 2 [Source:ZFIN;Acc:ZDB-GENE-030903-3]	zf-C4	189	84	155	7	6	3	5.13624	2.36402	4.67437	0.261611	0.180502	0.0992348
ENSDARG00000099874	277.379	231.254	425.112	52.196	49.9284	45.2169	2.66391	1.22823e-17	4.56649e-16	agap2	23	36675207	36724575	-	2742	protein_coding	ArfGAP with GTPase domain, ankyrin repeat and PH domain 2 [Source:ZFIN;Acc:ZDB-GENE-061103-343]	Ras	322	253	433	44	52	43	7.98471	6.49698	11.9151	1.50048	1.42743	1.29787
novel.4561	743.41	286.097	688.23	23.7255	75.8528	24.1858	3.78474	1.23271e-17	4.57657e-16	-	CHR_ALT_CTG5_1_34	37092992	37100696	+	1279	-	PF00307:Calponin homology (CH) domain|PF00402:Calponin family repeat	CH	863	313	701	20	79	23	45.8787	17.2319	41.3548	1.46219	4.64916	1.48829
ENSDARG00000030236	505.657	338.198	647.977	83.0391	97.9365	58.8872	2.63522	1.23696e-17	4.58579e-16	tmem30aa	17	49998159	50010121	-	2146	protein_coding	transmembrane protein 30Aa [Source:ZFIN;Acc:ZDB-GENE-040704-26]	-	587	370	660	70	102	56	18.5985	12.1403	23.2056	3.0501	3.57757	2.15968
ENSDARG00000102171	535.807	390.299	758.919	64.0587	114.259	85.1761	2.67198	1.27249e-17	4.71078e-16	fnip1	21	45510448	45553237	+	6621	protein_coding	folliculin interacting protein 1 [Source:ZFIN;Acc:ZDB-GENE-030131-3586]	-	622	427	773	54	119	81	6.38759	4.54112	8.80916	0.762632	1.35282	1.01249
ENSDARG00000090615	138.689	139.85	220.901	18.9804	19.2032	9.46401	3.3898	1.29436e-17	4.78489e-16	cd59	7	38695719	38698664	-	1144	protein_coding	CD59 molecule (CD59 blood group) [Source:ZFIN;Acc:ZDB-GENE-030131-7871]	-	161	153	225	16	20	9	9.56908	9.41724	14.84	1.30779	1.3159	0.651099
ENSDARG00000055106	194.682	175.497	218.938	35.5882	24.9642	14.7218	2.97795	1.30522e-17	4.81817e-16	znf148	9	38624478	38641307	+	6970	protein_coding	zinc finger protein 148 [Source:ZFIN;Acc:ZDB-GENE-030131-8769]	-	226	192	223	30	26	14	2.20468	1.93967	2.41408	0.40247	0.280775	0.166236
ENSDARG00000040001	513.409	388.471	723.574	118.627	80.6536	86.2277	2.51238	1.42234e-17	5.24303e-16	fryl	20	23315242	23422345	+	11147	protein_coding	furry homolog, like [Source:ZFIN;Acc:ZDB-GENE-040914-58]	-	596	425	737	100	84	82	3.63545	2.68466	4.98871	0.838855	0.567203	0.608816
ENSDARG00000077249	339.402	301.636	492.855	48.6372	73.9325	31.5467	2.87381	1.50892e-17	5.55429e-16	gmip	3	52737565	52801302	+	3576	protein_coding	GEM interacting protein [Source:ZFIN;Acc:ZDB-GENE-130530-823]	RhoGAP	394	330	502	41	77	30	7.49151	6.49793	10.5922	1.07209	1.62073	0.694311
ENSDARG00000075626	145.581	78.6082	165.921	4.74509	3.84065	0	5.52221	1.53987e-17	5.6577e-16	zgc:172090	3	3016408	3019979	-	3071	protein_coding	zgc:172090 [Source:ZFIN;Acc:ZDB-GENE-080204-40]	-	169	86	169	4	4	0	3.74177	1.97186	4.15227	0.121794	0.0980388	0
ENSDARG00000052271	155.918	94.1471	212.065	5.93136	10.5618	13.6702	3.92332	1.54138e-17	5.6577e-16	slc22a18	7	39537790	39552314	-	2048	protein_coding	solute carrier family 22, member 18 [Source:ZFIN;Acc:ZDB-GENE-051120-165]	MFS_1	181	103	216	5	11	13	6.00923	3.54132	7.95797	0.228289	0.404278	0.525344
ENSDARG00000034700	270.488	88.6628	188.502	13.049	11.5219	9.46401	4.01241	1.55222e-17	5.68943e-16	vegfab	4	5568688	5597802	-	3004	protein_coding	vascular endothelial growth factor Ab [Source:ZFIN;Acc:ZDB-GENE-030131-4605]	-	314	97	192	11	12	9	7.10723	2.27368	4.82259	0.342403	0.300676	0.247955
ENSDARG00000005350	1471.31	914.049	1808.44	255.049	319.734	277.611	2.29776	1.69689e-17	6.21089e-16	dip2ba	23	27358722	27442544	-	6269	protein_coding	disco-interacting protein 2 homolog Ba [Source:ZFIN;Acc:ZDB-GENE-040426-2305]	AMP-binding	1708	1000	1842	215	333	264	18.5251	11.2321	22.1702	3.2069	3.99819	3.48527
ENSDARG00000098387	447.941	269.645	579.252	54.5685	76.813	64.145	2.72575	1.77124e-17	6.47388e-16	tmem176l.3a	16	46596206	46619967	-	4854	protein_coding	transmembrane protein 176l.3a [Source:ZFIN;Acc:ZDB-GENE-080829-13]	-	520	295	590	46	80	61	7.28407	4.27938	9.1713	0.886142	1.24053	1.04006
ENSDARG00000055190	421.237	251.364	475.183	52.196	73.9325	56.7841	2.64545	1.78542e-17	6.51651e-16	slc17a5	13	27298673	27313556	+	2202	protein_coding	solute carrier family 17 (acidic sugar transporter), member 5 [Source:ZFIN;Acc:ZDB-GENE-060929-1158]	MFS_1	489	275	484	44	77	54	15.0995	8.79374	16.5847	1.86845	2.63203	2.02958
ENSDARG00000011333	389.364	251.364	490.892	46.2646	58.5699	70.4543	2.68737	1.87123e-17	6.82011e-16	arhgap33	16	44788331	44878255	-	7072	protein_coding	Rho GTPase activating protein 33 [Source:ZFIN;Acc:ZDB-GENE-121105-12]	RhoGAP	452	275	500	39	61	67	4.34577	2.7381	5.33466	0.515665	0.64924	0.784084
novel.829	130.075	102.374	142.359	9.49018	9.60162	1.05156	4.22037	1.8893e-17	6.8763e-16	-	2	7590747	7598733	-	2641	-	-	-	151	112	145	8	10	1	3.88758	2.98612	4.14265	0.283248	0.285003	0.0313373
ENSDARG00000069113	120.6	104.202	152.176	2.37255	10.5618	1.05156	4.69634	1.89742e-17	6.89616e-16	dbn1	21	36801620	36972127	-	1662	protein_coding	drebrin 1 [Source:ZFIN;Acc:ZDB-GENE-091204-284]	Cofilin_ADF	140	114	155	2	11	1	5.72753	4.82983	7.03687	0.112524	0.498172	0.0497965
ENSDARG00000073771	295.469	178.24	338.715	28.4705	36.4862	10.5156	3.42445	2.02199e-17	7.33862e-16	tbc1d12b	12	5424108	5455936	-	3349	protein_coding	TBC1 domain family, member 12b [Source:ZFIN;Acc:ZDB-GENE-121214-108]	TBC	343	195	345	24	38	10	6.96385	4.09994	7.77289	0.670102	0.854055	0.247124
ENSDARG00000077768	112.847	91.4049	158.067	7.11764	8.64146	8.41246	3.89875	2.05687e-17	7.45478e-16	malt1	5	66310495	66340462	+	3078	protein_coding	MALT paracaspase 1 [Source:ZFIN;Acc:ZDB-GENE-070705-156]	Peptidase_C14	131	100	161	6	9	8	2.89383	2.28765	3.94672	0.182275	0.220086	0.215106
novel.4466	145.581	85.9206	109.96	5.93136	7.6813	5.25778	4.16966	2.06262e-17	7.4652e-16	-	CHR_ALT_CTG5_1_13	22866396	22882447	-	3634	-	PF00169:PH domain	PH	169	94	112	5	8	5	3.16208	1.82138	2.32548	0.128656	0.1657	0.113872
novel.2782	242.061	168.185	284.717	28.4705	38.4065	35.7529	2.75381	2.09629e-17	7.57645e-16	-	CHR_ALT_CTG16_1_3	6867104	6938127	+	7251	-	PF17838:PH domain|PF00621:RhoGEF domain|PF00130:Phorbol esters/diacylglycerol binding domain (C1 domain)	RhoGEF	281	184	290	24	40	34	2.63499	1.78681	3.01772	0.309498	0.415221	0.388071
novel.3479	174.869	66.7256	164.94	3.55882	5.76097	2.10311	5.13515	2.24457e-17	8.10107e-16	-	CHR_ALT_CTG21_1_14	22803672	22815305	-	4048	-	PF00520:Ion transport protein|PF08344:Transient receptor ion channel II|PF12796:Ankyrin repeats (3 copies)	Ion_trans	203	73	168	3	6	2	3.40978	1.26982	3.13146	0.0692988	0.111565	0.0408902
ENSDARG00000018971	145.581	168.185	268.027	23.7255	24.9642	18.928	3.10312	2.27616e-17	8.20367e-16	b3gnt5a	11	10541258	10550377	+	2395	protein_coding	UDP-GlcNAc:betaGal beta-1,3-N-acetylglucosaminyltransferase 5a [Source:ZFIN;Acc:ZDB-GENE-030131-8470]	Galactosyl_T	169	184	273	20	26	18	4.79791	5.40967	8.60074	0.780854	0.817119	0.62201
ENSDARG00000063924	19362.3	19893.4	20646.9	4458.01	6813.31	3984.35	1.97315	2.3438e-17	8.43573e-16	mt-cyb	MT	15308	16448	+	1141	protein_coding	cytochrome b, mitochondrial [Source:ZFIN;Acc:ZDB-GENE-011205-17]	-	22477	21764	21030	3758	7096	3789	1339.44	1343.11	1390.7	307.976	468.107	274.833
ENSDARG00000098853	1256.82	776.942	1640.56	182.686	241.001	253.425	2.43877	2.51384e-17	9.03516e-16	ehd1a	14	45434680	45464112	-	3220	protein_coding	EH-domain containing 1a [Source:ZFIN;Acc:ZDB-GENE-040426-2518]	-	1459	850	1671	154	251	241	30.8085	18.5875	39.1561	4.47208	5.86726	6.19429
ENSDARG00000056166	235.169	724.841	693.139	0	0	1.05156	10.4998	2.57305e-17	9.23517e-16	jac2	7	8598995	8602864	-	1016	protein_coding	jacalin 2 [Source:ZFIN;Acc:ZDB-GENE-160114-69]	-	273	793	706	0	0	1	18.27	54.9589	52.4312	0	0	0.0814585
ENSDARG00000101209	431.574	555.742	604.779	93.7156	127.702	60.9903	2.49221	2.64883e-17	9.49403e-16	lamb1a	25	31546828	31629095	-	5358	protein_coding	laminin, beta 1a [Source:ZFIN;Acc:ZDB-GENE-021226-1]	Laminin_EGF	501	608	616	79	133	58	6.35778	7.99023	8.67474	1.3787	1.86839	0.895892
ENSDARG00000015653	1034.57	865.605	1411.8	234.882	297.65	204.002	2.16764	2.65332e-17	9.49698e-16	tnip1	14	49376011	49432800	+	7783	protein_coding	TNFAIP3 interacting protein 1 [Source:ZFIN;Acc:ZDB-GENE-070112-1502]	-	1201	947	1438	198	310	194	10.4922	8.56764	13.9409	2.37883	2.998	2.06293
ENSDARG00000062553	191.236	157.216	235.628	8.30391	29.765	12.6187	3.50081	2.6993e-17	9.64824e-16	bach1a	15	8170884	8191992	-	4074	protein_coding	BTB and CNC homology 1, basic leucine zipper transcription factor 1 a [Source:ZFIN;Acc:ZDB-GENE-060421-7601]	BTB	222	172	240	7	31	12	3.70512	2.9728	4.44497	0.160665	0.572741	0.243776
ENSDARG00000013360	205.019	164.529	219.919	30.8431	25.9244	36.8045	2.65766	2.71083e-17	9.67608e-16	sh3gl3a	7	12840556	12909352	-	7245	protein_coding	SH3-domain GRB2-like 3a [Source:ZFIN;Acc:ZDB-GENE-070112-242]	-	238	180	224	26	27	35	2.23362	1.74941	2.33286	0.335568	0.280507	0.399816
ENSDARG00000086616	269.626	219.372	356.387	42.7058	41.287	15.7734	3.08445	2.79241e-17	9.95359e-16	cabz01093075.1	16	8716800	8725803	+	5437	protein_coding	cabz01093075.1 [Source:ZFIN;Acc:ZDB-GENE-160113-9]	7tm_1	313	240	363	36	43	15	3.91431	3.10821	5.03763	0.619139	0.595287	0.22833
novel.442	105.955	91.4049	113.887	4.74509	3.84065	1.05156	5.02743	2.91379e-17	1.0372e-15	-	15	8383351	8386111	-	2761	-	-	-	123	100	116	4	4	1	3.02907	2.5503	3.17008	0.135469	0.109046	0.0299753
ENSDARG00000010773	411.761	255.934	452.602	51.0097	69.1317	71.5059	2.54361	2.96522e-17	1.05406e-15	pnpla6	1	45866692	45920632	-	7810	protein_coding	patatin-like phospholipase domain containing 6 [Source:ZFIN;Acc:ZDB-GENE-050107-4]	cNMP_binding	478	280	461	43	72	68	4.16148	2.52444	4.45378	0.514828	0.693903	0.72059
ENSDARG00000062178	271.349	147.162	378.968	33.2156	21.1236	28.392	3.27519	3.04083e-17	1.07945e-15	ripor1	18	22138924	22283398	+	5115	protein_coding	RHO family interacting cell polarization regulator 1 [Source:ZFIN;Acc:ZDB-GENE-050420-32]	-	315	161	386	28	22	27	4.18731	2.21635	5.69404	0.511867	0.323739	0.436866
ENSDARG00000059701	926.894	765.973	1078	194.549	267.885	161.94	2.14806	3.15682e-17	1.1191e-15	flii	3	40206031	40232615	-	5403	protein_coding	flightless I actin binding protein [Source:ZFIN;Acc:ZDB-GENE-071212-3]	-	1076	838	1098	164	279	154	13.5409	10.9211	15.3337	2.83827	3.88675	2.35894
ENSDARG00000067711	545.282	550.258	758.919	67.6175	149.785	80.9699	2.62978	3.16487e-17	1.12042e-15	parvg	25	5068442	5084539	+	1492	protein_coding	parvin, gamma [Source:ZFIN;Acc:ZDB-GENE-070410-67]	CH	633	602	773	57	156	77	28.8473	28.411	39.0921	3.57233	7.86998	4.27122
ENSDARG00000090844	201.574	182.81	248.391	24.9117	40.3268	18.928	2.90053	3.18295e-17	1.12528e-15	CABZ01054965.1	9	52971097	52999318	-	5008	protein_coding	-	TIR	234	200	253	21	42	18	3.17703	2.81206	3.81184	0.392103	0.631252	0.297467
ENSDARG00000079808	260.15	255.02	362.278	24.9117	56.6496	22.0827	3.06903	3.21721e-17	1.13584e-15	si:ch73-208g10.1	3	54502350	54524194	-	5532	protein_coding	si:ch73-208g10.1 [Source:ZFIN;Acc:ZDB-GENE-040108-6]	I-set	302	279	369	21	59	21	3.71189	3.55124	5.03295	0.354962	0.802763	0.314172
ENSDARG00000062485	545.282	478.048	619.505	110.323	150.745	85.1761	2.24355	3.43735e-17	1.21191e-15	dock11	7	19179819	19332421	-	9973	protein_coding	dedicator of cytokinesis 11 [Source:ZFIN;Acc:ZDB-GENE-060503-196]	Ded_cyto	633	523	631	93	157	81	4.31567	3.69262	4.774	0.871971	1.18493	0.672186
ENSDARG00000052368	160.225	99.6314	158.067	10.6765	12.4821	15.7734	3.41969	3.47683e-17	1.22417e-15	cltb	14	51023954	51039702	-	1509	protein_coding	clathrin, light chain B [Source:ZFIN;Acc:ZDB-GENE-101005-2]	-	186	109	161	9	13	15	8.38097	5.08623	8.05036	0.557697	0.648443	0.822683
ENSDARG00000012247	192.959	212.059	392.713	34.4019	36.4862	30.4952	2.97426	3.57351e-17	1.2565e-15	def6a	8	14185295	14209852	-	2205	protein_coding	differentially expressed in FDCP 6a homolog (mouse) [Source:ZFIN;Acc:ZDB-GENE-040426-1246]	PH	224	232	400	29	38	29	6.90732	7.40863	13.6877	1.2298	1.29716	1.08848
ENSDARG00000060094	93.0339	125.225	111.923	7.11764	9.60162	7.3609	3.76719	3.60861e-17	1.26712e-15	ptgis	6	46568119	46589726	-	2019	protein_coding	prostaglandin I2 (prostacyclin) synthase [Source:ZFIN;Acc:ZDB-GENE-070116-1]	p450	108	137	114	6	10	7	3.63712	4.77796	4.26037	0.277882	0.372805	0.286941
ENSDARG00000054864	1278.36	957.009	1424.57	339.274	337.017	259.735	1.96727	3.75571e-17	1.31699e-15	aplp2	18	44364530	44527124	-	5599	protein_coding	amyloid beta (A4) precursor-like protein 2 [Source:ZFIN;Acc:ZDB-GENE-061009-28]	Kunitz_BPTI	1484	1047	1451	286	351	247	18.0216	13.1672	19.554	4.7764	4.71861	3.65104
ENSDARG00000090454	1217.19	819.902	1460.89	264.539	279.407	273.405	2.09712	3.97487e-17	1.39196e-15	gnb1a	8	53269657	53334650	+	6252	protein_coding	guanine nucleotide binding protein (G protein), beta polypeptide 1a [Source:ZFIN;Acc:ZDB-GENE-030131-823]	WD40	1413	897	1488	223	291	260	15.3672	10.1026	17.9582	3.33527	3.50342	3.44179
ENSDARG00000004282	139.551	92.319	172.794	9.49018	13.4423	7.3609	3.72915	4.09111e-17	1.43073e-15	zgc:77375	11	457423	472547	-	1552	protein_coding	zgc:77375 [Source:ZFIN;Acc:ZDB-GENE-040426-1827]	-	162	101	176	8	14	7	7.09731	4.58235	8.55657	0.481996	0.678975	0.373282
ENSDARG00000015003	701.2	688.279	937.603	160.147	208.355	113.568	2.26946	4.09868e-17	1.43145e-15	arhgap4b	23	18615992	18668836	-	4083	protein_coding	Rho GTPase activating protein 4b [Source:ZFIN;Acc:ZDB-GENE-090311-38]	RhoGAP	814	753	955	135	217	108	13.5555	12.986	17.6483	3.09172	4.00035	2.18915
ENSDARG00000077828	273.072	90.4909	266.063	2.37255	16.3228	4.20623	4.74037	4.14348e-17	1.44445e-15	slc29a3	13	5069552	5079511	-	4182	protein_coding	solute carrier family 29 (equilibrative nucleoside transporter), member 3 [Source:ZFIN;Acc:ZDB-GENE-081107-66]	-	317	99	271	2	17	4	5.15402	1.6669	4.88949	0.0447189	0.305973	0.0791601
ENSDARG00000104045	236.892	157.216	288.644	2.37255	25.9244	8.41246	4.18035	4.14707e-17	1.44445e-15	tlr22	21	38849851	38853737	-	3075	protein_coding	toll-like receptor 22 [Source:ZFIN;Acc:ZDB-GENE-040220-5]	TIR	275	172	294	2	27	8	6.08076	3.9386	7.21408	0.0608177	0.660901	0.215315
ENSDARG00000100394	741.687	629.78	829.607	160.147	205.475	114.62	2.19474	4.33658e-17	1.50843e-15	lnpep	5	52190513	52216277	-	6977	protein_coding	leucyl/cystinyl aminopeptidase [Source:ZFIN;Acc:ZDB-GENE-030131-1534]	-	861	689	845	135	214	109	8.39083	6.95359	9.13833	1.8093	2.30867	1.29297
ENSDARG00000057787	81.8354	170.927	206.174	0	3.84065	1.05156	6.45546	4.43594e-17	1.54093e-15	itgae.2	15	17177635	17190540	-	3070	protein_coding	integrin, alpha E, tandem duplicate 2 [Source:ZFIN;Acc:ZDB-GENE-130530-671]	VWA	95	187	210	0	4	1	2.10405	4.28905	5.16131	0	0.0980707	0.0269583
ENSDARG00000105494	121.461	101.459	148.249	1.18627	1.92032	2.10311	6.13441	4.52327e-17	1.56916e-15	si:ch211-113d11.8	14	46250864	46259523	-	739	protein_coding	si:ch211-113d11.8 [Source:ZFIN;Acc:ZDB-GENE-160113-48]	-	141	111	151	1	2	2	12.9731	10.5764	15.4174	0.126532	0.203706	0.223983
ENSDARG00000077410	1091.43	832.699	1166.36	227.764	308.212	197.693	2.07314	4.60031e-17	1.59375e-15	myo9b	2	37684922	37744951	-	8000	protein_coding	myosin IXb [Source:ZFIN;Acc:ZDB-GENE-030131-938]	Myosin_head	1267	911	1188	192	321	188	10.7685	8.01838	11.2048	2.24417	3.02018	1.9449
novel.319	171.424	96.8892	139.413	5.93136	14.4024	4.20623	4.02734	4.86536e-17	1.68332e-15	-	13	31789524	31793138	-	2046	-	-	-	199	106	142	5	15	4	6.6133	3.64803	5.23675	0.228512	0.551827	0.161802
ENSDARG00000090889	147.304	143.506	224.828	15.4215	24.0041	8.41246	3.41877	4.93744e-17	1.70599e-15	si:ch211-132p1.3	14	36886950	36893215	+	1128	protein_coding	si:ch211-132p1.3 [Source:ZFIN;Acc:ZDB-GENE-130530-1010]	-	171	157	229	13	25	8	10.3076	9.80051	15.3181	1.07765	1.6682	0.586964
ENSDARG00000099572	3765.29	3390.21	5535.29	1142.38	1133.95	1103.08	1.90887	5.01112e-17	1.72825e-15	hmgn2	16	51180938	51184126	+	1270	protein_coding	high mobility group nucleosomal binding domain 2 [Source:ZFIN;Acc:ZDB-GENE-051030-81]	-	4371	3709	5638	963	1181	1049	234.017	205.642	334.965	70.9035	69.9945	68.36
ENSDARG00000056885	108.54	116.998	141.377	3.55882	12.4821	2.10311	4.29345	5.01521e-17	1.72825e-15	per1a	10	22809715	22831611	-	7377	protein_coding	period circadian clock 1a [Source:ZFIN;Acc:ZDB-GENE-011220-1]	-	126	128	144	3	13	2	1.16134	1.22177	1.47286	0.0380265	0.132642	0.0224378
ENSDARG00000014907	707.23	382.987	706.884	53.3823	110.419	36.8045	3.15752	5.55665e-17	1.91228e-15	htra1b	12	11388724	11457625	-	3775	protein_coding	HtrA serine peptidase 1b [Source:ZFIN;Acc:ZDB-GENE-080219-7]	-	821	419	720	45	115	35	14.7876	7.81548	14.3911	1.11466	2.29297	0.767329
novel.3188	185.206	126.139	223.847	11.8627	25.9244	10.5156	3.45171	6.06615e-17	2.08418e-15	-	CHR_ALT_CTG19_1_3	31374819	31390550	-	5204	-	PF07092:Protein of unknown function (DUF1356)	-	215	138	228	10	27	10	2.80913	1.86724	3.3058	0.179683	0.390521	0.159035
ENSDARG00000037963	248.952	115.17	265.081	5.93136	24.0041	11.5671	3.8967	6.07223e-17	2.08418e-15	nek6	21	8357602	8370500	-	888	protein_coding	NIMA-related kinase 6 [Source:ZFIN;Acc:ZDB-GENE-040724-133]	Pkinase	289	126	270	5	25	11	22.1287	9.99116	22.9419	0.526505	2.11907	1.0252
ENSDARG00000020759	1293	1045.67	1660.2	270.47	384.065	256.58	2.13246	6.32361e-17	2.16759e-15	elf1	14	40745833	40850481	-	4781	protein_coding	E74-like ETS transcription factor 1 [Source:ZFIN;Acc:ZDB-GENE-980526-335]	-	1501	1144	1691	228	400	244	21.3468	16.8487	26.6872	4.45924	6.29736	4.22378
ENSDARG00000017748	218.802	231.254	348.533	32.0294	49.9284	22.0827	2.93265	6.62997e-17	2.2696e-15	arhgap29b	2	15128027	15198117	+	7081	protein_coding	Rho GTPase activating protein 29b [Source:ZFIN;Acc:ZDB-GENE-031010-44]	RhoGAP	254	253	355	27	52	21	2.43899	2.51585	3.78279	0.356545	0.552747	0.245445
ENSDARG00000037059	587.492	397.611	768.736	62.8725	64.3309	11.5671	3.6604	6.74263e-17	2.30513e-15	slc44a2	6	8263548	8311044	-	5672	protein_coding	solute carrier family 44 (choline transporter), member 2 [Source:ZFIN;Acc:ZDB-GENE-030131-3065]	-	682	435	783	53	67	11	8.17558	5.40022	10.4161	0.873745	0.889111	0.160504
ENSDARG00000053005	180.899	128.881	204.211	22.5392	23.0439	10.5156	3.19618	7.05606e-17	2.4091e-15	cd22	16	44906324	44917748	+	1834	protein_coding	cd22 molecule [Source:ZFIN;Acc:ZDB-GENE-050522-521]	V-set	210	141	208	19	24	10	7.78557	5.4135	8.55742	0.968722	0.984985	0.451264
ENSDARG00000094324	244.645	79.5223	198.32	10.6765	12.4821	9.46401	3.99828	7.18748e-17	2.45074e-15	efemp2a	14	30669662	30704075	-	4993	protein_coding	EGF containing fibulin extracellular matrix protein 2a [Source:ZFIN;Acc:ZDB-GENE-041212-8]	EGF_CA	284	87	202	9	13	9	3.86747	1.22692	3.05259	0.168549	0.195974	0.14918
ENSDARG00000022424	569.402	469.821	698.048	129.304	157.467	139.857	2.02383	7.28273e-17	2.47996e-15	slc26a5	4	14932537	14954327	-	3803	protein_coding	solute carrier family 26 (anion exchanger), member 5 [Source:ZFIN;Acc:ZDB-GENE-030131-1566]	Sulfate_transp	661	514	711	109	164	133	11.818	9.51689	14.1066	2.68006	3.2459	2.89438
novel.1091	217.941	185.552	317.116	11.8627	30.7252	4.20623	3.92494	7.44463e-17	2.53176e-15	-	23	3928776	3947294	+	2440	-	-	-	253	203	323	10	32	4	7.0502	5.8582	9.9883	0.383226	0.987138	0.135675
ENSDARG00000058285	145.581	71.2958	159.049	0	4.80081	3.15467	5.49298	7.54253e-17	2.56169e-15	cpt1b	18	8340886	8367566	+	3674	protein_coding	carnitine palmitoyltransferase 1B (muscle) [Source:ZFIN;Acc:ZDB-GENE-041010-9]	-	169	78	162	0	5	3	3.12765	1.49491	3.32701	0	0.102435	0.0675791
ENSDARG00000104255	229.139	221.2	336.752	33.2156	45.1276	15.7734	3.05884	7.78572e-17	2.64083e-15	arhgap27	12	4971515	5044931	+	4401	protein_coding	Rho GTPase activating protein 27 [Source:ZFIN;Acc:ZDB-GENE-030131-3922]	RhoGAP	266	242	343	28	47	15	4.10961	3.87188	5.8806	0.594911	0.80383	0.282079
ENSDARG00000093193	649.515	355.565	736.337	43.8921	77.7731	13.6702	3.68061	7.82552e-17	2.65085e-15	chia.6	23	17980875	17993663	+	2187	protein_coding	chitinase, acidic.6 [Source:ZFIN;Acc:ZDB-GENE-030131-1140]	CBM_14	754	389	750	37	81	13	23.4419	12.5245	25.8756	1.58197	2.78775	0.491954
ENSDARG00000017180	2610.98	1502.7	2834.41	478.068	575.137	493.18	2.1673	8.00918e-17	2.70953e-15	npc1	2	3823813	3866971	+	5092	protein_coding	Niemann-Pick disease, type C1 [Source:ZFIN;Acc:ZDB-GENE-030131-3161]	-	3031	1644	2887	403	599	469	40.4732	22.7338	42.7796	7.40051	8.85434	7.6228
ENSDARG00000060012	178.315	117.912	236.61	15.4215	23.0439	9.46401	3.46507	8.20175e-17	2.77106e-15	f2r	5	46196147	46198034	+	1309	protein_coding	coagulation factor II (thrombin) receptor [Source:ZFIN;Acc:ZDB-GENE-060526-30]	7tm_1	207	129	241	13	24	9	10.7523	6.93918	13.8917	0.928643	1.38003	0.569027
ENSDARG00000097137	618.503	412.236	842.37	111.51	101.777	50.4747	2.82919	8.37023e-17	2.8243e-15	CR753876.1	19	35368602	35369837	+	1236	lincRNA	-	-	718	451	858	94	106	48	39.4981	25.6931	52.3778	7.11139	6.45513	3.21405
ENSDARG00000036588	2604.95	2008.17	3161.34	372.49	718.201	405.901	2.37581	8.66119e-17	2.91867e-15	mhc1zba	1	47155424	47161996	-	2323	protein_coding	major histocompatibility complex class I ZBA [Source:ZFIN;Acc:ZDB-GENE-040426-2149]	MHC_I	3024	2197	3220	314	748	386	88.5122	66.5946	104.589	12.6394	24.2365	13.7521
ENSDARG00000070601	205.881	183.724	259.191	42.7058	33.6057	37.856	2.51037	8.94678e-17	3.00869e-15	RASSF5	11	21278687	21363834	-	7044	protein_coding	si:dkey-85p17.3 [Source:ZFIN;Acc:ZDB-GENE-141219-8]	RA	239	201	264	36	35	36	2.30701	2.00925	2.8279	0.47789	0.373995	0.422974
ENSDARG00000007098	2228.51	1933.21	3001.31	580.087	726.843	529.985	1.96271	8.95155e-17	3.00869e-15	itm2ba	6	10015525	10026858	-	1859	protein_coding	integral membrane protein 2Ba [Source:ZFIN;Acc:ZDB-GENE-030131-2352]	-	2587	2115	3057	489	757	504	94.621	80.1105	124.078	24.5966	30.6503	22.4379
novel.1787	280.825	166.357	294.535	9.49018	37.4463	19.9796	3.45017	9.19407e-17	3.08621e-15	-	8	49308637	49310668	+	2032	-	-	-	326	182	300	8	39	19	10.9085	6.30676	11.1398	0.368139	1.44464	0.773856
ENSDARG00000062721	147.304	96.8892	171.812	0	9.60162	10.5156	4.32664	9.27643e-17	3.10983e-15	dennd4a	18	19044839	19103929	-	6006	protein_coding	DENN/MADD domain containing 4A [Source:ZFIN;Acc:ZDB-GENE-060503-285]	DENN	171	106	175	0	10	10	1.93589	1.24274	2.19853	0	0.125323	0.137799
ENSDARG00000073893	1081.09	790.653	1315.59	196.921	291.889	189.28	2.23092	9.63149e-17	3.22468e-15	dnase2	16	45337663	45357518	+	3476	protein_coding	deoxyribonuclease II, lysosomal [Source:ZFIN;Acc:ZDB-GENE-010724-16]	-	1255	865	1340	166	304	180	24.549	17.5224	29.0873	4.46553	6.58281	4.28571
ENSDARG00000002632	1462.7	1197.4	2013.64	427.058	374.463	380.664	1.9834	9.95948e-17	3.33019e-15	anxa11b	12	48815988	48837308	+	2919	protein_coding	annexin A11b [Source:ZFIN;Acc:ZDB-GENE-030707-5]	-	1698	1310	2051	360	390	362	39.5525	31.6006	53.0164	11.5322	10.0565	10.2637
novel.1237	110.262	115.17	124.686	7.11764	14.4024	5.25778	3.68553	1.03415e-16	3.45346e-15	-	25	4574680	4576433	+	1658	-	-	-	128	126	127	6	15	5	5.24923	5.35112	5.7796	0.338386	0.680964	0.249583
ENSDARG00000010794	167.117	114.256	194.393	3.55882	19.2032	6.30934	3.99372	1.03822e-16	3.46259e-15	tfeb	11	22287954	22361306	-	6417	protein_coding	transcription factor EB [Source:ZFIN;Acc:ZDB-GENE-090807-3]	HLH	194	125	198	3	20	6	2.05561	1.37163	2.32815	0.0437154	0.234593	0.0773837
novel.331	140.412	75.8661	148.249	5.93136	9.60162	5.25778	4.11647	1.05477e-16	3.51327e-15	-	13	45645736	45649312	-	3577	-	-	-	163	83	151	5	10	5	3.09841	1.63387	3.1852	0.130706	0.210426	0.115686
ENSDARG00000056065	189.514	73.1239	210.102	1.18627	9.60162	1.05156	5.25637	1.06565e-16	3.54498e-15	mov10b.2	8	27630692	27656765	-	3131	protein_coding	Moloney leukemia virus 10b, tandem duplicate 2 [Source:ZFIN;Acc:ZDB-GENE-060526-371]	-	220	80	214	1	10	1	4.7776	1.79914	5.15715	0.029865	0.2404	0.026433
ENSDARG00000079497	327.342	210.231	469.292	41.5195	52.8089	51.5263	2.78373	1.08089e-16	3.59106e-15	tcima	5	27866649	27867657	-	1009	protein_coding	transcriptional and immune response regulator a [Source:ZFIN;Acc:ZDB-GENE-050320-36]	-	380	230	478	35	55	49	25.6072	16.0507	35.745	3.24356	4.10288	4.01916
novel.4061	366.967	260.504	422.167	73.5489	72.9723	68.3512	2.28821	1.09588e-16	3.6362e-15	-	CHR_ALT_CTG25_2_2	21113677	21153955	-	7825	-	PF12202:Oxidative-stress-responsive kinase 1 C-terminal domain|PF00069:Protein kinase domain	Pkinase	426	285	430	62	76	65	3.70165	2.5646	4.14632	0.740888	0.73105	0.687479
ENSDARG00000097205	291.162	340.94	470.274	59.3136	85.4544	55.7325	2.45404	1.10774e-16	3.67083e-15	ulk2	15	20843161	20894776	+	5992	protein_coding	unc-51 like autophagy activating kinase 2 [Source:ZFIN;Acc:ZDB-GENE-090218-30]	Pkinase	338	373	479	50	89	53	3.83544	4.38324	6.03174	0.780267	1.11798	0.732039
ENSDARG00000045561	728.766	303.464	687.248	68.8038	100.817	56.7841	2.92215	1.13525e-16	3.75719e-15	dram1	4	17662413	17669881	-	1016	protein_coding	DNA-damage regulated autophagy modulator 1 [Source:ZFIN;Acc:ZDB-GENE-041010-147]	-	846	332	700	58	105	54	56.617	23.0093	51.9856	5.33801	7.77881	4.39876
ENSDARG00000070155	144.719	64.8975	187.521	7.11764	4.80081	3.15467	4.73531	1.14003e-16	3.76819e-15	tuba8l3	9	7662638	7673856	-	1556	protein_coding	tubulin, alpha 8 like 3 [Source:ZFIN;Acc:ZDB-GENE-040801-77]	Tubulin	168	71	191	6	5	3	7.34125	3.21297	9.26195	0.360568	0.241868	0.159567
ENSDARG00000017757	553.035	518.266	761.864	46.2646	125.781	42.0623	3.09039	1.16781e-16	3.85511e-15	pik3cg	4	3343171	3353595	-	4762	protein_coding	phosphatidylinositol-4,5-bisphosphate 3-kinase, catalytic subunit gamma [Source:ZFIN;Acc:ZDB-GENE-040426-2532]	PI3Ka	642	567	776	39	131	40	9.16677	8.38401	12.2956	0.765809	2.07062	0.695186
ENSDARG00000062330	223.109	113.342	269.009	24.9117	18.2431	17.8765	3.31661	1.18868e-16	3.91901e-15	si:ch211-233a24.2	13	12801092	12985932	+	16205	protein_coding	si:ch211-233a24.2 [Source:ZFIN;Acc:ZDB-GENE-090313-98]	-	259	124	274	21	19	17	1.08673	0.538804	1.27579	0.121176	0.0882515	0.0868221
novel.801	453.11	350.995	532.127	96.0881	99.8569	56.7841	2.40238	1.28747e-16	4.23934e-15	-	2	43655035	43658444	+	3389	-	-	-	526	384	542	81	104	54	10.5532	7.97844	12.0672	2.2349	2.30983	1.31872
novel.2969	188.652	70.3818	189.484	7.11764	10.5618	6.30934	4.2139	1.29515e-16	4.25922e-15	-	CHR_ALT_CTG17_2_5	23641609	23653958	-	3413	-	PF00020:TNFR/NGFR cysteine-rich region|PF00531:Death domain	Death	219	77	193	6	11	6	4.36293	1.58859	4.26677	0.164384	0.242591	0.145494
ENSDARG00000091584	300.637	478.048	507.582	56.9411	85.4544	32.5983	2.87339	1.36798e-16	4.49302e-15	si:ch73-217n20.1	23	42726161	42752550	-	2644	protein_coding	si:ch73-217n20.1 [Source:ZFIN;Acc:ZDB-GENE-110411-232]	Sushi	349	523	517	48	89	31	8.975	13.9283	14.7539	1.69756	2.53365	0.970355
ENSDARG00000041980	174.008	147.162	226.792	22.5392	28.8049	11.5671	3.11733	1.46667e-16	4.81106e-15	calhm6	16	32226664	32233463	-	1503	protein_coding	calcium homeostasis modulator family member 6 [Source:ZFIN;Acc:ZDB-GENE-061201-60]	-	202	161	231	19	30	11	9.13825	7.54267	11.5966	1.18206	1.50238	0.605709
ENSDARG00000098024	99.0639	127.967	128.614	7.11764	11.5219	13.6702	3.4468	1.51139e-16	4.95147e-15	si:dkey-262k9.2	15	36445350	36502227	+	9280	protein_coding	si:dkey-262k9.2 [Source:ZFIN;Acc:ZDB-GENE-131121-282]	-	115	140	131	6	12	13	0.842598	1.06228	1.06513	0.0604572	0.0973309	0.115938
ENSDARG00000090190	161.087	202.919	271.954	24.9117	38.4065	22.0827	2.88769	1.51531e-16	4.95805e-15	bcam	16	24030272	24135573	-	2222	protein_coding	basal cell adhesion molecule (Lutheran blood group) [Source:ZFIN;Acc:ZDB-GENE-060929-620]	V-set	187	222	277	21	40	21	5.72227	7.03505	9.4062	0.883732	1.35498	0.782178
ENSDARG00000018980	160.225	106.944	202.247	17.7941	15.3626	17.8765	3.2038	1.5678e-16	5.11731e-15	zgc:91890	16	5597600	5605341	+	2071	protein_coding	zgc:91890 [Source:ZFIN;Acc:ZDB-GENE-040704-21]	-	186	117	206	15	16	17	6.10665	3.97799	7.50526	0.677261	0.58151	0.679359
ENSDARG00000052701	244.645	202.919	297.48	37.9607	54.7292	35.7529	2.52985	1.56793e-16	5.11731e-15	smpd2b	6	54680730	54705050	+	4524	protein_coding	sphingomyelin phosphodiesterase 2b, neutral membrane (neutral sphingomyelinase) [Source:ZFIN;Acc:ZDB-GENE-130530-640]	Exo_endo_phos	284	222	303	32	57	34	4.26841	3.45532	5.05358	0.661413	0.948353	0.621995
ENSDARG00000009160	207.603	128.881	225.81	9.49018	24.0041	24.1858	3.26904	1.5801e-16	5.15053e-15	kmo	13	42272515	42306348	-	2124	protein_coding	kynurenine 3-monooxygenase [Source:ZFIN;Acc:ZDB-GENE-030424-4]	FAD_binding_3	241	141	230	8	25	23	7.71495	4.67437	8.17056	0.352193	0.885938	0.896197
ENSDARG00000074695	448.803	334.542	551.762	100.833	94.0959	64.145	2.3664	1.58521e-16	5.16071e-15	mertka	13	47623916	47691710	+	5697	protein_coding	c-mer proto-oncogene tyrosine kinase a [Source:ZFIN;Acc:ZDB-GENE-081107-1]	-	521	366	562	85	98	61	6.21816	4.52369	7.44336	1.39514	1.29478	0.886164
ENSDARG00000098788	292.885	273.301	352.46	56.9411	71.052	35.7529	2.485	1.65303e-16	5.37472e-15	pcdh2g5	14	1887677	2032753	-	30619	protein_coding	protocadherin 2 gamma 5 [Source:ZFIN;Acc:ZDB-GENE-050610-27]	Cadherin	340	299	359	48	74	34	0.75502	0.687604	0.884672	0.146587	0.181911	0.0919006
ENSDARG00000100731	214.495	51.1868	228.756	2.37255	1.92032	2.10311	6.28044	1.81824e-16	5.9045e-15	CU372926.1	25	32294719	32311056	-	3216	protein_coding	-	AMP-binding	249	56	233	2	2	2	5.26446	1.22611	5.46662	0.0581513	0.0468092	0.0514688
ENSDARG00000014572	146.442	127.053	210.102	24.9117	14.4024	11.5671	3.26287	1.85952e-16	6.03099e-15	chpt1	4	17707008	17725008	-	2563	protein_coding	choline phosphotransferase 1 [Source:ZFIN;Acc:ZDB-GENE-030131-1325]	CDP-OH_P_transf	170	139	214	21	15	11	4.50994	3.81878	6.30005	0.766153	0.440515	0.355201
ENSDARG00000060010	404.008	361.963	514.454	94.9018	78.7333	113.568	2.1575	1.87851e-16	6.08496e-15	iqgap2	5	46077710	46196708	+	9208	protein_coding	IQ motif containing GTPase activating protein 2 [Source:ZFIN;Acc:ZDB-GENE-030131-2878]	CH	469	396	524	80	82	108	3.4632	3.02823	4.29383	0.8124	0.670295	0.970708
ENSDARG00000054539	801.126	602.358	1053.45	173.196	209.315	186.126	2.10994	2.0222e-16	6.54223e-15	lrp10	7	24153070	24162868	+	3542	protein_coding	low density lipoprotein receptor-related protein 10 [Source:ZFIN;Acc:ZDB-GENE-140418-2]	Ldl_recept_a	930	659	1073	146	218	177	17.8527	13.1007	22.8576	3.85433	4.63261	4.13576
ENSDARG00000008377	534.084	379.33	574.343	91.343	132.502	89.3823	2.24442	2.04265e-16	6.60015e-15	epn2	3	39656188	39690218	+	8415	protein_coding	epsin 2 [Source:ZFIN;Acc:ZDB-GENE-071212-1]	-	620	415	585	77	138	85	5.00966	3.47258	5.24542	0.855622	1.23436	0.835978
ENSDARG00000074670	159.364	77.6942	161.994	7.11764	9.60162	1.05156	4.47949	2.0586e-16	6.64342e-15	matk	22	5036179	5054773	-	1347	protein_coding	megakaryocyte-associated tyrosine kinase [Source:ZFIN;Acc:ZDB-GENE-070705-183]	Pkinase_Tyr	185	85	165	6	10	1	9.33845	4.44334	9.24262	0.416513	0.558792	0.0614416
ENSDARG00000026028	268.765	267.816	464.384	47.4509	66.2512	51.5263	2.59398	2.07372e-16	6.68104e-15	ankrd44	9	32109911	32158288	-	3207	protein_coding	ankyrin repeat domain 44 [Source:ZFIN;Acc:ZDB-GENE-070912-605]	-	312	293	473	40	69	49	6.61494	6.4332	11.1286	1.16629	1.61945	1.26452
novel.4318	177.454	132.537	185.557	29.6568	16.3228	18.928	2.9464	2.07542e-16	6.68104e-15	-	CHR_ALT_CTG3_2_3	32789586	32809956	+	5669	-	PF00566:Rab-GTPase-TBC domain	TBC	206	145	189	25	17	18	2.47076	1.80103	2.51556	0.412362	0.225715	0.262782
novel.1793	217.079	96.8892	242.5	7.11764	19.2032	4.20623	4.16354	2.10613e-16	6.77149e-15	-	8	54300938	54302288	+	438	-	PF08337:Plexin cytoplasmic RasGAP domain	-	252	106	247	6	20	4	39.1198	17.0408	42.5502	1.28092	3.43695	0.755816
ENSDARG00000061579	760.639	600.53	819.789	188.617	225.638	187.177	1.85717	2.12117e-16	6.8114e-15	myo1cb	15	28268135	28352897	+	6854	protein_coding	myosin Ic, paralog b [Source:ZFIN;Acc:ZDB-GENE-090429-3]	Myosin_head	883	657	835	159	235	178	8.75966	6.74962	9.19223	2.16919	2.58072	2.14935
ENSDARG00000026845	1401.54	1029.22	1868.33	330.97	374.463	321.776	2.06474	2.14593e-16	6.88237e-15	rhoaa	8	14170567	14183265	-	3426	protein_coding	ras homolog gene family, member Aa [Source:ZFIN;Acc:ZDB-GENE-040426-2150]	Ras	1627	1126	1903	279	390	306	32.2902	23.1425	41.9112	7.61486	8.5683	7.39204
ENSDARG00000024204	222.248	163.615	338.715	26.098	37.4463	32.5983	2.90736	2.19396e-16	7.02774e-15	mcm3	20	34770197	34783743	+	3062	protein_coding	minichromosome maintenance complex component 3 [Source:ZFIN;Acc:ZDB-GENE-020419-4]	MCM	258	179	345	22	39	31	5.72908	4.11629	8.50144	0.671835	0.958687	0.83789
ENSDARG00000021443	509.964	529.234	684.303	92.5293	149.785	68.3512	2.46795	2.25907e-16	7.2236e-15	zfp36l1b	20	9575374	9580446	-	3021	protein_coding	zinc finger protein 36, C3H type-like 1b [Source:ZFIN;Acc:ZDB-GENE-030131-2391]	zf-CCCH	592	579	697	78	156	65	13.3242	13.4954	17.4085	2.41429	3.88679	1.78071
ENSDARG00000052039	101.648	76.7801	176.721	1.18627	4.80081	2.10311	5.40491	2.26069e-16	7.2236e-15	caspb	1	58050905	58064738	-	1819	protein_coding	caspase b [Source:ZFIN;Acc:ZDB-GENE-020812-1]	Peptidase_C14	118	84	180	1	5	2	4.41082	3.25166	7.46652	0.0514058	0.206897	0.0909971
ENSDARG00000076805	371.274	358.307	428.058	90.1567	110.419	74.6605	2.06995	2.29609e-16	7.32771e-15	leng8	16	12256527	12266153	-	6406	protein_coding	leukocyte receptor cluster (LRC) member 8 [Source:ZFIN;Acc:ZDB-GENE-070410-6]	SAC3_GANP	431	392	436	76	115	71	4.57468	4.30881	5.13545	1.10936	1.35123	0.917279
ENSDARG00000042021	173.146	126.139	220.901	23.7255	24.0041	13.6702	3.08282	2.38917e-16	7.61537e-15	mapk12a	18	14844669	14860435	-	2224	protein_coding	mitogen-activated protein kinase 12a [Source:ZFIN;Acc:ZDB-GENE-990415-257]	Pkinase	201	138	225	20	25	13	6.14514	4.36921	7.63355	0.840892	0.846102	0.48377
ENSDARG00000112944	99.9253	79.5223	114.869	4.74509	6.72114	4.20623	4.21795	2.51683e-16	8.01243e-15	LO018564.1	14	1595725	1635296	-	2566	protein_coding	-	-	116	87	117	4	7	4	3.07377	2.38738	3.44039	0.145763	0.205333	0.129013
novel.2756	4401.02	1833.58	4101.89	40.3333	127.702	41.0107	5.62515	2.56676e-16	8.16136e-15	-	CHR_ALT_CTG16_1_19	37954507	37970529	-	7666	-	-	-	5109	2006	4178	34	133	39	45.3145	18.4255	41.1224	0.41472	1.30587	0.421043
ENSDARG00000099844	82.6968	99.6314	106.033	1.18627	4.80081	5.25778	4.64165	2.61156e-16	8.29361e-15	GNAZ	10	17254502	17284055	-	1630	protein_coding	G protein subunit alpha z [Source:HGNC Symbol;Acc:HGNC:4395]	G-alpha	96	109	108	1	5	5	4.00455	4.70866	4.99937	0.0573664	0.230887	0.253871
ENSDARG00000042545	220.525	112.428	305.335	8.30391	24.0041	16.8249	3.68113	2.62275e-16	8.31895e-15	sema3ga	8	25650229	25707421	-	3416	protein_coding	sema domain, immunoglobulin domain (Ig), short basic domain, secreted, (semaphorin) 3Ga [Source:ZFIN;Acc:ZDB-GENE-050513-3]	Sema	256	123	311	7	25	16	5.09557	2.53539	6.86944	0.191613	0.550858	0.387643
novel.3750	85.2811	105.116	106.033	2.37255	7.6813	2.10311	4.56153	3.09179e-16	9.79471e-15	-	CHR_ALT_CTG23_1_19	21564006	21625595	+	2334	-	PF00621:RhoGEF domain	RhoGEF	99	115	108	2	8	2	2.88406	3.46941	3.49142	0.0801261	0.257992	0.0709185
ENSDARG00000099555	202.435	235.825	305.335	42.7058	45.1276	21.0311	2.77129	3.21588e-16	1.01754e-14	foxo1a	15	3284416	3379041	+	6053	protein_coding	forkhead box O1 a [Source:ZFIN;Acc:ZDB-GENE-061013-59]	Fork_head	235	258	311	36	47	20	2.63978	3.00129	3.87676	0.556131	0.584447	0.273457
novel.646	126.63	74.038	138.431	2.37255	5.76097	0	5.33778	3.29145e-16	1.04018e-14	-	18	8243949	8245633	+	1449	-	-	-	147	81	141	2	6	0	6.89794	3.93618	7.34225	0.129064	0.311674	0
ENSDARG00000041799	486.705	482.618	704.92	68.8038	141.144	75.7121	2.54534	3.34761e-16	1.05664e-14	cx43	20	40715163	40720530	-	2926	protein_coding	connexin 43 [Source:ZFIN;Acc:ZDB-GENE-991105-4]	Connexin	565	528	718	58	147	72	13.1294	12.7063	18.5152	1.85353	3.78147	2.03652
ENSDARG00000102977	155.918	68.5537	190.466	8.30391	8.64146	3.15467	4.3677	3.38375e-16	1.06675e-14	cant1b	11	45122147	45148743	-	8434	protein_coding	calcium activated nucleotidase 1b [Source:ZFIN;Acc:ZDB-GENE-040801-114]	Abhydrolase_3	181	75	194	7	9	3	1.4592	0.626161	1.73559	0.0776085	0.0803205	0.0294387
ENSDARG00000026990	174.008	138.021	253.3	15.4215	26.8845	7.3609	3.49594	3.5783e-16	1.12671e-14	klhl6	2	36646451	36659156	+	2488	protein_coding	kelch-like family member 6 [Source:ZFIN;Acc:ZDB-GENE-030616-325]	BACK	202	151	258	13	28	7	5.52041	4.27351	7.82435	0.488583	0.847082	0.232851
ENSDARG00000019362	1290.42	1047.5	1357.81	217.088	341.818	147.218	2.38617	3.7891e-16	1.19163e-14	ptbp1a	2	26288301	26300619	+	4314	protein_coding	polypyrimidine tract binding protein 1a [Source:ZFIN;Acc:ZDB-GENE-050522-492]	-	1498	1146	1383	183	356	140	23.6103	18.7052	24.1892	3.96658	6.21137	2.68583
ENSDARG00000055504	2390.46	1338.17	2345.48	518.401	484.882	446.912	2.06662	3.99003e-16	1.2533e-14	si:ch211-212k18.7	7	19482084	19491627	+	2203	protein_coding	si:ch211-212k18.7 [Source:ZFIN;Acc:ZDB-GENE-030131-1312]	-	2775	1464	2389	437	505	425	85.6483	46.7934	81.8239	18.5486	17.2542	15.9663
ENSDARG00000014623	147.304	196.521	249.373	16.6078	24.9642	34.7014	2.9511	4.04214e-16	1.26814e-14	si:ch211-212d10.1	22	18530395	18537415	+	3916	protein_coding	si:ch211-212d10.1 [Source:ZFIN;Acc:ZDB-GENE-050208-355]	Trypsin	171	215	254	14	26	33	2.96909	3.86593	4.89407	0.334295	0.499745	0.697431
ENSDARG00000055857	739.103	633.436	834.516	213.529	207.395	235.549	1.74923	4.25138e-16	1.33217e-14	dopey2	9	33154841	33195586	+	7435	protein_coding	dopey family member 2 [Source:ZFIN;Acc:ZDB-GENE-040426-1195]	-	858	693	850	180	216	224	7.84651	6.56312	8.62614	2.26379	2.18671	2.49343
ENSDARG00000040944	325.619	65.8115	432.966	15.4215	6.72114	12.6187	4.58025	4.38218e-16	1.37149e-14	ntd5	16	13568697	13595027	-	1788	protein_coding	ntl-dependent gene 5 [Source:ZFIN;Acc:ZDB-GENE-031030-7]	Sushi	378	72	441	13	7	12	14.3746	2.83546	18.6101	0.679862	0.294678	0.555449
ENSDARG00000038587	261.873	228.512	314.171	15.4215	44.1675	8.41246	3.54716	4.7981e-16	1.49985e-14	CU929150.1	2	45159855	45162467	+	2613	protein_coding	-	-	304	250	320	13	46	8	7.91051	6.73688	9.24037	0.46521	1.32506	0.253385
ENSDARG00000018726	167.978	120.654	241.519	13.049	25.9244	14.7218	3.28852	4.81907e-16	1.50459e-14	slco3a1	18	25073984	25177230	-	2467	protein_coding	solute carrier organic anion transporter family, member 3A1 [Source:ZFIN;Acc:ZDB-GENE-030131-8662]	-	195	132	246	11	27	14	5.37447	3.76759	7.52393	0.416935	0.823782	0.469666
ENSDARG00000068965	665.02	583.163	647.977	195.735	212.196	186.126	1.67383	5.08095e-16	1.58445e-14	nrip1a	15	29662401	29713359	+	4573	protein_coding	nuclear receptor interacting protein 1a [Source:ZFIN;Acc:ZDB-GENE-040723-8]	-	772	638	660	165	221	177	11.4785	9.82376	10.8898	3.37387	3.63755	3.20333
ENSDARG00000019328	262.735	189.208	334.788	26.098	50.8886	38.9076	2.7532	5.29808e-16	1.65017e-14	plxna4	4	15217929	15420452	-	8676	protein_coding	plexin A4 [Source:ZFIN;Acc:ZDB-GENE-030131-4663]	Sema	305	207	341	22	53	37	2.39029	1.68	2.96561	0.237109	0.459805	0.352949
ENSDARG00000079892	85.2811	82.2644	118.796	3.55882	1.92032	4.20623	4.90358	5.4354e-16	1.69091e-14	si:dkey-183c2.4	4	14644076	14649158	-	2264	protein_coding	si:dkey-183c2.4 [Source:ZFIN;Acc:ZDB-GENE-041210-121]	Sema	99	90	121	3	2	4	2.97323	2.79914	4.03262	0.123905	0.0664923	0.146222
novel.2613	223.971	54.843	149.231	4.74509	0.960162	3.15467	5.64058	5.53546e-16	1.71997e-14	-	CHR_ALT_CTG15_1_1	5808306	5819137	-	721	-	PF00061:Lipocalin / cytosolic fatty-acid binding protein family	-	260	60	152	4	1	3	24.5193	5.85969	15.907	0.518764	0.104396	0.344363
ENSDARG00000077103	232.585	212.059	348.533	27.2843	49.9284	17.8765	3.05042	5.58647e-16	1.73375e-14	sema4aa	16	43047972	43065164	-	1971	protein_coding	sema domain, immunoglobulin domain (Ig), transmembrane domain (TM) and short cytoplasmic domain, (semaphorin) 4Aa [Source:ZFIN;Acc:ZDB-GENE-110411-86]	Sema	270	232	355	23	52	17	9.31424	8.28819	13.59	1.09115	1.98579	0.713826
ENSDARG00000057173	261.873	49.3587	209.12	7.11764	5.76097	4.20623	4.93619	5.60912e-16	1.73869e-14	ifit8	13	17694845	17697158	+	2136	protein_coding	interferon-induced protein with tetratricopeptide repeats 8 [Source:ZFIN;Acc:ZDB-GENE-051127-17]	-	304	54	213	6	6	4	9.67705	1.78013	7.52414	0.262661	0.21143	0.154985
ENSDARG00000076724	267.042	159.959	320.061	36.7745	38.4065	38.9076	2.70992	5.67539e-16	1.75713e-14	pi4kaa	10	3187289	3258073	-	6180	protein_coding	phosphatidylinositol 4-kinase, catalytic, alpha a [Source:ZFIN;Acc:ZDB-GENE-100204-2]	PI3Ka	310	175	326	31	40	37	3.4107	1.99392	3.98023	0.469049	0.48718	0.4955
ENSDARG00000075821	301.499	218.458	397.622	49.8235	63.3707	39.9592	2.57938	5.72784e-16	1.77126e-14	plxnb1a	23	9938236	10137322	-	8320	protein_coding	plexin b1a [Source:ZFIN;Acc:ZDB-GENE-050302-63]	Sema	350	239	405	42	66	38	2.86032	2.02271	3.67291	0.472032	0.597088	0.377999
ENSDARG00000079703	181.761	137.107	253.3	0	0	0	9.93053	5.74308e-16	1.77385e-14	si:dkey-18p12.4	9	30387916	30392745	+	1738	protein_coding	si:dkey-18p12.4 [Source:ZFIN;Acc:ZDB-GENE-070912-408]	-	211	150	258	0	0	0	8.25474	6.07715	11.2008	0	0	0
ENSDARG00000078114	616.78	748.606	927.785	75.9215	165.148	48.3716	2.98128	5.75893e-16	1.77663e-14	si:ch73-237c6.1	8	23689992	23701880	-	3659	protein_coding	si:ch73-237c6.1 [Source:ZFIN;Acc:ZDB-GENE-081105-55]	TSP_1	716	819	945	64	172	46	13.3052	15.7609	19.4871	1.63555	3.53821	1.04046
ENSDARG00000086374	828.691	241.309	794.263	36.7745	82.5739	28.392	3.65149	5.77502e-16	1.77948e-14	isg15	5	20112032	20113284	+	1141	protein_coding	ISG15 ubiquitin-like modifier [Source:ZFIN;Acc:ZDB-GENE-021211-1]	ubiquitin	962	264	809	31	86	27	57.3271	16.2921	53.4985	2.54051	5.67323	1.95843
ENSDARG00000091801	155.918	200.177	253.3	18.9804	36.4862	13.6702	3.12647	5.84428e-16	1.79868e-14	serpinb14	16	51244297	51254694	-	1895	protein_coding	serpin peptidase inhibitor, clade B (ovalbumin), member 14 [Source:ZFIN;Acc:ZDB-GENE-050506-148]	Serpin	181	219	258	16	38	13	6.49441	8.13754	10.2728	0.789507	1.50936	0.567759
ENSDARG00000061951	525.469	365.62	503.655	129.304	103.698	108.31	2.03313	5.90178e-16	1.81422e-14	golgb1	4	22312856	22338906	-	11949	protein_coding	golgin B1 [Source:ZFIN;Acc:ZDB-GENE-030429-9]	-	610	400	513	109	108	103	3.47111	2.35715	3.2394	0.852982	0.680315	0.713405
novel.5081	115.431	90.4909	126.65	5.93136	11.5219	2.10311	4.06355	6.0049e-16	1.84373e-14	-	CHR_ALT_CTG7_1_19	24357162	24364368	-	699	-	PF00085:Thioredoxin	-	134	99	129	5	12	2	13.0346	9.97278	13.9249	0.668864	1.29218	0.236801
ENSDARG00000033071	141.274	83.1785	187.521	4.74509	13.4423	3.15467	4.23874	6.34247e-16	1.94508e-14	trim35-10	3	8290595	8297250	+	1387	protein_coding	tripartite motif containing 35-10 [Source:ZFIN;Acc:ZDB-GENE-091113-36]	zf-B_box	164	91	191	4	14	3	8.03966	4.6198	10.3905	0.269668	0.759747	0.179009
ENSDARG00000016085	444.495	351.909	462.42	39.147	92.1756	29.4436	2.96032	6.36988e-16	1.95117e-14	mbnl3	14	30986754	31080183	-	9667	protein_coding	muscleblind-like splicing regulator 3 [Source:ZFIN;Acc:ZDB-GENE-081002-3]	-	516	385	471	33	96	28	3.62935	2.80432	3.67627	0.319203	0.747476	0.239716
ENSDARG00000091885	157.641	90.4909	167.885	11.8627	12.4821	2.10311	3.97613	6.50675e-16	1.99074e-14	grnas	19	40186385	40205463	+	2093	antisense	granulin antisense [Source:ZFIN;Acc:ZDB-GENE-060104-1]	-	183	99	171	10	13	2	5.94501	3.33061	6.16461	0.446762	0.467511	0.0790844
ENSDARG00000001656	198.989	156.302	210.102	29.6568	33.6057	14.7218	2.85618	6.55527e-16	2.00322e-14	psmb13a	19	7111779	7144585	-	1486	protein_coding	proteasome subunit beta 13a [Source:ZFIN;Acc:ZDB-GENE-001208-2]	ABC_tran	231	171	214	25	35	14	10.5697	8.10281	10.8661	1.57314	1.77283	0.779721
ENSDARG00000071224	193.821	107.858	178.685	7.11764	21.1236	5.25778	3.81496	6.62343e-16	2.02167e-14	si:ch211-133n4.4	19	3237790	3240605	-	1595	protein_coding	si:ch211-133n4.4 [Source:ZFIN;Acc:ZDB-GENE-030131-898]	-	225	118	182	6	22	5	9.59163	5.2093	8.60973	0.351751	1.0382	0.259442
ENSDARG00000069733	236.031	193.778	224.828	24.9117	43.2073	13.6702	2.99075	6.83007e-16	2.08229e-14	mavs	13	15182149	15213869	+	4766	protein_coding	mitochondrial antiviral signaling protein [Source:ZFIN;Acc:ZDB-GENE-070112-1402]	-	274	212	229	21	45	13	3.90901	3.13213	3.62544	0.412012	0.710683	0.225746
ENSDARG00000028173	324.757	194.692	336.752	49.8235	53.7691	51.5263	2.46339	6.9712e-16	2.12282e-14	slc4a2a	2	32391897	32457923	-	6745	protein_coding	solute carrier family 4 (anion exchanger), member 2a [Source:ZFIN;Acc:ZDB-GENE-051101-2]	Band_3_cyto	377	213	343	42	56	49	3.8004	2.2236	3.83699	0.582254	0.624919	0.601235
ENSDARG00000091320	124.907	86.8347	139.413	8.30391	13.4423	7.3609	3.57806	7.00111e-16	2.12942e-14	nlrc6	1	54766943	54785183	+	3748	protein_coding	NLR family CARD domain containing 6 [Source:ZFIN;Acc:ZDB-GENE-060421-8264]	NACHT	145	95	142	7	14	7	2.6305	1.78477	2.85869	0.17464	0.281155	0.154571
ENSDARG00000008165	236.031	154.474	250.355	7.11764	33.6057	13.6702	3.53329	7.02142e-16	2.1331e-14	caspa	16	41993551	42004544	-	1542	protein_coding	caspase a [Source:ZFIN;Acc:ZDB-GENE-000616-3]	Peptidase_C14	274	169	255	6	35	13	12.0819	7.71722	12.4777	0.363841	1.70845	0.697733
ENSDARG00000062087	129.214	59.4132	191.448	3.55882	0.960162	4.20623	5.47531	7.05137e-16	2.13969e-14	nceh1b.1	24	26895748	26902697	+	1926	protein_coding	neutral cholesterol ester hydrolase 1b, tandem duplicate 1 [Source:ZFIN;Acc:ZDB-GENE-061110-43]	Abhydrolase_3	150	65	195	3	1	4	5.29548	2.37638	7.63936	0.14565	0.0390806	0.171883
ENSDARG00000009796	222.248	134.365	260.173	18.9804	34.5658	17.8765	3.09899	7.092e-16	2.1495e-14	klc1a	13	15816573	15904342	+	2183	protein_coding	kinesin light chain 1a [Source:ZFIN;Acc:ZDB-GENE-040426-1599]	-	258	147	265	16	36	17	8.03594	4.74157	9.15948	0.685348	1.24127	0.644504
ENSDARG00000115608	184.345	136.193	246.428	14.2353	24.9642	4.20623	3.69419	7.1008e-16	2.14965e-14	BX649608.2	22	24378064	24381314	+	618	protein_coding	-	-	214	149	251	12	26	4	23.5448	16.9768	30.6453	1.81567	3.16667	0.535675
ENSDARG00000075571	125.768	101.459	139.413	7.11764	11.5219	16.8249	3.35787	7.73051e-16	2.33755e-14	bicd2	11	37049105	37088934	+	3556	protein_coding	bicaudal D homolog 2 (Drosophila) [Source:ZFIN;Acc:ZDB-GENE-120717-1]	-	146	111	142	6	12	16	2.79165	2.19796	3.01304	0.157774	0.254002	0.372382
ENSDARG00000040291	187.791	125.225	292.571	15.4215	27.8447	10.5156	3.4808	8.04405e-16	2.42953e-14	cadm4	16	24213078	24518040	-	2826	protein_coding	cell adhesion molecule 4 [Source:ZFIN;Acc:ZDB-GENE-041114-138]	V-set	218	137	298	13	29	10	5.24511	3.41355	7.95651	0.430146	0.772402	0.292859
ENSDARG00000002840	205.881	154.474	268.027	36.7745	33.6057	23.1343	2.75022	8.2007e-16	2.47396e-14	si:dkey-28b4.8	1	44651727	44704261	-	5496	protein_coding	si:dkey-28b4.8 [Source:ZFIN;Acc:ZDB-GENE-090501-2]	E1-E2_ATPase	239	169	273	31	35	22	2.9568	2.1652	3.74796	0.527424	0.479335	0.331288
ENSDARG00000062009	109.401	92.319	198.32	2.37255	11.5219	8.41246	4.12922	8.45483e-16	2.54766e-14	gpr18	9	31089649	31090593	-	945	protein_coding	G protein-coupled receptor 18 [Source:ZFIN;Acc:ZDB-GENE-070912-159]	7tm_1	127	101	202	2	12	8	9.13782	7.52572	16.1287	0.197899	0.9558	0.70063
ENSDARG00000094380	208.465	187.38	272.936	36.7745	37.4463	48.3716	2.44617	8.78879e-16	2.64521e-14	zzef1	5	31036911	31109968	+	11299	protein_coding	zinc finger, ZZ-type with EF hand domain 1 [Source:ZFIN;Acc:ZDB-GENE-041222-2]	ZZ	242	205	278	31	39	46	1.45628	1.27753	1.85645	0.256547	0.259802	0.336937
ENSDARG00000062349	281.686	228.512	367.187	14.2353	49.9284	12.6187	3.49654	8.83801e-16	2.65694e-14	arhgap15	9	25924953	25993849	-	1680	protein_coding	Rho GTPase activating protein 15 [Source:ZFIN;Acc:ZDB-GENE-070912-314]	RhoGAP	327	250	374	12	52	12	13.2345	10.4783	16.7974	0.667909	2.32976	0.591156
novel.2184	652.099	1221.17	868.878	156.588	194.913	231.343	2.23289	9.56938e-16	2.87347e-14	-	CHR_ALT_CTG12_1_12	22674099	22678583	+	916	-	PF10444:Nbl1 / Borealin N terminal	-	757	1336	885	132	203	220	56.1915	102.7	72.8998	13.4748	16.6808	19.8773
ENSDARG00000069934	207.603	169.099	296.499	18.9804	42.2471	23.1343	2.98264	9.65242e-16	2.89506e-14	parp4	9	20483846	20502622	+	7761	protein_coding	poly (ADP-ribose) polymerase family, member 4 [Source:ZFIN;Acc:ZDB-GENE-070912-387]	-	241	185	302	16	44	22	2.1114	1.67847	2.93608	0.192774	0.426729	0.234604
novel.3912	129.214	78.6082	131.559	5.93136	10.5618	2.10311	4.16918	9.74224e-16	2.91862e-14	-	CHR_ALT_CTG24_1_4	12912584	12919332	+	2532	-	PF13895:Immunoglobulin domain	-	150	86	134	5	11	2	4.02808	2.39162	3.99319	0.184651	0.326999	0.0653727
ENSDARG00000007990	286.855	236.739	363.26	26.098	58.5699	17.8765	3.10091	9.76924e-16	2.92333e-14	wt1b	18	45594085	45617146	-	1389	protein_coding	wilms tumor 1b [Source:ZFIN;Acc:ZDB-GENE-050420-319]	WT1	333	259	370	22	61	17	16.3009	13.1297	20.0992	1.48104	3.30556	1.01292
ENSDARG00000032849	978.579	733.981	1281.23	208.784	262.124	254.477	2.04387	9.95904e-16	2.97668e-14	ndrg1a	19	34959967	34979837	-	2576	protein_coding	N-myc downstream regulated 1a [Source:ZFIN;Acc:ZDB-GENE-030826-34]	Ndr	1136	803	1305	176	273	242	29.9849	21.9497	38.2246	6.38869	7.9769	7.77499
ENSDARG00000016154	3121.81	2475.25	4043.97	557.548	968.804	631.986	2.15842	1.00568e-15	3.00243e-14	zfp36l1a	17	37792617	37795865	-	1899	protein_coding	zinc finger protein 36, C3H type-like 1a [Source:ZFIN;Acc:ZDB-GENE-030131-9860]	zf-CCCH	3624	2708	4119	470	1009	601	129.758	100.411	163.661	23.1429	39.993	26.1927
novel.3584	313.559	231.254	400.568	9.49018	50.8886	17.8765	3.5751	1.05183e-15	3.13659e-14	-	CHR_ALT_CTG22_1_20	29210965	29257306	+	3916	-	PF00564:PB1 domain|PF00787:PX domain|PF00018:SH3 domain|PF13358:DDE superfamily endonuclease	PX	364	253	408	8	53	17	6.32018	4.54921	7.86133	0.191026	1.01871	0.359283
novel.4809	245.506	179.154	269.99	35.5882	40.3268	50.4747	2.45576	1.10909e-15	3.30356e-14	-	CHR_ALT_CTG6_1_15	18907956	19017198	-	3922	-	PF00735:Septin	GTP_CDC	285	196	275	30	42	48	4.94092	3.5189	5.29059	0.715251	0.806045	1.01289
ENSDARG00000077326	563.372	347.339	687.248	91.343	112.339	112.517	2.33541	1.11111e-15	3.30579e-14	slc45a4	16	30905551	30932533	-	7307	protein_coding	solute carrier family 45, member 4 [Source:ZFIN;Acc:ZDB-GENE-091230-5]	-	654	380	700	77	117	107	6.08568	3.66187	7.22832	0.985364	1.20521	1.21192
ENSDARG00000002285	838.167	361.963	726.52	61.6862	119.06	41.0107	3.11468	1.11707e-15	3.3197e-14	mcoln1a	1	45671687	45700574	+	5620	protein_coding	mucolipin 1a [Source:ZFIN;Acc:ZDB-GENE-040426-2704]	-	973	396	740	52	124	39	11.7719	4.96155	9.93514	0.865191	1.66075	0.574326
ENSDARG00000078011	87.8654	87.7487	134.504	8.30391	7.6813	6.30934	3.79994	1.18638e-15	3.52164e-14	NAV1 (1 of many)	23	5977965	6067036	+	4458	protein_coding	neuron navigator 1 [Source:HGNC Symbol;Acc:HGNC:15989]	-	102	96	137	7	8	6	1.55572	1.51632	2.31878	0.146826	0.135073	0.111389
ENSDARG00000002235	392.81	339.112	617.542	81.8528	95.0561	50.4747	2.56765	1.20083e-15	3.56046e-14	mmp14a	7	24124289	24149670	-	3509	protein_coding	matrix metallopeptidase 14a (membrane-inserted) [Source:ZFIN;Acc:ZDB-GENE-030901-1]	Hemopexin	456	371	629	69	99	48	8.83592	7.44473	13.5253	1.8387	2.12358	1.13211
ENSDARG00000100383	421.237	224.856	537.035	23.7255	67.2114	41.0107	3.15461	1.21231e-15	3.59038e-14	il10ra	15	12377887	12388434	+	3764	protein_coding	interleukin 10 receptor, alpha [Source:ZFIN;Acc:ZDB-GENE-070905-4]	-	489	246	547	20	70	39	8.83344	4.60197	10.9652	0.49685	1.3998	0.857522
ENSDARG00000028533	524.608	438.744	658.777	141.166	82.5739	62.0419	2.50979	1.27149e-15	3.76135e-14	macf1a	19	35039902	35340027	-	18720	protein_coding	microtubule-actin crosslinking factor 1a [Source:ZFIN;Acc:ZDB-GENE-030131-3606]	CH	609	480	671	119	86	59	2.21198	1.80548	2.70455	0.59441	0.345788	0.260841
ENSDARG00000059035	2702.29	1278.75	2805.94	434.176	494.484	446.912	2.30247	1.27396e-15	3.76435e-14	porb	15	1847135	1885247	-	4134	protein_coding	P450 (cytochrome) oxidoreductase b [Source:ZFIN;Acc:ZDB-GENE-030131-5767]	NAD_binding_1	3137	1399	2858	366	515	425	51.5958	23.829	52.1639	8.27858	9.37679	8.50842
ENSDARG00000036541	592.661	420.463	711.793	115.068	146.905	136.702	2.11112	1.28012e-15	3.77824e-14	rhbdf1a	3	54896331	54993027	-	3753	protein_coding	rhomboid 5 homolog 1a (Drosophila) [Source:ZFIN;Acc:ZDB-GENE-040704-75]	Rhomboid	688	460	725	97	153	130	12.4647	8.63053	14.576	2.41679	3.06853	2.86678
ENSDARG00000010317	502.211	461.595	752.046	74.7352	138.263	59.9387	2.64747	1.31268e-15	3.86994e-14	gpr183a	9	31105389	31108285	-	1448	protein_coding	G protein-coupled receptor 183a [Source:ZFIN;Acc:ZDB-GENE-070615-28]	7tm_1	583	505	766	63	144	57	27.376	24.5573	39.9153	4.06834	7.48534	3.25789
ENSDARG00000100181	653.822	361.963	986.692	80.6666	123.861	66.2481	2.88374	1.33541e-15	3.93248e-14	LAMP1	1	176583	182258	+	1194	protein_coding	lysosomal associated membrane protein 1 [Source:HGNC Symbol;Acc:HGNC:6499]	-	759	396	1005	68	129	63	43.2223	23.3533	63.5098	5.32537	8.13211	4.36683
ENSDARG00000098293	306.667	148.076	362.278	21.3529	43.2073	27.3405	3.14236	1.42483e-15	4.19103e-14	si:dkey-27i16.2	14	14560932	14566417	-	706	protein_coding	si:dkey-27i16.2 [Source:ZFIN;Acc:ZDB-GENE-030131-9667]	-	356	162	369	18	45	26	34.2859	16.1573	39.4367	2.38404	4.79762	3.04789
ENSDARG00000090063	151.611	132.537	260.173	20.1666	24.9642	10.5156	3.28527	1.46459e-15	4.3031e-14	fa2h	25	13558992	13614863	-	5723	protein_coding	fatty acid 2-hydroxylase [Source:ZFIN;Acc:ZDB-GENE-031219-4]	-	176	145	265	17	26	10	2.09103	1.78403	3.49382	0.27776	0.341954	0.144613
novel.812	222.248	60.3272	206.174	2.37255	1.92032	0	6.84885	1.50811e-15	4.42596e-14	-	2	56425734	56430087	+	4354	-	-	-	258	66	210	2	2	0	4.02904	1.06737	3.63923	0.0429523	0.0345748	0
ENSDARG00000062646	211.049	214.802	348.533	17.7941	45.1276	12.6187	3.34256	1.55135e-15	4.54769e-14	tet3	5	14306475	14373662	-	11443	protein_coding	tet methylcytosine dioxygenase 3 [Source:ZFIN;Acc:ZDB-GENE-060526-109]	zf-CXXC	245	235	355	15	47	12	1.45578	1.44606	2.34082	0.122573	0.309154	0.0867904
ENSDARG00000087623	95.6182	79.5223	149.231	2.37255	3.84065	0	5.68019	1.57568e-15	4.6138e-14	BX649485.1	22	11102991	11104253	+	988	lincRNA	-	V-set	111	87	152	2	4	0	7.639	6.20041	11.6082	0.189286	0.304734	0
ENSDARG00000036548	157.641	129.795	250.355	18.9804	27.8447	16.8249	3.07021	1.60431e-15	4.69235e-14	s1pr2	3	54616015	54669185	-	2370	protein_coding	sphingosine-1-phosphate receptor 2 [Source:ZFIN;Acc:ZDB-GENE-020123-2]	7tm_1	183	142	255	16	29	16	5.25017	4.21889	8.1184	0.631272	0.921016	0.55873
ENSDARG00000105584	113.708	95.0611	217.956	15.4215	7.6813	6.30934	3.87872	1.6308e-15	4.76444e-14	slc8b1	7	39373234	39378903	-	1284	protein_coding	solute carrier family 8 (sodium/lithium/calcium exchanger), member B1 [Source:ZFIN;Acc:ZDB-GENE-130530-900]	Na_Ca_ex	132	104	222	13	8	6	6.99004	5.70331	13.0457	0.946724	0.468967	0.386738
ENSDARG00000100913	332.51	244.051	359.333	74.7352	65.291	71.5059	2.14698	1.68603e-15	4.92025e-14	arhgef12b	5	58695838	58832332	-	7004	protein_coding	Rho guanine nucleotide exchange factor (GEF) 12b [Source:ZFIN;Acc:ZDB-GENE-070705-36]	RhoGEF	386	267	366	63	68	68	3.74724	2.68425	3.94288	0.841084	0.730769	0.803513
ENSDARG00000056722	237.753	216.63	251.337	45.0784	60.4902	38.9076	2.28336	1.70579e-15	4.97231e-14	cd99l2	7	25878553	25895472	-	4647	protein_coding	CD99 molecule-like 2 [Source:ZFIN;Acc:ZDB-GENE-030131-1986]	-	276	237	256	38	63	37	4.03838	3.59115	4.15667	0.764638	1.02044	0.65896
novel.3397	217.079	126.139	257.227	32.0294	23.0439	25.2374	2.90805	1.9852e-15	5.77716e-14	-	CHR_ALT_CTG20_1_15	25904180	25910809	+	2344	-	PF06027:Solute carrier family 35	-	252	138	262	27	24	24	7.30993	4.14553	8.43378	1.07709	0.770675	0.847391
ENSDARG00000101456	203.296	116.084	257.227	14.2353	27.8447	9.46401	3.46973	1.98636e-15	5.77716e-14	acp5b	24	31294019	31306724	-	1274	protein_coding	acid phosphatase 5b, tartrate resistant [Source:ZFIN;Acc:ZDB-GENE-040718-151]	Metallophos	236	127	262	12	29	9	12.5954	7.01928	15.5171	0.880759	1.71335	0.58466
novel.3073	1722.85	982.603	1479.55	201.666	295.73	92.537	2.82551	1.99566e-15	5.7977e-14	-	CHR_ALT_CTG18_1_3	7575990	7577382	-	1393	-	-	-	2000	1075	1507	170	308	88	97.6224	54.3395	81.6283	11.4115	16.6424	5.22832
novel.2146	258.428	1200.15	767.755	0	0	0	11.8913	2.22683e-15	6.46204e-14	-	CHR_ALT_CTG11_1_9	16016060	16018564	-	2333	-	-	-	300	1313	782	0	0	0	8.74333	39.6286	25.2913	0	0	0
novel.618	6.02998	10.0545	8.83605	128.117	67.2114	139.857	-3.7526	2.3564e-15	6.8304e-14	-	17	44683631	44688963	-	2817	-	-	-	7	11	9	108	70	133	0.168959	0.274957	0.241065	3.58494	1.87038	3.90746
ENSDARG00000003808	168.839	176.411	253.3	23.7255	35.526	11.5671	3.07111	2.37181e-15	6.86739e-14	aqp3a	5	43006422	43011814	+	1806	protein_coding	aquaporin 3a [Source:ZFIN;Acc:ZDB-GENE-040426-2826]	-	196	193	258	20	37	11	7.37919	7.52485	10.7791	1.03552	1.54206	0.504087
ENSDARG00000079687	1480.79	1120.62	1829.06	378.421	450.316	394.334	1.85626	2.39754e-15	6.93413e-14	rnf10	8	41256612	41273768	-	7540	protein_coding	ring finger protein 10 [Source:ZFIN;Acc:ZDB-GENE-030131-2969]	-	1719	1226	1863	319	469	375	15.5015	11.4493	18.6432	3.95607	4.68187	4.11614
ENSDARG00000033012	443.634	323.573	504.637	115.068	91.2154	89.3823	2.1072	2.40369e-15	6.94418e-14	pcnt	6	11272286	11362871	-	13210	protein_coding	pericentrin [Source:ZFIN;Acc:ZDB-GENE-030829-26]	-	515	354	514	97	95	85	2.65079	1.88694	2.93588	0.686616	0.5413	0.532533
ENSDARG00000054973	408.316	389.385	509.546	116.255	110.419	129.342	1.87643	2.50379e-15	7.22529e-14	itsn2b	17	30473507	30521043	-	6492	protein_coding	intersectin 2b [Source:ZFIN;Acc:ZDB-GENE-050309-102]	RhoGEF	474	426	519	98	115	123	4.96444	4.6205	6.03209	1.41154	1.33333	1.56804
novel.3842	222.248	116.998	207.156	29.6568	10.5618	12.6187	3.39243	2.55959e-15	7.37811e-14	-	CHR_ALT_CTG23_1_37	44843373	44873443	-	2666	-	PF03171:2OG-Fe(II) oxygenase superfamily	2OG-FeII_Oxy	258	128	211	25	11	12	6.58006	3.38071	5.97174	0.876849	0.310563	0.372522
ENSDARG00000079123	119.738	121.569	205.193	21.3529	16.3228	11.5671	3.18725	2.8859e-15	8.30948e-14	ikbkb	8	2319091	2406699	+	2858	protein_coding	inhibitor of kappa light polypeptide gene enhancer in B-cells, kinase beta [Source:ZFIN;Acc:ZDB-GENE-071115-2]	Pkinase	139	133	209	18	17	11	3.30692	3.27678	5.51776	0.588919	0.447718	0.318538
ENSDARG00000095922	195.544	90.4909	190.466	1.18627	0.960162	1.05156	7.22895	2.99531e-15	8.61492e-14	CR855300.1	8	50966806	50967999	+	637	processed_transcript	-	-	227	99	194	1	1	1	24.2302	10.9434	22.9795	0.146793	0.118162	0.129924
ENSDARG00000101385	148.165	128.881	217.956	16.6078	26.8845	22.0827	2.90551	3.20697e-15	9.21345e-14	f8	14	1007169	1040736	+	5516	protein_coding	coagulation factor VIII, procoagulant component [Source:ZFIN;Acc:ZDB-GENE-090629-2]	F5_F8_type_C	172	141	222	14	28	21	2.12019	1.79992	3.03674	0.237328	0.382077	0.315083
ENSDARG00000029463	142.135	92.319	168.867	14.2353	17.2829	9.46401	3.29392	3.30729e-15	9.49115e-14	asap1a	2	32263215	32356539	-	9140	protein_coding	ArfGAP with SH3 domain, ankyrin repeat and PH domain 1a [Source:ZFIN;Acc:ZDB-GENE-070912-129]	PH	165	101	172	12	18	9	1.22746	0.778097	1.41991	0.122767	0.148233	0.0814942
novel.5040	1594.5	810.762	1672.96	302.5	302.451	276.559	2.20988	3.36709e-15	9.65209e-14	-	CHR_ALT_CTG7_1_13	19464531	19475618	+	1879	-	PF01299:Lysosome-associated membrane glycoprotein (Lamp)	-	1851	887	1704	255	315	263	66.9808	33.2396	68.4261	12.6899	12.6183	11.584
ENSDARG00000062096	185.206	132.537	214.029	24.9117	32.6455	17.8765	2.812	3.66768e-15	1.05021e-13	pm20d1.2	23	17993791	18017946	-	4134	protein_coding	peptidase M20 domain containing 1, tandem duplicate 2 [Source:ZFIN;Acc:ZDB-GENE-061013-637]	Peptidase_M20	215	145	218	21	34	17	3.53621	2.46977	3.97892	0.475	0.61905	0.340337
novel.1948	109.401	135.279	158.067	8.30391	19.2032	17.8765	3.13072	3.67229e-15	1.05037e-13	-	CHR_ALT_CTG10_1_25	26841824	26898659	+	5090	-	PF10358:N-terminal C2 in EEIG1 and EHBP1 proteins|PF00307:Calponin homology (CH) domain|PF12130:Bivalent Mical/EHBP Rab binding domain	CH	127	148	161	7	20	17	1.69651	2.0474	2.38664	0.128595	0.295753	0.276415
ENSDARG00000059254	102.51	64.8975	142.359	4.74509	5.76097	1.05156	4.73711	3.68474e-15	1.05277e-13	illr1	19	3247555	3255725	-	1309	protein_coding	immune-related, lectin-like receptor 1 [Source:ZFIN;Acc:ZDB-GENE-050311-2]	Lectin_C	119	71	145	4	6	1	6.18127	3.81924	8.35809	0.285736	0.345008	0.0632253
ENSDARG00000052641	553.896	429.603	711.793	153.029	134.423	109.362	2.09596	3.71646e-15	1.06066e-13	kpna3	1	46666696	46706639	-	3998	protein_coding	karyopherin alpha 3 (importin alpha 4) [Source:ZFIN;Acc:ZDB-GENE-030616-541]	Arm	643	470	725	129	140	104	10.9355	8.27777	13.6828	3.01712	2.63574	2.15288
novel.4499	198.989	82.2644	230.719	14.2353	11.5219	17.8765	3.55531	3.85994e-15	1.1004e-13	-	CHR_ALT_CTG5_1_19	29162724	29184772	+	6635	-	PF05577:Serine carboxypeptidase S28|PF01532:Glycosyl hydrolase family 47	Peptidase_S28	231	90	235	12	12	17	2.36724	0.955124	2.67243	0.169116	0.136131	0.21205
novel.4886	84.4197	84.0925	129.595	2.37255	8.64146	2.10311	4.4586	3.99979e-15	1.13902e-13	-	CHR_ALT_CTG6_1_39	39287303	39299981	+	4917	-	PF00530:Scavenger receptor cysteine-rich domain	SRCR	98	92	132	2	9	2	1.35518	1.31749	2.02559	0.0380343	0.137772	0.0336636
ENSDARG00000098345	224.832	97.8033	315.152	26.098	12.4821	13.6702	3.62315	4.03357e-15	1.14737e-13	mamdc2a	5	52509108	52569014	-	2077	protein_coding	MAM domain containing 2a [Source:ZFIN;Acc:ZDB-GENE-060526-16]	-	261	107	321	22	13	13	8.54426	3.62748	11.6613	0.990447	0.471112	0.518009
ENSDARG00000090783	144.719	89.5768	291.59	5.93136	17.2829	7.3609	4.08047	4.05447e-15	1.15206e-13	mfap4	1	59090583	59092056	+	1150	protein_coding	microfibril associated protein 4 [Source:ZFIN;Acc:ZDB-GENE-040426-2246]	Fibrinogen_C	168	98	297	5	18	7	9.93303	6.00049	19.4867	0.406553	1.17813	0.503768
ENSDARG00000032868	150.749	130.709	239.555	15.4215	28.8049	13.6702	3.15607	4.15722e-15	1.17996e-13	pde4ba	6	30851545	30954268	-	5574	protein_coding	phosphodiesterase 4B, cAMP-specific a [Source:ZFIN;Acc:ZDB-GENE-030131-9570]	-	175	143	244	13	30	13	2.13472	1.80646	3.30295	0.218083	0.405109	0.193022
ENSDARG00000076858	14.6442	5.4843	12.7632	125.745	135.383	88.3308	-3.40762	4.1803e-15	1.18521e-13	TCIM (1 of many)	10	20256454	20257175	+	722	protein_coding	transcriptional and immune response regulator [Source:HGNC Symbol;Acc:HGNC:1357]	-	17	6	13	106	141	84	1.60097	0.585157	1.35858	13.7282	14.6994	9.6288
ENSDARG00000089661	127.491	68.5537	158.067	8.30391	7.6813	1.05156	4.38345	4.27346e-15	1.2103e-13	FO704622.1	22	36780999	36793701	-	1408	protein_coding	-	-	148	75	161	7	8	1	7.14709	3.75074	8.62784	0.46488	0.427666	0.0587797
ENSDARG00000110288	235.169	124.311	163.958	11.8627	19.2032	1.05156	4.01533	4.2954e-15	1.21519e-13	CT583625.5	22	6764980	6777976	-	5369	protein_coding	-	V-set	273	136	167	10	20	1	3.45732	1.78363	2.34694	0.174161	0.280385	0.0154148
novel.4396	307.529	221.2	375.041	49.8235	59.5301	69.4028	2.33511	4.67624e-15	1.32148e-13	-	CHR_ALT_CTG4_1_3	8056556	8166292	-	10660	-	PF00069:Protein kinase domain|PF12202:Oxidative-stress-responsive kinase 1 C-terminal domain	Pkinase	357	242	382	42	62	66	2.2771	1.59851	2.70386	0.368415	0.437776	0.512409
novel.4623	105.094	65.8115	99.1601	3.55882	1.92032	3.15467	4.98975	4.70326e-15	1.32767e-13	-	CHR_ALT_CTG5_1_49	51157495	51166726	-	2003	-	PF00619:Caspase recruitment domain	CARD	122	72	101	3	2	3	4.14142	2.5311	3.80469	0.140051	0.0751565	0.123957
ENSDARG00000076622	164.532	71.2958	132.541	8.30391	10.5618	9.46401	3.69483	4.7619e-15	1.34276e-13	atp13a3	11	34116734	34188346	-	4653	protein_coding	ATPase 13A3 [Source:ZFIN;Acc:ZDB-GENE-120521-1]	-	191	78	135	7	11	9	2.79107	1.18037	2.18917	0.140673	0.177941	0.160081
novel.3679	434.158	1352.79	730.447	8773.67	3647.66	7557.54	-2.9885	4.82464e-15	1.35898e-13	-	CHR_ALT_CTG22_2_4	25169235	25193941	+	1205	-	PF02140:Galactose binding lectin domain	-	504	1480	744	7396	3799	7187	28.439	86.4834	46.587	573.925	237.301	493.618
ENSDARG00000101017	122.322	91.4049	110.942	9.49018	14.4024	7.3609	3.36483	4.87695e-15	1.37222e-13	CT583642.1	3	32979969	33031799	-	3654	protein_coding	-	SRCR	142	100	113	8	15	7	2.64235	1.92704	2.3334	0.204723	0.308987	0.158548
ENSDARG00000026376	151.611	132.537	255.264	22.5392	27.8447	17.8765	2.9773	5.1471e-15	1.44666e-13	aco1	7	71463106	71486162	-	2884	protein_coding	aconitase 1, soluble [Source:ZFIN;Acc:ZDB-GENE-031118-76]	Aconitase	176	145	260	19	29	17	4.14942	3.54023	6.80232	0.616032	0.756868	0.487847
ENSDARG00000071662	138.689	112.428	166.903	3.55882	19.2032	13.6702	3.48909	5.21481e-15	1.4641e-13	si:rp71-36a1.3	22	5940398	5958066	-	1237	protein_coding	si:rp71-36a1.3 [Source:ZFIN;Acc:ZDB-GENE-050208-566]	-	161	123	170	3	20	13	8.84966	7.00154	10.3695	0.226776	1.21696	0.869769
ENSDARG00000004836	908.804	638.006	948.403	223.019	241.001	248.167	1.80828	5.35265e-15	1.50118e-13	dnajc5ab	23	17472702	17509656	-	5521	protein_coding	DnaJ (Hsp40) homolog, subfamily C, member 5ab [Source:ZFIN;Acc:ZDB-GENE-081021-2]	DnaJ	1055	698	966	188	251	236	12.9929	8.90217	13.202	3.18409	3.42195	3.53773
ENSDARG00000075707	196.405	160.873	258.209	35.5882	39.3666	36.8045	2.45882	5.48477e-15	1.53656e-13	nid2a	17	14796926	14876758	-	5686	protein_coding	nidogen 2a (osteonidogen) [Source:ZFIN;Acc:ZDB-GENE-030827-2]	EGF_CA	228	176	263	30	41	35	2.72646	2.17954	3.49002	0.493355	0.542743	0.509438
ENSDARG00000036282	1902.03	1552.06	2281.66	555.176	632.747	619.367	1.66569	5.56323e-15	1.55686e-13	rnaset2	13	7049210	7065999	+	5426	protein_coding	ribonuclease T2 [Source:ZFIN;Acc:ZDB-GENE-030131-2513]	Ribonuclease_T2	2208	1698	2324	468	659	589	27.6688	22.0352	32.3173	8.06513	9.14162	8.98392
ENSDARG00000036893	2847.01	2569.39	4286.47	581.274	785.413	952.711	2.06415	5.61143e-15	1.56866e-13	f13a1b	7	8267985	8344243	-	6476	protein_coding	coagulation factor XIII, A1 polypeptide b [Source:ZFIN;Acc:ZDB-GENE-030131-9634]	Transglut_core	3305	2811	4366	490	818	906	34.7004	30.5642	50.8693	7.07513	9.50745	11.5785
ENSDARG00000019917	1173.26	777.856	1803.54	226.578	291.889	205.054	2.37458	5.67865e-15	1.58574e-13	epb41l3b	2	58513535	58581663	-	2514	protein_coding	erythrocyte membrane protein band 4.1-like 3b [Source:ZFIN;Acc:ZDB-GENE-021106-1]	Band_41	1362	851	1837	191	304	195	36.8368	23.8354	55.1344	7.10417	9.10177	6.41948
ENSDARG00000091836	152.472	109.686	203.229	13.049	24.9642	12.6187	3.18535	5.92067e-15	1.65154e-13	casp7	12	30569621	30583668	-	2801	protein_coding	caspase 7, apoptosis-related cysteine peptidase [Source:ZFIN;Acc:ZDB-GENE-050522-506]	Peptidase_C14	177	120	207	11	26	12	4.29666	3.01666	5.57617	0.367219	0.698679	0.354567
ENSDARG00000079903	85.2811	88.6628	135.486	10.6765	7.6813	5.25778	3.7233	5.94711e-15	1.65713e-13	si:ch73-343l4.2	1	55938565	55942055	-	1131	protein_coding	si:ch73-343l4.2 [Source:ZFIN;Acc:ZDB-GENE-090313-154]	Lectin_C	99	97	138	9	8	5	5.95173	6.03903	9.20651	0.744089	0.532408	0.365879
ENSDARG00000044073	1175.85	542.031	1331.3	215.902	155.546	116.723	2.64453	6.26067e-15	1.74263e-13	fuca2	17	6438051	6451801	-	1983	protein_coding	alpha-L-fucosidase 2 [Source:ZFIN;Acc:ZDB-GENE-040822-39]	Alpha_L_fucos	1365	593	1356	182	162	111	46.8037	21.0567	51.596	8.5821	6.14908	4.63266
ENSDARG00000069150	136.967	133.451	180.648	22.5392	26.8845	22.0827	2.65251	6.53296e-15	1.81647e-13	rit1	19	24039830	24065522	+	1621	protein_coding	Ras-like without CAAX 1 [Source:ZFIN;Acc:ZDB-GENE-070912-329]	Ras	159	146	184	19	28	21	6.66937	6.34203	8.56473	1.09601	1.30015	1.07218
ENSDARG00000075720	335.956	285.183	424.13	81.8528	88.3349	56.7841	2.20236	6.5502e-15	1.81931e-13	il2rb	3	25191366	25209006	+	4385	protein_coding	interleukin 2 receptor, beta [Source:ZFIN;Acc:ZDB-GENE-080108-2]	-	390	312	432	69	92	54	6.04736	5.01006	7.43349	1.47138	1.5792	1.01919
ENSDARG00000017338	189.514	178.24	278.826	33.2156	46.0878	32.5983	2.52434	6.90786e-15	1.9166e-13	kidins220b	20	29743904	29783644	+	6130	protein_coding	kinase D-interacting substrate 220b [Source:ZFIN;Acc:ZDB-GENE-030131-7824]	Ank	220	195	284	28	48	31	2.44024	2.23992	3.49572	0.427113	0.589384	0.418535
ENSDARG00000014531	147.304	110.6	166.903	13.049	21.1236	22.0827	2.90594	7.31563e-15	2.02756e-13	atg4a	21	43485512	43510481	+	6199	protein_coding	autophagy related 4A, cysteine peptidase [Source:ZFIN;Acc:ZDB-GENE-050522-430]	-	171	121	170	11	22	21	1.87562	1.37443	2.06922	0.165927	0.267128	0.280368
ENSDARG00000103720	5268.48	3647.06	6347.23	414.009	1238.61	492.129	2.83026	7.447e-15	2.06177e-13	zgc:162730	15	13984879	13986761	+	1775	protein_coding	zgc:162730 [Source:ZFIN;Acc:ZDB-GENE-030131-6366]	zf-CCCH	6116	3990	6465	349	1290	468	234.282	158.282	274.82	18.3854	54.7027	21.8212
ENSDARG00000058231	338.54	218.458	412.349	51.0097	72.9723	44.1654	2.52285	7.64563e-15	2.1145e-13	nt5c2b	1	31809173	31856676	-	2744	protein_coding	5'-nucleotidase, cytosolic IIb [Source:ZFIN;Acc:ZDB-GENE-061013-522]	-	393	239	420	43	76	42	9.7382	6.13299	11.549	1.46531	2.08472	1.26676
ENSDARG00000043729	261.873	146.248	292.571	0	0	2.10311	8.37092	7.74689e-15	2.14022e-13	plac8.1	10	11382365	11385155	-	792	protein_coding	placenta-specific 8, tandem duplicate 1 [Source:ZFIN;Acc:ZDB-GENE-050809-124]	-	304	160	298	0	0	2	26.0987	14.225	28.3903	0	0	0.208995
ENSDARG00000061222	184.345	122.483	270.972	13.049	28.8049	23.1343	3.13853	8.21406e-15	2.26687e-13	uba7	6	52947186	53036902	+	3438	protein_coding	ubiquitin-like modifier activating enzyme 7 [Source:ZFIN;Acc:ZDB-GENE-121120-4]	-	214	134	276	11	30	22	4.23232	2.74446	6.05734	0.29918	0.6568	0.529599
ENSDARG00000111315	111.985	58.4991	150.213	2.37255	5.76097	6.30934	4.44819	8.79962e-15	2.42589e-13	CT583642.2	3	32977861	32981430	-	405	protein_coding	-	SRCR	130	64	153	2	6	6	21.8252	11.1271	28.5046	0.461764	1.1151	1.2261
ENSDARG00000055365	115.431	62.1553	108.978	3.55882	6.72114	5.25778	4.18475	9.31897e-15	2.56633e-13	si:dkey-25e12.3	20	26543683	26551233	-	2247	protein_coding	si:dkey-25e12.3 [Source:ZFIN;Acc:ZDB-GENE-041001-132]	-	134	68	111	3	7	5	4.05483	2.13091	3.72734	0.124843	0.234484	0.184161
ENSDARG00000030153	646.069	385.729	748.119	124.559	144.984	106.207	2.24286	9.40346e-15	2.58685e-13	gnptab	4	17671164	17705108	+	5619	protein_coding	N-acetylglucosamine-1-phosphate transferase, alpha and beta subunits [Source:ZFIN;Acc:ZDB-GENE-030131-4714]	-	750	422	762	105	151	101	9.07554	5.28825	10.2323	1.74733	2.02272	1.48762
ENSDARG00000109929	249.813	210.231	301.407	33.2156	63.3707	41.0107	2.4588	9.5561e-15	2.62605e-13	CABZ01058721.1	2	43537846	43545342	-	832	protein_coding	-	-	290	230	307	28	66	39	23.6998	19.4654	27.8416	3.14688	5.97088	3.87946
ENSDARG00000020984	116.292	117.912	237.592	8.30391	21.1236	8.41246	3.61826	9.75509e-15	2.67559e-13	slc16a10	20	122123	147578	-	2389	protein_coding	solute carrier family 16 (aromatic amino acid transporter), member 10 [Source:ZFIN;Acc:ZDB-GENE-040724-214]	MFS_1	135	129	242	7	22	8	3.84227	3.80217	7.64325	0.273985	0.693145	0.277143
ENSDARG00000101312	111.985	68.5537	101.124	8.30391	5.76097	3.15467	4.04874	9.75702e-15	2.67559e-13	si:dkey-31n13.4	4	46981658	47068195	+	4224	protein_coding	si:dkey-31n13.4 [Source:ZFIN;Acc:ZDB-GENE-071008-3]	NACHT	130	75	103	7	6	3	2.09262	1.25025	1.83989	0.15496	0.106917	0.0587797
novel.4579	390.226	289.754	389.768	102.019	63.3707	79.9183	2.12986	1.08285e-14	2.96629e-13	-	CHR_ALT_CTG5_1_37	39087752	39153581	+	5784	-	PF15282:BMP-2-inducible protein kinase C-terminus|PF00069:Protein kinase domain	Pkinase	453	317	397	86	66	76	5.32525	3.85913	5.17894	1.39032	0.858881	1.08747
novel.2648	111.985	62.1553	159.049	3.55882	8.64146	5.25778	4.22766	1.0943e-14	2.99448e-13	-	CHR_ALT_CTG15_1_15	20137538	20190810	-	4628	-	PF06046:Exocyst complex component Sec6	-	130	68	162	3	9	5	1.90994	1.0346	2.64119	0.060614	0.146375	0.0894143
ENSDARG00000100170	840.751	480.79	916.986	149.47	181.471	174.558	2.14557	1.1214e-14	3.0654e-13	pam	10	5689510	5787286	+	4136	protein_coding	peptidylglycine alpha-amidating monooxygenase [Source:ZFIN;Acc:ZDB-GENE-090313-384]	Cu2_monoox_C	976	526	934	126	189	166	16.045	8.95496	17.039	2.84862	3.43953	3.32168
novel.3506	138.689	92.319	131.559	10.6765	18.2431	10.5156	3.18685	1.1514e-14	3.14409e-13	-	CHR_ALT_CTG21_1_3	14698559	14765091	-	4615	-	PF00339:Arrestin (or S-antigen), N-terminal domain|PF02752:Arrestin (or S-antigen), C-terminal domain	-	161	101	134	9	19	10	2.37205	1.54102	2.19085	0.182354	0.309884	0.179332
ENSDARG00000024966	410.038	326.316	538.017	40.3333	102.737	64.145	2.6125	1.17129e-14	3.19505e-13	MARK4	15	23550890	23641516	+	4360	protein_coding	si:dkey-31m14.7 [Source:ZFIN;Acc:ZDB-GENE-121214-92]	Pkinase	476	357	548	34	107	61	7.4232	5.76554	9.48359	0.729185	1.8472	1.15791
ENSDARG00000003820	1460.98	1361.02	2016.58	366.558	504.085	271.302	2.08214	1.17343e-14	3.1975e-13	nr1d2a	16	50089417	50111057	+	4079	protein_coding	nuclear receptor subfamily 1, group D, member 2a [Source:ZFIN;Acc:ZDB-GENE-040504-1]	zf-C4	1696	1489	2054	309	525	258	28.2711	25.7039	37.9949	7.08353	9.68776	5.23475
ENSDARG00000057465	310.975	358.307	466.347	84.2254	104.658	68.3512	2.13958	1.22651e-14	3.33863e-13	gfpt1	8	49975160	50037559	+	2092	protein_coding	glutamine--fructose-6-phosphate transaminase 1 [Source:ZFIN;Acc:ZDB-GENE-070423-1]	SIS	361	392	475	71	109	65	11.7332	13.1942	17.1321	3.17352	3.92177	2.57147
ENSDARG00000061242	280.825	111.514	182.612	11.8627	25.9244	6.30934	3.68938	1.24158e-14	3.37611e-13	tuft1a	16	22363700	22385705	-	3237	protein_coding	tuftelin 1a [Source:ZFIN;Acc:ZDB-GENE-061103-184]	-	326	122	186	10	27	6	6.84771	2.65384	4.3356	0.28887	0.627825	0.153405
ENSDARG00000097533	121.461	141.678	360.314	13.049	24.0041	10.5156	3.70006	1.30042e-14	3.53239e-13	BX571880.1	15	36141669	36146007	+	1816	lincRNA	-	-	141	155	367	11	25	10	5.27927	6.01	15.2486	0.566398	1.0362	0.455737
novel.5247	508.241	570.367	724.556	1944.3	2061.47	1660.41	-1.6524	1.32127e-14	3.58527e-13	-	CHR_ALT_CTG8_1_16	30737111	30739820	+	667	-	PF01423:LSM domain	LSM	590	624	738	1639	2147	1579	60.1446	65.8745	83.4852	229.773	242.283	195.924
ENSDARG00000034187	208.465	239.481	381.914	53.3823	54.7292	43.1138	2.45508	1.37107e-14	3.71653e-13	calm1b	20	16743056	16775258	+	1517	protein_coding	calmodulin 1b [Source:ZFIN;Acc:ZDB-GENE-030804-2]	-	242	262	389	45	57	41	10.8468	12.1611	19.3483	2.77378	2.82818	2.23681
ENSDARG00000009499	103.371	74.952	121.741	2.37255	6.72114	10.5156	3.91226	1.4654e-14	3.96807e-13	syne1a	20	26095530	26359434	+	26957	protein_coding	spectrin repeat containing, nuclear envelope 1a [Source:ZFIN;Acc:ZDB-GENE-030131-4172]	CH	120	82	124	2	7	10	0.302678	0.214191	0.347079	0.00693751	0.0195454	0.0307014
ENSDARG00000100252	1007.01	809.848	1403.95	294.196	298.61	271.302	1.89786	1.54812e-14	4.18768e-13	capzb	22	396840	410544	+	822	protein_coding	capping protein (actin filament) muscle Z-line, beta [Source:ZFIN;Acc:ZDB-GENE-030131-7023]	-	1169	886	1430	248	311	258	96.697	75.8962	131.263	28.2114	28.4778	25.9764
ENSDARG00000078887	594.383	400.354	708.848	112.696	146.905	77.8152	2.33407	1.55003e-14	4.18848e-13	atp10d	13	12389849	12452115	+	6288	protein_coding	ATPase phospholipid transporting 10D [Source:ZFIN;Acc:ZDB-GENE-090313-231]	E1-E2_ATPase	690	438	722	95	153	74	7.46117	4.90478	8.6637	1.41272	1.83146	0.973979
novel.2827	284.27	197.435	275.881	55.7548	53.7691	30.4952	2.4372	1.61707e-14	4.36509e-13	-	CHR_ALT_CTG16_2_1	12251653	12259091	-	4218	-	PF03399:SAC3/GANP family	SAC3_GANP	330	216	281	47	56	29	5.31959	3.60583	5.02665	1.04192	0.999307	0.569012
ENSDARG00000098618	218.802	179.154	311.225	29.6568	37.4463	51.5263	2.57533	1.62012e-14	4.36876e-13	erap2	5	52226807	52243424	-	3225	protein_coding	endoplasmic reticulum aminopeptidase 2 [Source:ZFIN;Acc:ZDB-GENE-080402-6]	-	254	196	317	25	39	49	5.35518	4.27942	7.41666	0.724862	0.910233	1.25747
ENSDARG00000015050	1481.65	1328.11	2044.07	520.774	448.396	354.375	1.87512	1.65589e-14	4.46054e-13	calm3a	12	24952902	24958792	+	2354	protein_coding	calmodulin 3a (phosphorylase kinase, delta) [Source:ZFIN;Acc:ZDB-GENE-030131-5590]	-	1720	1453	2082	439	467	337	49.6812	43.4628	66.7349	17.4383	14.9323	11.8482
ENSDARG00000075785	195.544	61.2413	192.43	8.30391	10.5618	1.05156	4.48971	1.6576e-14	4.46054e-13	HERC5	1	50613868	50637221	+	3639	protein_coding	si:ch73-190m4.1 [Source:ZFIN;Acc:ZDB-GENE-090311-56]	HECT	227	67	196	7	11	1	4.24145	1.29644	4.06399	0.179871	0.227525	0.022743
ENSDARG00000019098	213.633	197.435	253.3	39.147	57.6097	38.9076	2.28524	1.66998e-14	4.48919e-13	cd82a	7	26709251	26739674	+	4123	protein_coding	CD82 molecule a [Source:ZFIN;Acc:ZDB-GENE-030131-2818]	Tetraspannin	248	216	258	33	60	37	4.08986	3.68892	4.72156	0.748421	1.09536	0.742709
ENSDARG00000034718	480.675	317.175	523.291	102.019	116.18	83.073	2.13148	1.68493e-14	4.5247e-13	tfpia	9	42420636	42484448	-	2441	protein_coding	tissue factor pathway inhibitor a [Source:ZFIN;Acc:ZDB-GENE-030711-1]	Kunitz_BPTI	558	347	533	86	121	79	15.5431	10.0097	16.4755	3.2944	3.73109	2.67849
ENSDARG00000032553	230.862	156.302	332.825	23.7255	44.1675	16.8249	3.07727	1.77063e-14	4.74992e-13	egln3	17	9912036	9936915	-	2315	protein_coding	egl-9 family hypoxia-inducible factor 3 [Source:ZFIN;Acc:ZDB-GENE-040426-2541]	-	268	171	339	20	46	16	7.87144	5.2012	11.0491	0.807838	1.49563	0.572004
ENSDARG00000061784	99.9253	136.193	163.958	9.49018	21.1236	7.3609	3.37596	1.77741e-14	4.76316e-13	arhgap25	5	21181047	21204069	+	1803	protein_coding	Rho GTPase activating protein 25 [Source:ZFIN;Acc:ZDB-GENE-060526-210]	RhoGAP	116	149	167	8	22	7	4.37454	5.81901	6.98875	0.414896	0.918427	0.321316
ENSDARG00000020007	246.368	263.246	458.493	55.7548	69.1317	44.1654	2.51457	1.79019e-14	4.79247e-13	col1a2	19	40983221	41002980	+	5750	protein_coding	collagen, type I, alpha 2 [Source:ZFIN;Acc:ZDB-GENE-030131-8415]	Collagen	286	288	467	47	72	42	3.38196	3.52682	6.12813	0.76432	0.942502	0.604521
novel.858	296.33	125.225	257.227	23.7255	28.8049	6.30934	3.52588	1.81326e-14	4.84921e-13	-	2	58143375	58150023	-	3969	-	PF04548:AIG1 family	-	344	137	262	20	30	6	5.89315	2.43051	4.9808	0.471188	0.568929	0.125112
ENSDARG00000061858	43.9327	63.9834	48.1074	258.607	197.793	319.673	-2.31417	1.90538e-14	5.09031e-13	zgc:153968	3	21225750	21230668	+	1240	protein_coding	zgc:153968 [Source:ZFIN;Acc:ZDB-GENE-061027-211]	Trypsin	51	70	49	218	206	304	2.79653	3.97498	2.98163	16.4392	12.5044	20.29
ENSDARG00000042138	77.5283	170.013	232.683	15.4215	14.4024	12.6187	3.50044	1.92992e-14	5.15055e-13	selp	20	33948642	33961697	-	2914	protein_coding	selectin P [Source:ZFIN;Acc:ZDB-GENE-110107-2]	Lectin_C	90	186	237	13	15	12	2.10002	4.4945	6.13674	0.417156	0.387453	0.340818
ENSDARG00000097188	91.3111	91.4049	123.705	9.49018	4.80081	12.6187	3.52209	2.02791e-14	5.4065e-13	CU929037.2	17	49597112	49601114	+	936	lincRNA	-	PHD	106	100	126	8	5	12	7.70017	7.52285	10.1572	0.799207	0.402079	1.06105
ENSDARG00000045708	191.236	55.757	179.666	9.49018	8.64146	2.10311	4.40386	2.09566e-14	5.58138e-13	adm2a	4	9880647	9891874	-	1824	protein_coding	adrenomedullin 2a [Source:ZFIN;Acc:ZDB-GENE-041210-100]	-	222	61	183	8	9	2	8.27558	2.35485	7.57016	0.410119	0.371394	0.0907477
ENSDARG00000059646	1768.51	1382.96	2005.78	425.872	609.703	461.633	1.78329	2.16571e-14	5.76205e-13	nt5dc2	8	23639124	23656730	+	3123	protein_coding	5'-nucleotidase domain containing 2 [Source:ZFIN;Acc:ZDB-GENE-060810-17]	-	2053	1513	2043	359	635	439	44.6979	34.1134	49.36	10.749	15.3045	11.6338
ENSDARG00000017006	142.135	124.311	151.195	21.3529	25.9244	23.1343	2.56372	2.19707e-14	5.83947e-13	dennd5a	7	64978738	65093209	-	4094	protein_coding	DENN/MADD domain containing 5A [Source:ZFIN;Acc:ZDB-GENE-071211-1]	DENN	165	136	154	18	27	22	2.74035	2.3391	2.83826	0.411121	0.496402	0.444739
ENSDARG00000098405	240.338	226.684	364.242	45.0784	62.4105	28.392	2.60824	2.22815e-14	5.91601e-13	map3k1	10	5954787	6004863	+	4190	protein_coding	mitogen-activated protein kinase kinase kinase 1, E3 ubiquitin protein ligase [Source:ZFIN;Acc:ZDB-GENE-090313-412]	Pkinase	279	248	371	38	65	27	4.52752	4.1677	6.68096	0.848037	1.16766	0.53331
novel.3606	106.817	65.8115	125.668	8.30391	7.6813	6.30934	3.74448	2.23212e-14	5.92048e-13	-	CHR_ALT_CTG22_1_24	30811720	30876141	-	3488	-	PF01403:Sema domain	Sema	124	72	128	7	8	6	2.41722	1.4535	2.76893	0.187658	0.172636	0.142366
novel.2843	330.787	229.426	298.462	42.7058	76.813	48.3716	2.34733	2.30763e-14	6.11235e-13	-	CHR_ALT_CTG17_1_12	21171103	21186488	-	5171	-	PF00561:alpha/beta hydrolase fold	Abhydrolase_1	384	251	304	36	80	46	5.04925	3.41789	4.43586	0.650988	1.16448	0.73623
ENSDARG00000068214	1446.33	1285.15	2369.04	415.195	471.44	345.962	2.04848	2.30917e-14	6.11235e-13	ccni	21	5780888	5799199	-	2347	protein_coding	cyclin I [Source:ZFIN;Acc:ZDB-GENE-040426-2898]	-	1679	1406	2413	350	491	329	48.6416	42.1823	77.5752	13.9444	15.7466	11.6015
ENSDARG00000022309	317.005	449.712	491.873	68.8038	91.2154	29.4436	2.72924	2.37645e-14	6.28402e-13	dspa	2	2110271	2162791	+	7439	protein_coding	desmoplakin a [Source:ZFIN;Acc:ZDB-GENE-030131-2743]	-	368	492	501	58	95	28	3.3636	4.65703	5.08162	0.729052	0.961229	0.311511
ENSDARG00000036619	83.5583	63.9834	143.34	5.93136	3.84065	1.05156	4.7705	2.51492e-14	6.64338e-13	mgat3b	6	202367	205291	+	1770	protein_coding	mannosyl (beta-1,4-)-glycoprotein beta-1,4-N-acetylglucosaminyltransferase b [Source:ZFIN;Acc:ZDB-GENE-130820-2]	-	97	70	146	5	4	1	3.72622	2.78473	6.22384	0.264145	0.1701	0.0467581
ENSDARG00000053293	92.1725	59.4132	102.105	3.55882	2.88049	4.20623	4.58069	2.59131e-14	6.83821e-13	ftr14	2	43131147	43135700	-	2490	protein_coding	finTRIM family, member 14 [Source:ZFIN;Acc:ZDB-GENE-060512-201]	SPRY	107	65	104	3	3	4	2.92183	1.83811	3.15147	0.112659	0.0906858	0.132951
ENSDARG00000078503	97.3411	88.6628	144.322	11.8627	11.5219	11.5671	3.23994	2.59593e-14	6.84342e-13	si:dkey-76b14.2	1	56188094	56213860	-	3656	protein_coding	si:dkey-76b14.2 [Source:ZFIN;Acc:ZDB-GENE-090313-329]	DENN	113	97	147	10	12	11	2.10156	1.8682	3.03382	0.255764	0.247054	0.24901
ENSDARG00000069295	167.978	161.787	200.284	32.0294	39.3666	21.0311	2.51569	2.64477e-14	6.96509e-13	bcl6ab	2	10087334	10098191	-	2312	protein_coding	B-cell CLL/lymphoma 6a, genome duplicate b [Source:ZFIN;Acc:ZDB-GENE-030131-7523]	BTB	195	177	204	27	41	20	5.73479	5.39068	6.65765	1.092	1.33479	0.715933
ENSDARG00000058038	353.184	360.135	464.384	104.392	107.538	66.2481	2.08161	2.64771e-14	6.96576e-13	eml3	7	17816006	17905528	+	7058	protein_coding	echinoderm microtubule associated protein like 3 [Source:ZFIN;Acc:ZDB-GENE-110304-3]	-	410	394	473	88	112	63	3.94978	3.93073	5.0566	1.16586	1.19441	0.738736
ENSDARG00000101641	149.888	152.646	291.59	21.3529	30.7252	29.4436	2.85825	2.67259e-14	7.0241e-13	trpm2	9	52838336	52920305	-	4445	protein_coding	transient receptor potential cation channel, subfamily M, member 2 [Source:ZFIN;Acc:ZDB-GENE-061214-4]	Ion_trans	174	167	297	18	32	28	2.66163	2.64547	5.04154	0.378657	0.541871	0.521335
ENSDARG00000036442	194.682	156.302	270.972	23.7255	33.6057	7.3609	3.25894	2.67717e-14	7.02899e-13	atp11c	14	32507811	32631519	-	4558	protein_coding	ATPase phospholipid transporting 11C [Source:ZFIN;Acc:ZDB-GENE-030616-51]	E1-E2_ATPase	226	171	276	20	35	7	3.37136	2.64168	4.56892	0.410299	0.577978	0.127102
ENSDARG00000006677	119.738	94.1471	207.156	2.37255	16.3228	4.20623	4.15682	2.70579e-14	7.09695e-13	ripk1l	2	904362	920580	+	2194	protein_coding	receptor (TNFRSF)-interacting serine-threonine kinase 1, like [Source:ZFIN;Acc:ZDB-GENE-070705-132]	Pkinase_Tyr	139	103	211	2	17	4	4.30773	3.30567	7.25646	0.085239	0.583217	0.150888
ENSDARG00000101206	163.671	42.0463	184.575	0	2.88049	5.25778	5.54405	2.71188e-14	7.10573e-13	zgc:113363	8	7839208	7851590	-	2302	protein_coding	zgc:113363 [Source:ZFIN;Acc:ZDB-GENE-050327-7]	-	190	46	188	0	3	5	5.61201	1.40705	6.16214	0	0.098092	0.179761
ENSDARG00000011488	335.956	242.223	401.549	68.8038	83.5341	64.145	2.1756	2.79098e-14	7.3056e-13	sirt2	15	6786757	6807963	+	2589	protein_coding	sirtuin 2 (silent mating type information regulation 2, homolog) 2 (S. cerevisiae) [Source:ZFIN;Acc:ZDB-GENE-030131-1028]	SIR2	390	265	409	58	87	61	10.2424	7.20729	11.9198	2.09479	2.52933	1.94997
ENSDARG00000105481	154.195	101.459	177.703	9.49018	24.0041	9.46401	3.31329	2.98795e-14	7.81329e-13	si:ch211-243a20.4	1	45341934	45347393	-	1040	protein_coding	si:ch211-243a20.4 [Source:ZFIN;Acc:ZDB-GENE-061207-29]	-	179	111	181	8	25	9	11.7028	7.51533	13.1318	0.719286	1.80936	0.716208
ENSDARG00000099943	151.611	103.288	231.701	11.8627	24.9642	11.5671	3.31379	3.41356e-14	8.91725e-13	mapre2	24	35679797	35707552	-	1510	protein_coding	microtubule-associated protein, RP/EB family, member 2 [Source:ZFIN;Acc:ZDB-GENE-071004-41]	CH	176	113	236	10	26	11	7.92513	5.26938	11.7927	0.619253	1.29603	0.602901
novel.506	118.015	94.1471	170.83	2.37255	16.3228	4.20623	4.01841	3.5532e-14	9.27268e-13	-	16	45290778	45300210	+	2498	-	PF07686:Immunoglobulin V-set domain	V-set	137	103	174	2	17	4	3.72905	2.90337	5.25576	0.0748657	0.512241	0.132525
ENSDARG00000092639	377.304	390.299	469.292	2051.07	1181.96	3191.48	-2.37697	3.60604e-14	9.40111e-13	BX649641.1	18	18720679	18727032	-	487	unprocessed_pseudogene	-	-	438	427	478	1729	1231	3035	61.1527	61.7387	74.059	331.979	190.26	515.775
novel.3951	273.072	144.42	359.333	36.7745	43.2073	24.1858	2.89644	3.66127e-14	9.53548e-13	-	CHR_ALT_CTG24_2_1	13252024	13274215	-	2669	-	PF00106:short chain dehydrogenase	adh_short	317	158	366	31	45	23	8.07572	4.16838	10.3469	1.08607	1.26906	0.713197
ENSDARG00000059362	410.9	235.825	568.453	37.9607	82.5739	34.7014	2.9613	3.66943e-14	9.54716e-13	cavin1b	24	7631797	7668158	+	2874	protein_coding	caveolae associated protein 1b [Source:ZFIN;Acc:ZDB-GENE-030131-5509]	-	477	258	579	32	86	33	11.285	6.32108	15.2009	1.04114	2.25232	0.950293
ENSDARG00000091003	241.199	157.216	246.428	30.8431	48.9683	26.2889	2.59608	3.80339e-14	9.88576e-13	il34	18	18527170	18543358	-	1758	protein_coding	interleukin 34 [Source:ZFIN;Acc:ZDB-GENE-050419-150]	-	280	172	251	26	51	25	10.8295	6.88919	10.7729	1.38293	2.18358	1.17693
novel.2725	436.743	303.464	481.074	61.6862	108.498	90.4339	2.22316	3.81341e-14	9.90188e-13	-	CHR_ALT_CTG16_1_13	31260326	31333297	-	8093	-	-	-	507	332	490	52	113	86	4.2596	2.8886	4.56841	0.600812	1.05096	0.879466
ENSDARG00000014804	182.622	116.998	213.047	23.7255	30.7252	23.1343	2.71891	3.82191e-14	9.91401e-13	cacna2d1a	4	19768679	19884440	-	3928	protein_coding	calcium channel, voltage-dependent, alpha 2/delta subunit 1a [Source:ZFIN;Acc:ZDB-GENE-041210-215]	VWA	212	128	217	20	32	22	3.66974	2.29455	4.16838	0.476106	0.613191	0.463534
ENSDARG00000062054	217.941	170.927	260.173	49.8235	40.3268	44.1654	2.27561	3.87492e-14	1.00415e-12	cpt1ab	25	23591990	23645806	+	5280	protein_coding	carnitine palmitoyltransferase 1Ab (liver) [Source:ZFIN;Acc:ZDB-GENE-030131-3250]	-	253	187	265	42	42	42	3.25804	2.49383	3.78696	0.743807	0.598733	0.658333
ENSDARG00000103860	92.1725	71.2958	94.2512	5.93136	7.6813	6.30934	3.68478	3.93706e-14	1.01923e-12	wu:fu71h07	22	28078927	28079678	-	522	protein_coding	wu:fu71h07 [Source:ZFIN;Acc:ZDB-GENE-050302-121]	-	107	78	96	5	8	6	13.9375	10.5216	13.8765	0.895663	1.15355	0.951286
ENSDARG00000053956	503.072	414.978	596.924	118.627	161.307	108.31	1.96156	4.00278e-14	1.03521e-12	sptbn2	5	37649206	37709139	+	7544	protein_coding	spectrin, beta, non-erythrocytic 2 [Source:ZFIN;Acc:ZDB-GENE-030131-787]	CH	584	454	608	100	168	103	5.26358	4.23753	6.08108	1.23949	1.6762	1.12997
ENSDARG00000104193	87.004	70.3818	100.142	5.93136	4.80081	0	4.60028	4.01627e-14	1.03766e-12	CABZ01019904.1	3	8158039	8199772	-	1841	protein_coding	-	-	101	77	102	5	5	0	3.73025	2.94507	4.18047	0.253958	0.204425	0
ENSDARG00000091650	95.6182	80.4363	117.814	8.30391	10.5618	10.5156	3.3144	4.17764e-14	1.07828e-12	igflr1	15	37436430	37454153	+	1248	protein_coding	IGF-like family receptor 1 [Source:ZFIN;Acc:ZDB-GENE-121211-3]	-	111	88	120	7	11	10	6.04754	4.96508	7.25513	0.52448	0.663431	0.663156
ENSDARG00000101495	120.6	110.6	148.249	13.049	21.1236	6.30934	3.21559	4.42621e-14	1.1413e-12	ugt5b3	1	9629161	9652547	-	2272	protein_coding	UDP glucuronosyltransferase 5 family, polypeptide B3 [Source:ZFIN;Acc:ZDB-GENE-100406-5]	UDPGT	140	121	151	11	22	6	4.18977	3.75004	5.01473	0.45272	0.72884	0.218561
ENSDARG00000090600	410.038	276.957	412.349	46.2646	96.9764	45.2169	2.53696	4.59951e-14	1.18481e-12	si:ch211-213a13.1	22	8979955	8996337	+	2576	protein_coding	si:ch211-213a13.1 [Source:ZFIN;Acc:ZDB-GENE-050208-471]	-	476	303	420	39	101	43	12.5641	8.28238	12.3022	1.41568	2.95116	1.38151
ENSDARG00000079702	508.241	334.542	564.525	125.745	116.18	98.8463	2.04677	4.6886e-14	1.20656e-12	wdr81	15	26552948	26570948	-	8249	protein_coding	WD repeat domain 81 [Source:ZFIN;Acc:ZDB-GENE-030131-3389]	Beach	590	366	575	106	121	94	4.86319	3.12419	5.25951	1.20157	1.10408	0.943098
ENSDARG00000018178	205.881	165.443	240.537	35.5882	33.6057	10.5156	2.94282	4.8213e-14	1.23948e-12	pgm2	1	18779168	18803919	-	3437	protein_coding	phosphoglucomutase 2 [Source:ZFIN;Acc:ZDB-GENE-040426-2218]	PGM_PMM_II	239	181	245	30	35	10	4.72812	3.70815	5.37855	0.816182	0.766489	0.240797
ENSDARG00000074502	422.96	336.37	489.91	109.137	123.861	88.3308	1.95761	4.96117e-14	1.27417e-12	zmiz1a	13	30421472	30570859	+	6486	protein_coding	zinc finger, MIZ-type containing 1a [Source:ZFIN;Acc:ZDB-GENE-080220-27]	-	491	368	499	92	129	84	5.14725	3.99511	5.805	1.32634	1.49703	1.07185
ENSDARG00000079166	198.989	305.292	323.007	46.2646	67.2114	34.7014	2.4757	5.05948e-14	1.29813e-12	ace	12	5530247	5582060	+	4260	protein_coding	angiotensin I converting enzyme (peptidyl-dipeptidase A) 1 [Source:ZFIN;Acc:ZDB-GENE-030131-1826]	Peptidase_M2	231	334	329	39	70	33	3.687	5.52071	5.82727	0.856052	1.23682	0.641113
ENSDARG00000044852	705.507	488.102	1015.16	149.47	187.232	152.476	2.17333	5.33749e-14	1.36811e-12	wbp2nl	3	1223824	1228130	+	1176	protein_coding	WBP2 N-terminal like [Source:ZFIN;Acc:ZDB-GENE-030131-4012]	GRAM	819	534	1034	126	195	145	47.353	31.9737	66.3425	10.0186	12.4809	10.2045
ENSDARG00000036628	2911.62	3158.95	4582.96	678.548	1047.54	444.809	2.29443	5.42285e-14	1.38861e-12	cd74b	21	33459524	33463894	+	1071	protein_coding	CD74 molecule, major histocompatibility complex, class II invariant chain b [Source:ZFIN;Acc:ZDB-GENE-990910-10]	-	3380	3456	4668	572	1091	423	214.584	227.218	328.867	49.9404	76.6748	32.6875
novel.4294	609.889	350.081	608.706	132.863	123.861	116.723	2.07116	5.43836e-14	1.39121e-12	-	CHR_ALT_CTG3_1_9	15456306	15476251	-	2668	-	PF07690:Major Facilitator Superfamily	MFS_1	708	383	620	112	129	111	18.0434	10.1081	17.5341	3.92534	3.63933	3.44324
ENSDARG00000060830	205.881	137.107	206.174	26.098	40.3268	25.2374	2.57501	5.46602e-14	1.39691e-12	fam83hb	19	43612179	43639331	-	4027	protein_coding	family with sequence similarity 83, member Hb [Source:ZFIN;Acc:ZDB-GENE-030131-6729]	-	239	150	210	22	42	24	4.0354	2.62282	3.93474	0.510841	0.785028	0.493242
ENSDARG00000041959	2667.83	2342.71	3640.45	380.794	813.257	296.539	2.53589	5.48827e-14	1.39954e-12	cxcr4b	9	10692905	10694930	+	1674	protein_coding	chemokine (C-X-C motif), receptor 4b [Source:ZFIN;Acc:ZDB-GENE-010614-1]	7tm_1	3097	2563	3708	321	847	282	125.793	107.808	167.133	17.9306	38.0843	13.942
novel.2792	142.997	59.4132	152.176	3.55882	11.5219	4.20623	4.1678	5.49152e-14	1.39954e-12	-	CHR_ALT_CTG16_1_6	11802844	11808847	+	4101	-	PF00001:7 transmembrane receptor (rhodopsin family)	7tm_1	166	65	155	3	12	4	2.75226	1.11605	2.85181	0.0684032	0.220247	0.0807236
ENSDARG00000015263	477.23	201.091	483.037	30.8431	72.0122	24.1858	3.18428	5.49252e-14	1.39954e-12	adma	7	66874770	66877058	-	1687	protein_coding	adrenomedullin a [Source:ZFIN;Acc:ZDB-GENE-120221-5]	-	554	220	492	26	75	23	22.3288	9.18261	22.0054	1.44113	3.34629	1.12835
ENSDARG00000096046	223.109	167.271	260.173	26.098	50.8886	24.1858	2.67405	5.577e-14	1.41967e-12	BX649307.2	4	44858444	44861662	+	747	antisense	-	-	259	183	265	22	53	23	23.5749	17.25	26.7673	2.75389	5.34039	2.54822
ENSDARG00000052741	135.244	160.873	249.373	28.4705	32.6455	21.0311	2.72791	5.61095e-14	1.42691e-12	card11	3	41558682	41632059	+	4667	protein_coding	caspase recruitment domain family, member 11 [Source:ZFIN;Acc:ZDB-GENE-100219-1]	CARD	157	176	254	24	34	20	2.28735	2.65542	4.10653	0.48086	0.548351	0.354668
ENSDARG00000008075	152.472	131.623	252.318	14.2353	29.765	25.2374	2.94047	5.63478e-14	1.43157e-12	illr4	19	40167363	40175800	-	986	protein_coding	immune-related, lectin-like receptor 4 [Source:ZFIN;Acc:ZDB-GENE-050311-5]	Lectin_C	177	144	257	12	31	24	12.2058	10.2836	19.6669	1.13802	2.36648	2.01449
ENSDARG00000006526	1745.25	3030.07	3030.77	391.47	650.99	216.621	2.6314	5.64428e-14	1.43258e-12	fn1b	1	5504128	5543065	-	9157	protein_coding	fibronectin 1b [Source:ZFIN;Acc:ZDB-GENE-030131-6545]	fn3	2026	3315	3087	330	678	206	15.0438	25.4911	25.4368	3.36981	5.57306	1.86185
ENSDARG00000011122	124.045	131.623	160.031	20.1666	26.8845	22.0827	2.58087	5.67913e-14	1.44001e-12	pptc7a	8	4368534	4402181	+	4955	protein_coding	PTC7 protein phosphatase homolog a [Source:ZFIN;Acc:ZDB-GENE-041114-74]	SpoIIE	144	144	163	17	28	21	1.97601	2.04634	2.48212	0.320812	0.425336	0.350757
ENSDARG00000007769	109.401	103.288	161.994	3.55882	15.3626	1.05156	4.18573	5.8266e-14	1.47596e-12	sult5a1	7	56602521	56606752	-	1980	protein_coding	sulfotransferase family 5A, member 1 [Source:ZFIN;Acc:ZDB-GENE-060929-978]	Sulfotransfer_1	127	113	165	3	16	1	4.36123	4.01857	6.28778	0.141678	0.608236	0.0417989
ENSDARG00000051819	97.3411	66.7256	130.577	9.49018	1.92032	1.05156	4.62851	5.86494e-14	1.48422e-12	swap70a	7	67183718	67214972	-	1831	protein_coding	switching B cell complex subunit SWAP70a [Source:ZFIN;Acc:ZDB-GENE-040426-1182]	PH	113	73	133	8	2	1	4.19624	2.80733	5.48078	0.408551	0.0822165	0.0452004
ENSDARG00000061377	293.746	277.871	340.679	1109.17	793.094	955.865	-1.64737	5.97446e-14	1.51046e-12	efcab1	19	40182641	40186328	-	771	protein_coding	EF-hand calcium binding domain 1 [Source:ZFIN;Acc:ZDB-GENE-040914-40]	-	341	304	347	935	826	909	30.0726	27.7637	33.9589	113.397	80.6387	97.5753
ENSDARG00000056621	397.117	280.613	363.26	94.9018	68.1715	94.6401	2.01752	6.00066e-14	1.51561e-12	ctcf	18	22285992	22295064	+	6551	protein_coding	CCCTC-binding factor (zinc finger protein) [Source:ZFIN;Acc:ZDB-GENE-040624-5]	-	461	307	370	80	71	90	4.7848	3.29981	4.2616	1.1419	0.815771	1.13701
ENSDARG00000055731	125.768	98.7173	169.849	13.049	20.1634	6.30934	3.30725	6.0513e-14	1.52691e-12	si:dkeyp-69e1.8	3	26064091	26070801	+	1506	protein_coding	si:dkeyp-69e1.8 [Source:ZFIN;Acc:ZDB-GENE-070912-676]	-	146	108	173	11	21	6	6.59171	5.0496	8.66762	0.682988	1.04957	0.329729
ENSDARG00000056600	256.705	187.38	345.588	43.8921	47.0479	59.9387	2.38598	6.06369e-14	1.52854e-12	papss2b	12	17458949	17479078	-	2674	protein_coding	3'-phosphoadenosine 5'-phosphosulfate synthase 2b [Source:ZFIN;Acc:ZDB-GENE-010323-5]	-	298	205	352	37	49	57	7.57749	5.39822	9.93253	1.29385	1.37928	1.76418
ENSDARG00000090352	3162.29	1449.68	2911.97	564.666	626.986	532.088	2.1258	6.15734e-14	1.55064e-12	CR855311.1	16	31623975	31628687	-	3977	processed_transcript	-	-	3671	1586	2966	476	653	506	62.7624	28.0806	56.2722	11.1917	12.3588	10.5299
ENSDARG00000012945	148.165	63.0694	136.468	9.49018	9.60162	2.10311	4.03832	6.28328e-14	1.58082e-12	tnfsf13b	9	5325015	5337923	-	3448	protein_coding	TNF superfamily member 13b [Source:ZFIN;Acc:ZDB-GENE-080204-44]	-	172	69	139	8	10	2	3.39181	1.40909	3.04177	0.216954	0.218298	0.0480057
ENSDARG00000005476	296.33	139.85	280.79	34.4019	26.8845	45.2169	2.75335	6.40568e-14	1.61006e-12	nav3	4	20812900	20987564	+	8267	protein_coding	neuron navigator 3 [Source:ZFIN;Acc:ZDB-GENE-021205-1]	CH	344	153	286	29	28	43	2.82931	1.30317	2.61034	0.328016	0.254934	0.430478
ENSDARG00000029381	124.907	52.1008	130.577	3.55882	7.6813	2.10311	4.4994	6.57084e-14	1.64997e-12	aldh3a2b	21	39029713	39058490	-	2130	protein_coding	aldehyde dehydrogenase 3 family, member A2b [Source:ZFIN;Acc:ZDB-GENE-040912-103]	Aldedh	145	57	133	3	8	2	4.6287	1.88432	4.71141	0.1317	0.282701	0.0777107
ENSDARG00000098695	144.719	137.107	196.357	30.8431	24.9642	29.4436	2.49083	6.65881e-14	1.67044e-12	vcla	12	46791907	46835940	+	3124	protein_coding	vinculin a [Source:ZFIN;Acc:ZDB-GENE-050506-61]	-	168	150	200	26	26	28	3.65653	3.38095	4.83056	0.778229	0.626441	0.741784
novel.1010	118.877	116.084	137.45	17.7941	23.0439	16.8249	2.68452	6.76319e-14	1.69498e-12	-	21	41547701	41553352	-	5652	-	-	-	138	127	140	15	24	16	1.66015	1.58219	1.86898	0.248161	0.319615	0.234287
ENSDARG00000093406	603.859	486.274	619.505	181.5	182.431	189.28	1.62764	6.95276e-14	1.74081e-12	zgc:111986	19	31579391	31584444	-	3331	protein_coding	zgc:111986 [Source:ZFIN;Acc:ZDB-GENE-050522-304]	-	701	532	631	153	190	180	14.3092	11.2459	14.2933	4.29499	4.29335	4.47227
ENSDARG00000113660	112.847	77.6942	125.668	8.30391	9.60162	0	4.13955	6.98126e-14	1.74626e-12	si:ch211-196f19.1	4	47736069	47764985	+	7296	protein_coding	si:ch211-196f19.1 [Source:ZFIN;Acc:ZDB-GENE-081103-47]	NACHT	131	85	128	7	10	0	1.22083	0.820337	1.32374	0.0897136	0.103165	0
novel.2571	246.368	97.8033	260.173	28.4705	22.0837	13.6702	3.23974	7.03949e-14	1.75913e-12	-	CHR_ALT_CTG14_1_35	38884966	38921786	-	3170	-	PF00779:BTK motif|PF00017:SH2 domain|PF00018:SH3 domain|PF00169:PH domain|PF07714:Protein tyrosine kinase	Pkinase_Tyr	286	107	265	24	23	13	6.13447	2.37675	6.30762	0.707941	0.546118	0.339402
ENSDARG00000063358	276.518	233.083	395.659	55.7548	76.813	52.5778	2.28527	7.11843e-14	1.77714e-12	micu1	13	4871886	4969687	+	2969	protein_coding	mitochondrial calcium uptake 1 [Source:ZFIN;Acc:ZDB-GENE-070410-22]	-	321	255	403	47	80	50	7.35132	6.04767	10.2417	1.48024	2.02814	1.39377
ENSDARG00000055009	101.648	86.8347	132.541	11.8627	14.4024	10.5156	3.11968	7.14931e-14	1.78313e-12	col4a1	9	8634229	8670158	-	6085	protein_coding	collagen, type IV, alpha 1 [Source:ZFIN;Acc:ZDB-GENE-081105-114]	Collagen	118	95	135	10	15	10	1.31854	1.09931	1.67399	0.153668	0.185545	0.13601
ENSDARG00000079366	98.2025	72.2099	137.45	10.6765	2.88049	8.41246	3.83836	7.17193e-14	1.78705e-12	ppp1r9ba	3	23247325	23348084	+	9157	protein_coding	protein phosphatase 1, regulatory subunit 9Ba [Source:ZFIN;Acc:ZDB-GENE-091006-1]	PDZ	114	79	140	9	3	8	0.846491	0.60748	1.1536	0.091904	0.0246596	0.0723048
ENSDARG00000036785	665.882	450.626	774.627	160.147	180.51	132.496	1.99804	7.33814e-14	1.82671e-12	si:ch211-226m16.2	23	33337734	33350990	-	2945	protein_coding	si:ch211-226m16.2 [Source:ZFIN;Acc:ZDB-GENE-030131-2302]	-	773	493	789	135	188	126	17.847	11.7875	20.2148	4.28641	4.80496	3.54091
novel.2631	210.188	32.9058	167.885	3.55882	4.80081	2.10311	5.28677	7.38744e-14	1.83597e-12	-	CHR_ALT_CTG15_1_12	17052680	17067023	-	1449	-	-	-	244	36	171	3	5	2	11.4496	1.74941	8.90444	0.193597	0.259728	0.114233
ENSDARG00000015891	280.825	244.965	324.97	47.4509	81.6138	45.2169	2.28018	7.38951e-14	1.83597e-12	ptprea	12	43376436	43576437	-	6428	protein_coding	protein tyrosine phosphatase, receptor type, E, a [Source:ZFIN;Acc:ZDB-GENE-100714-1]	Y_phosphatase	326	268	331	40	85	43	3.44836	2.93574	3.88536	0.581874	0.995315	0.553634
ENSDARG00000015546	1120.71	701.99	1461.88	265.725	233.319	135.651	2.37219	7.45372e-14	1.85015e-12	alpl	11	27968834	28010171	+	2200	protein_coding	alkaline phosphatase, liver/bone/kidney [Source:ZFIN;Acc:ZDB-GENE-040420-1]	-	1301	768	1489	224	243	129	40.2092	24.5808	51.0682	9.52073	8.31383	4.85285
ENSDARG00000101079	109.401	115.17	190.466	10.6765	10.5618	23.1343	3.2226	7.50501e-14	1.8611e-12	HECTD4	7	72460911	72570359	+	13226	protein_coding	HECT domain E3 ubiquitin protein ligase 4 [Source:HGNC Symbol;Acc:HGNC:26611]	HECT	127	126	194	9	11	22	0.652898	0.670811	1.10676	0.0636296	0.0626011	0.137665
ENSDARG00000015065	341.124	458.853	523.291	62.8725	112.339	38.9076	2.62241	7.53717e-14	1.86729e-12	c4	15	32351886	32383529	-	7462	protein_coding	complement component 4 [Source:ZFIN;Acc:ZDB-GENE-030131-5697]	A2M_comp	396	502	533	53	117	37	3.60836	4.73704	5.38953	0.664149	1.18018	0.410371
ENSDARG00000003068	136.105	127.053	170.83	13.049	29.765	15.7734	2.8711	7.85687e-14	1.94463e-12	gorasp1a	2	23808640	23820280	+	5133	protein_coding	golgi reassembly stacking protein 1a [Source:ZFIN;Acc:ZDB-GENE-030826-23]	-	158	139	174	11	31	15	2.09294	1.90679	2.55774	0.200386	0.454578	0.241852
ENSDARG00000010018	240.338	142.592	280.79	41.5195	32.6455	39.9592	2.54292	8.37882e-14	2.07184e-12	qki2	12	34953038	35019519	+	2664	protein_coding	QKI, KH domain containing, RNA binding 2 [Source:ZFIN;Acc:ZDB-GENE-040426-1462]	KH_1	279	156	286	35	34	38	7.12099	4.12334	8.10048	1.22851	0.960644	1.18054
novel.1821	108.54	85.9206	91.3058	9.49018	12.4821	5.25778	3.3841	8.52274e-14	2.10542e-12	-	8	53470254	53474482	-	3554	-	-	-	126	94	93	8	13	5	2.41059	1.86238	1.97444	0.210483	0.275324	0.116435
ENSDARG00000026017	267.042	253.192	344.606	14.2353	53.7691	9.46401	3.46367	8.60879e-14	2.12465e-12	xpnpep2	14	33591626	33613794	-	2837	protein_coding	X-prolyl aminopeptidase (aminopeptidase P) 2, membrane-bound [Source:ZFIN;Acc:ZDB-GENE-040426-1151]	Peptidase_M24	310	277	351	12	56	9	7.42973	6.8751	9.33526	0.395519	1.48575	0.262551
ENSDARG00000098826	174.008	154.474	250.355	37.9607	36.4862	35.7529	2.39278	9.42813e-14	2.3237e-12	plcl2	16	49088698	49160181	+	3598	protein_coding	phospholipase C like 2 [Source:ZFIN;Acc:ZDB-GENE-120426-4]	PI-PLC-X	202	169	255	32	38	34	3.81734	3.30738	5.34759	0.831637	0.79495	0.782074
ENSDARG00000005754	332.51	329.058	436.894	106.765	105.618	85.1761	1.88407	9.43326e-14	2.3237e-12	ptprfb	2	17578320	17947389	-	8404	protein_coding	protein tyrosine phosphatase, receptor type, f, b [Source:ZFIN;Acc:ZDB-GENE-060503-530]	Y_phosphatase	386	360	445	90	110	81	3.123	3.0163	3.99533	1.00139	0.9852	0.797681
novel.2450	69.7754	74.952	104.069	1.18627	6.72114	4.20623	4.31104	9.6592e-14	2.3771e-12	-	CHR_ALT_CTG13_2_5	22972884	23001228	-	4193	-	PF00349:Hexokinase|PF03727:Hexokinase	-	81	82	106	1	7	4	1.3135	1.37704	1.90748	0.0223008	0.125658	0.0789524
ENSDARG00000090537	95.6182	58.4991	99.1601	5.93136	5.76097	3.15467	4.09492	1.00442e-13	2.46949e-12	ifit11	12	17019905	17024079	-	2412	protein_coding	interferon-induced protein with tetratricopeptide repeats 11 [Source:ZFIN;Acc:ZDB-GENE-121214-302]	-	111	64	101	5	6	3	3.12908	1.86836	3.15953	0.193838	0.187237	0.102938
ENSDARG00000098408	81.8354	59.4132	126.65	5.93136	1.92032	1.05156	4.96443	1.01603e-13	2.49567e-12	stbd1	21	5589923	5603828	+	2714	protein_coding	starch binding domain 1 [Source:ZFIN;Acc:ZDB-GENE-120817-2]	-	95	65	129	5	2	1	2.38004	1.6864	3.5864	0.172268	0.0554674	0.0304944
ENSDARG00000077975	82.6968	95.9752	151.195	8.30391	14.4024	7.3609	3.43906	1.03328e-13	2.53564e-12	si:ch73-343l4.8	1	55891376	55896332	-	960	protein_coding	si:ch73-343l4.8 [Source:ZFIN;Acc:ZDB-GENE-090313-159]	Lectin_C	96	105	154	7	15	7	6.7994	7.70152	12.104	0.681823	1.17608	0.603472
ENSDARG00000077337	99.0639	86.8347	112.905	7.11764	14.4024	4.20623	3.51538	1.043e-13	2.55707e-12	si:ch211-171h4.5	19	10454305	10478229	-	1511	protein_coding	si:ch211-171h4.5 [Source:ZFIN;Acc:ZDB-GENE-081104-151]	-	115	95	115	6	15	4	5.17492	4.42708	5.74265	0.371306	0.747213	0.219092
novel.124	153.334	117.912	228.756	17.7941	30.7252	15.7734	2.9479	1.07757e-13	2.63935e-12	-	10	33540340	33544323	+	3906	-	-	-	178	129	233	15	32	15	3.09855	2.3255	4.50093	0.359091	0.616645	0.317826
ENSDARG00000061862	780.451	536.547	922.876	220.647	192.032	194.538	1.88376	1.08436e-13	2.65345e-12	myo18ab	15	23947932	24120921	+	10822	protein_coding	myosin XVIIIAb [Source:ZFIN;Acc:ZDB-GENE-080423-1]	Myosin_head	906	587	940	186	200	185	5.69234	3.81935	6.55389	1.60713	1.39104	1.4148
novel.3149	352.323	202.005	433.948	21.3529	16.3228	63.0934	3.29365	1.09007e-13	2.6649e-12	-	CHR_ALT_CTG18_2_5	16133497	16145447	+	1733	-	PF00026:Eukaryotic aspartyl protease|PF07966:A1 Propeptide	Asp	409	221	442	18	17	60	16.0471	8.9795	19.2443	0.971223	0.73836	2.86538
ENSDARG00000094854	113.708	108.772	150.213	13.049	20.1634	5.25778	3.26439	1.11242e-13	2.717e-12	ms4a17a.8	4	76608282	76633286	+	3052	protein_coding	membrane-spanning 4-domains, subfamily A, member 17A.8 [Source:ZFIN;Acc:ZDB-GENE-070705-365]	-	132	119	153	11	21	5	2.94076	2.7455	3.78256	0.337018	0.517908	0.135586
novel.1238	130.937	143.506	263.118	17.7941	31.6854	17.8765	2.98508	1.13393e-13	2.76691e-12	-	25	4907669	4931349	+	3461	-	PF13768:von Willebrand factor type A domain|PF08487:Vault protein inter-alpha-trypsin domain	-	152	157	268	15	33	17	2.98616	3.19416	5.84268	0.405261	0.717678	0.406516
ENSDARG00000040255	1418.77	1127.94	1773.1	349.95	450.316	468.994	1.76605	1.14603e-13	2.79382e-12	ephx2	17	6016243	6076266	-	2516	protein_coding	epoxide hydrolase 2, cytoplasmic [Source:ZFIN;Acc:ZDB-GENE-041212-70]	Abhydrolase_1	1647	1234	1806	295	469	446	44.5096	34.5353	54.1609	10.9637	14.0307	14.6708
ENSDARG00000055543	303.222	143.506	282.754	32.0294	45.1276	41.0107	2.62151	1.16352e-13	2.83378e-12	appb	9	35026415	35155089	-	4496	protein_coding	amyloid beta (A4) precursor protein b [Source:ZFIN;Acc:ZDB-GENE-020220-1]	Kunitz_BPTI	352	157	288	27	47	39	5.32337	2.45885	4.83331	0.561542	0.786845	0.717908
novel.5715	644.346	592.304	688.23	194.549	244.841	195.59	1.59825	1.18563e-13	2.88269e-12	-	MT	1	940	+	940	-	-	-	748	648	701	164	255	186	54.1058	48.5406	56.269	16.314	20.4188	16.3763
ENSDARG00000007523	246.368	189.208	353.442	47.4509	55.6894	27.3405	2.59398	1.18583e-13	2.88269e-12	kmt2e	4	22424451	22472653	-	5497	protein_coding	lysine (K)-specific methyltransferase 2E [Source:ZFIN;Acc:ZDB-GENE-030131-4120]	PHD	286	207	360	40	58	26	3.53762	2.65157	4.94146	0.680424	0.794182	0.391451
ENSDARG00000094557	79.2511	65.8115	85.4151	3.55882	4.80081	1.05156	4.60144	1.21423e-13	2.94897e-12	nupr1	3	15505275	15506158	+	794	protein_coding	nuclear protein 1 [Source:ZFIN;Acc:ZDB-GENE-030131-4653]	-	92	72	87	3	5	1	7.8784	6.38514	8.26756	0.353302	0.473988	0.104234
ENSDARG00000005789	1864.12	1425	2051.93	552.803	627.946	618.315	1.56945	1.24333e-13	3.01682e-12	enpp1	20	13403281	13521010	+	4508	protein_coding	ectonucleotide pyrophosphatase/phosphodiesterase 1 [Source:ZFIN;Acc:ZDB-GENE-040724-172]	Somatomedin_B	2164	1559	2090	466	654	588	32.6395	24.3512	34.9817	9.66601	10.9197	10.795
ENSDARG00000007727	89.5882	77.6942	141.377	11.8627	9.60162	6.30934	3.48076	1.28452e-13	3.11385e-12	rgl2	16	45364153	45398408	-	2458	protein_coding	ral guanine nucleotide dissociation stimulator-like 2 [Source:ZFIN;Acc:ZDB-GENE-010131-1]	RA	104	85	144	10	10	6	2.87688	2.43498	4.42038	0.38042	0.306222	0.202022
ENSDARG00000051975	727.904	556.656	870.842	219.46	204.515	146.166	1.91905	1.31819e-13	3.19248e-12	cd99	1	33353174	33380340	-	5539	protein_coding	CD99 molecule [Source:ZFIN;Acc:ZDB-GENE-061103-391]	-	845	609	887	185	213	139	10.3728	7.74184	12.0829	3.1231	2.89445	2.07689
ENSDARG00000104300	200.712	293.41	445.73	37.9607	68.1715	33.6498	2.74205	1.33796e-13	3.23734e-12	wipf1a	9	2499627	2518359	+	1898	protein_coding	WAS/WASL interacting protein family, member 1a [Source:ZFIN;Acc:ZDB-GENE-080204-101]	-	233	321	454	32	71	32	8.347	11.9088	18.0484	1.57652	2.81566	1.39535
ENSDARG00000068969	73.2211	60.3272	102.105	3.55882	2.88049	4.20623	4.47347	1.4502e-13	3.50564e-12	zgc:153759	8	22438398	22455390	+	1374	protein_coding	zgc:153759 [Source:ZFIN;Acc:ZDB-GENE-060825-148]	-	85	66	104	3	3	4	4.20632	3.38233	5.71117	0.204164	0.164343	0.240937
ENSDARG00000053113	1247.34	801.621	1322.46	327.411	343.738	263.941	1.85003	1.49687e-13	3.6151e-12	ly75	11	11120532	11193205	+	6738	protein_coding	lymphocyte antigen 75 [Source:ZFIN;Acc:ZDB-GENE-050309-166]	Lectin_C	1448	877	1347	276	358	251	14.6119	9.16488	15.084	3.83022	3.99917	3.083
ENSDARG00000075963	1703.04	1195.58	1967.49	448.411	363.901	192.435	2.27665	1.53162e-13	3.69558e-12	mhc1uba	19	7072854	7101100	+	2551	protein_coding	major histocompatibility complex class I UBA [Source:ZFIN;Acc:ZDB-GENE-990415-145]	MHC_I	1977	1308	2004	378	379	183	52.6947	36.104	59.2742	13.8556	11.1827	5.93705
ENSDARG00000068763	551.312	438.744	769.718	119.814	173.789	121.981	2.07942	1.54007e-13	3.7125e-12	plcg2	18	13235714	13293642	+	9979	protein_coding	phospholipase C, gamma 2 [Source:ZFIN;Acc:ZDB-GENE-030131-9532]	PI-PLC-X	640	480	784	101	181	116	4.36077	3.38698	5.92799	0.94641	1.36524	0.962058
ENSDARG00000032650	163.671	112.428	215.011	22.5392	28.8049	24.1858	2.69559	1.5714e-13	3.78451e-12	fuk	25	7571920	7591229	+	3684	protein_coding	fucokinase [Source:ZFIN;Acc:ZDB-GENE-110819-1]	-	190	123	219	19	30	23	3.50675	2.35095	4.48542	0.482258	0.612942	0.5167
ENSDARG00000037870	65755.2	48884.3	89529.8	17482.1	22389.1	17863.8	1.82223	1.61323e-13	3.88163e-12	actb2	3	40526107	40529804	-	2169	protein_coding	actin, beta 2 [Source:ZFIN;Acc:ZDB-GENE-000329-3]	Actin	76333	53481	91191	14737	23318	16988	2392.89	1736.19	3172.28	635.323	809.188	648.206
ENSDARG00000003216	1913.23	2131.56	2870.73	250.304	631.787	204.002	2.66911	1.62661e-13	3.9102e-12	anxa2a	25	34013093	34027440	+	1723	protein_coding	annexin A2a [Source:ZFIN;Acc:ZDB-GENE-030131-4282]	-	2221	2332	2924	211	658	194	87.6463	95.3019	128.047	11.451	28.7447	9.31851
ENSDARG00000104408	180.899	204.747	308.28	42.7058	50.8886	27.3405	2.51746	1.63213e-13	3.91983e-12	zgc:152774	14	1402558	1432954	-	2821	protein_coding	zgc:152774 [Source:ZFIN;Acc:ZDB-GENE-060929-544]	zf-CW	210	224	314	36	53	26	5.06159	5.59118	8.39857	1.19329	1.41413	0.762782
ENSDARG00000059774	114.57	147.162	185.557	23.7255	27.8447	22.0827	2.59799	1.71165e-13	4.107e-12	dub	21	22917221	22951646	-	2303	protein_coding	duboraya [Source:ZFIN;Acc:ZDB-GENE-060825-81]	-	133	161	189	20	29	21	3.9267	4.92255	6.19222	0.812047	0.947811	0.754667
ENSDARG00000078856	278.24	148.99	290.608	37.9607	43.2073	47.3201	2.47994	1.73391e-13	4.15658e-12	slc22a23	2	2024610	2096055	-	4150	protein_coding	solute carrier family 22, member 23 [Source:ZFIN;Acc:ZDB-GENE-030131-3564]	Sugar_tr	323	163	296	32	45	45	5.29206	2.76565	5.38174	0.721019	0.816173	0.897418
novel.4529	262.735	95.0611	203.229	14.2353	26.8845	21.0311	3.16442	1.74196e-13	4.172e-12	-	CHR_ALT_CTG5_1_26	33028392	33031128	-	1694	-	PF00188:Cysteine-rich secretory protein family	SCP	305	104	207	12	28	20	12.2421	4.32293	9.2201	0.662389	1.24412	0.977118
ENSDARG00000015552	259.289	279.699	307.298	56.9411	87.3748	50.4747	2.11345	1.74976e-13	4.18683e-12	phactr4a	19	15142527	15229421	-	5864	protein_coding	phosphatase and actin regulator 4a [Source:ZFIN;Acc:ZDB-GENE-051030-69]	-	301	306	313	48	91	48	3.49014	3.67439	4.02744	0.765407	1.16806	0.67745
ENSDARG00000095627	65.4683	64.8975	130.577	3.55882	4.80081	4.20623	4.36409	1.76566e-13	4.22098e-12	c1qc	21	22717824	22720381	-	930	protein_coding	complement component 1, q subcomponent, C chain [Source:ZFIN;Acc:ZDB-GENE-041010-51]	Collagen	76	71	133	3	5	4	5.5565	5.37568	10.7906	0.301636	0.404673	0.355965
ENSDARG00000105000	151.611	74.038	161.012	16.6078	7.6813	13.6702	3.36419	1.81281e-13	4.3297e-12	c2cd2	10	33305978	33343244	-	2867	protein_coding	C2 calcium-dependent domain containing 2 [Source:ZFIN;Acc:ZDB-GENE-110728-1]	C2	176	81	164	14	8	13	4.17403	1.98937	4.31613	0.45661	0.210029	0.375272
ENSDARG00000018259	134.382	233.083	248.391	26.098	43.2073	30.4952	2.61677	1.81768e-13	4.33732e-12	atp1a3a	19	6328234	6385594	-	5379	protein_coding	ATPase Na+/K+ transporting subunit alpha 3a [Source:ZFIN;Acc:ZDB-GENE-001212-7]	E1-E2_ATPase	156	255	253	22	45	29	1.97194	3.33808	3.54893	0.382443	0.629693	0.446197
ENSDARG00000077308	136.105	65.8115	138.431	1.18627	12.4821	4.20623	4.20059	1.8414e-13	4.38987e-12	gpr84	6	39114345	39119142	+	1822	protein_coding	G protein-coupled receptor 84 [Source:ZFIN;Acc:ZDB-GENE-070928-33]	7tm_1	158	72	141	1	13	4	5.89629	2.78255	5.83915	0.0513212	0.537047	0.181695
ENSDARG00000115832	65.4683	71.2958	109.96	1.18627	4.80081	1.05156	5.07244	1.89872e-13	4.52238e-12	LO018490.1	2	52782056	52795722	-	591	protein_coding	-	Ras	76	78	112	1	5	1	8.74373	9.2932	14.2991	0.158219	0.636796	0.140037
ENSDARG00000036308	167.978	159.959	162.976	32.0294	40.3268	32.5983	2.22133	1.90319e-13	4.52886e-12	nod1	16	53710416	53734405	+	3097	protein_coding	nucleotide-binding oligomerization domain containing 1 [Source:ZFIN;Acc:ZDB-GENE-071116-9]	NACHT	195	175	166	27	42	31	4.28118	3.97883	4.04432	0.815207	1.02076	0.82842
ENSDARG00000033160	111.985	150.818	154.14	28.4705	13.4423	19.9796	2.76688	1.94927e-13	4.63426e-12	nr1d1	3	23488652	23496223	+	2926	protein_coding	nuclear receptor subfamily 1, group d, member 1 [Source:ZFIN;Acc:ZDB-GENE-050105-1]	zf-C4	130	165	157	24	14	19	3.02092	3.97071	4.04859	0.766976	0.36014	0.537415
ENSDARG00000090873	492.735	287.925	449.657	22.5392	85.4544	62.0419	2.84599	2.00248e-13	4.753e-12	ccl34a.4	2	40199002	40199780	-	530	protein_coding	chemokine (C-C motif) ligand 34a, duplicate 4 [Source:ZFIN;Acc:ZDB-GENE-070912-32]	-	572	315	458	19	89	59	73.3822	41.8498	65.2031	3.35215	12.6396	9.21311
ENSDARG00000001879	128.352	69.4677	134.504	15.4215	5.76097	6.30934	3.6242	2.00288e-13	4.753e-12	nav2b	25	14510773	14637660	-	8269	protein_coding	neuron navigator 2b [Source:ZFIN;Acc:ZDB-GENE-061207-13]	CH	149	76	137	13	6	6	1.22519	0.647171	1.2501	0.147006	0.0546155	0.0600521
novel.4356	159.364	119.74	245.446	30.8431	25.9244	19.9796	2.77583	2.02964e-13	4.81209e-12	-	CHR_ALT_CTG4_1_10	25767003	25808000	-	2183	-	PF10267:Predicted transmembrane and coiled-coil 2 protein	-	185	131	250	26	27	19	5.7622	4.22548	8.64102	1.11369	0.930953	0.720328
novel.3466	146.442	181.896	274.899	13.049	34.5658	6.30934	3.46576	2.04872e-13	4.85289e-12	-	CHR_ALT_CTG21_1_12	20904680	20922286	-	3487	-	PF00084:Sushi repeat (SCR repeat)|PF01823:MAC/Perforin domain|PF00057:Low-density lipoprotein receptor domain class A	Ldl_recept_a	170	199	280	11	36	6	3.31488	4.01846	6.05877	0.294975	0.777084	0.142406
ENSDARG00000038731	130.937	54.843	100.142	3.55882	7.6813	1.05156	4.51089	2.0736e-13	4.90734e-12	slc25a36a	2	39731284	39759059	-	5032	protein_coding	solute carrier family 25 (pyrimidine nucleotide carrier ), member 36a [Source:ZFIN;Acc:ZDB-GENE-040718-415]	Mito_carr	152	60	102	3	8	1	2.05387	0.839593	1.52946	0.0557475	0.119665	0.0164471
ENSDARG00000029524	307.529	260.504	471.256	28.4705	81.6138	36.8045	2.81246	2.19775e-13	5.1964e-12	impdh1b	4	18960914	18985481	+	3576	protein_coding	IMP (inosine 5'-monophosphate) dehydrogenase 1b [Source:ZFIN;Acc:ZDB-GENE-030219-206]	CBS	357	285	480	24	85	35	6.78799	5.61185	10.128	0.627565	1.78912	0.810029
ENSDARG00000052623	434.158	226.684	467.329	51.0097	90.2552	55.7325	2.51247	2.24863e-13	5.31184e-12	bsdc1	13	45980163	46000113	+	2139	protein_coding	BSD domain containing 1 [Source:ZFIN;Acc:ZDB-GENE-040905-1]	-	504	248	476	43	94	53	16.021	8.16393	16.7909	1.87976	3.30777	2.05067
ENSDARG00000078022	167.117	94.1471	215.992	22.5392	19.2032	7.3609	3.28579	2.28736e-13	5.39842e-12	fyco1b	2	50722439	50765082	+	4618	protein_coding	FYVE and coiled-coil domain containing 1b [Source:ZFIN;Acc:ZDB-GENE-130326-1]	RUN	194	103	220	19	20	7	2.85639	1.57051	3.59457	0.38472	0.325982	0.125451
ENSDARG00000006169	242.922	188.294	276.863	56.9411	57.6097	53.6294	2.07342	2.29661e-13	5.41531e-12	lrrk2	25	35603107	35664817	-	9170	protein_coding	leucine-rich repeat kinase 2 [Source:ZFIN;Acc:ZDB-GENE-071218-6]	Pkinase	282	206	282	48	60	51	2.09098	1.58182	2.32038	0.48946	0.492492	0.46029
novel.1623	82.6968	71.2958	145.304	9.49018	8.64146	4.20623	3.74733	2.31548e-13	5.45485e-12	-	6	274098	277384	+	2608	-	-	-	96	78	148	8	9	4	2.50285	2.10594	4.28186	0.286832	0.259748	0.126935
ENSDARG00000057107	96.4796	85.0066	123.705	11.8627	7.6813	14.7218	3.16279	2.41085e-13	5.67436e-12	si:ch73-383g2.1	24	29622345	29729799	-	1572	protein_coding	si:ch73-383g2.1 [Source:ZFIN;Acc:ZDB-GENE-131121-54]	RhoGEF	112	93	126	10	8	14	4.84435	4.16571	6.04779	0.59483	0.38305	0.737065
ENSDARG00000011724	111.124	83.1785	92.2876	11.8627	7.6813	12.6187	3.16649	2.45867e-13	5.78167e-12	marveld1	13	39532050	39533365	+	1316	protein_coding	MARVEL domain containing 1 [Source:ZFIN;Acc:ZDB-GENE-050208-33]	-	129	91	94	10	8	12	6.66506	4.86905	5.38953	0.710541	0.457564	0.754667
ENSDARG00000026985	799.403	503.641	897.35	196.921	197.793	197.693	1.89293	2.5917e-13	6.08896e-12	lims1	11	33598213	33618612	-	4540	protein_coding	LIM and senescent cell antigen-like domains 1 [Source:ZFIN;Acc:ZDB-GENE-050522-236]	LIM	928	551	914	166	206	188	13.8983	8.54583	15.1904	3.41899	3.4153	3.42714
ENSDARG00000053568	121.461	102.374	109.96	8.30391	9.60162	21.0311	3.09535	2.78191e-13	6.52994e-12	pstpip1b	7	30051488	30067228	+	3530	protein_coding	proline-serine-threonine phosphatase interacting protein 1b [Source:ZFIN;Acc:ZDB-GENE-051127-25]	SH3_1	141	112	112	7	10	20	2.71591	2.2341	2.39399	0.185425	0.213227	0.468906
ENSDARG00000005989	210.188	108.772	210.102	28.4705	24.9642	29.4436	2.67629	2.86012e-13	6.70744e-12	rgl1	8	19283143	19342111	-	4786	protein_coding	ral guanine nucleotide dissociation stimulator-like 1 [Source:ZFIN;Acc:ZDB-GENE-040426-1816]	RA	244	119	214	24	26	28	3.46647	1.75078	3.3738	0.468904	0.408901	0.48419
ENSDARG00000098774	90.4497	95.9752	120.759	2.37255	14.4024	3.15467	3.89721	2.91161e-13	6.822e-12	si:zfos-741a10.3	14	699229	706345	-	1108	protein_coding	si:zfos-741a10.3 [Source:ZFIN;Acc:ZDB-GENE-141216-452]	I-set	105	105	123	2	15	3	6.44347	6.6728	8.37614	0.168786	1.01899	0.224084
ENSDARG00000057853	7012.86	3959.66	8314.72	1637.06	1759.98	1648.84	1.9344	2.91699e-13	6.82844e-12	atp6v0ca	3	16044680	16055463	-	1629	protein_coding	ATPase H+ transporting V0 subunit ca [Source:ZFIN;Acc:ZDB-GENE-020419-23]	-	8141	4332	8469	1380	1833	1568	339.803	187.252	392.274	79.2142	84.6952	79.6627
ENSDARG00000111528	105.094	97.8033	155.122	18.9804	15.3626	14.7218	2.87155	3.00435e-13	7.02661e-12	PITPNM2	KN150191.1	1722	41991	+	3519	protein_coding	phosphatidylinositol transfer protein membrane associated 2 [Source:HGNC Symbol;Acc:HGNC:21044]	IP_trans	122	107	158	16	16	14	2.35728	2.14103	3.38779	0.425154	0.34223	0.32926
ENSDARG00000023053	174.869	192.864	250.355	39.147	52.8089	31.5467	2.31781	3.02599e-13	7.07084e-12	fam129ab	2	23295415	23349116	-	3364	protein_coding	family with sequence similarity 129, member Ab [Source:ZFIN;Acc:ZDB-GENE-070912-688]	-	203	211	255	33	55	30	4.10308	4.41657	5.71956	0.917282	1.23062	0.738067
ENSDARG00000051729	93.0339	121.569	154.14	3.55882	19.2032	6.30934	3.62724	3.04718e-13	7.11393e-12	nfatc3b	25	36219436	36248053	-	3663	protein_coding	nuclear factor of activated T cells 3b [Source:ZFIN;Acc:ZDB-GENE-100922-25]	RHD	108	133	157	3	20	6	2.00474	2.55666	3.23401	0.0765825	0.410971	0.135564
ENSDARG00000086897	93.0339	70.3818	93.2694	8.30391	6.72114	9.46401	3.39502	3.09549e-13	7.22021e-12	si:dkey-7i4.1	15	791220	805111	+	3720	protein_coding	si:dkey-7i4.1 [Source:ZFIN;Acc:ZDB-GENE-081028-64]	NACHT	108	77	95	7	7	9	1.97402	1.45749	1.9269	0.175954	0.141636	0.20023
ENSDARG00000116994	84.4197	95.0611	141.377	2.37255	14.4024	4.20623	3.889	3.10303e-13	7.23129e-12	CABZ01109480.1	14	1537536	1543834	-	738	protein_coding	-	Ded_cyto	98	104	144	2	15	4	9.02901	9.92282	14.7226	0.253407	1.52986	0.448574
ENSDARG00000005842	303.222	242.223	326.934	60.4999	89.2951	64.145	2.02278	3.16557e-13	7.37041e-12	cd9a	18	7122577	7143920	-	1719	protein_coding	CD9 molecule a [Source:ZFIN;Acc:ZDB-GENE-030131-1175]	Tetraspannin	352	265	333	51	93	61	13.9231	10.855	14.6166	2.77421	4.07216	2.93687
ENSDARG00000042984	84.4197	64.8975	99.1601	3.55882	8.64146	2.10311	4.08514	3.18133e-13	7.40045e-12	fpr1	16	24971717	24974700	+	1921	protein_coding	formyl peptide receptor 1 [Source:ZFIN;Acc:ZDB-GENE-121227-2]	7tm_1	98	71	101	3	9	2	3.46872	2.60249	3.9671	0.146029	0.352641	0.0861654
novel.628	75.8054	64.8975	82.4698	2.37255	3.84065	6.30934	4.14038	3.25746e-13	7.57074e-12	-	17	51614518	51618344	-	3493	-	-	-	88	71	84	2	4	6	1.71299	1.43126	1.81451	0.0535398	0.0861944	0.142162
novel.495	146.442	67.6396	180.648	10.6765	15.3626	11.5671	3.38325	3.26191e-13	7.5743e-12	-	16	31691041	31706809	+	1765	-	PF00020:TNFR/NGFR cysteine-rich region	-	170	74	184	9	16	11	6.549	2.9522	7.86596	0.476807	0.682327	0.515796
ENSDARG00000093093	120.6	100.545	190.466	16.6078	20.1634	6.30934	3.25166	3.28857e-13	7.62936e-12	adam17b	20	29586529	29613629	+	3219	protein_coding	ADAM metallopeptidase domain 17b [Source:ZFIN;Acc:ZDB-GENE-041001-199]	-	140	110	194	14	21	6	2.95718	2.40619	4.54736	0.406679	0.491039	0.154263
ENSDARG00000051768	266.18	202.005	278.826	59.3136	67.2114	60.9903	1.9922	3.30201e-13	7.64933e-12	fhod1	7	34549198	34618314	+	6027	protein_coding	formin homology 2 domain containing 1 [Source:ZFIN;Acc:ZDB-GENE-110623-4]	FH2	309	221	284	50	70	58	3.486	2.58196	3.55546	0.775736	0.874207	0.796447
ENSDARG00000032405	130.075	75.8661	226.792	9.49018	17.2829	11.5671	3.48314	3.30308e-13	7.64933e-12	zgc:85975	4	77975221	77979432	-	1929	protein_coding	zgc:85975 [Source:ZFIN;Acc:ZDB-GENE-040426-2417]	-	151	83	231	8	18	11	5.32249	3.02973	9.03563	0.387796	0.702357	0.471944
ENSDARG00000063912	30900.2	35906.6	39964.5	9137.86	14146.1	8337.79	1.75548	3.51556e-13	8.13412e-12	mt-co3	MT	9735	10520	+	786	protein_coding	cytochrome c oxidase III, mitochondrial [Source:ZFIN;Acc:ZDB-GENE-011205-16]	-	35871	39283	40706	7703	14733	7929	3103.07	3519.17	3907.64	916.394	1410.87	834.884
ENSDARG00000054968	134.382	110.6	168.867	18.9804	27.8447	15.7734	2.71603	3.55103e-13	8.20886e-12	cd40	23	37823560	37835794	-	1175	protein_coding	CD40 molecule, TNF receptor superfamily member 5 [Source:ZFIN;Acc:ZDB-GENE-090313-95]	-	156	121	172	16	29	15	9.02729	7.25113	11.0451	1.27329	1.85771	1.05653
ENSDARG00000100499	249.813	209.317	280.79	64.0587	62.4105	66.2481	1.94081	3.61052e-13	8.33894e-12	cpeb4b	21	41310551	41369539	-	6316	protein_coding	cytoplasmic polyadenylation element binding protein 4b [Source:ZFIN;Acc:ZDB-GENE-170601-167]	-	290	229	286	54	65	63	3.12195	2.55301	3.41667	0.79946	0.77462	0.825522
novel.460	115.431	89.5768	132.541	13.049	14.4024	18.928	2.86005	3.71647e-13	8.576e-12	-	15	47637509	47706085	-	2054	-	PF00169:PH domain|PF01412:Putative GTPase activating protein for Arf	PH	134	98	135	11	15	18	4.43583	3.35957	4.9592	0.500769	0.549678	0.725274
novel.590	135.244	113.342	240.537	27.2843	21.1236	15.7734	2.93468	3.73613e-13	8.6137e-12	-	17	53233464	53247286	+	3465	-	PF00415:Regulator of chromosome condensation (RCC1) repeat	-	157	124	245	23	22	15	3.08082	2.51986	5.33509	0.620683	0.4779	0.358276
ENSDARG00000076870	186.068	159.045	231.701	47.4509	35.526	39.9592	2.23448	3.88418e-13	8.94611e-12	piezo1	7	55328420	55454406	-	7311	protein_coding	piezo-type mechanosensitive ion channel component 1 [Source:ZFIN;Acc:ZDB-GENE-041111-255]	-	216	174	236	40	37	38	2.00885	1.67583	2.43564	0.511597	0.380928	0.430167
ENSDARG00000052690	570.264	361.963	579.252	47.4509	133.463	56.7841	2.66187	3.88721e-13	8.94611e-12	arrdc3a	5	48985861	48995955	-	3806	protein_coding	arrestin domain containing 3a [Source:ZFIN;Acc:ZDB-GENE-030131-2913]	-	662	396	590	40	139	54	11.8266	7.3263	11.6967	0.982735	2.74893	1.17424
ENSDARG00000060051	93.0339	55.757	105.051	2.37255	7.6813	4.20623	4.11755	3.97758e-13	9.14596e-12	slc47a2.1	21	39992151	40015530	-	2261	protein_coding	solute carrier family 47 (multidrug and toxin extrusion), member 2.1 [Source:ZFIN;Acc:ZDB-GENE-070112-1472]	MatE	108	61	107	2	8	4	3.24783	1.89971	3.57077	0.0827131	0.266322	0.146416
ENSDARG00000038010	3168.32	2318.03	3913.39	861.234	1065.78	964.278	1.70054	4.21824e-13	9.69073e-12	rac2	3	29510818	29544039	+	4898	protein_coding	Rac family small GTPase 2 [Source:ZFIN;Acc:ZDB-GENE-040625-27]	Ras	3678	2536	3986	726	1110	917	51.058	36.4577	61.4041	13.86	17.0578	15.4946
ENSDARG00000019601	74.944	98.7173	109.96	8.30391	12.4821	3.15467	3.55284	4.3389e-13	9.95909e-12	col12a1b	20	49451764	49681850	-	11059	protein_coding	collagen, type XII, alpha 1b [Source:ZFIN;Acc:ZDB-GENE-120215-116]	VWA	87	108	112	7	13	3	0.534902	0.687648	0.764154	0.0591871	0.08848	0.022451
novel.4148	74.944	71.2958	80.5062	4.74509	6.72114	1.05156	4.16513	4.46842e-13	1.02473e-11	-	CHR_ALT_CTG2_2_2	49985444	49986922	-	1479	-	PF00001:7 transmembrane receptor (rhodopsin family)	7tm_1	87	78	82	4	7	1	3.99965	3.71351	4.18335	0.252893	0.356244	0.055958
ENSDARG00000045277	340.263	201.091	350.497	67.6175	69.1317	63.0934	2.15765	4.50733e-13	1.03274e-11	rdh12l	24	32573480	32582880	-	1885	protein_coding	retinol dehydrogenase 12, like [Source:ZFIN;Acc:ZDB-GENE-040801-48]	adh_short	395	220	357	57	72	60	14.2481	8.21807	14.2901	2.82754	2.87501	2.63433
ENSDARG00000042732	844.197	504.555	924.84	201.666	213.156	170.352	1.95774	4.51217e-13	1.03294e-11	tmem189	8	28452738	28466870	+	6005	protein_coding	transmembrane protein 189 [Source:ZFIN;Acc:ZDB-GENE-041010-150]	-	980	552	942	170	222	162	11.0964	6.47268	11.8363	2.64716	2.78264	2.23271
ENSDARG00000068638	145.581	123.397	201.266	20.1666	33.6057	19.9796	2.66205	4.65196e-13	1.064e-11	lpar5b	15	40040155	40041455	-	1301	protein_coding	lysophosphatidic acid receptor 5b [Source:ZFIN;Acc:ZDB-GENE-081022-116]	7tm_1	169	135	205	17	35	19	8.83242	7.30659	11.8893	1.22185	2.02492	1.20867
novel.3220	247.229	78.6082	182.612	16.6078	10.5618	22.0827	3.37385	4.68323e-13	1.07021e-11	-	CHR_ALT_CTG1_1_15	19770032	19805424	+	5615	-	PF14637:Folliculin-interacting protein middle domain|PF14638:Folliculin-interacting protein C-terminus|PF14636:Folliculin-interacting protein N-terminus	-	287	86	186	14	11	21	3.47538	1.07847	2.49944	0.233144	0.147455	0.309528
novel.5482	70.6369	57.5851	112.905	1.18627	2.88049	2.10311	5.25368	4.82985e-13	1.10274e-11	-	KN149753.1	24654	29646	-	1602	-	PF00326:Prolyl oligopeptidase family	-	82	63	115	1	3	2	3.48034	2.76909	5.41644	0.058369	0.140954	0.103323
novel.759	80.974	54.843	87.3787	2.37255	4.80081	3.15467	4.40771	4.85987e-13	1.10818e-11	-	19	35373657	35376024	-	2271	-	-	-	94	60	89	2	5	3	2.81437	1.86034	2.957	0.0823489	0.165718	0.109329
ENSDARG00000040528	9361.97	6535.45	12979.2	249.117	638.508	165.094	4.7772	4.86225e-13	1.10818e-11	lgals3bpb	3	57741933	57744323	-	1994	protein_coding	lectin, galactoside-binding, soluble, 3 binding protein b [Source:ZFIN;Acc:ZDB-GENE-040426-2262]	SRCR	10868	7150	13220	210	665	157	370.591	252.487	500.248	9.8478	25.1023	6.51636
ENSDARG00000044613	43.0713	166.357	159.049	5.93136	7.6813	7.3609	4.12719	4.95373e-13	1.12804e-11	c1qa	21	22721957	22724980	-	1133	protein_coding	complement component 1, q subcomponent, A chain [Source:ZFIN;Acc:ZDB-GENE-050522-86]	-	50	182	162	5	8	7	3.00062	11.311	10.7886	0.412653	0.531469	0.511327
ENSDARG00000052088	120.6	84.0925	109.96	3.55882	16.3228	5.25778	3.60751	5.02346e-13	1.14291e-11	si:ch73-54b5.2	9	48085039	48091741	+	4127	protein_coding	si:ch73-54b5.2 [Source:ZFIN;Acc:ZDB-GENE-140106-46]	7tm_1	140	92	112	3	17	5	2.30656	1.56968	2.04768	0.0679723	0.31005	0.100269
ENSDARG00000103735	2215.59	1582.22	2416.17	674.989	741.245	644.604	1.59204	5.16728e-13	1.1746e-11	elovl1b	11	13094179	13152524	-	2779	protein_coding	ELOVL fatty acid elongase 1b [Source:ZFIN;Acc:ZDB-GENE-040426-2755]	ELO	2572	1731	2461	569	772	613	62.9293	43.8598	66.8193	19.1456	20.9096	18.2559
ENSDARG00000035879	515.994	435.087	669.576	107.951	175.71	129.342	1.96869	5.18101e-13	1.17669e-11	fuca1.2	19	32488572	32493866	-	1774	protein_coding	alpha-L-fucosidase 1, tandem duplicate 2 [Source:ZFIN;Acc:ZDB-GENE-040801-78]	Alpha_L_fucos	599	476	682	91	183	123	22.9585	18.8935	29.0074	4.79659	7.76453	5.73828
ENSDARG00000094809	97.3411	74.038	100.142	4.74509	12.4821	3.15467	3.70416	5.29141e-13	1.20071e-11	ms4a17a.11	4	76575585	76588333	+	927	protein_coding	membrane-spanning 4-domains, subfamily A, member 17A.11 [Source:ZFIN;Acc:ZDB-GENE-050417-157]	-	113	81	102	4	13	3	8.28837	6.15267	8.30231	0.403483	1.05556	0.267838
ENSDARG00000069627	61.1612	74.038	96.2148	3.55882	6.72114	2.10311	4.19799	5.35282e-13	1.21359e-11	si:ch211-255g12.8	8	6880262	6897619	-	2995	protein_coding	si:ch211-255g12.8 [Source:ZFIN;Acc:ZDB-GENE-081104-39]	NACHT	71	81	98	3	7	2	1.61188	1.90435	2.46893	0.0936633	0.175921	0.0552667
ENSDARG00000099690	180.038	191.95	387.804	40.3333	33.6057	48.3716	2.63557	5.39199e-13	1.2214e-11	vaspa	10	323401	342564	-	2384	protein_coding	vasodilator stimulated phosphoprotein a [Source:ZFIN;Acc:ZDB-GENE-070424-68]	-	209	210	395	34	35	46	5.96088	6.20257	12.5017	1.33358	1.10504	1.59692
ENSDARG00000116197	103.371	89.5768	197.338	5.93136	17.2829	3.15467	3.85918	5.41802e-13	1.22622e-11	si:dkeyp-4c4.2	4	35576329	35615175	+	7292	protein_coding	si:dkeyp-4c4.2 [Source:ZFIN;Acc:ZDB-GENE-130530-1]	NACHT	120	98	201	5	18	3	1.11894	0.946319	2.07983	0.0641163	0.185799	0.034049
ENSDARG00000019191	565.956	505.469	743.21	168.451	206.435	166.146	1.74419	5.64031e-13	1.27542e-11	2012-09-01	3	28502419	28627447	+	4427	protein_coding	septin 12 [Source:ZFIN;Acc:ZDB-GENE-120215-68]	GTP_CDC	657	553	757	142	215	158	10.0908	8.79577	12.9022	2.99933	3.6555	2.95378
ENSDARG00000112644	121.461	88.6628	153.158	8.30391	21.1236	10.5156	3.16318	5.69155e-13	1.28588e-11	CU459056.1	12	35809503	35830625	-	5869	protein_coding	-	Glyco_transf_29	141	97	156	7	22	10	1.63352	1.16377	2.00558	0.111527	0.282147	0.141015
ENSDARG00000058232	148.165	175.497	223.847	33.2156	43.2073	35.7529	2.28156	6.03309e-13	1.36186e-11	fbrsl1	5	17624463	17753961	+	5248	protein_coding	fibrosin-like 1 [Source:ZFIN;Acc:ZDB-GENE-070705-487]	-	172	192	228	28	45	34	2.22846	2.57612	3.27808	0.498895	0.645411	0.536186
ENSDARG00000054300	304.083	139.85	316.134	51.0097	37.4463	34.7014	2.62988	6.05877e-13	1.36647e-11	dhrs1	2	38261748	38269675	+	1339	protein_coding	dehydrogenase/reductase (SDR family) member 1 [Source:ZFIN;Acc:ZDB-GENE-030616-591]	adh_short	353	153	322	43	39	33	17.9252	8.0458	18.1449	3.00285	2.19231	2.03969
novel.481	116.292	48.4446	141.377	9.49018	3.84065	4.20623	4.15407	6.12823e-13	1.38093e-11	-	16	14566419	14567378	+	723	-	-	-	135	53	144	8	4	4	12.696	5.16174	15.0281	1.03466	0.416427	0.45788
ENSDARG00000100897	236.031	180.068	288.644	40.3333	57.6097	24.1858	2.52355	6.29305e-13	1.41684e-11	pdgfrb	14	3186485	3268155	-	7594	protein_coding	platelet-derived growth factor receptor, beta polypeptide [Source:ZFIN;Acc:ZDB-GENE-030805-2]	Pkinase_Tyr	274	197	294	34	60	23	2.4533	1.82664	2.92116	0.418652	0.5947	0.250661
ENSDARG00000044524	113.708	118.826	193.411	18.9804	25.9244	12.6187	2.88093	6.31324e-13	1.42015e-11	def6b	22	978867	996521	+	4165	protein_coding	differentially expressed in FDCP 6b homolog (mouse) [Source:ZFIN;Acc:ZDB-GENE-110408-59]	PH	132	130	197	16	27	12	2.15491	2.19779	3.56886	0.359211	0.48794	0.23845
novel.113	129.214	81.3504	107.996	9.49018	14.4024	2.10311	3.60363	6.32784e-13	1.4222e-11	-	10	7649473	7652380	+	2153	-	-	-	150	89	110	8	15	2	4.73716	2.91075	3.85503	0.347449	0.524403	0.0768805
ENSDARG00000018602	1295.58	923.19	1548.27	368.931	418.631	333.344	1.74826	6.39323e-13	1.43565e-11	rab5aa	19	20708460	20722368	+	2667	protein_coding	RAB5A, member RAS oncogene family, a [Source:ZFIN;Acc:ZDB-GENE-030131-139]	Ras	1504	1010	1577	311	436	317	38.3438	26.6659	44.6157	10.9039	12.305	9.83709
ENSDARG00000002609	135.244	85.9206	146.286	11.8627	21.1236	14.7218	2.93208	6.50705e-13	1.45994e-11	rnf145a	14	34966598	35012162	+	5711	protein_coding	ring finger protein 145a [Source:ZFIN;Acc:ZDB-GENE-111012-3]	-	157	94	149	10	22	14	1.86921	1.15897	1.96858	0.163732	0.289953	0.202883
ENSDARG00000059651	102.51	53.9289	122.723	2.37255	1.92032	0	6.04062	6.73743e-13	1.50911e-11	cidec	6	21202639	21212367	+	1761	protein_coding	cell death-inducing DFFA-like effector c [Source:ZFIN;Acc:ZDB-GENE-030131-4591]	-	119	59	125	2	2	0	4.59471	2.35913	5.35586	0.106198	0.0854847	0
novel.3523	165.394	152.646	218.938	36.7745	9.60162	8.41246	3.31899	6.73783e-13	1.50911e-11	-	CHR_ALT_CTG21_1_8	17582449	17617215	-	6923	-	PF00626:Gelsolin repeat	-	192	167	223	31	10	8	1.88572	1.69856	2.43046	0.418709	0.108723	0.095637
ENSDARG00000104613	80.1126	75.8661	107.996	7.11764	0.960162	9.46401	3.94108	6.75759e-13	1.51223e-11	znf1179	22	1796057	1800444	+	1427	protein_coding	zinc finger protein 1179 [Source:ZFIN;Acc:ZDB-GENE-050208-622]	zf-C2H2	93	83	110	6	1	9	4.43128	4.09555	5.81631	0.393163	0.0527465	0.521974
ENSDARG00000026712	2865.96	1880.2	3304.68	843.44	769.09	839.142	1.71546	6.77076e-13	1.51387e-11	rab5c	3	17615599	17651899	+	2593	protein_coding	RAB5C, member RAS oncogene family [Source:ZFIN;Acc:ZDB-GENE-031118-30]	Ras	3327	2057	3366	711	801	798	87.241	55.8586	97.9468	25.6397	23.2513	25.4701
ENSDARG00000088745	209.326	117.912	256.245	17.7941	35.526	9.46401	3.20421	7.16311e-13	1.60021e-11	zgc:173915	1	59073203	59089598	+	1212	protein_coding	zgc:173915 [Source:ZFIN;Acc:ZDB-GENE-071004-112]	Fibrinogen_C	243	129	261	15	37	9	13.6325	7.49455	16.2486	1.15727	2.29782	0.614568
ENSDARG00000026704	104.232	60.3272	69.7066	5.93136	3.84065	5.25778	3.97742	7.23524e-13	1.61415e-11	ftr72	15	41752335	41756507	-	1822	protein_coding	finTRIM family, member 72 [Source:ZFIN;Acc:ZDB-GENE-041114-86]	SPRY	121	66	71	5	4	5	4.51552	2.55067	2.94028	0.256606	0.165245	0.227118
ENSDARG00000022772	215.356	178.24	380.932	54.5685	35.526	43.1138	2.54396	7.23793e-13	1.61415e-11	si:ch211-106a19.1	5	24571750	24712405	-	3438	protein_coding	si:ch211-106a19.1 [Source:ZFIN;Acc:ZDB-GENE-060526-3]	PH	250	195	388	46	37	41	4.9443	3.99381	8.51539	1.25111	0.810053	0.98698
novel.5108	126.63	157.216	254.282	15.4215	35.526	21.0311	2.88774	7.35996e-13	1.63995e-11	-	CHR_ALT_CTG7_1_24	29301495	29310861	+	3138	-	PF00071:Ras family	Ras	147	172	259	13	37	20	3.18519	3.85952	6.22767	0.387379	0.887496	0.527482
ENSDARG00000013968	40829.8	19579.8	44766.4	8322.89	9093.7	8407.2	2.02602	7.41657e-13	1.65114e-11	psap	13	5004924	5028964	+	2417	protein_coding	prosaposin [Source:ZFIN;Acc:ZDB-GENE-020108-1]	-	47398	21421	45597	7016	9471	7995	1333.38	624.053	1423.44	271.43	294.942	273.761
novel.3746	77.5283	162.701	169.849	684.479	489.683	811.802	-2.27742	7.44702e-13	1.6565e-11	-	CHR_ALT_CTG23_1_17	20427790	20432162	-	2739	-	PF02269:Transcription initiation factor IID, 18kD subunit	-	90	178	173	577	510	772	2.23419	4.576	4.76577	19.6983	14.0151	23.3268
ENSDARG00000019549	143.858	83.1785	155.122	21.3529	12.4821	15.7734	2.95707	7.45516e-13	1.65689e-11	cds1	5	40009958	40040488	-	1750	protein_coding	CDP-diacylglycerol synthase (phosphatidate cytidylyltransferase) 1 [Source:ZFIN;Acc:ZDB-GENE-070705-78]	-	167	91	158	18	13	15	6.48857	3.66152	6.81236	0.961788	0.559143	0.709387
ENSDARG00000068275	113.708	61.2413	113.887	9.49018	10.5618	6.30934	3.45133	7.55671e-13	1.67802e-11	ptx3a	18	41364437	41375120	-	2164	protein_coding	pentraxin 3, long a [Source:ZFIN;Acc:ZDB-GENE-030131-8720]	-	132	67	116	8	11	6	4.14751	2.1801	4.04464	0.345683	0.382607	0.229469
ENSDARG00000007788	250.675	144.42	249.373	41.5195	18.2431	41.0107	2.68623	7.86045e-13	1.74397e-11	atp2b1b	25	19609713	19666107	-	5392	protein_coding	ATPase plasma membrane Ca2+ transporting 1b [Source:ZFIN;Acc:ZDB-GENE-080409-1]	Cation_ATPase_C	291	158	254	35	19	39	3.66956	2.06331	3.55437	0.606964	0.265229	0.598611
ENSDARG00000077353	329.064	206.575	298.462	41.5195	76.813	53.6294	2.27117	7.90217e-13	1.75173e-11	rerea	23	22785375	22926495	+	4926	protein_coding	arginine-glutamic acid dipeptide (RE) repeats a [Source:ZFIN;Acc:ZDB-GENE-060718-1]	Atrophin-1	382	226	304	35	80	51	5.27278	3.23052	4.65648	0.664383	1.2224	0.856852
ENSDARG00000057714	225.693	336.37	389.768	87.7842	52.8089	43.1138	2.37904	7.91532e-13	1.75314e-11	cmah	4	2228754	2250264	+	2169	protein_coding	cytidine monophospho-N-acetylneuraminic acid hydroxylase [Source:ZFIN;Acc:ZDB-GENE-040704-33]	-	262	368	397	74	55	41	8.2132	11.9467	13.8105	3.1902	1.90863	1.56442
novel.4810	90.4497	77.6942	95.233	9.49018	11.5219	9.46401	3.1056	7.95617e-13	1.75939e-11	-	CHR_ALT_CTG6_1_15	19027455	19030106	-	1750	-	PF07686:Immunoglobulin V-set domain	V-set	105	85	97	8	12	9	4.07964	3.4201	4.18227	0.427462	0.516132	0.425632
ENSDARG00000040874	560.788	472.563	744.192	158.961	194.913	140.909	1.8434	7.95713e-13	1.75939e-11	add3a	22	30046365	30270469	+	6148	protein_coding	adducin 3 (gamma) a [Source:ZFIN;Acc:ZDB-GENE-030131-2721]	Aldolase_II	651	517	758	134	203	134	7.19975	5.92127	9.30281	2.03806	2.48531	1.80385
ENSDARG00000104976	79.2511	61.2413	101.124	8.30391	5.76097	3.15467	3.82591	8.12129e-13	1.79416e-11	si:ch1073-67j19.2	4	7822773	7826304	+	1822	protein_coding	si:ch1073-67j19.2 [Source:ZFIN;Acc:ZDB-GENE-141216-263]	-	92	67	103	7	6	3	3.43329	2.58931	4.26548	0.359248	0.247868	0.136271
ENSDARG00000068621	348.877	369.276	471.256	60.4999	103.698	30.4952	2.60607	8.2496e-13	1.82096e-11	si:ch211-181d7.3	15	42741272	42760110	-	8431	protein_coding	si:ch211-181d7.3 [Source:ZFIN;Acc:ZDB-GENE-121214-30]	NACHT	405	404	480	51	108	29	3.26623	3.37412	4.29577	0.565635	0.964189	0.284675
novel.3751	87.8654	70.3818	136.468	13.049	5.76097	7.3609	3.51542	8.47253e-13	1.86857e-11	-	CHR_ALT_CTG23_1_19	21627738	21633808	+	4312	-	-	-	102	77	139	11	6	7	1.60839	1.25739	2.43229	0.238539	0.104735	0.134354
ENSDARG00000006848	74.944	109.686	88.3605	0	0	0	8.86331	8.71259e-13	1.91988e-11	si:ch211-219a4.6	9	23754275	23765480	-	7162	protein_coding	si:ch211-219a4.6 [Source:ZFIN;Acc:ZDB-GENE-081104-179]	A1pp	87	120	90	0	0	0	0.825953	1.17979	0.948172	0	0	0
ENSDARG00000063390	70.6369	67.6396	89.3423	2.37255	5.76097	7.3609	3.85228	8.84364e-13	1.9471e-11	pvrl2l	19	6606197	6774871	-	1439	protein_coding	poliovirus receptor-related 2 like [Source:ZFIN;Acc:ZDB-GENE-060503-249]	V-set	82	74	91	2	6	7	3.87457	3.62101	4.77155	0.129961	0.31384	0.402594
ENSDARG00000021309	938.954	625.21	1069.16	209.97	204.515	290.23	1.90156	8.88406e-13	1.95434e-11	rhoca	6	48382697	48418021	-	2745	protein_coding	ras homolog family member Ca [Source:ZFIN;Acc:ZDB-GENE-040426-1337]	Ras	1090	684	1089	177	213	276	26.9994	17.5458	29.934	6.02943	5.84056	8.32141
ENSDARG00000043249	206.742	243.137	331.843	58.1274	69.1317	44.1654	2.18622	9.04111e-13	1.9872e-11	irf1b	21	45626136	45633317	+	2946	protein_coding	interferon regulatory factor 1b [Source:ZFIN;Acc:ZDB-GENE-041114-13]	IRF	240	266	338	49	72	42	5.53922	6.35781	8.65691	1.55528	1.83957	1.1799
novel.1275	242.922	235.825	399.586	32.0294	72.9723	29.4436	2.6981	9.57215e-13	2.10214e-11	-	25	26182181	26186608	-	4428	-	PF00665:Integrase core domain	rve	282	258	407	27	76	28	4.33024	4.10271	6.9353	0.570166	1.29188	0.523336
novel.1569	339.402	203.833	637.177	35.5882	69.1317	57.8356	2.85465	9.62651e-13	2.11229e-11	-	5	72395814	72404295	+	4034	-	PF15410:Pleckstrin homology domain|PF01369:Sec7 domain	Sec7	394	223	649	30	72	55	6.64096	3.89249	12.1391	0.695393	1.34343	1.12838
ENSDARG00000019426	211.911	215.716	308.28	65.245	44.1675	58.8872	2.13259	9.66299e-13	2.1185e-11	trioa	19	41841147	42045372	-	10477	protein_coding	trio Rho guanine nucleotide exchange factor a [Source:ZFIN;Acc:ZDB-GENE-060503-334]	Pkinase	246	236	314	55	46	56	1.5965	1.58611	2.26137	0.490875	0.330475	0.442366
ENSDARG00000103747	352.323	296.152	444.748	59.3136	96.9764	32.5983	2.52821	9.89832e-13	2.16826e-11	cav1	25	18563476	18577586	+	3907	protein_coding	caveolin 1 [Source:ZFIN;Acc:ZDB-GENE-030131-2415]	-	409	324	453	50	101	31	7.11788	5.83929	8.7485	1.19666	1.94579	0.656672
ENSDARG00000073675	99.0639	95.9752	175.739	8.30391	20.1634	7.3609	3.3493	1.01023e-12	2.21107e-11	tlr8b	10	43838563	43850304	-	3314	protein_coding	toll-like receptor 8b [Source:ZFIN;Acc:ZDB-GENE-040219-12]	TIR	115	105	179	7	21	7	2.35948	2.23098	4.07548	0.197511	0.476963	0.174814
novel.2490	170.562	231.254	310.244	26.098	52.8089	47.3201	2.48654	1.02e-12	2.23057e-11	-	CHR_ALT_CTG14_1_19	24309760	24384482	-	5464	-	PF00620:RhoGAP domain	RhoGAP	198	253	316	22	55	45	2.46391	3.26038	4.3637	0.376493	0.757652	0.681604
ENSDARG00000045230	223.109	180.982	271.954	41.5195	60.4902	30.4952	2.34537	1.03173e-12	2.25433e-11	cox6b1	24	39606053	39610585	-	633	protein_coding	cytochrome c oxidase subunit VIb polypeptide 1 [Source:ZFIN;Acc:ZDB-GENE-040718-448]	-	259	198	277	35	63	29	27.8206	22.0252	33.0183	5.17022	7.49125	3.79162
ENSDARG00000040352	258.428	168.185	240.537	46.2646	58.5699	37.856	2.222	1.07e-12	2.33597e-11	crot	16	28601974	28627568	+	3327	protein_coding	carnitine O-octanoyltransferase [Source:ZFIN;Acc:ZDB-GENE-050522-35]	-	300	184	245	39	61	36	6.13111	3.89425	5.55638	1.09612	1.38005	0.89553
ENSDARG00000044328	148.165	129.795	195.375	16.6078	34.5658	27.3405	2.57843	1.07775e-12	2.35092e-11	ankrd46a	21	43475746	43485351	-	2965	protein_coding	ankyrin repeat domain 46a [Source:ZFIN;Acc:ZDB-GENE-030131-2643]	-	172	142	199	14	36	26	3.94434	3.37227	5.06416	0.441518	0.913893	0.725736
ENSDARG00000044373	254.12	122.483	269.009	29.6568	43.2073	28.392	2.66725	1.1066e-12	2.4118e-11	atg4c	6	32300018	32315494	-	4166	protein_coding	autophagy related 4C, cysteine peptidase [Source:ZFIN;Acc:ZDB-GENE-040625-84]	-	295	134	274	25	45	27	4.81474	2.26487	4.96261	0.561133	0.813038	0.536383
novel.5405	191.236	207.489	161.012	930.038	609.703	535.242	-1.88895	1.12229e-12	2.44396e-11	-	CHR_ALT_CTG9_2_10	29671440	29679341	+	1276	-	PF09468:Ydr279p protein family (RNase H2 complex component) wHTH domain|PF17745:Ydr279p protein triple barrel domain	-	222	227	164	784	635	509	11.8297	12.5266	9.69777	57.4527	37.4577	33.0139
ENSDARG00000074362	93.0339	68.5537	83.4516	3.55882	10.5618	5.25778	3.62824	1.16668e-12	2.53848e-11	zgc:165582	3	52092599	52110809	+	2116	protein_coding	zgc:165582 [Source:ZFIN;Acc:ZDB-GENE-070820-9]	-	108	75	85	3	11	5	3.47039	2.49577	3.03097	0.132572	0.391286	0.195562
ENSDARG00000058351	116.292	93.233	121.741	11.8627	20.1634	6.30934	3.09724	1.17862e-12	2.56232e-11	tapbpl	16	9787383	9802998	-	4800	protein_coding	TAP binding protein (tapasin)-like [Source:ZFIN;Acc:ZDB-GENE-121003-1]	C1-set	135	102	124	10	21	6	1.91233	1.4963	1.94921	0.194807	0.329303	0.103452
ENSDARG00000015732	60.2998	62.1553	92.2876	4.74509	1.92032	3.15467	4.48227	1.20245e-12	2.61193e-11	cax2	25	18889332	18906871	+	2688	protein_coding	cation/H+ exchanger protein 2 [Source:ZFIN;Acc:ZDB-GENE-100825-2]	Na_Ca_ex	70	68	94	4	2	3	1.77068	1.7813	2.63862	0.139148	0.0560039	0.0923681
novel.3803	15.5057	31.0777	16.6903	148.284	106.578	159.837	-2.71124	1.27925e-12	2.77643e-11	-	CHR_ALT_CTG23_1_29	28139366	28141908	-	1518	-	-	-	18	34	17	125	111	152	0.806253	1.57712	0.844998	7.69987	5.50388	8.28709
ENSDARG00000034222	120.6	68.5537	105.051	8.30391	12.4821	11.5671	3.17477	1.30584e-12	2.83175e-11	hs1bp3	17	48947762	48961698	+	1719	protein_coding	HCLS1 binding protein 3 [Source:ZFIN;Acc:ZDB-GENE-131121-391]	PX	140	75	107	7	13	11	5.53761	3.07216	4.69663	0.380774	0.569226	0.529599
ENSDARG00000067796	149.027	143.506	200.284	28.4705	34.5658	37.856	2.28363	1.3227e-12	2.86593e-11	clpxb	25	35565590	35599887	-	3272	protein_coding	caseinolytic mitochondrial matrix peptidase chaperone subunit b [Source:ZFIN;Acc:ZDB-GENE-130404-1]	-	173	157	204	24	36	36	3.59504	3.37866	4.70431	0.685872	0.828146	0.910583
ENSDARG00000104018	688.279	510.953	885.569	195.735	156.506	215.569	1.87715	1.34762e-12	2.91748e-11	mtpn	4	1054708	1068155	-	1699	protein_coding	myotrophin [Source:ZFIN;Acc:ZDB-GENE-040426-2166]	-	799	559	902	165	163	205	31.976	23.1674	40.0582	9.08104	7.22124	9.98598
ENSDARG00000057568	124.907	74.952	164.94	11.8627	18.2431	7.3609	3.2726	1.36161e-12	2.945e-11	nefla	21	19008168	19011040	+	2798	protein_coding	neurofilament, light polypeptide a [Source:ZFIN;Acc:ZDB-GENE-091117-1]	Filament	145	82	168	10	19	7	3.52363	2.0636	4.53044	0.334193	0.511121	0.207053
novel.43	74.944	122.483	105.051	4.74509	13.4423	1.05156	3.94046	1.3626e-12	2.945e-11	-	1	57705209	57712587	+	1711	-	PF07686:Immunoglobulin V-set domain	V-set	87	134	107	4	14	1	3.45732	5.51459	4.71859	0.218602	0.615879	0.0483705
ENSDARG00000043154	3561.99	3038.3	4322.79	1271.68	1397.04	1384.9	1.4299	1.39279e-12	3.00774e-11	ucp2	10	36662640	36673388	+	2382	protein_coding	uncoupling protein 2 [Source:ZFIN;Acc:ZDB-GENE-990708-8]	Mito_carr	4135	3324	4403	1072	1455	1317	118.033	98.2602	139.472	42.0822	45.9768	45.7588
novel.3798	2055.36	3730.23	2544.78	10758.3	9472.96	8092.78	-1.76558	1.4843e-12	3.20268e-11	-	CHR_ALT_CTG23_1_29	28334531	28337542	+	747	-	PF00653:Inhibitor of Apoptosis domain	BIR	2386	4081	2592	9069	9866	7696	217.18	384.684	261.814	1135.23	994.118	852.658
ENSDARG00000023963	362.66	247.707	398.604	48.6372	86.4146	86.2277	2.18344	1.49463e-12	3.22228e-11	tpm4a	22	15577827	15602760	-	3460	protein_coding	tropomyosin 4a [Source:ZFIN;Acc:ZDB-GENE-040426-2185]	-	421	271	406	41	90	82	8.27326	5.51508	8.85378	1.10803	1.95787	1.96141
ENSDARG00000075491	78.3897	54.843	96.2148	7.11764	1.92032	4.20623	4.155	1.54845e-12	3.33554e-11	si:ch211-26b3.4	5	22871718	22952156	-	5450	protein_coding	si:ch211-26b3.4 [Source:ZFIN;Acc:ZDB-GENE-081104-60]	SAM_1	91	60	98	6	2	4	1.13531	0.775199	1.35678	0.102944	0.0276217	0.0607426
ENSDARG00000030687	83.5583	60.3272	114.869	8.30391	7.6813	2.10311	3.84312	1.55307e-12	3.3427e-11	phka2	11	33870357	33919309	-	7231	protein_coding	phosphorylase kinase, alpha 2 (liver) [Source:ZFIN;Acc:ZDB-GENE-130422-1]	-	97	66	117	7	8	2	0.912103	0.642693	1.22086	0.09052	0.083274	0.0228908
novel.4583	174.869	179.154	348.533	30.8431	41.287	10.5156	3.0833	1.58769e-12	3.41255e-11	-	CHR_ALT_CTG5_1_38	39386468	39473961	-	7390	-	PF00092:von Willebrand factor type A domain|PF05587:Anthrax receptor extracellular domain|PF05586:Anthrax receptor C-terminus region	VWA	203	196	355	26	43	10	1.86776	1.86754	3.62462	0.328983	0.437967	0.111992
ENSDARG00000036820	100.787	67.6396	126.65	8.30391	13.4423	4.20623	3.49256	1.58815e-12	3.41255e-11	mgll	8	26292560	26326501	+	4532	protein_coding	monoglyceride lipase [Source:ZFIN;Acc:ZDB-GENE-031006-9]	-	117	74	129	7	14	4	1.75536	1.14974	2.14772	0.144429	0.232518	0.0730467
ENSDARG00000093199	187.791	139.85	234.646	28.4705	38.4065	43.1138	2.34849	1.66734e-12	3.57974e-11	si:ch211-212c13.10	15	20991821	21014270	-	4714	protein_coding	si:ch211-212c13.10 [Source:ZFIN;Acc:ZDB-GENE-131118-12]	A2M_comp	218	153	239	24	40	41	3.1444	2.28539	3.82549	0.476066	0.638687	0.719821
ENSDARG00000044685	67.1912	92.319	95.233	7.11764	11.5219	5.25778	3.39823	1.69845e-12	3.64351e-11	nr0b2a	16	54875530	54880550	+	3063	protein_coding	nuclear receptor subfamily 0, group B, member 2a [Source:ZFIN;Acc:ZDB-GENE-080403-1]	Hormone_recep	78	101	97	6	12	5	1.73148	2.32184	2.38948	0.183168	0.294884	0.135099
ENSDARG00000071543	113.708	65.8115	117.814	10.6765	9.60162	1.05156	3.80827	1.70739e-12	3.65966e-11	SHISA4 (1 of many)	22	10575060	10580194	-	963	protein_coding	si:dkey-42i9.7 [Source:ZFIN;Acc:ZDB-GENE-050208-731]	-	132	72	120	9	10	1	9.32005	5.26459	9.40229	0.873899	0.781612	0.0859417
ENSDARG00000011876	76.6668	52.1008	108.978	2.37255	6.72114	2.10311	4.36946	1.73212e-12	3.70961e-11	ednraa	1	36612660	36702355	+	3172	protein_coding	endothelin receptor type Aa [Source:ZFIN;Acc:ZDB-GENE-010906-2]	7tm_1	89	57	111	2	7	2	1.90778	1.26532	2.64039	0.0589579	0.166105	0.0521828
ENSDARG00000095807	748.579	1012.77	1086.83	167.264	313.973	133.548	2.20937	1.76403e-12	3.77482e-11	hp	8	50143194	50147948	-	631	protein_coding	haptoglobin [Source:ZFIN;Acc:ZDB-GENE-030131-1259]	-	869	1108	1107	141	327	127	93.6399	123.643	132.372	20.8946	39.0064	16.6573
novel.4317	241.199	291.582	400.568	17.7941	72.9723	28.392	2.95608	1.7679e-12	3.77997e-11	-	CHR_ALT_CTG3_2_2	24307811	24333008	-	6917	-	-	-	280	319	408	15	76	27	2.75239	3.24737	4.45063	0.202777	0.827015	0.323055
ENSDARG00000028848	68.914	193.778	120.759	9.49018	12.4821	15.7734	3.33816	1.79333e-12	3.8312e-11	lsm12a	3	22984098	22994433	+	1938	protein_coding	LSM12 homolog a [Source:ZFIN;Acc:ZDB-GENE-040516-12]	-	80	212	123	8	13	15	2.80677	7.70265	4.78884	0.385995	0.504902	0.640572
ENSDARG00000090164	54.2698	79.5223	91.3058	1.18627	2.88049	1.05156	5.41749	1.82196e-12	3.88915e-11	si:ch73-362m14.2	21	43536339	43550120	-	2441	protein_coding	si:ch73-362m14.2 [Source:ZFIN;Acc:ZDB-GENE-120215-235]	-	63	87	93	1	3	1	1.75486	2.50963	2.87471	0.0383069	0.0925062	0.0339049
novel.2026	81.8354	67.6396	65.7795	0	2.88049	6.30934	4.51141	1.87109e-12	3.99073e-11	-	CHR_ALT_CTG10_2_1	5003115	5016312	-	1564	-	PF00076:RNA recognition motif. (a.k.a. RRM, RBD, or RNP domain)|PF08143:CBFNT (NUC161) domain	RRM_1	95	74	67	0	3	6	4.13007	3.3316	3.23234	0	0.144378	0.317501
ENSDARG00000074468	111.985	96.8892	157.085	8.30391	20.1634	18.928	2.93092	1.92595e-12	4.10436e-11	prdm11	25	7692075	7709797	-	7754	protein_coding	PR domain containing 11 [Source:ZFIN;Acc:ZDB-GENE-061221-1]	-	130	106	160	7	21	18	1.13996	0.962583	1.55694	0.0844146	0.20385	0.192122
ENSDARG00000090847	134.382	113.342	139.413	15.4215	29.765	14.7218	2.67762	1.93925e-12	4.12931e-11	si:ch211-209l18.4	22	6632702	6651382	-	3747	protein_coding	si:ch211-209l18.4 [Source:ZFIN;Acc:ZDB-GENE-110411-221]	I-set	156	124	142	13	31	14	2.83081	2.33022	2.85946	0.324418	0.622724	0.309225
ENSDARG00000099645	90.4497	66.7256	128.614	2.37255	12.4821	4.20623	3.86264	2.06902e-12	4.40203e-11	zgc:153184	15	2931882	2973368	-	2769	protein_coding	zgc:153184 [Source:ZFIN;Acc:ZDB-GENE-060825-136]	-	105	73	131	2	13	4	2.57832	1.85634	3.56966	0.0675386	0.353377	0.119555
novel.2728	93.8954	85.9206	204.211	11.8627	14.4024	14.7218	3.22205	2.09571e-12	4.45515e-11	-	CHR_ALT_CTG16_1_14	31736486	31757414	-	1067	-	PF00017:SH2 domain	SH2	109	94	208	10	15	14	6.94596	6.20329	14.7088	0.876356	1.05814	1.08591
ENSDARG00000097075	80.1126	50.2727	82.4698	2.37255	1.92032	2.10311	5.06512	2.11606e-12	4.49472e-11	CU855801.1	3	8297757	8298559	-	353	lincRNA	-	-	93	55	84	2	2	2	17.9134	10.971	17.9549	0.529786	0.426455	0.468906
ENSDARG00000088689	108.54	139.85	205.193	21.3529	29.765	21.0311	2.64472	2.12839e-12	4.51721e-11	si:ch211-201o1.1	16	152182	168150	+	5367	protein_coding	si:ch211-201o1.1 [Source:ZFIN;Acc:ZDB-GENE-120709-60]	NACHT	126	153	209	18	31	20	1.59628	2.00733	2.93828	0.313607	0.434758	0.30841
ENSDARG00000116210	128.352	70.3818	180.648	11.8627	13.4423	16.8249	3.16677	2.14908e-12	4.55739e-11	CABZ01102038.1	12	197424	200452	+	384	protein_coding	-	-	149	77	184	10	14	16	26.3831	14.1195	36.1547	2.43508	2.74419	3.44841
ENSDARG00000104197	200.712	183.724	271.954	46.2646	55.6894	54.681	2.06354	2.26454e-12	4.79831e-11	ptpn22	23	26142613	26180539	+	2865	protein_coding	protein tyrosine phosphatase, non-receptor type 22 [Source:ZFIN;Acc:ZDB-GENE-060503-458]	Y_phosphatase	233	201	277	39	58	52	5.5297	4.94003	7.29514	1.27287	1.52378	1.50213
ENSDARG00000014378	208.465	98.7173	215.011	24.9117	27.8447	9.46401	3.0681	2.28287e-12	4.83319e-11	slc12a4	7	35282885	35314347	-	4692	protein_coding	solute carrier family 12 (potassium/chloride transporter), member 4 [Source:ZFIN;Acc:ZDB-GENE-090218-27]	AA_permease	242	108	219	21	29	9	3.50694	1.62078	3.5218	0.418511	0.465219	0.15875
ENSDARG00000074906	60.2998	56.671	104.069	4.74509	3.84065	2.10311	4.37921	2.30764e-12	4.88164e-11	znf831	11	410870	426525	-	5590	protein_coding	zinc finger protein 831 [Source:ZFIN;Acc:ZDB-GENE-081022-210]	-	70	62	106	4	4	2	0.851445	0.780977	1.43078	0.0669103	0.0538599	0.0296107
ENSDARG00000078683	75.8054	56.671	87.3787	5.93136	2.88049	6.30934	3.88078	2.3529e-12	4.97334e-11	RNF14 (1 of many)	15	3766101	3804420	+	9452	protein_coding	zmp:0000000524 [Source:ZFIN;Acc:ZDB-GENE-130530-527]	RWD	88	62	89	5	3	6	0.633037	0.461877	0.710469	0.0494642	0.0238899	0.0525361
ENSDARG00000036065	118.015	109.686	148.249	5.93136	23.0439	17.8765	2.98022	2.39488e-12	5.05793e-11	mgat1b	19	27366932	27395531	-	6648	protein_coding	mannosyl (alpha-1,3-)-glycoprotein beta-1,2-N-acetylglucosaminyltransferase b [Source:ZFIN;Acc:ZDB-GENE-061103-589]	-	137	120	151	5	24	17	1.4012	1.27101	1.71382	0.0703273	0.27173	0.211635
ENSDARG00000090929	2382.7	3435	3762.19	8694.19	9020.72	10746.9	-1.57106	2.41221e-12	5.09039e-11	si:dkeyp-98a7.3	22	25681911	25688794	+	717	protein_coding	si:dkeyp-98a7.3 [Source:ZFIN;Acc:ZDB-GENE-050208-679]	-	2766	3758	3832	7329	9395	10220	262.303	369.059	403.26	955.808	986.269	1179.67
ENSDARG00000057035	616.78	403.096	678.412	155.402	145.945	176.662	1.82908	2.43918e-12	5.14313e-11	stoml3b	10	24641229	24648231	-	1193	protein_coding	stomatin (EPB72)-like 3b [Source:ZFIN;Acc:ZDB-GENE-050417-366]	-	716	441	691	131	152	168	40.8078	26.0289	43.7035	10.2678	9.59005	11.6546
ENSDARG00000015955	163.671	122.483	172.794	16.6078	33.6057	9.46401	2.92905	2.46898e-12	5.20172e-11	cldnc	21	25754268	25756119	-	1852	protein_coding	claudin c [Source:ZFIN;Acc:ZDB-GENE-010328-3]	-	190	134	176	14	35	9	6.97562	5.09474	7.17052	0.706858	1.42248	0.40219
ENSDARG00000059363	108.54	94.1471	253.3	9.49018	21.1236	5.25778	3.65019	2.47658e-12	5.2135e-11	tgfbr2a	19	917852	932264	+	1938	protein_coding	transforming growth factor beta receptor 2a [Source:ZFIN;Acc:ZDB-GENE-120404-1]	Pkinase_Tyr	126	103	258	8	22	5	4.42066	3.74233	10.0449	0.385995	0.85445	0.213524
ENSDARG00000075793	781.313	776.028	945.457	291.823	337.977	279.714	1.45938	2.64527e-12	5.56368e-11	prex1	8	25423133	25569920	-	8930	protein_coding	phosphatidylinositol-3,4,5-trisphosphate-dependent Rac exchange factor 1 [Source:ZFIN;Acc:ZDB-GENE-030131-1428]	RhoGEF	907	849	963	246	352	266	6.906	6.69444	8.1368	2.5759	2.96694	2.46525
novel.4083	154.195	180.068	200.284	18.9804	46.0878	31.5467	2.45388	2.64722e-12	5.56368e-11	-	CHR_ALT_CTG2_1_11	48064524	48125379	-	5250	-	PF00365:Phosphofructokinase	PFK	179	197	204	16	48	30	2.31827	2.6422	2.9319	0.284974	0.688176	0.472925
novel.3473	211.911	298.894	239.555	766.332	695.157	702.44	-1.52805	2.66729e-12	5.6013e-11	-	CHR_ALT_CTG21_1_13	21819361	21824914	-	2117	-	-	-	246	327	244	646	724	668	7.90105	10.8764	8.69656	28.5336	25.7416	26.1147
ENSDARG00000040158	563.372	424.119	495.801	164.892	150.745	97.7948	1.84437	2.69913e-12	5.66359e-11	cdc42l	16	31815244	31824525	-	2372	protein_coding	cell division cycle 42, like [Source:ZFIN;Acc:ZDB-GENE-030131-6069]	Ras	654	464	505	139	157	93	18.7471	13.774	16.0641	5.47955	4.98199	3.24488
ENSDARG00000037153	1858.09	1082.23	2016.58	469.764	513.687	430.087	1.8099	2.73832e-12	5.74117e-11	atp6ap1b	23	26079467	26094178	+	2347	protein_coding	ATPase H+ transporting accessory protein 1b [Source:ZFIN;Acc:ZDB-GENE-020423-2]	-	2157	1184	2054	396	535	409	62.4896	35.522	66.0338	15.7771	17.1577	14.4225
ENSDARG00000004588	368.69	382.987	405.477	103.206	145.945	106.207	1.69965	2.86484e-12	6.00156e-11	sox4a	19	28786149	28789409	-	3261	protein_coding	SRY (sex determining region Y)-box 4a [Source:ZFIN;Acc:ZDB-GENE-030131-8290]	HMG_box	428	419	413	87	152	101	8.92408	9.04735	9.55604	2.49467	3.50841	2.56331
ENSDARG00000099026	60.2998	85.0066	113.887	7.11764	9.60162	7.3609	3.41774	2.99229e-12	6.26351e-11	si:dkey-185m8.2	7	8324506	8341388	+	7434	protein_coding	si:dkey-185m8.2 [Source:ZFIN;Acc:ZDB-GENE-160114-60]	-	70	93	116	6	10	7	0.640245	0.880884	1.17737	0.0754699	0.10125	0.0779302
ENSDARG00000018742	515.994	359.221	553.726	128.117	157.467	127.238	1.78964	3.00572e-12	6.28653e-11	psme4b	12	23991276	24053079	+	7392	protein_coding	proteasome activator subunit 4b [Source:ZFIN;Acc:ZDB-GENE-100316-4]	-	599	393	564	108	164	121	5.50979	3.7436	5.757	1.36618	1.66993	1.35473
ENSDARG00000053010	173.146	212.059	290.608	22.5392	55.6894	19.9796	2.7699	3.04185e-12	6.35698e-11	lpcat2	7	35385472	35409027	-	3792	protein_coding	lysophosphatidylcholine acyltransferase 2 [Source:ZFIN;Acc:ZDB-GENE-050522-229]	Acyltransferase	201	232	296	19	58	19	3.60411	4.30802	5.88982	0.468522	1.15127	0.414682
ENSDARG00000062315	205.881	198.349	284.717	48.6372	66.2512	45.2169	2.10038	3.06634e-12	6.40299e-11	sik2b	15	21779681	21837515	-	8071	protein_coding	salt-inducible kinase 2b [Source:ZFIN;Acc:ZDB-GENE-071012-1]	Pkinase	239	217	290	41	69	43	2.01345	1.89317	2.71112	0.475009	0.643486	0.440932
ENSDARG00000026329	173.146	210.231	250.355	40.3333	53.7691	55.7325	2.0753	3.14328e-12	6.55838e-11	arhgap29a	24	28448387	28557301	+	5287	protein_coding	Rho GTPase activating protein 29a [Source:ZFIN;Acc:ZDB-GENE-030131-9510]	RhoGAP	201	230	255	34	56	53	2.58498	3.06321	3.63923	0.601333	0.797253	0.829654
novel.3259	1982.14	2658.97	2408.31	6730.91	5775.38	9357.8	-1.63302	3.17475e-12	6.61524e-11	-	CHR_ALT_CTG1_1_23	24375509	24390902	+	2600	-	-	-	2301	2909	2453	5674	6015	8899	60.1747	78.7823	71.1874	204.062	174.133	283.268
ENSDARG00000012016	140.412	106.944	154.14	28.4705	24.0041	23.1343	2.41228	3.17564e-12	6.61524e-11	hpgd	1	38398696	38415158	-	1232	protein_coding	15-hydroxyprostaglandin dehydrogenase [Source:ZFIN;Acc:ZDB-GENE-080728-2]	adh_short	163	117	157	24	25	22	8.99596	6.68703	9.61541	1.82157	1.52738	1.47789
ENSDARG00000061798	138.689	108.772	175.739	21.3529	29.765	24.1858	2.48329	3.21689e-12	6.69578e-11	arhgap27l	3	22375596	22422169	+	6050	protein_coding	Rho GTPase activating protein 27, like [Source:ZFIN;Acc:ZDB-GENE-120406-11]	RhoGAP	161	119	179	18	31	23	1.80943	1.385	2.23242	0.278203	0.385677	0.314632
ENSDARG00000096118	460.863	749.52	814.88	4443.78	1740.77	3798.22	-2.30144	3.24258e-12	6.74384e-11	ost4	4	736395	737520	+	331	protein_coding	oligosaccharyltransferase complex subunit 4 (non-catalytic) [Source:ZFIN;Acc:ZDB-GENE-110307-1]	-	535	820	830	3746	1813	3612	109.9	174.439	189.203	1058.24	412.275	903.129
ENSDARG00000074235	103.371	74.952	115.85	11.8627	14.4024	4.20623	3.26641	3.32146e-12	6.90234e-11	CR376783.1	13	44897170	44997991	-	1590	protein_coding	-	V-set	120	82	118	10	15	4	5.13162	3.63141	5.59968	0.588096	0.710087	0.208206
ENSDARG00000029124	71.4983	55.757	118.796	7.11764	2.88049	6.30934	3.93753	3.38826e-12	7.03552e-11	adamts15a	5	30179010	30209068	+	2877	protein_coding	ADAM metallopeptidase with thrombospondin type 1 motif, 15a [Source:ZFIN;Acc:ZDB-GENE-060526-203]	TSP_1	83	61	121	6	3	6	1.96159	1.49296	3.1734	0.19501	0.0784872	0.1726
ENSDARG00000076484	178.315	144.42	219.919	33.2156	33.6057	47.3201	2.24777	3.41214e-12	7.07945e-11	stab1	22	10281420	10354381	-	9122	protein_coding	stabilin 1 [Source:ZFIN;Acc:ZDB-GENE-050208-554]	Xlink	207	158	224	28	35	45	1.54295	1.21962	1.85283	0.287021	0.288799	0.408275
ENSDARG00000011334	93.8954	64.8975	107.996	9.49018	11.5219	4.20623	3.39777	3.44011e-12	7.13176e-11	ncaldb	19	12297100	12324514	-	1818	protein_coding	neurocalcin delta b [Source:ZFIN;Acc:ZDB-GENE-040808-37]	-	109	71	110	8	12	4	4.07665	2.74994	4.56539	0.411473	0.496827	0.182094
ENSDARG00000073974	71.4983	62.1553	90.3241	8.30391	5.76097	5.25778	3.54741	3.69985e-12	7.6641e-11	colgalt1	3	52702700	52732034	+	2422	protein_coding	collagen beta(1-O)galactosyltransferase 1 [Source:ZFIN;Acc:ZDB-GENE-070720-6]	-	83	68	92	7	6	5	2.3301	1.97694	2.86611	0.270252	0.186464	0.170854
ENSDARG00000090903	83.5583	54.843	97.1965	2.37255	1.92032	0	5.796	3.72039e-12	7.70049e-11	creb3l3b	2	52847049	52904765	+	1868	protein_coding	cAMP responsive element binding protein 3-like 3b [Source:ZFIN;Acc:ZDB-GENE-131023-1]	bZIP_1	97	60	99	2	2	0	3.53074	2.26169	3.99887	0.100115	0.0805881	0
ENSDARG00000074465	155.918	108.772	168.867	32.0294	24.0041	14.7218	2.62255	3.74665e-12	7.74866e-11	vps13c	7	29628398	29723761	-	14988	protein_coding	vacuolar protein sorting 13 homolog C (S. cerevisiae) [Source:ZFIN;Acc:ZDB-GENE-070426-4]	-	181	119	172	27	25	14	0.821118	0.559064	0.865891	0.168448	0.125549	0.0773062
ENSDARG00000100965	345.432	255.02	292.571	69.9901	98.8967	74.6605	1.87085	3.76079e-12	7.77169e-11	ep400	8	43668476	43721359	-	9217	protein_coding	E1A binding protein p400 [Source:ZFIN;Acc:ZDB-GENE-081104-186]	SNF2_N	401	279	298	59	103	71	2.95818	2.13144	2.43953	0.59856	0.841134	0.637528
ENSDARG00000060697	302.36	294.324	375.041	96.0881	92.1756	52.5778	2.01319	3.90951e-12	8.0726e-11	kmt2bb	15	37457009	37543839	-	15341	protein_coding	lysine (K)-specific methyltransferase 2Bb [Source:ZFIN;Acc:ZDB-GENE-080521-1]	SET	351	322	382	81	96	50	1.55569	1.47795	1.87883	0.493715	0.471015	0.269741
novel.4276	68.914	59.4132	76.5791	2.37255	1.92032	1.05156	5.27309	3.96517e-12	8.181e-11	-	CHR_ALT_CTG3_1_6	12828711	12854483	+	3278	-	PF13895:Immunoglobulin domain|PF13927:Immunoglobulin domain	-	80	65	78	2	2	1	1.6594	1.39625	1.79541	0.0570514	0.0459239	0.0252477
ENSDARG00000114803	74.0826	55.757	128.614	4.74509	8.64146	3.15467	3.94487	4.00742e-12	8.26024e-11	LO018106.2	14	1644798	1646360	-	252	protein_coding	-	-	86	61	131	4	9	3	23.2043	17.0446	39.2238	1.48424	2.68819	0.98526
ENSDARG00000062820	91.3111	48.4446	113.887	1.18627	2.88049	0	5.91398	4.00995e-12	8.26024e-11	irgf3	19	11247054	11248982	-	1330	protein_coding	immunity-related GTPase family, f3 [Source:ZFIN;Acc:ZDB-GENE-051212-6]	IIGP	106	53	116	1	3	0	5.41907	2.80597	6.5809	0.0703062	0.16978	0
ENSDARG00000079325	61.1612	80.4363	77.5609	1.18627	7.6813	5.25778	3.90919	4.08966e-12	8.41775e-11	CABZ01046432.1	22	8878680	8883097	-	1379	protein_coding	-	I-set	71	88	79	1	8	5	3.50078	4.49342	4.32257	0.067808	0.43666	0.300079
ENSDARG00000002385	211.049	223.942	290.608	46.2646	70.0918	63.0934	2.00941	4.17854e-12	8.59386e-11	atm	15	6514964	6650993	-	9714	protein_coding	ATM serine/threonine kinase [Source:ZFIN;Acc:ZDB-GENE-040809-1]	PI3_PI4_kinase	245	245	296	39	73	60	1.7149	1.77593	2.29918	0.375415	0.565643	0.511191
novel.424	242.922	372.932	471.256	59.3136	102.737	60.9903	2.27963	4.18737e-12	8.60519e-11	-	15	44143690	44169689	+	6906	-	PF00078:Reverse transcriptase (RNA-dependent DNA polymerase)|PF00077:Retroviral aspartyl protease	RVT_1	282	408	480	50	107	58	2.77647	4.15999	5.24437	0.677	1.1662	0.695075
ENSDARG00000116290	3213.98	6200.91	5517.62	22687.5	18128.8	14487.3	-1.88895	4.53352e-12	9.30915e-11	AL929192.2	22	25753972	25756668	+	2168	protein_coding	-	-	3731	6784	5620	19125	18881	13777	117.014	220.336	195.594	824.873	655.516	525.927
novel.4614	263.596	265.074	263.118	754.47	667.313	637.243	-1.37836	4.54941e-12	9.33439e-11	-	CHR_ALT_CTG5_1_47	45545551	45553337	+	1115	-	-	-	306	290	268	636	695	606	18.6602	18.3139	18.1359	53.3368	46.9167	44.9809
ENSDARG00000033742	88.7268	69.4677	93.2694	8.30391	6.72114	12.6187	3.18857	4.62126e-12	9.47431e-11	nt5c1bb	20	9277299	9301208	+	1912	protein_coding	5'-nucleotidase, cytosolic IB b [Source:ZFIN;Acc:ZDB-GENE-030131-7205]	-	103	76	95	7	7	12	3.66286	2.79888	3.74899	0.342338	0.275567	0.519426
ENSDARG00000100427	69.7754	56.671	75.5973	3.55882	5.76097	4.20623	3.88377	4.8368e-12	9.90836e-11	BX547934.2	24	39614853	39616374	+	1522	protein_coding	-	-	81	62	77	3	6	4	3.6186	2.86837	3.81729	0.184311	0.296725	0.217508
ENSDARG00000041483	100.787	63.9834	119.778	5.93136	13.4423	9.46401	3.28183	4.95632e-12	1.01452e-10	paqr6	16	45739193	45782607	+	2550	protein_coding	progestin and adipoQ receptor family member VI [Source:ZFIN;Acc:ZDB-GENE-090714-1]	-	117	70	122	5	14	9	3.11972	1.93293	3.60993	0.183347	0.413243	0.292101
novel.907	366.967	233.997	364.242	85.4116	83.5341	47.3201	2.15883	5.05209e-12	1.03331e-10	-	20	45666348	45668809	-	2216	-	-	-	426	256	371	72	87	45	13.071	8.13446	12.6323	3.03814	2.95507	1.68063
ENSDARG00000009958	485.844	353.737	624.414	113.882	125.781	152.476	1.89924	5.06119e-12	1.03435e-10	cbl	15	23208042	23265405	+	4069	protein_coding	Cbl proto-oncogene, E3 ubiquitin protein ligase [Source:ZFIN;Acc:ZDB-GENE-041114-207]	-	564	387	636	96	131	145	9.42458	6.69702	11.7936	2.20612	2.42327	2.94924
novel.2822	155.918	113.342	206.174	28.4705	32.6455	16.8249	2.60622	5.0975e-12	1.04095e-10	-	CHR_ALT_CTG16_2_1	12273024	12285228	+	1743	-	PF00059:Lectin C-type domain	Lectin_C	181	124	210	24	34	16	7.06076	5.00936	9.09077	1.28753	1.46825	0.759719
ENSDARG00000055550	104.232	44.7884	90.3241	3.55882	6.72114	4.20623	4.02661	5.10459e-12	1.04158e-10	FO834888.1	21	8533533	8538300	+	801	protein_coding	-	Peptidase_C14	121	49	92	3	7	4	10.2713	4.30747	8.66631	0.350214	0.657784	0.413293
ENSDARG00000077285	113.708	70.3818	133.523	10.6765	17.2829	8.41246	3.11395	5.27173e-12	1.07484e-10	scarf1	15	28208440	28223906	-	5235	protein_coding	scavenger receptor class F, member 1 [Source:ZFIN;Acc:ZDB-GENE-030131-8778]	-	132	77	136	9	18	8	1.71446	1.0357	1.9602	0.160757	0.258805	0.126475
ENSDARG00000074611	160.225	113.342	162.976	30.8431	28.8049	14.7218	2.55592	5.30782e-12	1.08134e-10	wdr37	24	3478871	3527978	+	3153	protein_coding	WD repeat domain 37 [Source:ZFIN;Acc:ZDB-GENE-030131-8101]	WD40	186	124	166	26	30	14	4.01106	2.76921	3.97249	0.771071	0.716168	0.367481
ENSDARG00000002509	385.919	159.045	310.244	48.6372	63.3707	38.9076	2.50015	5.36279e-12	1.09168e-10	zgc:153911	13	35974362	35976986	-	1683	protein_coding	zgc:153911 [Source:ZFIN;Acc:ZDB-GENE-061013-174]	V-set	448	174	316	41	66	37	18.0994	7.27987	14.1671	2.27795	2.95174	1.81948
ENSDARG00000104687	108.54	45.7025	182.612	8.30391	6.72114	8.41246	3.84866	5.45003e-12	1.10857e-10	slc16a9b	12	7589193	7607114	-	2553	protein_coding	solute carrier family 16, member 9b [Source:ZFIN;Acc:ZDB-GENE-040801-69]	MFS_1	126	50	186	7	7	8	3.35575	1.37904	5.49719	0.256385	0.206379	0.25934
novel.3414	164.532	62.1553	208.138	20.1666	11.5219	8.41246	3.45146	5.58449e-12	1.13503e-10	-	CHR_ALT_CTG20_1_15	26528814	26540035	-	1414	-	PF11969:Scavenger mRNA decapping enzyme C-term binding	-	191	68	212	17	12	8	9.18448	3.38624	11.3127	1.1242	0.638777	0.468242
ENSDARG00000020521	222.248	234.911	327.916	37.9607	77.7731	47.3201	2.25859	5.59116e-12	1.1355e-10	exoc6	12	8968275	9087566	-	6519	protein_coding	exocyst complex component 6 [Source:ZFIN;Acc:ZDB-GENE-040426-2511]	-	258	257	334	32	81	45	2.69097	2.77594	3.86584	0.459001	0.935237	0.571297
novel.3393	406.593	340.026	583.179	24.9117	97.9365	18.928	3.21957	5.6452e-12	1.14557e-10	-	CHR_ALT_CTG20_1_14	25226396	25273941	+	3996	-	PF03351:DOMON domain|PF03712:Copper type II ascorbate-dependent monooxygenase, C-terminal domain|PF01082:Copper type II ascorbate-dependent monooxygenase, N-terminal domain	Cu2_monooxygen	472	372	594	21	102	18	8.03132	6.55505	11.216	0.491404	1.92129	0.372801
ENSDARG00000015731	64.6069	68.5537	86.3969	4.74509	8.64146	5.25778	3.53747	5.68374e-12	1.15249e-10	ano5a	25	35189555	35244242	+	2984	protein_coding	anoctamin 5a [Source:ZFIN;Acc:ZDB-GENE-091013-2]	-	75	75	88	4	9	5	1.70896	1.76979	2.22517	0.125345	0.227019	0.138676
ENSDARG00000006397	1207.72	779.684	1347.01	333.343	366.782	256.58	1.80097	5.72899e-12	1.16076e-10	laptm4a	20	43775793	43786515	-	2081	protein_coding	lysosomal protein transmembrane 4 alpha [Source:ZFIN;Acc:ZDB-GENE-030131-1024]	-	1402	853	1372	281	382	244	45.8085	28.8626	49.7463	12.6264	13.8168	9.70394
ENSDARG00000056725	398.84	474.392	580.234	93.7156	168.028	89.3823	2.045	6.28867e-12	1.27316e-10	hmgb3a	7	25913225	25918281	+	1917	protein_coding	high mobility group box 3a [Source:ZFIN;Acc:ZDB-GENE-050428-1]	HMG_box	463	519	591	79	175	85	16.4221	19.0635	23.2618	3.85345	6.87121	3.66967
ENSDARG00000099518	269.626	351.909	355.406	72.3626	97.9365	41.0107	2.2058	6.45333e-12	1.30548e-10	si:ch211-119e14.1	7	18606798	18617187	-	3041	protein_coding	si:ch211-119e14.1 [Source:ZFIN;Acc:ZDB-GENE-141216-162]	-	313	385	362	61	102	39	6.99839	8.91462	8.98195	1.87568	2.52465	1.0614
novel.3672	173.146	170.013	271.954	28.4705	53.7691	26.2889	2.49288	6.61673e-12	1.33749e-10	-	CHR_ALT_CTG22_2_3	24388287	24392082	+	1144	-	PF00822:PMP-22/EMP/MP20/Claudin family	-	201	186	277	24	56	25	11.9465	11.4484	18.2697	1.96169	3.68451	1.80861
ENSDARG00000017105	422.098	338.198	405.477	134.049	134.423	121.981	1.57821	6.95409e-12	1.40459e-10	vaspb	18	40761913	40856354	-	2964	protein_coding	vasodilator stimulated phosphoprotein b [Source:ZFIN;Acc:ZDB-GENE-030131-7118]	-	490	370	413	113	140	116	11.2406	8.78986	10.5136	3.56488	3.55523	3.23899
ENSDARG00000026180	1934.76	1533.77	2112.8	523.146	756.608	635.14	1.54246	7.26507e-12	1.46625e-10	prpf8	15	28248052	28262709	-	8726	protein_coding	pre-mRNA processing factor 8 [Source:ZFIN;Acc:ZDB-GENE-030131-577]	Mov34	2246	1678	2152	441	788	604	17.5011	13.5405	18.6083	4.72573	6.79718	5.72865
ENSDARG00000052515	168.839	95.0611	195.375	17.7941	25.9244	5.25778	3.22205	7.27813e-12	1.46775e-10	calcoco2	12	20641102	20652923	+	3338	protein_coding	calcium binding and coiled-coil domain 2 [Source:ZFIN;Acc:ZDB-GENE-050522-346]	-	196	104	199	15	27	5	3.99246	2.19384	4.49827	0.420194	0.608829	0.123969
novel.17	107.678	95.0611	157.085	2.37255	17.2829	1.05156	4.07184	7.32957e-12	1.47697e-10	-	1	44067297	44070489	+	2952	-	-	-	125	104	160	2	18	1	2.87915	2.48071	4.08961	0.0633518	0.458959	0.0280359
ENSDARG00000099577	70.6369	70.3818	90.3241	5.93136	8.64146	9.46401	3.25493	7.34678e-12	1.47929e-10	si:dkey-182g1.10	22	8772363	8788193	+	5311	protein_coding	si:dkey-182g1.10 [Source:ZFIN;Acc:ZDB-GENE-141216-134]	V-set	82	77	92	5	9	9	1.0498	1.02088	1.30704	0.0880316	0.127551	0.140248
ENSDARG00000022615	64.6069	86.8347	94.2512	10.6765	7.6813	9.46401	3.15051	7.48309e-12	1.50557e-10	si:ch211-241e1.3	2	944341	985417	-	4539	protein_coding	si:ch211-241e1.3 [Source:ZFIN;Acc:ZDB-GENE-030131-230]	Laminin_G_2	75	95	96	9	8	9	1.1235	1.47374	1.59584	0.185408	0.132662	0.164102
ENSDARG00000063412	93.0339	81.3504	126.65	5.93136	17.2829	4.20623	3.42713	7.65288e-12	1.53853e-10	cers1	22	5176255	5232099	+	5942	protein_coding	ceramide synthase 1 [Source:ZFIN;Acc:ZDB-GENE-050208-406]	LAG1	108	89	129	5	18	4	1.23584	1.05467	1.63808	0.0786833	0.228012	0.0557131
ENSDARG00000078221	104.232	98.7173	133.523	7.11764	23.0439	9.46401	3.0595	7.70357e-12	1.54752e-10	si:ch211-204d2.4	8	11151805	11170114	-	1340	protein_coding	si:ch211-204d2.4 [Source:ZFIN;Acc:ZDB-GENE-081105-163]	PH	121	108	136	6	24	9	6.13975	5.67515	7.65796	0.418689	1.34811	0.555863
ENSDARG00000004925	57.7155	99.6314	110.942	346.392	340.858	335.447	-1.93355	7.73313e-12	1.55202e-10	immp2l	25	21296588	21507676	-	2619	protein_coding	inner mitochondrial membrane peptidase subunit 2 [Source:ZFIN;Acc:ZDB-GENE-040808-9]	Peptidase_S24	67	109	113	292	355	319	1.73944	2.93055	3.25553	10.4254	10.2026	10.0806
novel.4592	233.446	253.192	321.043	55.7548	74.8927	83.073	1.91374	7.73794e-12	1.55202e-10	-	CHR_ALT_CTG5_1_40	40271948	40293114	-	3999	-	PF00787:PX domain|PF10456:WASP-binding domain of Sorting nexin protein|PF14604:Variant SH3 domain	PX	271	277	327	47	78	79	4.60774	4.87738	6.16986	1.09898	1.46812	1.63496
ENSDARG00000011434	121.461	51.1868	105.051	1.18627	1.92032	0	6.45542	7.8117e-12	1.5656e-10	ptger2a	17	14886828	14894144	+	2681	protein_coding	prostaglandin E receptor 2a (subtype EP2) [Source:ZFIN;Acc:ZDB-GENE-040426-1321]	7tm_1	141	56	107	1	2	0	3.57596	1.47079	3.01138	0.0348777	0.0561501	0
ENSDARG00000060322	101.648	38.3901	123.705	5.93136	3.84065	0	4.77916	7.87048e-12	1.57616e-10	zgc:153654	2	36914408	36918709	-	2161	protein_coding	zgc:153654 [Source:ZFIN;Acc:ZDB-GENE-060929-1102]	-	118	42	126	5	4	0	3.71277	1.36853	4.39941	0.216352	0.139323	0
novel.48	56.8541	61.2413	95.233	4.74509	5.76097	1.05156	4.19849	7.91064e-12	1.58298e-10	-	1	57952893	57959274	+	1325	-	PF07686:Immunoglobulin V-set domain	V-set	66	67	97	4	6	1	3.38687	3.56055	5.52376	0.282286	0.340842	0.0624618
ENSDARG00000101675	420.376	278.785	549.799	110.323	109.458	89.3823	2.01411	7.95272e-12	1.59017e-10	zgc:123107	4	76377227	76383262	-	1985	protein_coding	zgc:123107 [Source:ZFIN;Acc:ZDB-GENE-051113-192]	C1-set	488	305	560	93	114	85	16.7159	10.8193	21.2866	4.38094	4.32277	3.54396
ENSDARG00000056795	751.163	465.251	999.455	115.068	219.877	118.826	2.28483	7.99467e-12	1.59733e-10	serpine1	7	26265584	26270014	-	1789	protein_coding	serpin peptidase inhibitor, clade E (nexin, plasminogen activator inhibitor type 1), member 1 [Source:ZFIN;Acc:ZDB-GENE-070912-60]	Serpin	872	509	1018	97	229	113	33.1418	20.0339	42.9355	5.06998	9.6348	5.22755
ENSDARG00000045768	148.165	163.615	244.464	17.7941	44.1675	31.5467	2.55899	8.0719e-12	1.61152e-10	cry1aa	4	12013043	12026507	+	3324	protein_coding	cryptochrome circadian clock 1aa [Source:ZFIN;Acc:ZDB-GENE-010426-2]	-	172	179	249	15	46	30	3.51834	3.79184	5.65219	0.421964	1.04163	0.746948
ENSDARG00000058358	4963.53	5334.39	7222	946.646	1894.4	616.212	2.34086	8.13539e-12	1.62295e-10	krt8	23	10249626	10254288	-	2902	protein_coding	keratin 8 [Source:ZFIN;Acc:ZDB-GENE-030411-5]	Filament	5762	5836	7356	798	1973	586	135.004	141.604	191.26	25.7129	51.1738	16.7121
ENSDARG00000061436	192.098	258.676	300.426	24.9117	69.1317	31.5467	2.5684	8.25911e-12	1.64636e-10	col6a2	11	33921358	33960318	-	5960	protein_coding	collagen, type VI, alpha 2 [Source:ZFIN;Acc:ZDB-GENE-070501-7]	VWA	223	283	306	21	72	30	2.54407	3.34348	3.87395	0.329472	0.909293	0.416587
ENSDARG00000104279	602.998	640.748	857.097	237.255	253.483	225.033	1.55263	8.45354e-12	1.68382e-10	appa	1	617620	656693	-	6084	protein_coding	amyloid beta (A4) precursor protein a [Source:ZFIN;Acc:ZDB-GENE-000616-13]	-	700	701	873	200	264	214	7.82311	8.11311	10.8269	3.07387	3.26612	2.91108
ENSDARG00000031420	247.229	255.934	341.661	52.196	73.9325	23.1343	2.49683	8.59907e-12	1.71149e-10	wt1a	25	15178225	15214161	-	1874	protein_coding	wilms tumor 1a [Source:ZFIN;Acc:ZDB-GENE-980526-558]	WT1	287	280	348	44	77	22	10.4132	10.5208	14.0116	2.19547	3.09271	0.971591
novel.4124	96.4796	49.3587	127.632	7.11764	9.60162	4.20623	3.69895	8.66599e-12	1.72349e-10	-	CHR_ALT_CTG2_1_5	39597670	39600305	+	1619	-	PF04548:AIG1 family	-	112	54	130	6	10	4	4.70372	2.34858	6.05864	0.346537	0.464912	0.204476
ENSDARG00000012066	161.087	248.621	307.298	49.8235	56.6496	28.392	2.40846	8.70772e-12	1.73046e-10	dcn	4	16368762	16412084	-	2569	protein_coding	decorin [Source:ZFIN;Acc:ZDB-GENE-010102-1]	-	187	272	313	42	59	27	4.94935	7.45527	9.19304	1.52873	1.72864	0.869821
ENSDARG00000055493	254.982	368.362	438.857	96.0881	100.817	89.3823	1.89033	8.73997e-12	1.73554e-10	hic1	15	25681044	25690267	+	2617	protein_coding	hypermethylated in cancer 1 [Source:ZFIN;Acc:ZDB-GENE-040713-2]	BTB	296	403	447	81	105	85	7.69057	10.8433	12.8879	2.89419	3.01997	2.6881
ENSDARG00000063677	82.6968	57.5851	143.34	10.6765	5.76097	1.05156	4.04476	9.02203e-12	1.79017e-10	ccny	24	4373033	4424232	+	1982	protein_coding	cyclin Y [Source:ZFIN;Acc:ZDB-GENE-091117-45]	-	96	63	146	9	6	1	3.29335	2.23818	5.55812	0.424604	0.227858	0.0417567
ENSDARG00000031720	764.084	469.821	787.39	215.902	166.108	201.899	1.79274	9.69508e-12	1.92225e-10	clstn1	23	29580584	29668286	-	6926	protein_coding	calsyntenin 1 [Source:ZFIN;Acc:ZDB-GENE-040426-1064]	Cadherin	887	514	802	182	173	192	8.70786	5.22563	8.73717	2.45716	1.8801	2.29429
ENSDARG00000102234	136.105	92.319	192.43	21.3529	17.2829	26.2889	2.69837	9.81108e-12	1.94376e-10	si:ch211-71n6.4	18	44886077	44908479	-	2520	protein_coding	si:ch211-71n6.4 [Source:ZFIN;Acc:ZDB-GENE-091204-213]	COesterase	158	101	196	18	18	25	4.26311	2.82214	5.8686	0.667909	0.537638	0.82105
ENSDARG00000089582	62.884	63.9834	88.3605	0	4.80081	0	5.37041	9.87834e-12	1.95559e-10	si:dkey-265e15.2	4	30209190	30249797	-	3757	protein_coding	si:dkey-265e15.2 [Source:ZFIN;Acc:ZDB-GENE-081103-3]	NACHT	73	70	90	0	5	0	1.32115	1.31194	1.80751	0	0.100172	0
ENSDARG00000101593	87.8654	110.6	129.595	15.4215	22.0837	12.6187	2.70096	1.00647e-11	1.99097e-10	zgc:163077	21	2170798	2173300	-	2154	protein_coding	zgc:163077 [Source:ZFIN;Acc:ZDB-GENE-070521-6]	zf-C2H2	102	121	132	13	23	12	3.21977	3.95547	4.62388	0.564342	0.803711	0.461069
ENSDARG00000019457	69.7754	49.3587	71.6702	3.55882	3.84065	2.10311	4.32554	1.01128e-11	1.99896e-10	tfe3b	11	25504215	25519837	+	1683	protein_coding	transcription factor binding to IGHM enhancer 3b [Source:ZFIN;Acc:ZDB-GENE-010919-3]	HLH	81	54	73	3	4	2	3.27244	2.25927	3.27278	0.16668	0.178893	0.0983504
ENSDARG00000010752	2158.73	1190.09	2391.62	521.96	572.257	535.242	1.81655	1.01457e-11	2.00326e-10	cwc15	5	23518399	23581355	-	7393	protein_coding	CWC15 spliceosome-associated protein homolog (S. cerevisiae) [Source:ZFIN;Acc:ZDB-GENE-040625-10]	AMP-binding	2506	1302	2436	440	596	509	23.0479	12.4008	24.862	5.56515	6.06797	5.69806
ENSDARG00000022995	1702.18	976.205	1719.1	398.588	477.201	280.766	1.92646	1.015e-11	2.00326e-10	clic4	17	25444323	25480375	+	3222	protein_coding	chloride intracellular channel 4 [Source:ZFIN;Acc:ZDB-GENE-030326-3]	-	1976	1068	1751	336	497	267	41.6996	23.3402	41.0052	9.75122	11.6104	6.85829
ENSDARG00000010279	832.137	774.2	1060.33	277.588	347.579	313.364	1.50523	1.01626e-11	2.00422e-10	scamp2	25	3015676	3034668	-	2206	protein_coding	secretory carrier membrane protein 2 [Source:ZFIN;Acc:ZDB-GENE-040426-2702]	-	966	847	1080	234	362	298	29.7743	27.0356	36.94	9.91872	12.3515	11.18
ENSDARG00000013628	3432.78	2147.1	3655.18	953.763	1100.35	793.925	1.69697	1.03484e-11	2.0393e-10	cd164	20	32118559	32139062	+	3732	protein_coding	CD164 molecule, sialomucin [Source:ZFIN;Acc:ZDB-GENE-030131-1598]	-	3985	2349	3723	804	1146	755	72.6034	44.32	75.2714	20.1446	23.1132	16.7431
ENSDARG00000030938	283.409	269.645	419.221	77.1077	101.777	72.5574	1.94768	1.07349e-11	2.11387e-10	fermt3b	14	45970033	45997630	+	2577	protein_coding	fermitin family member 3b [Source:ZFIN;Acc:ZDB-GENE-040426-1366]	Band_41	329	295	427	65	106	69	8.68064	8.06057	12.5024	2.35854	3.09606	2.21598
novel.609	93.8954	42.9603	85.4151	5.93136	3.84065	4.20623	4.00628	1.09869e-11	2.16185e-10	-	17	7226696	7228955	-	1883	-	-	-	109	47	87	5	4	4	3.93592	1.75754	3.48616	0.248293	0.159892	0.175809
novel.2627	141.274	23.7653	125.668	2.37255	1.92032	3.15467	5.29174	1.16897e-11	2.29839e-10	-	CHR_ALT_CTG15_1_12	17041502	17045942	+	1610	-	PF03036:Perilipin family	Perilipin	164	26	128	2	2	3	6.92609	1.13712	5.99878	0.116158	0.0935022	0.154215
ENSDARG00000070787	310.975	251.364	453.584	59.3136	99.8569	73.609	2.12045	1.18695e-11	2.33196e-10	jupa	11	11719575	11781911	+	6758	protein_coding	junction plakoglobin a [Source:ZFIN;Acc:ZDB-GENE-991207-22]	Arm	361	275	462	50	104	70	3.63211	2.86532	5.15825	0.691826	1.15833	0.857255
ENSDARG00000040309	97.3411	94.1471	125.668	8.30391	19.2032	3.15467	3.34765	1.18967e-11	2.33553e-10	pxdc1b	24	11451077	11467549	-	3851	protein_coding	PX domain containing 1b [Source:ZFIN;Acc:ZDB-GENE-091204-294]	-	113	103	128	7	20	3	1.99515	1.88331	2.50793	0.169969	0.390908	0.064473
ENSDARG00000093168	327.342	389.385	347.551	1207.63	792.134	1177.74	-1.57761	1.20105e-11	2.3561e-10	CR749763.2	4	16013301	16019130	-	371	processed_transcript	-	-	380	426	354	1018	825	1120	69.6434	80.8526	71.9959	256.578	167.378	249.847
novel.1575	88.7268	45.7025	120.759	4.74509	8.64146	3.15467	3.92768	1.22155e-11	2.3945e-10	-	5	2768487	2777397	-	4547	-	-	-	103	50	123	4	9	3	1.54022	0.77429	2.04107	0.0822584	0.148982	0.0546043
ENSDARG00000059899	55.9926	63.0694	87.3787	1.18627	3.84065	0	5.29828	1.22794e-11	2.4052e-10	CR847944.2	6	54459413	54465377	-	1017	protein_coding	-	7tm_1	65	69	89	1	4	0	4.34573	4.77734	6.6031	0.0919442	0.296044	0
novel.3917	132.659	43.8744	108.978	8.30391	6.72114	7.3609	3.67884	1.23851e-11	2.42408e-10	-	CHR_ALT_CTG24_1_4	12920537	12939015	-	3882	-	PF00821:Phosphoenolpyruvate carboxykinase C-terminal P-loop domain|PF17297:Phosphoenolpyruvate carboxykinase N-terminal domain	-	154	48	111	7	7	7	2.69734	0.870651	2.15748	0.168612	0.135725	0.149236
ENSDARG00000052157	132.659	53.0149	94.2512	5.93136	11.5219	6.30934	3.54156	1.26913e-11	2.48213e-10	il12rb2	6	34908597	34925690	+	2379	protein_coding	interleukin 12 receptor, beta 2a [Source:ZFIN;Acc:ZDB-GENE-080107-3]	fn3	154	58	96	5	12	6	4.40146	1.71669	3.04478	0.196526	0.379668	0.208731
ENSDARG00000060372	72.3597	63.0694	101.124	2.37255	10.5618	5.25778	3.66051	1.30935e-11	2.55885e-10	plxna2	23	32579495	33038423	-	6664	protein_coding	plexin A2 [Source:ZFIN;Acc:ZDB-GENE-090311-6]	Sema	84	69	103	2	11	5	0.857067	0.729075	1.16622	0.0280634	0.124244	0.0620962
ENSDARG00000104782	1563.49	1328.11	2602.71	520.774	540.571	523.675	1.79317	1.33235e-11	2.60185e-10	oaz1b	21	723998	735587	+	2079	protein_coding	ornithine decarboxylase antizyme 1b [Source:ZFIN;Acc:ZDB-GENE-020731-5]	-	1815	1453	2651	439	563	498	59.3598	49.2118	96.213	19.7449	20.3832	19.8246
ENSDARG00000114529	82.6968	59.4132	93.2694	7.11764	7.6813	0	3.99146	1.33522e-11	2.60549e-10	CU457778.3	KN147651.2	277542	300323	+	8657	protein_coding	-	NACHT	96	65	95	6	8	0	0.754005	0.528694	0.828009	0.064808	0.0695569	0
ENSDARG00000105648	267.042	167.271	282.754	62.8725	58.5699	47.3201	2.08821	1.37457e-11	2.68025e-10	si:cabz01102082.1	7	1521834	1527551	+	2208	protein_coding	si:cabz01102082.1 [Source:ZFIN;Acc:ZDB-GENE-160728-40]	-	310	183	288	53	61	45	9.54626	5.83593	9.84175	2.24451	2.07945	1.68672
ENSDARG00000101028	140.412	114.256	218.938	22.5392	32.6455	28.392	2.49515	1.38572e-11	2.69996e-10	fnbp1b	21	6290566	6377890	+	2101	protein_coding	formin binding protein 1b [Source:ZFIN;Acc:ZDB-GENE-091117-6]	-	163	125	223	19	34	27	5.27512	4.18931	8.00862	0.845615	1.21806	1.06357
ENSDARG00000043608	391.949	550.258	508.564	1412.85	1227.09	1249.25	-1.42286	1.45871e-11	2.84005e-10	eif4ebp1	21	21013147	21020708	-	1542	protein_coding	eukaryotic translation initiation factor 4E binding protein 1 [Source:ZFIN;Acc:ZDB-GENE-030131-2332]	-	455	602	518	1191	1278	1188	20.0631	27.4897	25.3469	72.2225	62.3827	63.7621
ENSDARG00000069937	532.361	397.611	624.414	121	180.51	148.27	1.78613	1.49338e-11	2.90536e-10	dnm2a	3	47130912	47213115	+	3398	protein_coding	dynamin 2a [Source:ZFIN;Acc:ZDB-GENE-050913-84]	PH	618	435	636	102	188	141	12.3662	9.01414	14.1225	2.80687	4.1644	3.4342
ENSDARG00000042708	3717.91	2509.98	4624.2	1300.15	1011.05	1022.11	1.70318	1.53909e-11	2.99205e-10	tuba8l	8	28345352	28349859	-	1803	protein_coding	tubulin, alpha 8 like [Source:ZFIN;Acc:ZDB-GENE-030131-9167]	Tubulin	4316	2746	4710	1096	1053	972	162.763	107.242	197.108	56.8408	43.9592	44.617
novel.3991	144.719	148.076	186.539	37.9607	39.3666	37.856	2.0556	1.54232e-11	2.99607e-10	-	CHR_ALT_CTG25_1_12	19147786	19202451	+	5541	-	PF00754:F5/8 type C domain|PF00008:EGF-like domain	F5_F8_type_C	168	162	190	32	41	36	2.06154	2.05866	2.58728	0.540016	0.556946	0.537706
ENSDARG00000032535	93.8954	47.5306	87.3787	5.93136	7.6813	3.15467	3.76266	1.54437e-11	2.99781e-10	praf2	8	44893628	44904723	-	1594	protein_coding	PRA1 domain family, member 2 [Source:ZFIN;Acc:ZDB-GENE-050417-190]	-	109	52	89	5	8	3	4.64953	2.29707	4.21289	0.29331	0.377763	0.155763
novel.3763	810.601	716.615	1146.72	195.735	212.196	327.034	1.86247	1.57196e-11	3.04908e-10	-	CHR_ALT_CTG23_1_20	22665637	22687077	+	1915	-	PF03952:Enolase, N-terminal domain|PF00113:Enolase, C-terminal TIM barrel domain	-	941	784	1168	165	221	311	33.4111	28.8274	46.0207	8.05676	8.68643	13.4407
ENSDARG00000061294	350.6	241.309	374.059	62.8725	102.737	79.9183	1.97115	1.58085e-11	3.06404e-10	arhgap5	17	31739418	31798265	+	7488	protein_coding	Rho GTPase activating protein 5 [Source:ZFIN;Acc:ZDB-GENE-081014-1]	RhoGAP	407	264	381	53	107	76	3.69572	2.48254	3.83917	0.661843	1.07556	0.839998
ENSDARG00000076121	1150.86	652.631	1325.41	246.745	329.336	255.528	1.91064	1.61878e-11	3.1352e-10	smpd1	10	24709967	24724388	-	2933	protein_coding	sphingomyelin phosphodiesterase 1, acid lysosomal [Source:ZFIN;Acc:ZDB-GENE-110411-222]	Metallophos	1336	714	1350	208	343	243	30.9717	17.1413	34.7297	6.63126	8.80237	6.85685
ENSDARG00000017676	986.332	1151.7	1452.06	277.588	433.033	195.59	1.98468	1.6327e-11	3.15981e-10	mmp2	7	35410050	35432901	-	3033	protein_coding	matrix metallopeptidase 2 [Source:ZFIN;Acc:ZDB-GENE-030131-9123]	Hemopexin	1145	1260	1479	234	451	186	25.6687	29.2521	36.7938	7.21421	11.1924	5.07541
ENSDARG00000096655	107.678	116.084	189.484	26.098	21.1236	8.41246	2.89828	1.63823e-11	3.16814e-10	BX901920.1	20	14657141	14661432	+	1845	antisense	-	-	125	127	193	22	22	8	4.60664	4.84692	7.89296	1.11499	0.89752	0.358859
ENSDARG00000062049	1510.08	1188.26	2230.61	473.323	485.842	538.397	1.71839	1.65494e-11	3.19807e-10	hmha1b	22	17611836	17653143	-	4387	protein_coding	histocompatibility (minor) HA-1 b [Source:ZFIN;Acc:ZDB-GENE-071213-2]	RhoGAP	1753	1300	2272	399	506	512	27.1697	20.8658	39.0768	8.50453	8.68161	9.65901
ENSDARG00000008275	212.772	166.357	225.81	33.2156	61.4504	34.7014	2.21634	1.67628e-11	3.23689e-10	klhl24b	24	25760986	25788841	-	6341	protein_coding	kelch-like family member 24b [Source:ZFIN;Acc:ZDB-GENE-040426-1185]	BACK	247	182	230	28	64	33	2.64856	2.02103	2.73684	0.4129	0.759696	0.430711
ENSDARG00000038524	1373.97	1339.08	1713.21	544.499	626.026	465.84	1.43508	1.68473e-11	3.25079e-10	pik3r1	5	54765702	54792239	-	7005	protein_coding	phosphoinositide-3-kinase, regulatory subunit 1 (alpha) [Source:ZFIN;Acc:ZDB-GENE-030131-1280]	RhoGAP	1595	1465	1745	459	652	443	15.4819	14.7261	18.796	6.12702	7.00579	5.2339
ENSDARG00000027290	85.2811	55.757	115.85	10.6765	8.64146	4.20623	3.4567	1.87857e-11	3.62211e-10	nrp1b	2	43469241	43507278	+	2026	protein_coding	neuropilin 1b [Source:ZFIN;Acc:ZDB-GENE-040611-1]	CUB	99	61	118	9	9	4	3.32251	2.12006	4.39462	0.415382	0.334365	0.1634
ENSDARG00000074844	118.877	118.826	185.557	27.2843	28.8049	26.2889	2.35891	1.93092e-11	3.7203e-10	CABZ01061495.1	22	8337699	8353386	-	6477	protein_coding	-	V-set	138	130	189	23	30	25	1.44869	1.41328	2.20174	0.332047	0.34863	0.319445
ENSDARG00000089569	136.105	162.701	192.43	35.5882	44.1675	28.392	2.17898	1.93704e-11	3.7293e-10	pstpip2	10	8101729	8142213	+	1128	protein_coding	proline-serine-threonine phosphatase interacting protein 2 [Source:ZFIN;Acc:ZDB-GENE-091204-90]	-	158	178	196	30	46	27	9.52398	11.1114	13.1107	2.48689	3.06949	1.981
ENSDARG00000102252	148.165	95.9752	196.357	21.3529	30.7252	19.9796	2.60471	1.97234e-11	3.79445e-10	USP34	1	53568296	53625142	-	8418	protein_coding	ubiquitin specific peptidase 34 [Source:HGNC Symbol;Acc:HGNC:20066]	UCH	172	105	200	18	32	19	1.38928	0.878292	1.79267	0.199944	0.286127	0.186799
ENSDARG00000101512	89.5882	81.3504	100.142	16.6078	13.4423	9.46401	2.78504	2.02497e-11	3.8928e-10	tmx4	17	3993772	4017948	+	1883	protein_coding	thioredoxin-related transmembrane protein 4 [Source:ZFIN;Acc:ZDB-GENE-050706-155]	-	104	89	102	14	14	9	3.75538	3.32811	4.08723	0.695221	0.559623	0.395569
ENSDARG00000040778	155.918	91.4049	168.867	26.098	25.9244	21.0311	2.5104	2.03127e-11	3.90203e-10	ralba	9	36896257	36924388	-	1351	protein_coding	v-ral simian leukemia viral oncogene homolog Ba (ras related) [Source:ZFIN;Acc:ZDB-GENE-040801-267]	Ras	181	100	172	22	27	20	9.10948	5.21198	9.6062	1.52269	1.50427	1.22519
ENSDARG00000059746	223.109	194.692	251.337	11.8627	44.1675	4.20623	3.45535	2.0545e-11	3.94373e-10	plod1a	8	47850073	47895817	+	3050	protein_coding	procollagen-lysine, 2-oxoglutarate 5-dioxygenase 1a [Source:ZFIN;Acc:ZDB-GENE-030131-3165]	2OG-FeII_Oxy	259	213	256	10	46	4	5.77392	4.91743	6.33314	0.306581	1.13521	0.10854
ENSDARG00000007534	161.087	266.902	359.333	49.8235	64.3309	39.9592	2.34927	2.06334e-11	3.95776e-10	itln1	1	15204633	15224338	+	2191	protein_coding	intelectin 1 [Source:ZFIN;Acc:ZDB-GENE-060929-564]	Fibrinogen_C	187	292	366	42	67	38	5.80323	9.38423	12.6043	1.79247	2.30171	1.4354
ENSDARG00000075331	274.795	207.489	247.409	75.9215	72.0122	53.6294	1.85749	2.14027e-11	4.09944e-10	golga4	13	48064335	48161568	-	6694	protein_coding	golgin A4 [Source:ZFIN;Acc:ZDB-GENE-050208-275]	-	319	227	252	64	75	51	3.24023	2.3878	2.84049	0.894004	0.843321	0.630543
ENSDARG00000001782	107.678	113.342	139.413	18.9804	21.1236	28.392	2.39199	2.14037e-11	4.09944e-10	prkacba	11	8129536	8150894	+	2627	protein_coding	protein kinase, cAMP-dependent, catalytic, beta a [Source:ZFIN;Acc:ZDB-GENE-040426-1351]	Pkinase	125	124	142	16	22	27	3.23534	3.32369	4.07856	0.569515	0.630348	0.850617
ENSDARG00000023526	301.499	140.764	255.264	46.2646	38.4065	54.681	2.32544	2.18672e-11	4.18514e-10	ggt1a	8	40042632	40075983	-	2192	protein_coding	gamma-glutamyltransferase 1a [Source:ZFIN;Acc:ZDB-GENE-040426-1388]	-	350	154	260	39	40	52	10.8567	4.94696	8.94976	1.66368	1.37353	1.96333
ENSDARG00000063908	32959.9	36796	37129.1	11304	16242.1	9757.4	1.51863	2.22081e-11	4.24724e-10	mt-co2	MT	8130	8820	+	691	protein_coding	cytochrome c oxidase II, mitochondrial [Source:ZFIN;Acc:ZDB-GENE-011205-15]	-	38262	40256	37818	9529	16916	9279	3764.96	4102.14	4129.52	1289.48	1842.63	1111.36
ENSDARG00000016011	506.518	312.605	559.616	116.255	131.542	66.2481	2.13363	2.29397e-11	4.38391e-10	gpcpd1	20	45669176	45722895	-	2616	protein_coding	glycerophosphocholine phosphodiesterase 1 [Source:ZFIN;Acc:ZDB-GENE-060503-472]	-	588	342	570	98	137	63	15.2831	9.20549	16.4405	3.50295	3.94185	1.99312
ENSDARG00000060348	218.802	161.787	257.227	55.7548	56.6496	42.0623	2.04554	2.30635e-11	4.40434e-10	map3k3	3	31815184	31845816	-	5100	protein_coding	mitogen-activated protein kinase kinase kinase 3 [Source:ZFIN;Acc:ZDB-GENE-070910-1]	Pkinase	254	177	262	47	59	40	3.38637	2.44378	3.87623	0.861733	0.870762	0.649113
ENSDARG00000089355	402.286	305.292	434.93	129.304	121.941	113.568	1.64746	2.33704e-11	4.45966e-10	si:dkeyp-121d4.3	13	4338882	4396657	-	6875	protein_coding	si:dkeyp-121d4.3 [Source:ZFIN;Acc:ZDB-GENE-130530-962]	-	467	334	443	109	127	108	4.61865	3.42083	4.86194	1.48251	1.39043	1.30011
ENSDARG00000079353	211.911	298.894	352.46	79.4803	73.9325	42.0623	2.1436	2.37836e-11	4.53517e-10	si:ch211-165d12.4	3	34587988	34593639	-	2987	protein_coding	si:ch211-165d12.4 [Source:ZFIN;Acc:ZDB-GENE-080303-7]	V-set	246	327	359	67	77	40	5.59977	7.70852	9.06855	2.09742	1.94032	1.10829
ENSDARG00000037924	498.765	358.307	598.888	116.255	161.307	140.909	1.79619	2.38823e-11	4.55064e-10	gna13b	3	36332579	36364903	-	1574	protein_coding	guanine nucleotide binding protein (G protein), alpha 13b [Source:ZFIN;Acc:ZDB-GENE-030131-8277]	G-alpha	579	392	610	98	168	134	25.0118	17.5364	29.2418	5.82192	8.03382	7.0458
ENSDARG00000038475	198.989	189.208	278.826	54.5685	62.4105	34.7014	2.1346	2.43123e-11	4.62916e-10	acy1	22	36755263	36774243	-	2874	protein_coding	aminoacylase 1 [Source:ZFIN;Acc:ZDB-GENE-040426-755]	Peptidase_M20	231	207	284	46	65	33	5.46507	5.07156	7.45608	1.49664	1.70233	0.950293
ENSDARG00000102599	1550.57	1159.93	1839.86	591.95	479.121	421.674	1.60856	2.58912e-11	4.92616e-10	si:ch1073-392o20.2	8	52515188	52529642	+	3552	protein_coding	si:ch1073-392o20.2 [Source:ZFIN;Acc:ZDB-GENE-091204-431]	-	1800	1269	1874	499	499	401	34.4564	25.1563	39.8085	13.1363	10.5741	9.34333
ENSDARG00000091138	1534.2	1103.26	2451.51	384.352	530.01	392.231	1.96078	2.66288e-11	5.06279e-10	actr3	9	56413986	56420087	-	1817	protein_coding	ARP3 actin related protein 3 homolog [Source:ZFIN;Acc:ZDB-GENE-040428-2]	Actin	1781	1207	2497	324	552	373	66.6468	46.7747	103.691	16.6738	22.8666	16.9896
ENSDARG00000094282	93.0339	67.6396	88.3605	9.49018	8.64146	13.6702	2.97038	2.669e-11	5.0707e-10	dnah11	16	19181163	19349318	-	10741	protein_coding	dynein, axonemal, heavy chain 11 [Source:ZFIN;Acc:ZDB-GENE-100922-8]	Dynein_heavy	108	74	90	8	9	13	0.683675	0.485116	0.632232	0.0696451	0.0630689	0.100168
ENSDARG00000008413	71.4983	51.1868	80.5062	2.37255	7.6813	3.15467	3.90441	2.71867e-11	5.1613e-10	atp11a	1	46263473	46401385	-	11102	protein_coding	ATPase phospholipid transporting 11A [Source:ZFIN;Acc:ZDB-GENE-090311-52]	E1-E2_ATPase	83	56	82	2	8	3	0.508332	0.355177	0.557303	0.0168451	0.0542383	0.022364
novel.4065	93.8954	90.4909	145.304	20.1666	18.2431	12.6187	2.69364	2.76269e-11	5.24103e-10	-	CHR_ALT_CTG2_1_1	24608475	24612628	+	3301	-	-	-	109	99	148	17	19	12	2.24518	2.11178	3.38294	0.481558	0.433237	0.300861
ENSDARG00000070774	82.6968	56.671	88.3605	7.11764	9.60162	7.3609	3.23239	2.84823e-11	5.39934e-10	irgf1	19	23296616	23312618	+	3975	protein_coding	immunity-related GTPase family, f1 [Source:ZFIN;Acc:ZDB-GENE-051212-5]	IIGP	96	62	90	6	10	7	1.64212	1.09828	1.70838	0.141143	0.189357	0.145744
ENSDARG00000013997	228.278	199.263	250.355	52.196	67.2114	71.5059	1.82426	3.04054e-11	5.7597e-10	ern1	3	55420176	55481157	-	8186	protein_coding	endoplasmic reticulum to nucleus signaling 1 [Source:ZFIN;Acc:ZDB-GENE-050522-431]	Pkinase	265	218	255	44	70	68	2.20112	1.87518	2.35043	0.502604	0.643641	0.687492
ENSDARG00000099786	2644.58	1972.52	2840.3	818.528	1028.33	916.958	1.43158	3.05494e-11	5.78275e-10	actn4	15	43398317	43510872	+	4162	protein_coding	actinin, alpha 4 [Source:ZFIN;Acc:ZDB-GENE-030131-940]	CH	3070	2158	2893	690	1071	872	50.1541	36.5097	52.4475	15.5022	19.3689	17.3398
ENSDARG00000052656	53.4084	59.4132	86.3969	1.18627	6.72114	2.10311	4.2578	3.17953e-11	6.01418e-10	si:ch211-193e13.5	10	8527196	8530065	+	966	protein_coding	si:ch211-193e13.5 [Source:ZFIN;Acc:ZDB-GENE-081104-158]	Lectin_C	62	65	88	1	7	2	4.364	4.73799	6.8736	0.0967984	0.545429	0.17135
ENSDARG00000098508	142.135	93.233	160.031	5.93136	23.0439	2.10311	3.63971	3.21969e-11	6.08571e-10	CABZ01111959.1	KN150067.1	3520	25991	-	2665	protein_coding	-	Sema	165	102	163	5	24	2	4.20976	2.69502	4.61497	0.175436	0.677847	0.0621102
ENSDARG00000019392	43.0713	100.545	82.4698	5.93136	4.80081	6.30934	3.734	3.25657e-11	6.15093e-10	stat5a	3	17251542	17331919	+	2634	protein_coding	signal transducer and activator of transcription 5a [Source:ZFIN;Acc:ZDB-GENE-030820-2]	STAT_bind	50	110	84	5	5	6	1.2907	2.9406	2.40626	0.1775	0.14288	0.188524
ENSDARG00000098733	101.648	92.319	120.759	8.30391	23.0439	12.6187	2.8171	3.40999e-11	6.43602e-10	pxdn	17	51517750	51612088	+	4541	protein_coding	peroxidasin [Source:ZFIN;Acc:ZDB-GENE-140415-2]	An_peroxidase	118	101	123	7	24	12	1.76686	1.56613	2.04377	0.144142	0.397812	0.218706
novel.5256	290.3	331.8	504.637	80.6666	68.1715	119.877	2.06796	3.46235e-11	6.53009e-10	-	CHR_ALT_CTG8_1_17	31017310	31040621	-	7721	-	PF00271:Helicase conserved C-terminal domain|PF00270:DEAD/DEAH box helicase|PF02889:Sec63 Brl domain|PF18149:N-terminal helicase PWI domain	Sec63	337	363	514	68	71	114	2.96775	3.31048	5.02306	0.823532	0.692153	1.22197
ENSDARG00000053864	273.072	221.2	284.717	84.2254	78.7333	55.7325	1.83397	3.46919e-11	6.53823e-10	elmsan1b	17	37301860	37365668	+	9643	protein_coding	ELM2 and Myb/SANT-like domain containing 1b [Source:ZFIN;Acc:ZDB-GENE-131121-13]	ELM2	317	242	290	71	82	53	2.23521	1.7671	2.26916	0.68848	0.640058	0.454877
ENSDARG00000075444	109.401	61.2413	116.832	15.4215	11.5219	7.3609	3.0761	3.59682e-11	6.77383e-10	cgref1	17	32630789	32636533	-	1760	protein_coding	cell growth regulator with EF-hand domain 1 [Source:ZFIN;Acc:ZDB-GENE-131121-137]	-	127	67	119	13	12	7	4.90638	2.68053	5.10168	0.690678	0.513199	0.329166
ENSDARG00000087188	522.024	330.886	547.835	26.098	121.941	57.8356	2.75817	3.62793e-11	6.82746e-10	nfil3-6	3	14099693	14103551	-	2478	protein_coding	nuclear factor, interleukin 3 regulated, member 6 [Source:ZFIN;Acc:ZDB-GENE-040704-63]	bZIP_2	606	362	558	22	127	55	16.6281	10.2865	16.9907	0.830169	3.85763	1.83693
ENSDARG00000060926	69.7754	76.7801	113.887	14.2353	8.64146	9.46401	3.02185	3.75622e-11	7.06376e-10	rnf19b	19	35379899	35400819	-	2109	protein_coding	ring finger protein 19B [Source:ZFIN;Acc:ZDB-GENE-060503-281]	IBR	81	84	116	12	9	9	2.61143	2.80454	4.15011	0.532047	0.321206	0.35318
ENSDARG00000040076	189.514	124.311	263.118	8.30391	38.4065	7.3609	3.39376	3.84085e-11	7.21767e-10	pycard	16	41984032	41990421	-	916	protein_coding	PYD and CARD domain containing [Source:ZFIN;Acc:ZDB-GENE-000511-2]	CARD	220	136	268	7	40	7	16.3304	10.4545	22.0759	0.714575	3.28687	0.63246
ENSDARG00000014522	114.57	63.0694	101.124	14.2353	9.60162	12.6187	2.9444	3.86163e-11	7.25147e-10	cdh6	2	28049046	28102264	-	4258	protein_coding	cadherin 6 [Source:ZFIN;Acc:ZDB-GENE-050320-92]	Cadherin	133	69	103	12	10	12	2.12381	1.14104	1.8252	0.263524	0.176771	0.233242
novel.3307	75.8054	46.6165	72.652	1.18627	3.84065	0	5.21869	3.93625e-11	7.38624e-10	-	CHR_ALT_CTG1_1_39	36658422	36689005	+	3533	-	PF00001:7 transmembrane receptor (rhodopsin family)	7tm_1	88	51	74	1	4	0	1.69359	1.01645	1.5804	0.0264668	0.0852185	0
ENSDARG00000070583	130.937	147.162	182.612	42.7058	31.6854	25.2374	2.21472	4.00381e-11	7.50757e-10	itpk1b	17	43297456	43400039	-	2420	protein_coding	inositol-tetrakisphosphate 1-kinase b [Source:ZFIN;Acc:ZDB-GENE-131126-72]	-	152	161	186	36	33	24	4.2707	4.68456	5.79931	1.39102	1.0264	0.820779
ENSDARG00000004227	65.4683	45.7025	105.051	4.74509	3.84065	6.30934	3.86259	4.05885e-11	7.60529e-10	pde3a	4	2752852	2868112	-	4092	protein_coding	phosphodiesterase 3A, cGMP-inhibited [Source:ZFIN;Acc:ZDB-GENE-041210-23]	-	76	50	107	4	4	6	1.26284	0.860385	1.973	0.0914049	0.073577	0.121352
ENSDARG00000061699	100.787	80.4363	122.723	10.6765	21.1236	9.46401	2.86391	4.14188e-11	7.75525e-10	sipa1l3	18	37015185	37201550	+	5782	protein_coding	signal-induced proliferation-associated 1 like 3 [Source:ZFIN;Acc:ZDB-GENE-050420-109]	-	117	88	125	9	22	9	1.37587	1.07167	1.63121	0.145549	0.286393	0.128823
novel.1146	62.0226	74.038	79.5244	9.49018	7.6813	2.10311	3.49393	4.19639e-11	7.85165e-10	-	23	40999505	41004004	-	4500	-	-	-	72	81	81	8	8	2	1.0879	1.26745	1.35816	0.166235	0.133812	0.036783
novel.4792	176.592	220.286	268.027	1542.15	494.484	1404.88	-2.37194	4.321e-11	8.07896e-10	-	CHR_ALT_CTG6_1_14	18239259	18245193	-	770	-	PF12861:Anaphase-promoting complex subunit 11 RING-H2 finger	-	205	241	273	1300	515	1336	18.1023	22.0386	26.7517	157.869	50.3424	143.597
ENSDARG00000031534	103.371	97.8033	157.085	2.37255	21.1236	4.20623	3.65224	4.40123e-11	8.22302e-10	CU571315.1	3	19468777	19477473	+	4327	protein_coding	-	zf-B_box	120	107	160	2	22	4	1.88567	1.74123	2.79005	0.0432203	0.382696	0.0765074
ENSDARG00000028067	1235.28	758.661	1316.57	321.48	393.666	308.106	1.6932	4.40758e-11	8.22896e-10	bnip3lb	10	18911152	18935945	+	2641	protein_coding	BCL2 interacting protein 3 like b [Source:ZFIN;Acc:ZDB-GENE-040325-1]	-	1434	830	1341	271	410	293	36.9191	22.1293	38.3124	9.59502	11.6851	9.18183
ENSDARG00000101794	672.773	448.798	873.787	173.196	176.67	213.466	1.82409	4.42671e-11	8.25872e-10	rpl26	14	52565660	52576034	+	4684	protein_coding	ribosomal protein L26 [Source:ZFIN;Acc:ZDB-GENE-040426-2117]	KOW	781	491	890	146	184	203	11.3372	7.38113	14.3368	2.91461	2.95678	3.58682
[truncated: 27,952 more rows]
