# Supplementary material for: Rescue of bmp15 deficiency in zebrafish by mutation of inha reveals mechanisms of BMP15 regulation of folliculogenesis
Source: PLoS Genet. 2023 Sep 15;19(9):e1010954. doi: 10.1371/journal.pgen.1010954 (PMC10529593; doi:10.1371/journal.pgen.1010954)
Supplement: S3 Table — (XLSX) [file pgen.1010954.s010.xlsx]

## Sheet: Supplemental Table 4
gene_id	DM_1	DM_2	DM_3	WT_4	WT_5	WT_6	log2FoldChange	pvalue	padj	gene_name	gene_chr	gene_start	gene_end	gene_strand	gene_length	gene_biotype	gene_description	tf_family	DM_1_readcount	DM_2_readcount	DM_3_readcount	WT_4_readcount	WT_5_readcount	WT_6_readcount	DM_1_fpkm	DM_2_fpkm	DM_3_fpkm	WT_4_fpkm	WT_5_fpkm	WT_6_fpkm
ENSDARG00000059294	2410.49	1852.47	2245.23	100.469	110.912	91.2047	4.42525	2.72263e-126	7.04509e-122	marco	9	795609	813693	-	2064	protein_coding	macrophage receptor with collagenous structure [Source:ZFIN;Acc:ZDB-GENE-120514-2]	SRCR	2753	2061	2359	83	113	85	90.1238	69.2675	81.9846	3.76022	4.12085	3.40831
ENSDARG00000096508	2260.76	2495.13	4184.93	44.7876	39.261	40.7739	6.16504	7.92083e-113	1.0248e-108	BX322618.1	20	12203762	12208117	+	1849	lincRNA	-	-	2582	2776	4397	37	40	38	94.3545	104.146	170.582	1.87116	1.62832	1.70089
ENSDARG00000079043	2993.62	2616.47	2876.25	418.824	343.534	333.702	2.95462	4.45579e-81	3.84327e-77	si:dkeyp-75b4.10	1	9994811	10000376	+	772	protein_coding	si:dkeyp-75b4.10 [Source:ZFIN;Acc:ZDB-GENE-090313-394]	Lectin_C	3419	2911	3022	346	350	311	299.244	261.569	280.796	41.9087	34.1247	33.3406
ENSDARG00000017299	4574.93	5649.1	6655.73	413.982	522.171	350.87	3.71223	1.12692e-75	7.29003e-72	fabp11a	19	32166702	32169161	+	674	protein_coding	fatty acid binding protein 11a [Source:ZFIN;Acc:ZDB-GENE-040912-132]	-	5225	6285	6993	342	532	327	523.805	646.855	744.248	47.4473	59.4113	40.153
ENSDARG00000074635	2384.22	2011.57	3308.35	101.68	132.506	67.5988	4.67149	6.9075e-72	3.57477e-68	abca1a	1	52560549	52628407	+	10133	protein_coding	ATP-binding cassette, sub-family A (ABC1), member 1A [Source:ZFIN;Acc:ZDB-GENE-031006-12]	ABC_tran	2723	2238	3476	84	135	63	18.1574	15.3209	24.6068	0.775151	1.0028	0.514556
ENSDARG00000026350	1214.44	1014.77	1203.04	87.1542	127.598	94.4237	3.46662	3.36322e-68	1.45045e-64	wasb	8	23560183	23578660	-	1735	protein_coding	Wiskott-Aldrich syndrome (eczema-thrombocytopenia) b [Source:ZFIN;Acc:ZDB-GENE-030131-7098]	PBD	1387	1129	1264	72	130	88	54.0157	45.1394	52.2591	3.88041	5.63977	4.19772
novel.1569	893.972	808.042	1003.17	36.3142	70.6698	59.0148	4.01381	2.38189e-65	8.80481e-62	-	5	72395814	72404295	+	4034	-	PF15410:Pleckstrin homology domain|PF01369:Sec7 domain	Sec7	1021	899	1054	30	72	55	17.1015	15.4591	18.7421	0.695393	1.34343	1.12838
ENSDARG00000096979	892.221	1003.09	1398.15	25.42	53.0023	25.7519	4.96723	3.63784e-64	1.17666e-60	NPC2 (1 of many)	17	43021662	43022468	-	516	protein_coding	zgc:193725 [Source:ZFIN;Acc:ZDB-GENE-080723-11]	-	1019	1116	1469	21	54	24	133.434	150.029	204.214	3.80553	7.87701	3.84939
ENSDARG00000075748	1043.7	853.882	1002.21	101.68	133.487	98.7157	3.11439	6.89165e-58	1.98143e-54	NCKAP1L	11	141504	159328	+	3372	protein_coding	zgc:172352 [Source:ZFIN;Acc:ZDB-GENE-080204-117]	-	1192	950	1053	84	136	92	23.8854	19.5433	22.4003	2.32936	3.03577	2.25803
novel.4479	1778.31	1220.6	1711.28	159.783	154.099	110.519	3.4731	1.27603e-57	3.30187e-54	-	CHR_ALT_CTG5_1_14	24162793	24172380	-	9588	-	PF00078:Reverse transcriptase (RNA-dependent DNA polymerase)|PF00075:RNase H|PF00665:Integrase core domain|PF17919:RNase H-like domain found in reverse transcriptase|PF00429:ENV polyprotein (coat polyprotein)	RVT_1	2031	1358	1798	132	157	103	14.3128	9.82501	13.4517	1.28733	1.23251	0.889077
ENSDARG00000103056	472.816	420.649	631.975	12.1047	19.6305	20.3869	4.85645	3.9798e-56	9.36194e-53	itga4	9	44034790	44088067	+	3388	protein_coding	integrin alpha 4 [Source:ZFIN;Acc:ZDB-GENE-110411-108]	FG-GAP	540	468	664	10	20	19	10.7694	9.58217	14.0585	0.275995	0.444329	0.464131
ENSDARG00000011545	1693.38	1580.13	2029.17	160.993	226.732	138.417	3.33012	4.93712e-56	1.06461e-52	arrb2b	7	25920792	26005691	+	5245	protein_coding	arrestin, beta 2b [Source:ZFIN;Acc:ZDB-GENE-040426-1332]	-	1934	1758	2132	133	231	129	24.9146	23.2506	29.1579	2.37111	3.315	2.03552
ENSDARG00000101169	608.531	612.099	753.802	62.9447	72.6328	52.5768	3.38847	8.91359e-56	1.77422e-52	grap2b	6	427317	442276	-	2741	protein_coding	GRB2-related adaptor protein 2b [Source:ZFIN;Acc:ZDB-GENE-040426-1485]	SH2	695	681	792	52	74	49	17.1324	17.2345	20.7267	1.77394	2.03208	1.47951
ENSDARG00000023188	2273.89	2218.3	2486.98	171.887	276.79	147.001	3.54705	1.23125e-55	2.2757e-52	lcp1	9	56251000	56272465	-	2283	protein_coding	lymphocyte cytosolic protein 1 (L-plastin) [Source:ZFIN;Acc:ZDB-GENE-991213-5]	CH	2597	2468	2613	142	282	137	76.8616	74.9895	82.1008	5.81604	9.29738	4.96644
ENSDARG00000075666	1904.4	1930.67	2127.21	428.508	425.982	365.892	2.28865	6.15755e-55	1.06222e-51	tsc22d3	14	27998756	28001986	-	1684	protein_coding	TSC22 domain family, member 3 [Source:ZFIN;Acc:ZDB-GENE-040426-1433]	-	2175	2148	2235	354	434	341	87.2691	88.4817	95.2027	19.6565	19.3984	16.7588
ENSDARG00000061233	2236.24	1883.03	2636.4	147.678	201.213	93.3507	3.93095	3.88424e-54	6.28179e-51	abcc5	18	45792035	45851621	+	4755	protein_coding	ATP-binding cassette, sub-family C (CFTR/MRP), member 5 [Source:ZFIN;Acc:ZDB-GENE-050517-17]	ABC_membrane	2554	2095	2770	122	205	87	36.2922	30.5629	41.7872	2.39913	3.24505	1.51425
novel.78	1061.21	1566.65	1322.96	177.94	159.007	148.074	3.0274	1.55924e-52	2.37334e-49	-	1	35388678	35393506	-	4829	-	-	-	1212	1743	1390	147	162	138	16.9585	25.0381	20.6477	2.84646	2.52508	2.36511
ENSDARG00000104947	802.036	672.32	828.992	111.364	104.042	85.8397	2.93629	1.45065e-51	2.0854e-48	si:ch211-194m7.8	25	13313941	13320986	-	2173	protein_coding	si:ch211-194m7.8 [Source:ZFIN;Acc:ZDB-GENE-120709-95]	-	916	748	871	92	106	80	28.4826	23.8783	28.7523	3.95889	3.67167	3.04692
ENSDARG00000075592	454.429	415.256	455.898	41.1561	48.0947	35.4089	3.40662	3.02682e-51	4.12221e-48	tnfaip8l2a	19	373811	379750	-	2999	protein_coding	tumor necrosis factor, alpha-induced protein 8-like 2a [Source:ZFIN;Acc:ZDB-GENE-060616-38]	-	519	462	479	34	49	33	11.6932	10.6863	11.4571	1.0601	1.22981	0.910684
ENSDARG00000059049	2238.87	2083.47	3133.23	112.574	159.007	56.8688	4.50211	5.97298e-51	7.72784e-48	zgc:174904	19	5690933	5699703	-	1903	protein_coding	zgc:174904 [Source:ZFIN;Acc:ZDB-GENE-080204-76]	Lectin_C	2557	2318	3292	93	162	53	90.7894	84.496	124.089	4.56972	6.40758	2.30498
ENSDARG00000038321	464.936	417.054	655.77	22.999	21.5935	9.65697	4.82888	6.68281e-50	8.2345e-47	zgc:172053	9	33080438	33081978	-	700	protein_coding	zgc:172053 [Source:ZFIN;Acc:ZDB-GENE-080219-25]	Lectin_C	531	464	689	19	22	9	51.2554	45.9813	70.6049	2.53805	2.36561	1.06408
ENSDARG00000102704	1047.2	892.531	1014.59	158.572	122.691	101.935	2.95087	1.10577e-49	1.30059e-46	si:ch1073-376c22.1	19	48410195	48416755	+	2730	protein_coding	si:ch1073-376c22.1 [Source:ZFIN;Acc:ZDB-GENE-141210-15]	-	1196	993	1066	131	125	95	29.6014	25.2318	28.0097	4.48698	3.44639	2.87999
ENSDARG00000004954	4011.05	3828.99	5596.41	154.941	267.956	83.6937	4.72676	5.01959e-49	5.64726e-46	grna	3	29914427	29941357	-	4227	protein_coding	granulin a [Source:ZFIN;Acc:ZDB-GENE-030131-8434]	-	4581	4260	5880	128	273	78	73.227	69.9099	99.7836	2.83154	4.86125	1.52719
ENSDARG00000090615	356.363	395.482	522.522	19.3676	19.6305	9.65697	4.71185	7.25422e-49	7.82126e-46	cd59	7	38695719	38698664	-	1144	protein_coding	CD59 molecule (CD59 blood group) [Source:ZFIN;Acc:ZDB-GENE-030131-7871]	-	407	440	549	16	20	9	24.0387	26.6801	34.4239	1.30779	1.3159	0.651099
ENSDARG00000056252	712.726	746.922	1074.55	58.1028	85.3926	55.7958	3.66234	1.81269e-48	1.8762e-45	sort1b	8	25041713	25074319	-	4584	protein_coding	sortilin 1b [Source:ZFIN;Acc:ZDB-GENE-030131-7447]	-	814	831	1129	48	87	52	11.9984	12.5753	17.667	0.979133	1.42854	0.938834
ENSDARG00000103984	368.621	390.988	395.936	31.4723	41.224	32.1899	3.45398	3.33687e-48	3.25487e-45	cyth4b	6	392815	409768	+	1752	protein_coding	cytohesin 4b [Source:ZFIN;Acc:ZDB-GENE-080219-45]	Sec7	421	435	416	26	42	30	16.2365	17.2233	17.0323	1.38766	1.8044	1.41716
ENSDARG00000040380	384.382	364.922	478.74	27.8409	33.3718	23.6059	3.85062	3.39626e-48	3.25487e-45	arhgef1a	19	11039517	11106315	-	4238	protein_coding	Rho guanine nucleotide exchange factor (GEF) 1a [Source:ZFIN;Acc:ZDB-GENE-030722-5]	RhoGEF	439	406	503	23	34	22	6.99917	6.64548	8.51375	0.507472	0.603859	0.429627
ENSDARG00000096906	2408.73	4505.8	2870.54	125.889	227.714	100.862	4.42519	4.36395e-48	4.03291e-45	si:dkey-7i4.24	15	714203	721558	+	1564	protein_coding	si:dkey-7i4.24 [Source:ZFIN;Acc:ZDB-GENE-030131-1157]	-	2751	5013	3016	104	232	94	118.849	222.342	138.328	6.21787	11.1653	4.97418
ENSDARG00000036942	403.645	369.416	462.56	27.8409	36.3164	21.4599	3.84365	4.94756e-48	4.41459e-45	gpd1c	19	317629	325584	-	1753	protein_coding	glycerol-3-phosphate dehydrogenase 1c [Source:ZFIN;Acc:ZDB-GENE-040426-2576]	NAD_Gly3P_dh_N	461	411	486	23	37	20	17.769	16.2638	19.887	1.22685	1.58868	0.944231
ENSDARG00000098899	2040.11	1899.21	2151	193.676	311.143	177.044	3.15579	1.58869e-47	1.3703e-44	zmp:0000001082	1	59555936	59567685	-	3400	protein_coding	zmp:0000001082 [Source:ZFIN;Acc:ZDB-GENE-140106-42]	VWA	2330	2113	2260	160	317	165	46.3042	43.1104	47.6808	4.40034	7.01775	4.01638
ENSDARG00000088124	387.884	401.774	604.374	21.7885	25.5196	13.949	4.50401	9.5405e-47	7.96354e-44	adrb2a	14	34825465	34830615	-	5042	protein_coding	adrenoceptor beta 2, surface a [Source:ZFIN;Acc:ZDB-GENE-100414-3]	7tm_1	443	447	635	18	26	13	5.93669	6.14987	9.0341	0.333822	0.38814	0.213388
novel.3061	8084.27	8213.45	7384.78	1539.72	1869.8	1332.66	2.31989	1.10986e-46	8.97459e-44	-	CHR_ALT_CTG18_1_3	7548239	7573856	+	4034	-	PF00025:ADP-ribosylation factor family	Arf	9233	9138	7759	1272	1905	1242	154.65	157.136	137.97	29.4847	35.5448	25.481
ENSDARG00000100753	1565.55	1456.99	2428.92	78.6808	106.986	35.4089	4.62133	1.42553e-46	1.11779e-43	CABZ01076275.1	KN150405.1	1010	65756	-	6266	protein_coding	-	-	1788	1621	2552	65	109	33	19.2806	17.9454	29.2149	0.969992	1.30934	0.435867
ENSDARG00000033160	652.311	448.513	396.888	29.0514	13.7413	20.3869	4.58704	1.62247e-46	1.23479e-43	nr1d1	3	23488652	23496223	+	2926	protein_coding	nuclear receptor subfamily 1, group d, member 1 [Source:ZFIN;Acc:ZDB-GENE-050105-1]	zf-C4	745	499	417	24	14	19	17.2038	11.8301	10.2229	0.766976	0.36014	0.537415
ENSDARG00000054609	442.17	423.346	631.975	35.1038	41.224	36.4819	3.72648	3.35804e-46	2.48265e-43	slco2b1	21	40139036	40174677	-	5671	protein_coding	solute carrier organic anion transporter family, member 2B1 [Source:ZFIN;Acc:ZDB-GENE-051023-6]	-	505	471	664	29	42	34	6.01693	5.76133	8.3989	0.478171	0.557452	0.496192
ENSDARG00000101785	1155.77	1182.85	1345.8	107.732	173.73	93.3507	3.29216	5.2282e-46	3.75791e-43	laptm5	19	43297546	43309596	+	875	protein_coding	lysosomal protein transmembrane 5 [Source:ZFIN;Acc:ZDB-GENE-170303-1]	-	1320	1316	1414	89	177	87	101.932	104.33	115.919	9.51102	15.2259	8.22889
ENSDARG00000055713	626.043	582.437	803.294	54.4713	77.5405	45.0659	3.49959	1.52131e-45	1.06393e-42	fmnl1a	3	37196258	37235300	+	6855	protein_coding	formin-like 1a [Source:ZFIN;Acc:ZDB-GENE-120215-83]	FH2	715	648	844	45	79	42	7.04761	6.55736	8.83179	0.613833	0.867436	0.507075
ENSDARG00000062688	871.207	987.807	1235.4	146.467	162.933	160.949	2.7163	5.86112e-45	3.99111e-42	gpnmb	19	20247435	20270207	-	6477	protein_coding	glycoprotein (transmembrane) nmb [Source:ZFIN;Acc:ZDB-GENE-060503-106]	-	995	1099	1298	121	166	150	10.3799	11.7702	14.3752	1.74685	1.92909	1.91667
ENSDARG00000044694	774.017	764	1182.1	41.1561	73.6144	32.1899	4.20103	6.33483e-45	4.20308e-42	fybb	21	19844195	19866351	+	3107	protein_coding	FYN binding protein b [Source:ZFIN;Acc:ZDB-GENE-091204-85]	-	884	850	1242	34	75	30	19.2245	18.9775	28.6744	1.02325	1.81693	0.799117
ENSDARG00000105287	643.555	644.456	961.288	60.5237	77.5405	46.1389	3.6061	2.89997e-44	1.87599e-41	mpp1	21	37668173	37733571	-	9777	protein_coding	membrane protein, palmitoylated 1 [Source:ZFIN;Acc:ZDB-GENE-031113-4]	PDZ	735	717	1010	50	79	43	5.07955	5.08716	7.4102	0.4782	0.60819	0.363993
ENSDARG00000000767	1009.55	981.515	1415.28	72.6285	118.764	55.7958	3.77879	4.65942e-44	2.94066e-41	spi1b	7	32644673	32659353	-	2475	protein_coding	Spi-1 proto-oncogene b [Source:ZFIN;Acc:ZDB-GENE-980526-164]	Ets	1153	1092	1487	60	121	52	31.4773	30.6062	43.0973	2.26684	3.67983	1.73884
ENSDARG00000093748	647.057	587.83	667.191	36.3142	57.91	19.3139	4.05697	1.44685e-43	8.91397e-41	si:ch211-217k17.11	1	52441080	52443379	-	962	protein_coding	si:ch211-217k17.11 [Source:ZFIN;Acc:ZDB-GENE-030131-8636]	-	739	654	701	30	59	18	51.9054	47.159	52.2705	2.91603	4.61631	1.54856
ENSDARG00000074846	365.994	301.106	497.776	19.3676	20.612	13.949	4.43144	2.86729e-43	1.72544e-40	si:dkeyp-68b7.12	2	57953239	57991638	-	6915	protein_coding	si:dkeyp-68b7.12 [Source:ZFIN;Acc:ZDB-GENE-141212-333]	RhoGAP	418	335	523	16	21	13	4.08439	3.36058	5.4253	0.216358	0.228583	0.15559
ENSDARG00000090890	937.751	1058.81	1267.76	67.7866	125.635	57.9418	3.6918	2.17843e-42	1.28111e-39	cmklr1	5	20570573	20590795	+	1399	protein_coding	chemokine-like receptor 1 [Source:ZFIN;Acc:ZDB-GENE-060526-126]	7tm_1	1071	1178	1332	56	128	54	51.7267	58.4102	68.2968	3.74296	6.88668	3.19452
ENSDARG00000045768	457.931	462.894	631.024	18.1571	45.1501	32.1899	4.00374	2.27394e-42	1.30757e-39	cry1aa	4	12013043	12026507	+	3324	protein_coding	cryptochrome circadian clock 1aa [Source:ZFIN;Acc:ZDB-GENE-010426-2]	-	523	515	663	15	46	30	10.6312	10.7475	14.3076	0.421964	1.04163	0.746948
novel.4887	2572.47	2855.56	3678.59	216.675	377.887	183.482	3.54659	3.03886e-42	1.67531e-39	-	CHR_ALT_CTG6_1_39	39351221	39356984	+	2482	-	PF00038:Intermediate filament protein	Filament	2938	3177	3865	179	385	171	79.9822	88.7926	111.702	6.74367	11.6755	5.70197
ENSDARG00000002986	422.907	431.435	636.734	21.7885	38.2795	17.1679	4.25694	3.04295e-42	1.67531e-39	gda	5	25708369	25723079	-	1935	protein_coding	guanine deaminase [Source:ZFIN;Acc:ZDB-GENE-050522-434]	Amidohydro_1	483	480	669	18	39	16	16.8659	17.2077	24.8004	0.869835	1.51705	0.684336
ENSDARG00000093549	4750.92	4788.93	5956.18	456.349	670.381	302.585	3.43756	4.74537e-42	2.55815e-39	selenop	8	31435452	31443334	+	2665	protein_coding	selenoprotein P [Source:ZFIN;Acc:ZDB-GENE-030311-1]	-	5426	5328	6258	377	683	282	137.571	138.685	168.443	13.2278	19.2904	8.75754
ENSDARG00000063330	662.818	675.915	899.423	105.311	119.746	98.7157	2.78721	1.73256e-41	9.14931e-39	mgat4a	9	7091028	7213772	-	7428	protein_coding	mannosyl (alpha-1,3-)-glycoprotein beta-1,4-N-acetylglucosaminyltransferase, isozyme A [Source:ZFIN;Acc:ZDB-GENE-070912-27]	-	757	752	945	87	122	92	6.886	7.02275	9.12586	1.0952	1.23625	1.02505
ENSDARG00000012499	775.768	639.063	792.824	114.995	142.321	112.665	2.57392	1.21672e-40	6.29677e-38	per1b	7	50822465	50847296	+	7782	protein_coding	period circadian clock 1b [Source:ZFIN;Acc:ZDB-GENE-040419-1]	-	886	711	833	95	145	105	7.69282	6.33782	7.67835	1.1415	1.40247	1.11668
ENSDARG00000043475	1100.61	885.341	1078.36	91.996	147.229	74.0368	3.28497	1.51345e-40	7.67884e-38	TAGAP	20	13647987	13673566	-	5155	protein_coding	si:ch211-122h15.4 [Source:ZFIN;Acc:ZDB-GENE-121214-340]	RhoGAP	1257	985	1133	76	150	69	16.4759	13.2547	15.7658	1.37857	2.19018	1.10777
novel.1434	547.241	427.84	789.969	10.8943	35.3349	18.2409	4.75084	1.98618e-40	9.88354e-38	-	4	49460929	49461529	+	381	-	-	-	625	476	830	9	36	17	110.84	86.6649	156.267	2.20883	7.11206	3.69279
ENSDARG00000007534	438.668	430.536	525.377	50.8399	65.7622	40.7739	3.14209	4.15469e-40	2.02843e-37	itln1	1	15204633	15224338	+	2191	protein_coding	intelectin 1 [Source:ZFIN;Acc:ZDB-GENE-060929-564]	Fibrinogen_C	501	479	552	42	67	38	15.4504	15.1654	18.0722	1.79247	2.30171	1.4354
novel.3535	109.448	67.4117	79.9487	1364.2	842.148	784.361	-3.54006	6.35358e-40	3.04454e-37	-	CHR_ALT_CTG22_1_1	15428456	15435198	-	904	-	PF04032:RNAse P Rpr2/Rpp21/SNM1 subunit domain	-	125	75	84	1127	858	731	9.34296	5.75512	6.66538	116.574	71.4392	66.9236
ENSDARG00000019917	1342.27	1194.54	1424.8	231.201	298.384	209.234	2.42065	1.33971e-39	6.30298e-37	epb41l3b	2	58513535	58581663	-	2514	protein_coding	erythrocyte membrane protein band 4.1-like 3b [Source:ZFIN;Acc:ZDB-GENE-021106-1]	Band_41	1533	1329	1497	191	304	195	41.2022	36.6709	42.714	7.10417	9.10177	6.41948
ENSDARG00000027063	3331.6	3272.61	3695.72	306.25	568.303	307.95	3.12063	1.44779e-39	6.68984e-37	arpc1b	3	40809011	40820612	+	1708	protein_coding	actin related protein 2/3 complex, subunit 1B [Source:ZFIN;Acc:ZDB-GENE-030131-7414]	-	3805	3641	3883	253	579	287	150.525	147.875	163.077	13.8509	25.5157	13.9067
ENSDARG00000089933	594.522	441.322	549.171	75.0494	74.5959	56.8688	2.94086	1.56493e-39	7.10425e-37	rasal3	6	8470598	8489810	-	3928	protein_coding	RAS protein activator like 3 [Source:ZFIN;Acc:ZDB-GENE-101130-3]	-	679	491	577	62	76	53	11.68	8.67105	10.537	1.47593	1.45633	1.1167
ENSDARG00000078249	388.76	384.696	450.187	42.3666	57.91	55.7958	2.96356	1.59971e-39	7.13693e-37	unc13d	12	36474565	36521947	-	4219	protein_coding	unc-13 homolog D (C. elegans) [Source:ZFIN;Acc:ZDB-GENE-110411-188]	C2	444	428	473	35	59	52	7.11077	7.03713	8.04203	0.775718	1.05259	1.02006
ENSDARG00000075327	670.698	529.407	702.406	107.732	102.079	105.154	2.59536	2.85692e-39	1.25298e-36	dock10	15	1897375	2010926	-	9903	protein_coding	dedicator of cytokinesis 10 [Source:ZFIN;Acc:ZDB-GENE-130530-773]	Ded_cyto	766	589	738	89	104	98	5.22643	4.12582	5.34569	0.840366	0.790468	0.819011
ENSDARG00000068214	2111.04	1835.4	2368.96	423.666	481.929	353.016	2.32637	4.0997e-39	1.76806e-36	ccni	21	5780888	5799199	-	2347	protein_coding	cyclin I [Source:ZFIN;Acc:ZDB-GENE-040426-2898]	-	2411	2042	2489	350	491	329	69.4108	60.3537	76.0722	13.9444	15.7466	11.6015
ENSDARG00000076386	655.813	691.195	1023.15	43.5771	65.7622	22.5329	4.16143	5.60185e-39	2.37629e-36	epdl1	7	1045637	1057216	+	1983	protein_coding	ependymin-like 1 [Source:ZFIN;Acc:ZDB-GENE-090710-3]	-	749	769	1075	36	67	21	25.5213	26.9008	38.8866	1.69756	2.54314	0.876449
ENSDARG00000036427	533.231	560.866	729.056	60.5237	81.4666	45.0659	3.27987	5.8957e-39	2.4606e-36	slc3a2a	7	20524064	20530447	+	2303	protein_coding	solute carrier family 3 (amino acid transporter heavy chain), member 2a [Source:ZFIN;Acc:ZDB-GENE-000831-3]	-	609	624	766	50	83	42	17.8676	18.7954	23.8588	2.03012	2.7127	1.50933
ENSDARG00000094451	3915.62	4311.65	5758.21	204.57	433.834	151.293	4.14426	6.33909e-39	2.60366e-36	cfp	8	23672254	23702295	-	5216	protein_coding	complement factor properdin [Source:ZFIN;Acc:ZDB-GENE-030131-9247]	TSP_1	4472	4797	6050	169	442	141	57.9305	63.796	83.2016	3.02966	6.37826	2.23724
novel.1711	1612.83	1482.16	2246.18	139.205	236.547	122.322	3.41926	6.57253e-39	2.65736e-36	-	7	53145462	53150112	+	4407	-	PF00665:Integrase core domain	rve	1842	1649	2360	115	241	114	28.2416	25.9561	38.4134	2.44006	4.11615	2.14088
ENSDARG00000093198	1932.42	1674.51	2067.24	267.515	249.307	134.125	3.12467	1.25182e-38	4.98342e-36	c3a.4	1	55997173	56032619	-	4929	protein_coding	complement component c3a, duplicate 4 [Source:ZFIN;Acc:ZDB-GENE-140822-3]	A2M_comp	2207	1863	2172	221	254	125	30.2543	26.219	31.6093	4.19255	3.87876	2.09885
ENSDARG00000098296	1043.7	888.037	1325.82	123.468	173.73	110.519	2.99477	1.71519e-38	6.72459e-36	gnsb	10	45031398	45047242	+	1934	protein_coding	glucosamine (N-acetyl)-6-sulfatase (Sanfilippo disease IIID), b [Source:ZFIN;Acc:ZDB-GENE-030131-5846]	Sulfatase	1192	988	1393	102	177	103	41.645	35.4374	51.6664	4.93161	6.88865	4.40769
novel.5188	231.154	290.32	347.396	16.9466	15.7044	10.73	4.32736	2.35066e-38	8.98207e-36	-	CHR_ALT_CTG7_1_7	15085535	15108506	-	6192	-	-	-	264	323	365	14	16	10	2.88082	3.61854	4.2284	0.211418	0.194494	0.133659
ENSDARG00000040295	12397.4	12113.4	17702.9	1106.37	1610.68	657.747	3.64452	2.36041e-38	8.98207e-36	apoeb	16	23960744	23963461	+	2116	protein_coding	apolipoprotein Eb [Source:ZFIN;Acc:ZDB-GENE-980526-368]	-	14159	13477	18600	914	1641	613	452.127	441.814	630.538	40.3902	58.3728	23.9759
ENSDARG00000077618	522.724	455.703	608.181	36.3142	68.7067	37.5549	3.46423	7.35803e-38	2.75937e-35	rin3	17	33453689	33486030	+	5791	protein_coding	Ras and Rab interactor 3 [Source:ZFIN;Acc:ZDB-GENE-030131-8871]	VPS9	597	507	639	30	70	35	6.96569	6.07318	7.91519	0.48441	0.909834	0.500201
ENSDARG00000013771	1726.65	1719.45	2124.35	105.311	207.102	74.0368	3.84503	1.55072e-37	5.73236e-35	ctss2.2	16	29514473	29519977	+	1445	protein_coding	cathepsin S, ortholog 2, tandem duplicate 2 [Source:ZFIN;Acc:ZDB-GENE-050626-55]	Peptidase_C1	1972	1913	2232	87	211	69	92.2109	91.8351	110.8	5.62985	10.9909	3.95195
ENSDARG00000098433	16.6361	37.7506	29.5049	398.246	1060.05	726.419	-4.70551	1.60598e-37	5.85299e-35	utp6	6	18524444	18531760	-	2280	protein_coding	UTP6, small subunit (SSU) processome component, homolog (yeast) [Source:ZFIN;Acc:ZDB-GENE-040426-769]	-	19	42	31	329	1080	677	0.563069	1.27784	0.975306	13.4929	35.6539	24.5745
ENSDARG00000076189	696.09	580.64	820.426	83.5227	102.079	57.9418	3.10352	1.94198e-37	6.97925e-35	ccdc88b	14	45702521	45772506	+	5068	protein_coding	coiled-coil domain containing 88B [Source:ZFIN;Acc:ZDB-GENE-080303-31]	-	795	646	862	69	104	54	10.5992	8.84214	12.2007	1.27309	1.54459	0.881835
ENSDARG00000006353	271.431	310.993	378.804	21.7885	28.4642	13.949	3.89647	3.14021e-37	1.1131e-34	itga5	23	33447625	33558161	-	5776	protein_coding	integrin, alpha 5 (fibronectin receptor, alpha polypeptide) [Source:ZFIN;Acc:ZDB-GENE-031116-52]	FG-GAP	310	346	398	18	29	13	3.62642	4.15538	4.94276	0.291401	0.37791	0.186271
ENSDARG00000098799	640.928	461.096	671.95	84.7332	53.0023	59.0148	3.18047	3.55373e-37	1.24265e-34	si:ch211-194m7.5	25	13321307	13326969	+	1433	protein_coding	si:ch211-194m7.5 [Source:ZFIN;Acc:ZDB-GENE-120709-88]	-	732	513	706	70	54	55	34.515	24.8332	35.3405	4.56769	2.83638	3.17648
ENSDARG00000001014	1206.56	1018.37	1416.23	257.831	254.215	234.986	2.28521	4.1055e-37	1.41645e-34	myh9b	3	5102656	5228841	-	9635	protein_coding	myosin, heavy chain 9b, non-muscle [Source:ZFIN;Acc:ZDB-GENE-030131-998]	Myosin_tail_1	1378	1133	1488	213	259	219	9.66364	8.15717	11.0781	2.06715	2.02332	1.88115
ENSDARG00000067916	646.182	586.033	797.583	43.5771	80.485	33.2629	3.67994	8.28803e-37	2.82186e-34	lyn	2	27577470	27609189	-	3300	protein_coding	LYN proto-oncogene, Src family tyrosine kinase [Source:ZFIN;Acc:ZDB-GENE-040912-7]	Pkinase_Tyr	738	652	838	36	82	31	15.1107	13.7055	18.2156	1.02008	1.87033	0.77746
ENSDARG00000004378	421.156	383.797	488.258	45.998	63.7991	38.6279	3.11623	9.1539e-37	3.07619e-34	yrk	19	43359075	43432415	+	4404	protein_coding	Yes-related kinase [Source:ZFIN;Acc:ZDB-GENE-030131-9517]	Pkinase_Tyr	481	427	513	38	65	36	7.37974	6.72577	8.35572	0.806829	1.11092	0.676527
ENSDARG00000003808	336.225	444.019	497.776	24.2095	36.3164	11.803	4.13328	1.66535e-36	5.52469e-34	aqp3a	5	43006422	43011814	+	1806	protein_coding	aquaporin 3a [Source:ZFIN;Acc:ZDB-GENE-040426-2826]	-	384	494	523	20	37	11	14.3667	18.9745	20.7729	1.03552	1.54206	0.504087
ENSDARG00000040178	948.258	988.705	1329.62	65.3656	129.561	53.6498	3.70907	1.81829e-36	5.9557e-34	havcr1	21	29100972	29110607	-	3278	protein_coding	hepatitis A virus cellular receptor 1 [Source:ZFIN;Acc:ZDB-GENE-040718-131]	V-set	1083	1100	1397	54	132	50	22.3235	23.278	30.5704	1.54039	3.03098	1.26238
ENSDARG00000013500	710.975	586.931	850.882	82.3123	99.134	52.5768	3.19652	2.09856e-36	6.78778e-34	abca2	5	25088622	25236340	-	8892	protein_coding	ATP-binding cassette, sub-family A (ABC1), member 2 [Source:ZFIN;Acc:ZDB-GENE-050517-1]	ABC_tran	812	653	894	68	101	49	6.17021	5.09419	7.21194	0.71508	0.854948	0.456065
ENSDARG00000096662	410.649	342.452	438.766	32.6828	54.9654	34.3359	3.2769	2.94604e-36	9.41132e-34	abcc3	12	695619	786808	+	5771	protein_coding	ATP-binding cassette, sub-family C (CFTR/MRP), member 3 [Source:ZFIN;Acc:ZDB-GENE-050517-16]	ABC_membrane	469	381	461	27	56	32	5.49117	4.57968	5.73012	0.43748	0.73039	0.458912
ENSDARG00000009087	13819.4	12752.5	14020.5	1842.34	2756.12	1464.64	2.74277	4.16901e-36	1.31558e-33	cd74a	14	3038473	3052361	+	1273	protein_coding	CD74 molecule, major histocompatibility complex, class II invariant chain a [Source:ZFIN;Acc:ZDB-GENE-000901-1]	-	15783	14188	14731	1522	2808	1365	837.73	773.133	830.076	111.797	166.03	88.7431
ENSDARG00000052978	394.889	340.654	493.017	37.5247	51.0393	31.1169	3.35289	4.84571e-36	1.51069e-33	mbnl1	2	47708853	47829287	+	2838	protein_coding	muscleblind-like splicing regulator 1 [Source:ZFIN;Acc:ZDB-GENE-060929-704]	-	451	379	518	31	52	29	10.7376	9.26378	13.0928	1.0214	1.37914	0.845699
ENSDARG00000057949	888.719	764.898	1116.43	48.419	97.1709	34.3359	3.93595	5.51762e-36	1.69969e-33	slc43a3b	14	17125428	17162558	+	3077	protein_coding	solute carrier family 43, member 3b [Source:ZFIN;Acc:ZDB-GENE-060312-28]	MFS_1	1015	851	1173	40	99	32	22.2885	19.1851	27.3454	1.21556	2.42173	0.860702
ENSDARG00000010317	987.66	898.823	1046.95	76.2599	141.34	61.1608	3.38901	5.64508e-36	1.7185e-33	gpr183a	9	31105389	31108285	-	1448	protein_coding	G protein-coupled receptor 183a [Source:ZFIN;Acc:ZDB-GENE-070615-28]	7tm_1	1128	1000	1100	63	144	57	52.6361	47.9063	54.4927	4.06834	7.48534	3.25789
ENSDARG00000009594	735.491	695.689	832.799	41.1561	102.079	55.7958	3.49638	1.05723e-35	3.18102e-33	nr1d2b	19	17400263	17407115	+	3986	protein_coding	nuclear receptor subfamily 1, group D, member 2b [Source:ZFIN;Acc:ZDB-GENE-990415-244]	zf-C4	840	774	875	34	104	52	14.2392	13.4699	15.7465	0.797603	1.96387	1.07968
novel.1444	710.975	771.19	1193.52	53.2609	98.1525	46.1389	3.75228	1.25935e-35	3.74562e-33	-	4	61216818	61220857	+	4040	-	PF00665:Integrase core domain	rve	812	858	1254	44	100	43	13.5806	14.7322	22.2654	1.0184	1.8631	0.880881
ENSDARG00000058647	467.562	616.593	563.448	52.0504	68.7067	28.9709	3.45549	2.19444e-35	6.45266e-33	hck	23	7505943	7545960	+	7266	protein_coding	HCK proto-oncogene, Src family tyrosine kinase [Source:ZFIN;Acc:ZDB-GENE-090313-72]	Pkinase_Tyr	534	686	592	43	70	27	4.9658	6.54923	5.8444	0.553373	0.725137	0.307538
ENSDARG00000075720	726.735	488.061	660.528	83.5227	90.3003	57.9418	3.01577	2.71425e-35	7.89145e-33	il2rb	3	25191366	25209006	+	4385	protein_coding	interleukin 2 receptor, beta [Source:ZFIN;Acc:ZDB-GENE-080108-2]	-	830	543	694	69	92	54	12.7894	8.58997	11.3528	1.47138	1.5792	1.01919
ENSDARG00000033466	363.368	465.59	388.322	30.2619	53.9839	50.4308	3.16472	4.03241e-35	1.15936e-32	tagln2	5	37087583	37095460	+	1359	protein_coding	transgelin 2 [Source:ZFIN;Acc:ZDB-GENE-020802-2]	CH	415	518	408	25	55	47	20.6334	26.4406	21.5355	1.72015	3.04622	2.86226
ENSDARG00000026829	2672.28	2877.13	2835.32	831.596	905.947	960.332	1.63547	4.6781e-35	1.33022e-32	cotl1	18	13203831	13216672	+	1398	protein_coding	coactosin-like F-actin binding protein 1 [Source:ZFIN;Acc:ZDB-GENE-030131-8325]	Cofilin_ADF	3052	3201	2979	687	923	895	147.51	158.833	152.854	45.951	49.6949	52.9842
ENSDARG00000078222	339.727	286.725	580.58	10.8943	23.5566	12.876	4.65277	6.12741e-35	1.7234e-32	aatka	3	51899578	51912019	-	6021	protein_coding	apoptosis-associated tyrosine kinase a [Source:ZFIN;Acc:ZDB-GENE-100812-4]	Pkinase_Tyr	388	319	610	9	24	12	4.35418	3.67522	7.26733	0.139772	0.300027	0.164946
novel.1874	708.348	785.571	1320.1	41.1561	69.6883	20.3869	4.41562	6.28518e-35	1.74877e-32	-	9	37015759	37020425	-	4667	-	PF00665:Integrase core domain	rve	809	874	1387	34	71	19	11.7126	12.9908	21.3183	0.681218	1.14509	0.336935
ENSDARG00000060184	406.271	368.517	483.499	32.6828	52.0208	22.5329	3.54248	9.88159e-35	2.72017e-32	pkn1a	1	45754868	45836167	+	7190	protein_coding	protein kinase N1a [Source:ZFIN;Acc:ZDB-GENE-061207-17]	Pkinase	464	410	508	27	53	21	4.36046	3.95564	5.06814	0.35114	0.554836	0.241724
ENSDARG00000034187	389.635	331.666	455.898	54.4713	55.9469	43.9929	2.93005	1.35927e-34	3.70236e-32	calm1b	20	16743056	16775258	+	1517	protein_coding	calmodulin 1b [Source:ZFIN;Acc:ZDB-GENE-030804-2]	-	445	369	479	45	57	41	19.8206	16.8734	22.6498	2.77378	2.82818	2.23681
ENSDARG00000021833	1077.84	1083.08	1740.79	144.046	162.933	86.9127	3.30747	1.38735e-34	3.73949e-32	ahr2	22	13046270	13165186	-	7511	protein_coding	aryl hydrocarbon receptor 2 [Source:ZFIN;Acc:ZDB-GENE-990714-16]	PAS	1231	1205	1829	119	166	81	11.074	11.1289	17.4675	1.48147	1.66352	0.892519
novel.3828	1450.84	1480.36	2072.96	308.671	347.46	266.103	2.43915	1.56207e-34	4.16702e-32	-	CHR_ALT_CTG23_1_35	32066187	32085952	+	1288	-	PF00335:Tetraspanin family	Tetraspannin	1657	1647	2178	255	354	248	86.926	88.7032	121.299	18.5127	20.6874	15.9355
ENSDARG00000114451	5058.25	5093.63	6341.64	866.7	887.298	468.9	2.89145	1.85673e-34	4.90253e-32	mmp13a	10	38610741	38620514	+	2556	protein_coding	matrix metallopeptidase 13a [Source:ZFIN;Acc:ZDB-GENE-031202-2]	PG_binding_1	5777	5667	6663	716	904	437	152.716	153.799	186.992	26.1937	26.621	14.1498
ENSDARG00000089390	253.044	234.593	345.493	20.5781	15.7044	8.58397	4.22608	2.10277e-34	5.49608e-32	pnpla2	25	4541211	4574570	+	2935	protein_coding	patatin-like phospholipase domain containing 2 [Source:ZFIN;Acc:ZDB-GENE-120913-3]	-	289	261	363	17	16	8	6.65323	6.1687	8.87182	0.541609	0.410326	0.225586
ENSDARG00000037870	71485.4	64669.4	75057.5	17838.8	22887.2	18228.1	1.84099	5.77425e-34	1.49414e-31	actb2	3	40526107	40529804	-	2169	protein_coding	actin, beta 2 [Source:ZFIN;Acc:ZDB-GENE-000329-3]	Actin	81643	71949	78861	14737	23318	16988	2543.33	2301.05	2608.05	635.323	809.188	648.206
ENSDARG00000017121	1072.59	895.228	1275.37	99.2589	170.785	84.7667	3.18745	6.51162e-34	1.66826e-31	mafba	23	3405665	3409140	-	3476	protein_coding	v-maf avian musculoaponeurotic fibrosarcoma oncogene homolog Ba [Source:ZFIN;Acc:ZDB-GENE-980526-515]	bZIP_Maf	1225	996	1340	82	174	79	23.8122	19.8766	27.6528	2.20587	3.76779	1.88095
ENSDARG00000020693	1034.94	939.27	1097.39	179.15	233.603	144.855	2.45928	6.60683e-34	1.67606e-31	sesn1	20	32152355	32231157	+	4992	protein_coding	sestrin 1 [Source:ZFIN;Acc:ZDB-GENE-040718-408]	PA26	1182	1045	1153	148	238	135	15.9987	14.5212	16.5679	2.77225	3.58856	2.23815
ENSDARG00000054340	282.814	310.094	498.727	19.3676	25.5196	10.73	4.28762	6.72656e-34	1.68987e-31	sla1	19	34913855	34927201	-	1350	protein_coding	Src-like-adaptor 1 [Source:ZFIN;Acc:ZDB-GENE-050904-3]	SH2	323	345	524	16	26	10	16.1663	17.7275	27.8427	1.10823	1.44963	0.613051
ENSDARG00000059950	274.058	309.195	453.043	22.999	32.3903	24.6789	3.68535	7.57481e-34	1.88467e-31	plxdc2	7	41517173	41627956	-	4614	protein_coding	plexin domain containing 2 [Source:ZFIN;Acc:ZDB-GENE-140106-69]	PSI	313	344	476	19	33	23	4.58363	5.17181	7.4002	0.385054	0.538337	0.412554
ENSDARG00000061375	1030.56	1110.95	1429.56	261.462	259.123	219.964	2.26969	1.14889e-33	2.83129e-31	sgpl1	13	25725547	25750910	-	5884	protein_coding	sphingosine-1-phosphate lyase 1 [Source:ZFIN;Acc:ZDB-GENE-070410-24]	-	1177	1236	1502	216	264	205	13.516	14.5716	18.311	3.43262	3.37714	2.88344
ENSDARG00000042925	387.008	436.828	443.525	43.5771	63.7991	30.0439	3.19757	1.49984e-33	3.65866e-31	mfng	22	15251527	15280638	-	1857	protein_coding	MFNG O-fucosylpeptide 3-beta-N-acetylglucosaminyltransferase [Source:ZFIN;Acc:ZDB-GENE-041130-1]	Fringe	442	486	466	36	65	28	16.0825	18.1546	18.0006	1.81274	2.63463	1.24789
ENSDARG00000076950	228.528	262.456	454.946	4.8419	11.7783	5.36498	5.396	1.51585e-33	3.65866e-31	kel	16	17263027	17300030	-	2890	protein_coding	Kell blood group, metallo-endopeptidase [Source:ZFIN;Acc:ZDB-GENE-110411-118]	-	261	292	478	4	12	5	6.10219	7.00885	11.8644	0.129422	0.312537	0.143187
ENSDARG00000018283	774.017	829.614	907.989	100.469	163.915	91.2047	2.81497	1.52703e-33	3.65866e-31	cyba	18	31073265	31075619	+	1033	protein_coding	cytochrome b-245, alpha polypeptide [Source:ZFIN;Acc:ZDB-GENE-040426-1526]	-	884	923	954	83	167	85	57.8223	61.9816	66.2464	7.51316	12.1684	6.81003
ENSDARG00000079009	1089.23	946.461	1713.19	88.3646	151.155	72.9638	3.58026	1.83596e-33	4.35848e-31	abca1b	14	6423973	6519076	+	9432	protein_coding	ATP-binding cassette, sub-family A (ABC1), member 1B [Source:ZFIN;Acc:ZDB-GENE-030131-9826]	ABC_tran	1244	1053	1800	73	154	68	8.91168	7.74437	13.6893	0.723709	1.22895	0.596672
ENSDARG00000017128	477.194	495.252	502.535	25.42	64.7806	28.9709	3.61301	2.27407e-33	5.34944e-31	myofl	13	29238850	29288902	+	6012	protein_coding	myoferlin like [Source:ZFIN;Acc:ZDB-GENE-111116-2]	C2	545	551	528	21	66	27	6.12521	6.35761	6.29983	0.326622	0.826309	0.371685
ENSDARG00000079267	324.842	293.016	423.538	20.5781	40.2425	23.6059	3.60875	3.24702e-33	7.56936e-31	FERMT3 (1 of many)	5	66755748	66798729	-	1926	protein_coding	im:7154036 [Source:ZFIN;Acc:ZDB-GENE-080917-11]	Band_41	371	326	445	17	41	22	13.0155	11.7415	16.5736	0.825349	1.6023	0.945359
ENSDARG00000088013	274.934	274.141	416.875	0	2.94457	6.43798	6.63995	3.55858e-33	8.2216e-31	CYP27A1 (1 of many)	9	38427572	38433916	+	1818	protein_coding	zgc:136333 [Source:ZFIN;Acc:ZDB-GENE-060616-143]	p450	314	305	438	0	3	6	11.6702	11.6377	17.282	0	0.124207	0.273141
novel.3894	201.385	284.028	407.358	6.05237	12.7598	11.803	4.84428	4.41253e-33	1.01043e-30	-	CHR_ALT_CTG24_1_17	28408651	28418779	-	3983	-	PF13855:Leucine rich repeat	-	230	316	428	5	13	11	3.90176	5.50349	7.7081	0.117383	0.245669	0.228567
ENSDARG00000054641	260.924	284.927	338.83	14.5257	27.4827	8.58397	4.10862	4.6399e-33	1.05318e-30	fam46ab	23	40275400	40286059	+	5120	protein_coding	family with sequence similarity 46, member Ab [Source:ZFIN;Acc:ZDB-GENE-071004-35]	-	298	317	356	12	28	8	3.93269	4.29488	4.98763	0.219158	0.411629	0.129315
novel.132	861.575	987.807	1305.83	185.203	160.97	115.884	2.77311	4.97678e-33	1.11982e-30	-	10	45048490	45051485	+	1458	-	-	-	984	1099	1372	153	164	108	45.6017	52.288	67.5011	9.81249	8.4665	6.13051
ENSDARG00000016505	342.354	242.682	366.431	27.8409	31.4088	17.1679	3.63572	6.31334e-33	1.40831e-30	apbb1ip	24	6040029	6078222	-	3287	protein_coding	amyloid beta (A4) precursor protein-binding, family B, member 1 interacting protein [Source:ZFIN;Acc:ZDB-GENE-040426-1318]	RA	391	270	385	23	32	16	8.03749	5.69804	8.40185	0.654294	0.73277	0.402857
ENSDARG00000089043	661.942	532.103	633.879	73.8389	96.1894	45.0659	3.08373	7.11144e-33	1.57278e-30	ptpn6	16	31720042	31756963	-	3214	protein_coding	protein tyrosine phosphatase, non-receptor type 6 [Source:ZFIN;Acc:ZDB-GENE-030131-7513]	Y_phosphatase	756	592	666	61	98	42	15.8935	12.7772	14.8642	1.77472	2.29508	1.08152
ENSDARG00000033227	481.572	588.729	801.39	32.6828	69.6883	30.0439	3.80963	8.13786e-33	1.78454e-30	lect2l	14	36885524	36887063	+	729	protein_coding	leukocyte cell-derived chemotaxin 2 like [Source:ZFIN;Acc:ZDB-GENE-070127-4]	-	550	655	842	27	71	28	50.9775	62.3269	82.8511	3.46323	7.33075	3.17878
ENSDARG00000068784	1502.5	1794.05	1857.86	116.206	251.27	105.154	3.44263	8.59351e-33	1.86862e-30	vsir	13	43130895	43149063	-	1986	protein_coding	V-set immunoregulatory receptor [Source:ZFIN;Acc:ZDB-GENE-060929-716]	V-set	1716	1996	1952	96	256	98	58.3823	69.7177	70.5041	4.51999	9.70238	4.08392
ENSDARG00000045525	266.178	359.529	403.55	33.8933	42.2056	31.1169	3.25772	9.39458e-33	2.02578e-30	tmcc3	4	25754725	25812329	-	3507	protein_coding	transmembrane and coiled-coil domain family 3 [Source:ZFIN;Acc:ZDB-GENE-030131-1811]	-	304	400	424	28	43	29	5.85708	7.91199	8.67249	0.746565	0.922891	0.684372
ENSDARG00000086332	1201.3	1320.37	1638.95	284.461	297.402	206.015	2.40053	1.2699e-32	2.7157e-30	bri3	3	61391636	61398938	+	2990	protein_coding	brain protein I3 [Source:ZFIN;Acc:ZDB-GENE-030131-3038]	-	1372	1469	1722	235	303	192	31.0046	34.081	41.312	7.34923	7.62762	5.31447
ENSDARG00000079939	369.497	285.826	462.56	35.1038	43.1871	26.8249	3.40625	1.4806e-32	3.14033e-30	jmjd1cb	12	8581875	8817999	-	9138	protein_coding	jumonji domain containing 1Cb [Source:ZFIN;Acc:ZDB-GENE-121214-344]	JmjC	422	318	486	29	44	25	3.12036	2.414	3.81504	0.296751	0.362426	0.226422
ENSDARG00000020326	476.318	476.376	666.239	62.9447	90.3003	60.0878	2.91805	1.85552e-32	3.90353e-30	tyk2	3	46479705	46555542	+	8411	protein_coding	tyrosine kinase 2 [Source:ZFIN;Acc:ZDB-GENE-071116-4]	Pkinase_Tyr	544	530	700	52	92	56	4.37013	4.37109	5.96986	0.578097	0.823299	0.551024
ENSDARG00000104782	1606.7	1541.48	1688.44	531.398	552.598	534.352	1.57913	2.07721e-32	4.33467e-30	oaz1b	21	723998	735587	+	2079	protein_coding	ornithine decarboxylase antizyme 1b [Source:ZFIN;Acc:ZDB-GENE-020731-5]	-	1835	1715	1774	439	563	498	59.6382	57.2231	61.2087	19.7449	20.3832	19.8246
ENSDARG00000019861	949.134	825.12	791.873	101.68	165.878	87.9857	2.84661	2.69505e-32	5.57897e-30	fgl2a	4	20178694	20181964	-	2524	protein_coding	fibrinogen-like 2a [Source:ZFIN;Acc:ZDB-GENE-030131-9506]	Fibrinogen_C	1084	918	832	84	169	82	29.019	25.2299	23.6455	3.11197	5.03982	2.68878
ENSDARG00000033802	209.265	202.235	308.373	13.3152	14.7229	10.73	4.21135	2.84898e-32	5.85082e-30	cyp27a7	9	38408991	38419140	+	2479	protein_coding	cytochrome P450, family 27, subfamily A, polypeptide 7 [Source:ZFIN;Acc:ZDB-GENE-081104-519]	p450	239	225	324	11	15	10	6.51425	6.29604	9.37524	0.414917	0.455441	0.333852
ENSDARG00000056112	519.222	492.555	672.901	107.732	103.06	99.7887	2.43981	3.51107e-32	7.15375e-30	pikfyve	9	32073606	32106034	+	8908	protein_coding	phosphoinositide kinase, FYVE finger containing [Source:ZFIN;Acc:ZDB-GENE-030131-9636]	PIP5K	593	548	707	89	105	93	4.49798	4.26738	5.69316	0.934232	0.887211	0.864038
ENSDARG00000041108	697.841	776.583	803.294	90.7856	136.432	64.3798	2.96089	3.70911e-32	7.4982e-30	ctsh	18	26422124	26428525	+	1533	protein_coding	cathepsin H [Source:ZFIN;Acc:ZDB-GENE-030131-3539]	Peptidase_C1	797	864	844	75	139	60	35.1285	39.0961	39.4925	4.57472	6.8248	3.23921
ENSDARG00000100729	1381.67	1305.09	1811.22	191.255	262.067	129.833	2.94544	5.15179e-32	1.03339e-29	tln1	10	6121558	6313905	+	8753	protein_coding	talin 1 [Source:ZFIN;Acc:ZDB-GENE-031002-48]	Band_41	1578	1452	1903	158	267	121	12.1813	11.5072	15.5954	1.68789	2.296	1.14409
ENSDARG00000090454	886.092	931.181	958.432	269.936	285.624	278.979	1.73304	5.62927e-32	1.12048e-29	gnb1a	8	53269657	53334650	+	6252	protein_coding	guanine nucleotide binding protein (G protein), beta polypeptide 1a [Source:ZFIN;Acc:ZDB-GENE-030131-823]	WD40	1012	1036	1007	223	291	260	10.9372	11.4948	11.5538	3.33527	3.50342	3.44179
ENSDARG00000027249	4186.17	3822.69	5757.26	422.456	697.864	298.293	3.27751	9.22682e-32	1.82254e-29	btg1	4	16536173	16545085	-	3627	protein_coding	B-cell translocation gene 1, anti-proliferative [Source:ZFIN;Acc:ZDB-GENE-010726-1]	-	4781	4253	6049	349	711	278	89.0665	81.341	119.633	8.99752	14.755	6.34348
ENSDARG00000059789	823.05	798.155	1287.74	144.046	164.896	129.833	2.72758	1.2974e-31	2.52613e-29	parp8	5	40844968	40910880	-	4122	protein_coding	poly (ADP-ribose) polymerase family, member 8 [Source:ZFIN;Acc:ZDB-GENE-060929-432]	-	940	888	1353	119	168	121	15.4086	14.944	23.5453	2.6995	3.06774	2.42945
ENSDARG00000112943	380.004	260.659	388.322	36.3142	42.2056	27.8979	3.27036	1.29841e-31	2.52613e-29	adgre5b.3	1	58639497	58664854	-	2151	protein_coding	adhesion G protein-coupled receptor E5b, duplicate 3 [Source:ZFIN;Acc:ZDB-GENE-121214-275]	7tm_2	434	290	408	30	43	26	13.633	9.35231	13.6061	1.30415	1.50469	1.00038
ENSDARG00000009313	1327.39	1402.16	1813.12	277.199	370.035	275.76	2.29727	1.64078e-31	3.16842e-29	zgc:63831	3	25121156	25133244	+	2601	protein_coding	zgc:63831 [Source:ZFIN;Acc:ZDB-GENE-030131-8690]	Asp	1516	1560	1905	229	377	257	39.3824	41.605	52.5374	8.23266	10.9098	8.17755
ENSDARG00000104300	471.94	383.797	478.74	38.7352	69.6883	34.3359	3.21396	1.75238e-31	3.35885e-29	wipf1a	9	2499627	2518359	+	1898	protein_coding	WAS/WASL interacting protein family, member 1a [Source:ZFIN;Acc:ZDB-GENE-080204-101]	-	539	427	503	32	71	32	19.1883	15.6061	19.0102	1.57652	2.81566	1.39535
ENSDARG00000079387	403.645	446.715	434.959	70.2075	95.2079	77.2558	2.39934	2.01382e-31	3.83159e-29	si:ch211-102c2.4	5	26824303	26834707	-	978	protein_coding	si:ch211-102c2.4 [Source:ZFIN;Acc:ZDB-GENE-030131-8862]	-	461	497	457	58	97	72	31.8497	35.2516	33.519	5.54542	7.46536	6.0929
novel.4366	382.631	600.414	424.489	35.1038	44.1686	13.949	3.91277	2.55023e-31	4.81677e-29	-	CHR_ALT_CTG4_1_14	73606566	73612797	+	2191	-	PF01223:DNA/RNA non-specific endonuclease	-	437	668	446	29	45	13	13.4767	21.1493	14.6018	1.23766	1.54592	0.491056
ENSDARG00000018569	467.562	520.419	644.348	39.9457	80.485	38.6279	3.34844	2.83485e-31	5.31554e-29	tnfrsf1a	16	17060758	17072561	-	4373	protein_coding	tumor necrosis factor receptor superfamily, member 1a [Source:ZFIN;Acc:ZDB-GENE-040426-2252]	Death	534	579	677	33	82	36	8.25097	9.18461	11.1051	0.705634	1.41141	0.681323
novel.4226	337.1	385.595	471.126	37.5247	56.9284	27.8979	3.278	3.33746e-31	6.21295e-29	-	CHR_ALT_CTG3_1_20	32598692	32603224	-	3497	-	-	-	385	429	495	31	58	26	7.43889	8.50987	10.1537	0.828917	1.24839	0.61533
ENSDARG00000012247	293.321	236.39	280.772	35.1038	37.2979	31.1169	2.96762	4.17695e-31	7.72019e-29	def6a	8	14185295	14209852	-	2205	protein_coding	differentially expressed in FDCP 6a homolog (mouse) [Source:ZFIN;Acc:ZDB-GENE-040426-1246]	PH	335	263	295	29	38	29	10.2655	8.27387	9.59682	1.2298	1.29716	1.08848
ENSDARG00000062049	1624.21	1514.52	1745.55	482.979	496.652	549.374	1.67519	4.51464e-31	8.28516e-29	hmha1b	22	17611836	17653143	-	4387	protein_coding	histocompatibility (minor) HA-1 b [Source:ZFIN;Acc:ZDB-GENE-071213-2]	RhoGAP	1855	1685	1834	399	506	512	28.5706	26.6437	29.9879	8.50453	8.68161	9.65901
ENSDARG00000036967	1448.22	1623.27	1907.35	157.362	318.014	190.993	2.8977	4.58819e-31	8.36084e-29	smox	1	41849152	41865986	+	3811	protein_coding	spermine oxidase [Source:ZFIN;Acc:ZDB-GENE-031201-3]	Amino_oxidase	1654	1806	2004	130	324	178	29.3251	32.8731	37.7201	3.1897	6.39917	3.86555
ENSDARG00000076895	179.495	230.099	243.653	3.63142	8.83372	2.14599	5.44168	5.72243e-31	1.03548e-28	flrt3	13	33811842	33822550	-	4225	protein_coding	fibronectin leucine rich transmembrane 3 [Source:ZFIN;Acc:ZDB-GENE-030131-1988]	-	205	256	256	3	9	2	3.27846	4.20315	4.34638	0.0663957	0.160337	0.0391772
ENSDARG00000098438	631.297	637.266	1021.25	48.419	93.2448	38.6279	3.65899	1.0494e-30	1.88571e-28	slc6a6b	22	31493953	31517300	-	1725	protein_coding	solute carrier family 6 (neurotransmitter transporter), member 6b [Source:ZFIN;Acc:ZDB-GENE-030131-3077]	SNF	721	709	1073	40	95	36	28.2416	28.5114	44.6195	2.16828	4.14526	1.7272
novel.4065	199.633	207.628	271.254	20.5781	18.649	12.876	3.70678	1.39206e-30	2.48421e-28	-	CHR_ALT_CTG2_1_1	24608475	24612628	+	3301	-	-	-	228	231	285	17	19	12	4.66694	4.85431	6.19317	0.481558	0.433237	0.300861
ENSDARG00000103730	290.694	282.23	404.502	38.7352	37.2979	22.5329	3.31138	1.73168e-30	3.0691e-28	vgll4b	11	769623	815216	+	5223	protein_coding	vestigial-like family member 4b [Source:ZFIN;Acc:ZDB-GENE-040426-2445]	-	332	314	425	32	38	21	4.29498	4.17034	5.83691	0.572895	0.547622	0.332759
ENSDARG00000073843	390.511	403.572	411.165	68.997	86.3742	56.8688	2.50145	2.15501e-30	3.7934e-28	myo9ab	25	485353	554142	-	10157	protein_coding	myosin IXAb [Source:ZFIN;Acc:ZDB-GENE-080424-6]	Myosin_head	446	449	432	57	88	53	2.96697	3.0665	3.05093	0.524752	0.652131	0.431858
ENSDARG00000039150	10984.2	12022.7	15434.9	2019.07	2691.34	1441.03	2.64347	2.46037e-30	4.30167e-28	lgmn	13	36037970	36050327	-	4103	protein_coding	legumain [Source:ZFIN;Acc:ZDB-GENE-021030-1]	-	12545	13376	16217	1668	2742	1343	206.591	226.145	283.52	38.0137	50.3018	27.0897
ENSDARG00000079932	2642.52	2567.94	3020.92	740.81	913.8	739.295	1.78093	2.75976e-30	4.79273e-28	zgc:152830	8	41229233	41256529	+	2770	protein_coding	zgc:152830 [Source:ZFIN;Acc:ZDB-GENE-090312-55]	-	3018	2857	3174	612	931	689	73.6178	71.5471	82.1942	20.6594	25.2981	20.5859
ENSDARG00000078734	1006.92	1002.19	1450.5	53.2609	145.266	61.1608	3.72798	3.2312e-30	5.57404e-28	myo1f	8	20250484	20291922	-	3684	protein_coding	myosin IF [Source:ZFIN;Acc:ZDB-GENE-081104-506]	Myosin_head	1150	1115	1524	44	148	57	21.0922	20.995	29.6742	1.11681	3.02385	1.28052
ENSDARG00000043130	936	735.237	1083.11	157.362	204.157	150.22	2.42578	4.55494e-30	7.80553e-28	notch2	8	19548985	19619792	+	10095	protein_coding	notch 2 [Source:ZFIN;Acc:ZDB-GENE-000329-4]	EGF_CA	1069	818	1138	130	208	140	7.15508	5.62093	8.0863	1.20415	1.55087	1.14776
ENSDARG00000040251	961.392	814.334	1176.39	208.202	199.25	145.928	2.41597	5.69507e-30	9.69511e-28	ctsk	16	29492749	29502787	+	2397	protein_coding	cathepsin K [Source:ZFIN;Acc:ZDB-GENE-001205-4]	Peptidase_C1	1098	906	1236	172	203	136	30.9512	26.2193	36.9883	6.70974	6.37449	4.69571
novel.1941	452.677	461.096	588.194	95.6275	91.2818	107.3	2.35197	6.61137e-30	1.11814e-27	-	CHR_ALT_CTG10_1_23	24362635	24382521	-	3693	-	PF07690:Major Facilitator Superfamily	MFS_1	517	513	618	79	93	100	9.4592	9.63606	12.0039	2.00029	1.89549	2.24105
ENSDARG00000029146	451.802	383.797	631.975	56.8923	74.5959	50.4308	3.00763	8.0915e-30	1.35958e-27	lrp1ab	23	25452656	25686954	-	14024	protein_coding	low density lipoprotein receptor-related protein 1Ab [Source:ZFIN;Acc:ZDB-GENE-030131-7126]	Ldl_recept_a	516	427	664	47	76	47	2.48611	2.11211	3.39633	0.31338	0.407905	0.277368
ENSDARG00000040080	484.198	480.87	564.4	38.7352	67.7252	21.4599	3.57051	9.16649e-30	1.53027e-27	fli1b	16	42018041	42046881	+	2830	protein_coding	Fli-1 proto-oncogene, ETS transcription factor b [Source:ZFIN;Acc:ZDB-GENE-031114-3]	Ets	553	535	593	32	69	20	13.2033	13.1138	15.0308	1.05733	1.83519	0.584889
ENSDARG00000034895	331.847	359.529	429.248	25.42	51.0393	20.3869	3.51781	1.10827e-29	1.83831e-27	tgfb1b	21	21621042	21629828	+	1403	protein_coding	transforming growth factor, beta 1b [Source:ZFIN;Acc:ZDB-GENE-091028-1]	TGFb_propeptide	379	400	451	21	52	19	18.2526	19.7772	23.0586	1.39961	2.78974	1.12079
ENSDARG00000003699	885.216	857.477	1336.29	167.045	195.323	136.271	2.62505	1.33797e-29	2.20518e-27	atp7a	14	22397251	22443502	+	9286	protein_coding	ATPase copper transporting alpha [Source:ZFIN;Acc:ZDB-GENE-060825-45]	Hydrolase	1011	954	1404	138	199	127	7.3564	7.12658	10.8456	1.38962	1.61303	1.13189
ENSDARG00000056642	309.081	328.07	391.177	26.6304	53.0023	28.9709	3.22853	1.39644e-29	2.28697e-27	hdac9b	16	19840146	20006270	-	6955	protein_coding	histone deacetylase 9b [Source:ZFIN;Acc:ZDB-GENE-040109-7]	-	353	365	411	22	54	27	3.42942	3.64047	4.23895	0.295781	0.584405	0.32129
novel.3863	465.811	474.579	566.303	104.101	104.042	72.9638	2.4225	1.82265e-29	2.96622e-27	-	CHR_ALT_CTG23_2_3	16648528	16684196	-	2565	-	PF17820:PDZ domain	-	532	528	595	86	106	68	14.0142	14.2793	16.6396	3.13513	3.11054	2.19408
ENSDARG00000056885	255.671	199.539	193.209	3.63142	12.7598	2.14599	5.07793	2.11699e-29	3.4237e-27	per1a	10	22809715	22831611	-	7377	protein_coding	period circadian clock 1a [Source:ZFIN;Acc:ZDB-GENE-011220-1]	-	292	222	203	3	13	2	2.67452	2.08754	1.97392	0.0380265	0.132642	0.0224378
ENSDARG00000086815	357.239	308.296	377.853	18.1571	49.0762	32.1899	3.37263	2.97253e-29	4.77747e-27	MYADM	7	5494565	5520812	+	6843	protein_coding	si:dkeyp-67a8.2 [Source:ZFIN;Acc:ZDB-GENE-070912-664]	-	408	343	397	15	50	30	4.02862	3.47703	4.16158	0.20497	0.549973	0.362831
ENSDARG00000055592	281.938	259.76	288.386	25.42	44.1686	24.6789	3.1248	3.24758e-29	5.1873e-27	capn2b	22	26328063	26353916	-	2454	protein_coding	calpain 2, (m/II) large subunit b [Source:ZFIN;Acc:ZDB-GENE-050522-84]	Peptidase_C2	322	289	303	21	45	23	8.86593	8.1693	8.85691	0.800184	1.38024	0.775682
ENSDARG00000056407	489.452	488.061	553.93	48.419	74.5959	25.7519	3.35713	4.0974e-29	6.50456e-27	irf8	18	30567945	30573849	+	1767	protein_coding	interferon regulatory factor 8 [Source:ZFIN;Acc:ZDB-GENE-040718-367]	IRF	559	543	582	40	76	24	21.3756	21.3169	23.6266	2.11674	3.23739	1.1241
ENSDARG00000039142	555.996	690.296	725.249	81.1018	129.561	68.6718	2.81361	4.31139e-29	6.80254e-27	arpc5a	2	20967673	20975677	+	3433	protein_coding	actin related protein 2/3 complex, subunit 5A [Source:ZFIN;Acc:ZDB-GENE-030131-8448]	-	635	768	762	67	132	64	12.4981	15.5185	15.9219	1.82493	2.89413	1.5429
ENSDARG00000036558	724.984	545.586	1205.89	84.7332	99.134	75.1098	3.25574	6.02947e-29	9.45568e-27	col18a1a	9	41821613	41979505	+	6566	protein_coding	collagen type XVIII alpha 1 chain a [Source:ZFIN;Acc:ZDB-GENE-030516-3]	Collagen	828	607	1267	70	101	70	8.52065	6.41282	13.8417	0.996879	1.15781	0.882323
ENSDARG00000016774	825.676	776.583	1267.76	64.1551	121.709	43.9929	3.63634	6.657e-29	1.03769e-26	plekho2	7	13527396	13572981	+	12173	protein_coding	pleckstrin homology domain containing, family O member 2 [Source:ZFIN;Acc:ZDB-GENE-120406-4]	PH	943	864	1332	53	124	41	5.23428	4.92354	7.84911	0.407121	0.766729	0.278751
ENSDARG00000100442	699.592	674.117	813.763	77.4704	124.654	50.4308	3.10938	6.8536e-29	1.06194e-26	cfh	22	23641801	23668468	-	3412	protein_coding	complement factor H [Source:ZFIN;Acc:ZDB-GENE-050208-661]	Sushi	799	750	855	64	127	47	15.8227	15.248	17.9751	1.75395	2.80164	1.14004
novel.1694	224.15	185.158	257.93	19.3676	23.5566	13.949	3.54672	7.19791e-29	1.10865e-26	-	7	3420762	3424557	+	1321	-	-	-	256	206	271	16	24	13	13.0942	10.8175	14.7157	1.13256	1.3675	0.814462
ENSDARG00000036628	5176.46	5376.76	6381.62	692.391	1070.84	453.878	2.93258	7.97782e-29	1.2215e-26	cd74b	21	33459524	33463894	+	1071	protein_coding	CD74 molecule, major histocompatibility complex, class II invariant chain b [Source:ZFIN;Acc:ZDB-GENE-990910-10]	-	5912	5982	6705	572	1091	423	372.982	387.452	449.08	49.9404	76.6748	32.6875
ENSDARG00000071251	257.422	228.301	320.746	13.3152	31.4088	15.022	3.73239	1.0648e-28	1.62074e-26	ppp1r18	19	823945	840530	+	4779	protein_coding	protein phosphatase 1, regulatory subunit 18 [Source:ZFIN;Acc:ZDB-GENE-060503-350]	-	294	254	337	11	32	14	4.15675	3.68687	5.05833	0.215229	0.504	0.242449
ENSDARG00000021647	507.839	542.889	723.345	67.7866	104.042	52.5768	2.97722	1.3901e-28	2.10352e-26	gnai1	4	22680442	22714063	+	2431	protein_coding	guanine nucleotide binding protein (G protein), alpha inhibiting activity polypeptide 1 [Source:ZFIN;Acc:ZDB-GENE-040426-1310]	G-alpha	580	604	760	56	106	49	16.1208	17.2351	22.4255	2.15401	3.282	1.66817
ENSDARG00000045836	212.767	261.558	243.653	30.2619	33.3718	22.5329	3.05653	1.41435e-28	2.12777e-26	mapk11	4	5506946	5522437	+	2530	protein_coding	mitogen-activated protein kinase 11 [Source:ZFIN;Acc:ZDB-GENE-040625-75]	Pkinase	243	291	256	25	34	21	6.48976	7.97873	7.25827	0.923984	1.01152	0.686956
novel.4961	267.053	294.814	361.673	18.1571	35.3349	10.73	3.82917	1.9625e-28	2.93535e-26	-	CHR_ALT_CTG6_2_12	33988921	34016055	-	6751	-	PF00041:Fibronectin type III domain|PF07714:Protein tyrosine kinase	Pkinase_Tyr	305	328	380	15	36	10	3.05263	3.37029	4.03766	0.207763	0.401377	0.122592
ENSDARG00000101050	239.035	232.795	245.557	29.0514	39.261	32.1899	2.82757	2.29181e-28	3.40821e-26	tmc8	11	45199369	45216684	-	4177	protein_coding	transmembrane channel-like 8 [Source:ZFIN;Acc:ZDB-GENE-081114-2]	-	273	259	258	24	40	30	4.41612	4.30127	4.43067	0.537269	0.720797	0.594411
ENSDARG00000002607	273.182	210.325	412.116	13.3152	21.5935	24.6789	3.89855	2.37844e-28	3.51683e-26	unm_sa1614	11	26476153	26562346	+	4467	protein_coding	un-named sa1614 [Source:ZFIN;Acc:ZDB-GENE-120411-1]	PH	312	234	433	11	22	23	4.71935	3.6338	6.95322	0.230262	0.370701	0.42613
ENSDARG00000007795	845.815	1040.84	1365.79	152.52	220.843	142.709	2.65304	2.41516e-28	3.55084e-26	cst3	13	33675556	33683913	-	1678	protein_coding	cystatin C (amyloid angiopathy and cerebral hemorrhage) [Source:ZFIN;Acc:ZDB-GENE-030131-373]	-	966	1158	1435	126	225	133	38.8981	47.8716	61.3443	7.0214	10.0927	6.55979
ENSDARG00000094673	636.55	695.689	892.76	93.2065	154.099	94.4237	2.69753	2.66609e-28	3.89761e-26	rhoab	8	25900049	25906026	+	1917	protein_coding	ras homolog gene family, member Ab [Source:ZFIN;Acc:ZDB-GENE-040322-2]	Ras	727	774	938	77	157	88	25.6245	28.0079	35.099	3.7559	6.16446	3.79919
ENSDARG00000074850	335.349	282.23	341.685	32.6828	54.9654	30.0439	3.01577	2.72255e-28	3.95779e-26	il12rb2l	3	19216567	19238394	+	2284	protein_coding	interleukin 12 receptor, beta 2a, like [Source:ZFIN;Acc:ZDB-GENE-080107-6]	fn3	383	314	359	27	56	28	11.3304	9.53663	11.2749	1.10538	1.84548	1.01459
ENSDARG00000019815	388.76	439.525	445.428	44.7876	76.5589	35.4089	3.01322	2.88231e-28	4.16663e-26	fn1a	9	15362300	15424639	-	9001	protein_coding	fibronectin 1a [Source:ZFIN;Acc:ZDB-GENE-000426-1]	fn3	444	489	468	37	78	33	3.333	3.7686	3.72966	0.384376	0.652261	0.303426
ENSDARG00000071150	346.732	299.308	446.38	61.7342	49.0762	46.1389	2.80362	3.14407e-28	4.51978e-26	cica	19	6085784	6134802	-	10240	protein_coding	capicua transcriptional repressor a [Source:ZFIN;Acc:ZDB-GENE-060503-700]	HMG_box	396	333	469	51	50	43	2.61299	2.25583	3.28539	0.46571	0.367526	0.347535
novel.5257	3498.84	3594.39	4756.95	250.568	624.25	267.176	3.37332	3.24364e-28	4.63716e-26	-	CHR_ALT_CTG8_1_18	31421375	31440956	+	2987	-	PF04592:Selenoprotein P, N terminal region	-	3996	3999	4998	207	636	249	90.3927	92.8705	120.026	6.48008	16.0265	6.89913
ENSDARG00000061177	217.145	220.212	289.338	13.3152	28.4642	13.949	3.68363	4.23251e-28	6.01761e-26	mov10b.1	8	27659244	27687095	-	3234	protein_coding	Moloney leukemia virus 10b, tandem duplicate 1 [Source:ZFIN;Acc:ZDB-GENE-030131-9089]	-	248	245	304	11	29	13	5.18149	5.25518	6.74291	0.318052	0.674956	0.332685
ENSDARG00000018179	245.164	221.11	296.952	29.0514	32.3903	17.1679	3.27704	4.89092e-28	6.91571e-26	acvrl1	23	27835647	27857104	-	2847	protein_coding	activin A receptor like type 1 [Source:ZFIN;Acc:ZDB-GENE-021003-1]	Pkinase_Tyr	280	246	312	24	33	16	6.64529	5.99389	7.86106	0.788259	0.872457	0.465118
ENSDARG00000032631	402.769	405.369	524.425	61.7342	92.2633	66.5258	2.58847	6.03107e-28	8.48151e-26	ltb4r	7	5016717	5039562	-	3881	protein_coding	leukotriene B4 receptor [Source:ZFIN;Acc:ZDB-GENE-070705-164]	7tm_1	460	451	551	51	94	62	8.00861	8.0611	10.1841	1.22877	1.82306	1.32214
ENSDARG00000017794	405.396	406.268	493.017	36.3142	58.8915	18.2409	3.51508	6.47846e-28	9.06144e-26	sdr16c5b	7	58699718	58718472	+	1656	protein_coding	short chain dehydrogenase/reductase family 16C, member 5b [Source:ZFIN;Acc:ZDB-GENE-040426-2861]	adh_short	463	452	518	30	60	17	18.8914	18.9339	22.438	1.69397	2.72715	0.849608
ENSDARG00000054543	376.501	455.703	572.014	37.5247	75.5774	56.8688	3.03599	6.76106e-28	9.40587e-26	samsn1a	15	29564364	29586747	-	2760	protein_coding	SAM domain, SH3 domain and nuclear localisation signals 1a [Source:ZFIN;Acc:ZDB-GENE-030131-8639]	SAM_2	430	507	601	31	77	53	10.5269	12.7427	15.6199	1.05026	2.0999	1.58927
ENSDARG00000098103	500.835	408.066	548.22	90.7856	104.042	71.8908	2.4478	6.87734e-28	9.51647e-26	tefb	3	5052822	5067585	-	2014	protein_coding	thyrotrophic embryonic factor b [Source:ZFIN;Acc:ZDB-GENE-050522-224]	bZIP_2	572	454	576	75	106	67	19.1902	15.6372	20.5153	3.48215	3.96154	2.75325
ENSDARG00000116290	4201.06	4288.29	5096.73	23150.3	18532.2	14782.7	-2.05523	7.2993e-28	1.00466e-25	AL929192.2	22	25753972	25756668	+	2168	protein_coding	-	-	4798	4771	5355	19125	18881	13777	149.535	152.655	177.18	824.873	655.516	525.927
ENSDARG00000028000	206.638	201.336	245.557	26.6304	27.4827	19.3139	3.15331	7.40371e-28	1.01364e-25	pfkpa	24	3963684	4004537	+	4477	protein_coding	phosphofructokinase, platelet a [Source:ZFIN;Acc:ZDB-GENE-091112-22]	PFK	236	224	258	22	28	18	3.56179	3.47074	4.13377	0.459495	0.470748	0.332748
ENSDARG00000077777	7198.18	9081.71	10675.1	1998.49	2389.03	1650.27	2.15828	7.93531e-28	1.07606e-25	tmsb4x	9	54178475	54180059	+	677	protein_coding	thymosin, beta 4 x [Source:ZFIN;Acc:ZDB-GENE-030131-8304]	-	8221	10104	11216	1651	2434	1538	820.501	1035.3	1188.4	228.036	270.614	188.017
ENSDARG00000103924	275.809	275.939	358.817	30.2619	50.0578	33.2629	2.99178	7.94277e-28	1.07606e-25	zgc:154055	17	25397070	25412595	+	2379	protein_coding	zgc:154055 [Source:ZFIN;Acc:ZDB-GENE-060929-612]	-	315	307	377	25	51	31	8.94663	8.9517	11.3674	0.982631	1.61359	1.07844
ENSDARG00000000966	993.789	855.68	1006.97	300.198	293.476	275.76	1.71632	8.59644e-28	1.15855e-25	ncor2	8	43379436	43574935	-	10270	protein_coding	nuclear receptor corepressor 2 [Source:ZFIN;Acc:ZDB-GENE-030616-81]	Myb_DNA-binding	1135	952	1058	248	299	257	7.46739	6.43025	7.38974	2.25801	2.19138	2.07106
novel.124	216.269	224.706	287.435	18.1571	31.4088	16.0949	3.45649	9.52892e-28	1.27757e-25	-	10	33540340	33544323	+	3906	-	-	-	247	250	302	15	32	15	4.27275	4.43986	5.54611	0.359091	0.616645	0.317826
ENSDARG00000095807	1454.35	1936.06	2212.87	170.677	320.959	136.271	3.15487	1.30466e-27	1.74018e-25	hp	8	50143194	50147948	-	631	protein_coding	haptoglobin [Source:ZFIN;Acc:ZDB-GENE-030131-1259]	-	1661	2154	2325	141	327	127	177.862	236.798	264.306	20.8946	39.0064	16.6573
ENSDARG00000071084	941.254	896.127	1066.93	303.829	304.273	291.855	1.69012	1.31865e-27	1.74981e-25	wipf1b	6	10781146	10809546	-	4280	protein_coding	WAS/WASL interacting protein family, member 1b [Source:ZFIN;Acc:ZDB-GENE-110815-1]	-	1075	997	1121	251	310	272	16.971	16.1589	18.7878	5.48372	5.45174	5.25963
ENSDARG00000102106	687.334	595.92	765.223	59.3132	126.617	63.3068	3.03074	1.5262e-27	2.0149e-25	tgm1l1	2	51665527	51719439	-	6386	protein_coding	transglutaminase 1 like 1 [Source:ZFIN;Acc:ZDB-GENE-060503-139]	Transglut_core	785	663	804	49	129	59	8.30585	7.20188	9.03111	0.717484	1.52047	0.764634
ENSDARG00000028389	556.872	540.193	849.931	53.2609	77.5405	24.6789	3.64188	1.63397e-27	2.14623e-25	rab44	6	41057943	41079209	-	6889	protein_coding	RAB44, member RAS oncogene family [Source:ZFIN;Acc:ZDB-GENE-040724-117]	Ras	636	601	893	44	79	23	6.23798	6.05173	9.29842	0.59723	0.863154	0.276313
ENSDARG00000058731	246.039	202.235	321.698	3.63142	20.612	13.949	4.29662	1.8001e-27	2.35249e-25	slc2a6	8	12854105	12867434	-	4613	protein_coding	solute carrier family 2 (facilitated glucose transporter), member 6 [Source:ZFIN;Acc:ZDB-GENE-081104-301]	Sugar_tr	281	225	338	3	21	13	4.11591	3.38346	5.2559	0.0608111	0.342652	0.233233
ENSDARG00000034368	1017.43	1026.46	1334.38	196.097	259.123	145.928	2.48856	2.16126e-27	2.81029e-25	hexb	5	34600714	34616599	-	2498	protein_coding	hexosaminidase B (beta polypeptide) [Source:ZFIN;Acc:ZDB-GENE-030131-2333]	Glyco_hydro_20	1162	1142	1402	162	264	136	31.4309	31.7128	40.2596	6.06412	7.9548	4.50585
ENSDARG00000003820	2058.5	1865.96	2212.87	374.037	515.3	276.833	2.39461	2.29991e-27	2.97562e-25	nr1d2a	16	50089417	50111057	+	4079	protein_coding	nuclear receptor subfamily 1, group D, member 2a [Source:ZFIN;Acc:ZDB-GENE-040504-1]	zf-C4	2351	2076	2325	309	525	258	38.9441	35.3049	40.8868	7.08353	9.68776	5.23475
ENSDARG00000068233	948.258	973.425	1043.14	75.0494	162.933	59.0148	3.3132	2.32988e-27	2.99941e-25	zgc:64051	5	26869580	26879321	-	1878	protein_coding	zgc:64051 [Source:ZFIN;Acc:ZDB-GENE-040426-1349]	Tetraspannin	1083	1083	1096	62	166	55	38.9651	40.0032	41.8629	3.08703	6.65319	2.4238
novel.5691	253.044	305.6	244.605	35.1038	46.1317	34.3359	2.79092	2.58623e-27	3.31294e-25	-	KZ115985.1	667	1936	+	866	-	PF00307:Calponin homology (CH) domain	CH	289	340	257	29	47	32	22.5488	27.2347	21.2877	3.1313	4.08505	3.05817
ENSDARG00000075831	363.368	364.922	484.451	44.7876	69.6883	34.3359	3.0189	3.0013e-27	3.81594e-25	slc7a8a	7	24208611	24236364	-	6116	protein_coding	solute carrier family 7 (amino acid transporter light chain, L system), member 8a [Source:ZFIN;Acc:ZDB-GENE-121120-2]	-	415	406	509	37	71	32	4.58484	4.6049	5.96986	0.565691	0.873793	0.433025
ENSDARG00000077249	434.29	389.19	498.727	49.6294	75.5774	32.1899	3.06368	3.00847e-27	3.81594e-25	gmip	3	52737565	52801302	+	3576	protein_coding	GEM interacting protein [Source:ZFIN;Acc:ZDB-GENE-130530-823]	RhoGAP	496	433	524	41	77	30	9.37189	8.39947	10.5111	1.07209	1.62073	0.694311
ENSDARG00000055225	911.484	882.644	1046	140.415	231.64	133.052	2.4872	3.02319e-27	3.81594e-25	dock8	8	30325902	30424182	-	7240	protein_coding	dedicator of cytokinesis 8 [Source:ZFIN;Acc:ZDB-GENE-060503-743]	Ded_cyto	1041	982	1099	116	236	124	9.71528	9.4088	10.8886	1.49818	2.45353	1.41747
ENSDARG00000015164	2177.58	2043.02	3024.73	284.461	491.744	252.154	2.81488	3.03789e-27	3.81594e-25	mknk2b	8	20438884	20450375	+	3385	protein_coding	MAP kinase interacting serine/threonine kinase 2b [Source:ZFIN;Acc:ZDB-GENE-030829-2]	Pkinase	2487	2273	3178	235	501	235	49.6433	46.5803	67.3456	6.49164	11.1403	5.74565
novel.1163	399.267	345.148	492.065	41.1561	66.7437	30.0439	3.15569	3.6708e-27	4.58868e-25	-	24	12596755	12601356	+	2138	-	-	-	456	384	517	34	68	28	14.4112	12.4591	17.3459	1.48702	2.39397	1.08388
ENSDARG00000036106	238.159	237.289	236.991	24.2095	39.261	22.5329	3.03777	3.69578e-27	4.59769e-25	rgs18	2	6535865	6548838	-	1694	protein_coding	regulator of G protein signaling 18 [Source:ZFIN;Acc:ZDB-GENE-061013-722]	RGS	272	264	249	20	40	21	10.8492	10.8107	10.5439	1.10398	1.77731	1.02597
ENSDARG00000103095	520.973	465.59	506.342	85.9437	127.598	87.9857	2.30206	4.29711e-27	5.32019e-25	tbk1	4	134412	149334	-	3025	protein_coding	TANK-binding kinase 1 [Source:ZFIN;Acc:ZDB-GENE-060512-359]	Pkinase	595	518	532	71	130	82	13.2903	11.8786	12.6154	2.19471	3.23471	2.24346
ENSDARG00000116628	458.806	545.586	777.596	39.9457	78.522	28.9709	3.58632	5.25385e-27	6.47374e-25	BX908782.3	2	51790494	51794472	-	285	protein_coding	-	-	524	607	817	33	80	27	124.231	147.742	205.632	10.8272	21.1282	7.8406
ENSDARG00000033071	161.983	203.134	265.544	4.8419	13.7413	3.21899	4.81516	5.48648e-27	6.72834e-25	trim35-10	3	8290595	8297250	+	1387	protein_coding	tripartite motif containing 35-10 [Source:ZFIN;Acc:ZDB-GENE-091113-36]	zf-B_box	185	226	279	4	14	3	9.01236	11.303	14.4292	0.269668	0.759747	0.179009
ENSDARG00000069755	179.495	162.687	287.435	10.8943	12.7598	11.803	4.1447	5.67858e-27	6.93108e-25	mtmr11	16	46000956	46091600	+	9157	protein_coding	myotubularin related protein 11 [Source:ZFIN;Acc:ZDB-GENE-130530-726]	-	205	181	302	9	13	11	1.51267	1.37116	2.36574	0.091904	0.106858	0.0994191
ENSDARG00000016809	345.856	328.969	344.541	62.9447	59.873	34.3359	2.69961	6.85139e-27	8.32331e-25	prkacab	1	55843552	55873178	-	2666	protein_coding	protein kinase, cAMP-dependent, catalytic, alpha, genome duplicate b [Source:ZFIN;Acc:ZDB-GENE-040801-208]	Pkinase	395	366	362	52	61	32	10.0111	9.52319	9.74008	1.82385	1.72221	0.993391
ENSDARG00000074695	498.208	464.692	684.323	102.89	96.1894	65.4528	2.63971	7.89493e-27	9.54623e-25	mertka	13	47623916	47691710	+	5697	protein_coding	c-mer proto-oncogene tyrosine kinase a [Source:ZFIN;Acc:ZDB-GENE-081107-1]	-	569	517	719	85	98	61	6.74853	6.29515	9.05309	1.39514	1.29478	0.886164
ENSDARG00000000241	684.707	559.967	828.992	49.6294	111.894	49.3578	3.28896	8.30785e-27	9.99878e-25	slc40a1	9	41103127	41113878	+	3780	protein_coding	solute carrier family 40 (iron-regulated transporter), member 1 [Source:ZFIN;Acc:ZDB-GENE-000511-8]	-	782	623	871	41	114	46	13.9784	11.4329	16.5288	1.01423	2.27003	1.00715
ENSDARG00000078114	1153.15	1136.11	1736.03	77.4704	168.822	49.3578	3.76214	9.42691e-27	1.12931e-24	si:ch73-237c6.1	8	23689992	23701880	-	3659	protein_coding	si:ch73-237c6.1 [Source:ZFIN;Acc:ZDB-GENE-081105-55]	TSP_1	1317	1264	1824	64	172	46	24.3202	23.9633	35.7583	1.63555	3.53821	1.04046
ENSDARG00000099518	512.217	532.103	631.975	73.8389	100.116	41.8469	2.95376	1.28069e-26	1.52715e-24	si:ch211-119e14.1	7	18606798	18617187	-	3041	protein_coding	si:ch211-119e14.1 [Source:ZFIN;Acc:ZDB-GENE-141216-162]	-	585	592	664	61	102	39	12.9982	13.5041	15.6627	1.87568	2.52465	1.0614
ENSDARG00000076742	778.395	784.673	945.108	210.623	246.363	184.555	1.96543	1.59303e-26	1.89089e-24	cyth1a	3	57462228	57530323	-	5061	protein_coding	cytohesin 1a [Source:ZFIN;Acc:ZDB-GENE-030131-657]	Sec7	889	873	993	174	251	172	11.8688	11.9657	14.0743	3.21483	3.73297	2.81269
ENSDARG00000095351	530.604	535.699	642.445	64.1551	102.079	40.7739	3.0393	1.61372e-26	1.90669e-24	CU914776.1	8	44340504	44344742	-	1440	processed_transcript	-	-	606	596	675	53	104	38	28.435	28.7108	33.6245	3.44158	5.43611	2.18399
novel.1341	331.847	336.16	371.19	70.2075	78.522	55.7958	2.3431	1.67824e-26	1.97391e-24	-	3	4667157	4671906	-	1803	-	PF01576:Myosin tail	Myosin_tail_1	379	374	390	58	80	52	14.2032	14.3892	15.5161	3.008	3.33973	2.38692
ENSDARG00000069961	340.602	328.969	440.67	67.7866	68.7067	48.2848	2.58693	1.70597e-26	1.99745e-24	il21r.1	3	45343782	45361573	-	2398	protein_coding	interleukin 21 receptor, tandem duplicate 1 [Source:ZFIN;Acc:ZDB-GENE-080108-6]	-	389	366	463	56	70	45	10.9608	10.5875	13.8499	2.18365	2.19718	1.55308
ENSDARG00000035858	1070.84	1113.64	1432.41	204.57	308.199	195.285	2.35012	1.83551e-26	2.13944e-24	cnn2	2	24548249	24554432	-	2452	protein_coding	calponin 2 [Source:ZFIN;Acc:ZDB-GENE-030131-542]	CH	1223	1239	1505	169	314	182	33.7015	35.052	44.0281	6.44483	9.63888	6.14301
ENSDARG00000098477	225.901	185.158	251.267	19.3676	22.5751	7.51098	3.73996	1.94999e-26	2.26269e-24	tec	23	44124138	44146690	+	1866	protein_coding	tec protein tyrosine kinase [Source:ZFIN;Acc:ZDB-GENE-030131-7499]	Pkinase_Tyr	258	206	264	16	23	7	9.34224	7.65803	10.1486	0.801777	0.927756	0.310468
novel.4227	133.089	190.551	229.377	7.26285	10.7968	7.51098	4.4204	2.19033e-26	2.53022e-24	-	CHR_ALT_CTG3_1_20	32606137	32612245	-	4762	-	-	-	152	212	241	6	11	7	2.15674	3.08822	3.63029	0.117817	0.173868	0.121658
ENSDARG00000098099	317.837	371.214	470.174	27.8409	61.8361	42.9199	3.11486	2.36434e-26	2.7191e-24	zgc:64065	6	9155252	9161393	+	3007	protein_coding	zgc:64065 [Source:ZFIN;Acc:ZDB-GENE-040426-1355]	PI-PLC-X	363	413	494	23	63	40	8.15673	9.52748	11.7844	0.71522	1.57697	1.10092
novel.1335	365.994	414.357	649.107	18.1571	54.9654	24.6789	3.85288	2.51809e-26	2.88311e-24	-	3	2472494	2476745	-	1779	-	-	-	418	461	682	15	56	23	15.8761	17.9757	27.4993	0.788425	2.36935	1.07
novel.3798	2451.64	2347.73	3156.07	10977.8	9683.72	8257.78	-1.86207	2.65704e-26	3.02879e-24	-	CHR_ALT_CTG23_1_29	28334531	28337542	+	747	-	PF00653:Inhibitor of Apoptosis domain	BIR	2800	2612	3316	9069	9866	7696	253.268	242.557	318.426	1135.23	994.118	852.658
ENSDARG00000086057	338.851	257.962	452.091	15.7362	38.2795	12.876	3.95213	2.72391e-26	3.0914e-24	plxnd1	8	54284961	54286201	+	1194	protein_coding	plexin D1 [Source:ZFIN;Acc:ZDB-GENE-040426-1828]	-	387	287	475	13	39	12	21.9003	16.674	28.5367	1.01809	2.45854	0.831777
ENSDARG00000044852	681.205	580.64	643.397	152.52	191.397	155.585	1.92868	2.8744e-26	3.24795e-24	wbp2nl	3	1223824	1228130	+	1176	protein_coding	WBP2 N-terminal like [Source:ZFIN;Acc:ZDB-GENE-030131-4012]	GRAM	778	646	676	126	195	145	44.7008	38.1054	41.2338	10.0186	12.4809	10.2045
ENSDARG00000099465	838.81	876.353	1213.51	215.464	200.231	139.49	2.39994	3.66923e-26	4.12805e-24	rnf213a	3	56699187	56813923	+	16192	protein_coding	ring finger protein 213a [Source:ZFIN;Acc:ZDB-GENE-050302-100]	-	958	975	1275	178	204	130	3.99768	4.17701	5.64838	1.02793	0.948303	0.664467
ENSDARG00000010384	373.875	396.381	436.862	31.4723	65.7622	24.6789	3.2949	3.92232e-26	4.39367e-24	lpar5a	2	48282590	48284160	+	1571	protein_coding	lysophosphatidic acid receptor 5a [Source:ZFIN;Acc:ZDB-GENE-030131-1193]	7tm_1	427	441	459	26	67	23	18.3652	19.4726	20.958	1.54754	3.21008	1.21166
ENSDARG00000039914	2597.86	2322.56	2755.37	453.928	754.793	559.031	2.11681	4.68874e-26	5.22957e-24	gapdhs	16	45044642	45069882	-	1452	protein_coding	glyceraldehyde-3-phosphate dehydrogenase, spermatogenic [Source:ZFIN;Acc:ZDB-GENE-020913-1]	-	2967	2584	2895	375	769	521	138.068	123.449	143.02	24.1496	39.8637	29.6962
ENSDARG00000015278	688.21	853.882	983.178	60.5237	140.358	57.9418	3.27902	4.92472e-26	5.46919e-24	plxnc1	4	18281954	18315912	-	5096	protein_coding	plexin C1 [Source:ZFIN;Acc:ZDB-GENE-030131-1620]	TIG	786	950	1033	50	143	54	10.4216	12.9317	14.5407	0.917457	2.11215	0.87699
ENSDARG00000105592	515.719	502.442	394.985	102.89	63.7991	59.0148	2.65456	5.23196e-26	5.78556e-24	CR936442.1	19	7966116	7968667	+	2552	lincRNA	-	-	589	559	415	85	65	55	15.5947	15.1947	11.6649	3.11446	1.91712	1.78366
ENSDARG00000100738	205.762	145.609	224.618	15.7362	8.83372	4.29199	4.34446	6.566e-26	7.22986e-24	osmr	5	8492640	8526105	+	2346	protein_coding	oncostatin M receptor [Source:ZFIN;Acc:ZDB-GENE-060526-48]	fn3	235	162	236	13	9	4	6.76835	4.79014	7.21602	0.518156	0.288757	0.141111
ENSDARG00000100794	213.643	248.974	397.84	22.999	19.6305	6.43798	4.13874	6.70209e-26	7.34844e-24	mmp13b	15	33825750	33834577	-	2158	protein_coding	matrix metallopeptidase 13b [Source:ZFIN;Acc:ZDB-GENE-030131-6152]	Hemopexin	244	277	418	19	20	6	7.63979	8.9041	13.8944	0.823279	0.697583	0.230107
ENSDARG00000060070	312.584	277.736	360.721	19.3676	50.0578	32.1899	3.20867	6.73316e-26	7.35136e-24	adcy7	7	37761524	37858666	-	10297	protein_coding	adenylate cyclase 7 [Source:ZFIN;Acc:ZDB-GENE-040713-1]	Guanylate_cyc	357	309	379	16	51	30	2.34261	2.08166	2.64023	0.145296	0.372801	0.241124
ENSDARG00000028275	408.023	447.614	586.29	52.0504	92.2633	51.5038	2.87219	7.33336e-26	7.97303e-24	sult1st1	8	46499098	46509194	-	1614	protein_coding	sulfotransferase family 1, cytosolic sulfotransferase 1 [Source:ZFIN;Acc:ZDB-GENE-030131-2144]	Sulfotransfer_1	466	498	616	43	94	48	19.5086	21.4036	27.3773	2.49121	4.38371	2.46132
novel.4783	6.12909	17.0776	15.2283	148.888	241.455	208.161	-3.96891	7.92929e-26	8.58487e-24	-	CHR_ALT_CTG6_1_13	22231197	22246705	-	2106	-	PF06218:Nitrogen permease regulator 2	-	7	19	16	123	246	194	0.224586	0.62583	0.544974	5.46125	8.79213	7.62384
ENSDARG00000052741	227.652	195.045	228.425	29.0514	33.3718	21.4599	2.95323	7.99447e-26	8.61937e-24	card11	3	41558682	41632059	+	4667	protein_coding	caspase recruitment domain family, member 11 [Source:ZFIN;Acc:ZDB-GENE-100219-1]	CARD	260	217	240	24	34	20	3.76425	3.2254	3.68882	0.48086	0.548351	0.354668
novel.3073	1748.54	1995.39	2595.48	205.781	302.31	94.4237	3.3939	9.08391e-26	9.75333e-24	-	CHR_ALT_CTG18_1_3	7575990	7577382	-	1393	-	-	-	1997	2220	2727	170	308	88	96.8657	110.551	140.426	11.4115	16.6424	5.22832
ENSDARG00000019420	785.4	718.16	1097.39	122.258	150.173	68.6718	2.92921	9.20401e-26	9.84145e-24	etnk1	4	16885854	16906923	+	4131	protein_coding	ethanolamine kinase 1 [Source:ZFIN;Acc:ZDB-GENE-030328-21]	Choline_kinase	897	799	1153	101	153	64	14.6717	13.4169	20.0211	2.28618	2.78775	1.2822
ENSDARG00000075253	387.008	403.572	548.22	39.9457	77.5405	37.5549	3.10005	1.03717e-25	1.10443e-23	pik3cb	15	7064819	7161877	+	5316	protein_coding	phosphatidylinositol-4,5-bisphosphate 3-kinase, catalytic subunit beta [Source:ZFIN;Acc:ZDB-GENE-030131-1904]	PI3Ka	442	449	576	33	79	35	5.61798	5.85899	7.77233	0.580462	1.11856	0.544896
novel.3017	221.523	240.885	315.988	22.999	37.2979	18.2409	3.29709	1.08458e-25	1.14822e-23	-	CHR_ALT_CTG18_1_20	18946536	18997740	-	8674	-	PF02141:DENN (AEX-3) domain|PF03456:uDENN domain|PF13812:Pentatricopeptide repeat domain|PF03455:dDENN domain	DENN	253	268	332	19	38	17	1.97081	2.14327	2.74557	0.204823	0.329748	0.162203
ENSDARG00000068374	193.504	214.819	235.087	16.9466	17.6674	32.1899	3.26479	1.08716e-25	1.14822e-23	si:ch211-132b12.7	18	40668615	40684792	-	3236	protein_coding	si:ch211-132b12.7 [Source:ZFIN;Acc:ZDB-GENE-050419-250]	-	221	239	247	14	18	30	4.61452	5.12331	5.47523	0.404543	0.418679	0.767261
ENSDARG00000094112	314.335	302.903	309.325	45.998	65.7622	37.5549	2.62641	1.13254e-25	1.19128e-23	slc22a21	21	45904956	45922066	+	6316	protein_coding	solute carrier family 22 (organic cation transporter), member 21 [Source:ZFIN;Acc:ZDB-GENE-091118-62]	Sugar_tr	359	337	325	38	67	35	3.84057	3.70126	3.69109	0.562583	0.798455	0.458623
ENSDARG00000099425	224.15	178.866	176.077	19.3676	23.5566	21.4599	3.16394	1.14833e-25	1.203e-23	CABZ01073265.1	23	45282858	45300325	+	1287	protein_coding	-	Trypsin	256	199	185	16	24	20	13.4402	10.726	10.3112	1.16248	1.40362	1.28612
ENSDARG00000076847	395.764	337.059	484.451	38.7352	75.5774	52.5768	2.8562	1.37605e-25	1.43204e-23	tnrc6c1	3	34258755	34337969	-	12765	protein_coding	trinucleotide repeat containing 6C1 [Source:ZFIN;Acc:ZDB-GENE-030131-7440]	UBA	452	375	509	32	77	49	2.39255	2.03785	2.8603	0.234409	0.454033	0.317691
ENSDARG00000079497	247.791	331.666	311.229	42.3666	53.9839	52.5768	2.57498	1.37803e-25	1.43204e-23	tcima	5	27866649	27867657	-	1009	protein_coding	transcriptional and immune response regulator a [Source:ZFIN;Acc:ZDB-GENE-050320-36]	-	283	369	327	35	55	49	18.9513	25.3686	23.2472	3.24356	4.10288	4.01916
ENSDARG00000099313	724.109	677.713	780.451	150.099	218.88	173.825	2.00331	1.45637e-25	1.50741e-23	naga	4	982028	992148	-	5696	protein_coding	N-acetylgalactosaminidase, alpha [Source:ZFIN;Acc:ZDB-GENE-051113-256]	-	827	754	820	124	223	162	9.81022	9.18254	10.3266	2.03562	2.94681	2.35383
ENSDARG00000020007	434.29	326.273	594.856	56.8923	70.6698	45.0659	2.96974	1.47124e-25	1.51673e-23	col1a2	19	40983221	41002980	+	5750	protein_coding	collagen, type I, alpha 2 [Source:ZFIN;Acc:ZDB-GENE-030131-8415]	Collagen	496	363	625	47	72	42	5.8285	4.37926	7.79697	0.76432	0.942502	0.604521
ENSDARG00000076144	455.304	404.47	560.593	89.5751	98.1525	61.1608	2.51158	1.60629e-25	1.64938e-23	si:ch211-74m13.3	3	54744069	54752364	+	1720	protein_coding	si:ch211-74m13.3 [Source:ZFIN;Acc:ZDB-GENE-060503-219]	I-set	520	450	589	74	100	57	20.4276	18.1487	24.5641	4.02298	4.37612	2.74269
ENSDARG00000055064	1063.84	1161.28	1350.56	321.986	378.869	288.636	1.85224	1.69258e-25	1.73111e-23	prdx5	21	26657404	26664825	+	867	protein_coding	peroxiredoxin 5 [Source:ZFIN;Acc:ZDB-GENE-050522-159]	-	1215	1292	1419	266	386	269	94.6892	103.372	117.402	28.6885	33.5109	25.6781
ENSDARG00000099775	254.795	171.675	276.965	29.0514	17.6674	18.2409	3.45028	1.75664e-25	1.78956e-23	CABZ01074307.1	KN150487.1	31702	60475	+	3289	protein_coding	-	NACHT	291	191	291	24	18	17	5.97822	4.02838	6.34663	0.682327	0.411933	0.427775
ENSDARG00000102908	539.36	456.602	721.442	48.419	94.2264	40.7739	3.2188	1.82556e-25	1.85248e-23	il16	7	11459235	11624833	+	8504	protein_coding	interleukin 16 [Source:ZFIN;Acc:ZDB-GENE-130103-3]	PDZ	616	508	758	40	96	38	4.89441	4.14383	6.39381	0.439827	0.8497	0.36982
ENSDARG00000035066	794.155	804.447	826.136	289.303	252.252	244.643	1.62649	1.87179e-25	1.89197e-23	ubtf	3	20041907	20063782	-	4527	protein_coding	upstream binding transcription factor, RNA polymerase I [Source:ZFIN;Acc:ZDB-GENE-030616-252]	HMG_box	907	895	868	239	257	228	13.5375	13.7143	13.7538	4.93665	4.27307	4.16826
ENSDARG00000096355	165.486	196.842	181.788	15.7362	18.649	23.6059	3.22448	1.94332e-25	1.95663e-23	ighv1-4	3	33963247	34095221	-	2982	protein_coding	immunoglobulin heavy variable 1-4 [Source:ZFIN;Acc:ZDB-GENE-040514-1]	C1-set	189	219	191	13	19	22	4.2825	5.09446	4.59452	0.407644	0.479583	0.610584
ENSDARG00000104077	1514.76	1765.29	1845.48	127.1	293.476	104.081	3.28456	2.0705e-25	2.0766e-23	fcer1gl	2	58077662	58085444	-	667	protein_coding	Fc receptor, IgE, high affinity I, gamma polypeptide like [Source:ZFIN;Acc:ZDB-GENE-070502-4]	-	1730	1964	1939	105	299	97	175.252	204.257	208.529	14.72	33.7414	12.0358
ENSDARG00000040930	188.251	220.212	326.457	22.999	26.5012	21.4599	3.36848	2.23294e-25	2.23087e-23	deptor	16	14588141	14675907	+	3245	protein_coding	DEP domain containing MTOR-interacting protein [Source:ZFIN;Acc:ZDB-GENE-061013-453]	-	215	245	343	19	27	20	4.47679	5.23736	7.58217	0.5475	0.626277	0.510089
ENSDARG00000076805	422.907	419.75	507.293	91.996	112.875	76.1828	2.26083	2.95005e-25	2.93598e-23	leng8	16	12256527	12266153	-	6406	protein_coding	leukocyte receptor cluster (LRC) member 8 [Source:ZFIN;Acc:ZDB-GENE-070410-6]	SAC3_GANP	483	467	533	76	115	71	5.09452	5.05698	5.96835	1.10936	1.35123	0.917279
ENSDARG00000004697	177.744	190.551	204.631	13.3152	26.5012	15.022	3.36502	3.4947e-25	3.46471e-23	rxrgb	20	33875256	33920055	+	2729	protein_coding	retinoid X receptor, gamma b [Source:ZFIN;Acc:ZDB-GENE-040718-34]	Hormone_recep	203	212	215	11	27	14	5.02615	5.38882	5.65131	0.376907	0.744694	0.424575
ENSDARG00000025254	2169.7	2317.17	3234.11	418.824	661.548	483.921	2.30187	3.5401e-25	3.49632e-23	s100a10b	16	23397785	23399484	+	872	protein_coding	S100 calcium binding protein A10b [Source:ZFIN;Acc:ZDB-GENE-040426-1937]	efhand	2478	2578	3398	346	674	451	192.012	205.082	279.525	37.1026	58.1783	42.8046
ENSDARG00000091138	1658.36	1493.84	1529.49	392.194	541.802	400.228	1.80936	3.59046e-25	3.53258e-23	actr3	9	56413986	56420087	-	1817	protein_coding	ARP3 actin related protein 3 homolog [Source:ZFIN;Acc:ZDB-GENE-040428-2]	Actin	1894	1662	1607	324	552	373	70.4317	63.4509	63.4417	16.6738	22.8666	16.9896
ENSDARG00000059774	182.997	187.854	223.666	24.2095	28.4642	22.5329	2.97801	3.79128e-25	3.71603e-23	dub	21	22917221	22951646	-	2303	protein_coding	duboraya [Source:ZFIN;Acc:ZDB-GENE-060825-81]	-	209	209	235	20	29	21	6.13191	6.29526	7.31961	0.812047	0.947811	0.754667
ENSDARG00000058992	376.501	342.452	452.091	21.7885	61.8361	43.9929	3.18259	3.85142e-25	3.76073e-23	cers2b	16	1362250	1399328	+	5984	protein_coding	ceramide synthase 2b [Source:ZFIN;Acc:ZDB-GENE-110408-40]	LAG1	430	381	475	18	63	41	4.85534	4.41667	5.69398	0.281272	0.79244	0.567052
ENSDARG00000005350	908.857	886.24	951.77	260.252	326.848	283.271	1.65587	4.31069e-25	4.19244e-23	dip2ba	23	27358722	27442544	-	6269	protein_coding	disco-interacting protein 2 homolog Ba [Source:ZFIN;Acc:ZDB-GENE-040426-2305]	AMP-binding	1038	986	1000	215	333	264	11.1877	10.9104	11.4424	3.2069	3.99819	3.48527
ENSDARG00000042667	204.011	172.574	257.93	7.26285	22.5751	15.022	3.79383	4.32595e-25	4.19244e-23	klf2a	22	15898221	15900919	+	2180	protein_coding	Kruppel-like factor 2a [Source:ZFIN;Acc:ZDB-GENE-011109-1]	-	233	192	271	6	23	14	7.22175	6.10951	8.91716	0.257359	0.794125	0.531498
ENSDARG00000099674	232.906	275.939	328.361	7.26285	32.3903	15.022	3.90624	5.25808e-25	5.07679e-23	dicp3.3	16	21881694	21888047	-	1886	protein_coding	diverse immunoglobulin domain-containing protein 3.3 [Source:ZFIN;Acc:ZDB-GENE-120306-20]	V-set	266	307	345	6	33	14	9.52978	11.2917	13.1217	0.297478	1.31701	0.614351
novel.4330	307.33	320.88	558.689	43.5771	19.6305	12.876	3.98075	5.87288e-25	5.64931e-23	-	CHR_ALT_CTG3_2_3	32907048	32910970	-	3257	-	PF01179:Copper amine oxidase, enzyme domain|PF02727:Copper amine oxidase, N2 domain|PF02728:Copper amine oxidase, N3 domain	-	351	357	587	36	20	12	7.28169	7.60347	12.9281	1.03355	0.4622	0.304925
ENSDARG00000079703	844.064	941.068	1541.87	0	0	0	12.4407	6.13357e-25	5.87823e-23	si:dkey-18p12.4	9	30387916	30392745	+	1738	protein_coding	si:dkey-18p12.4 [Source:ZFIN;Acc:ZDB-GENE-070912-408]	-	964	1047	1620	0	0	0	37.4775	41.7887	66.862	0	0	0
ENSDARG00000036107	15010.2	14426.1	18925	1485.25	3322.46	1493.61	2.93976	6.9047e-25	6.59284e-23	txnipa	19	24488403	24492326	+	2753	protein_coding	thioredoxin interacting protein a [Source:ZFIN;Acc:ZDB-GENE-030804-10]	-	17143	16050	19884	1227	3385	1392	420.75	404.418	518.098	41.6758	92.5486	41.8469
ENSDARG00000016443	2596.11	2470.86	2720.16	1055.53	948.153	1050.46	1.3507	7.04372e-25	6.70086e-23	eif3c	12	3944229	3962372	-	3207	protein_coding	eukaryotic translation initiation factor 3, subunit C [Source:ZFIN;Acc:ZDB-GENE-030131-6166]	-	2965	2749	2858	872	966	979	62.4696	59.4617	63.926	25.4251	22.6723	25.2647
ENSDARG00000061796	244.288	267.849	349.3	30.2619	46.1317	22.5329	3.11305	7.52116e-25	7.12884e-23	rasgrp4	18	35742838	35802483	+	3445	protein_coding	RAS guanyl releasing protein 4 [Source:ZFIN;Acc:ZDB-GENE-050419-110]	C1_1	279	298	367	25	47	21	5.47215	6.00051	7.64171	0.678572	1.0269	0.504499
novel.4291	372.124	261.558	445.428	54.4713	56.9284	47.2119	2.76542	7.63521e-25	7.21054e-23	-	CHR_ALT_CTG3_1_9	15513507	15514509	+	833	-	PF10195:DNA-binding nuclear phosphoprotein p8	-	425	291	468	45	58	44	34.4736	24.2331	40.3009	5.05141	5.24084	4.37157
ENSDARG00000069114	232.03	222.009	296.952	22.999	41.224	25.7519	3.04747	8.36716e-25	7.87304e-23	unc93b1	1	44395976	44418225	+	2793	protein_coding	unc-93 homolog B1, TLR signaling regulator [Source:ZFIN;Acc:ZDB-GENE-130424-1]	-	265	247	312	19	42	24	6.41089	6.13462	8.01305	0.636103	1.13187	0.711165
ENSDARG00000077009	296.823	292.118	330.264	62.9447	60.8545	39.7009	2.49249	9.97705e-25	9.35385e-23	wdfy4	13	30985047	31025505	-	2964	protein_coding	WDFY family member 4 [Source:ZFIN;Acc:ZDB-GENE-090313-322]	Beach	339	325	347	52	62	37	7.72796	7.60618	8.39779	1.64048	1.57446	1.03313
novel.5464	269.68	152.8	234.135	13.3152	19.6305	6.43798	4.04838	1.13737e-24	1.06248e-22	-	KN149691.1	212516	220479	+	1037	-	-	-	308	170	246	11	20	6	20.0685	11.3719	17.0165	0.99188	1.45167	0.478854
ENSDARG00000090844	235.532	226.503	276.965	25.42	41.224	19.3139	3.09213	1.28213e-24	1.1934e-22	CABZ01054965.1	9	52971097	52999318	-	5008	protein_coding	-	TIR	269	252	291	21	42	18	3.62937	3.49058	4.16814	0.392103	0.631252	0.297467
ENSDARG00000063911	19029.1	19212.3	27459.5	3823.89	5537.76	3077.35	2.40091	1.3041e-24	1.20949e-22	mt-atp6	MT	9052	9735	+	684	protein_coding	ATP synthase 6, mitochondrial [Source:ZFIN;Acc:ZDB-GENE-011205-18]	-	21733	21375	28851	3159	5642	2868	2146.87	2167.76	3025.65	431.856	620.861	347.019
ENSDARG00000017338	260.049	230.998	345.493	33.8933	47.1132	33.2629	2.8647	1.70195e-24	1.57284e-22	kidins220b	20	29743904	29783644	+	6130	protein_coding	kinase D-interacting substrate 220b [Source:ZFIN;Acc:ZDB-GENE-030131-7824]	Ank	297	257	363	28	48	31	3.2737	2.90827	4.24776	0.427113	0.589384	0.418535
ENSDARG00000074546	415.027	326.273	522.522	82.3123	68.7067	56.8688	2.6069	1.71757e-24	1.58163e-22	BX248395.1	22	9060699	9096248	+	5993	protein_coding	-	NACHT	474	363	549	68	70	53	5.34413	4.20169	6.57116	1.06099	0.879167	0.731917
ENSDARG00000024874	260.924	230.099	318.843	35.1038	49.0762	32.1899	2.79146	1.7367e-24	1.59358e-22	dock4b	4	6833583	6994283	+	10697	protein_coding	dedicator of cytokinesis 4b [Source:ZFIN;Acc:ZDB-GENE-060130-74]	Ded_cyto	298	256	335	29	50	30	1.88234	1.66012	2.24645	0.253502	0.351824	0.232108
novel.143	202.26	194.146	274.11	24.2095	32.3903	20.3869	3.1149	1.89434e-24	1.73208e-22	-	10	11139044	11142121	-	3078	-	-	-	231	216	288	20	33	19	5.07092	4.86796	6.71178	0.607584	0.80698	0.510876
ENSDARG00000044345	1074.34	1067.8	1205.89	315.934	382.795	276.833	1.77761	2.06356e-24	1.88016e-22	cyfip1	6	37655078	37730907	+	5137	protein_coding	cytoplasmic FMR1 interacting protein 1 [Source:ZFIN;Acc:ZDB-GENE-030131-8557]	-	1227	1188	1267	261	390	258	16.1391	16.0424	17.6922	4.7509	5.71443	4.15662
ENSDARG00000062865	189.126	221.11	304.566	14.5257	27.4827	9.65697	3.77303	2.37813e-24	2.15917e-22	mras	22	11857356	11874688	+	4017	protein_coding	muscle RAS oncogene homolog [Source:ZFIN;Acc:ZDB-GENE-050208-495]	Ras	216	246	320	12	28	9	3.63325	4.2481	5.71429	0.279334	0.524655	0.185426
ENSDARG00000071468	139.218	159.092	132.296	1061.59	637.01	643.798	-2.44224	2.46714e-24	2.23164e-22	mrpl54	22	15719347	15720347	-	699	protein_coding	mitochondrial ribosomal protein L54 [Source:ZFIN;Acc:ZDB-GENE-050208-381]	-	159	177	139	877	649	600	15.3696	17.5654	14.2643	117.319	69.8852	71.0402
ENSDARG00000075707	299.45	220.212	409.261	36.3142	40.2425	37.5549	3.02266	2.4752e-24	2.23164e-22	nid2a	17	14796926	14876758	-	5686	protein_coding	nidogen 2a (osteonidogen) [Source:ZFIN;Acc:ZDB-GENE-030827-2]	EGF_CA	342	245	430	30	41	35	4.06408	2.98896	5.4247	0.493355	0.542743	0.509438
ENSDARG00000028731	354.612	306.499	360.721	43.5771	66.7437	30.0439	2.85629	2.65585e-24	2.38621e-22	stat4	9	41156287	41208343	+	6267	protein_coding	signal transducer and activator of transcription 4 [Source:ZFIN;Acc:ZDB-GENE-030616-264]	STAT_alpha	405	341	379	36	68	28	4.36655	3.77447	4.33804	0.537141	0.816708	0.369767
ENSDARG00000044241	220.647	262.456	302.663	24.2095	45.1501	26.8249	3.01632	2.78885e-24	2.49704e-22	dram2b	22	856869	866196	-	1954	protein_coding	DNA-damage regulated autophagy modulator 2b [Source:ZFIN;Acc:ZDB-GENE-040625-141]	-	252	292	318	20	46	25	8.71403	10.3662	11.6739	0.957085	1.77195	1.05888
ENSDARG00000097205	390.511	320.88	400.695	60.5237	87.3557	56.8688	2.43517	2.89805e-24	2.58586e-22	ulk2	15	20843161	20894776	+	5992	protein_coding	unc-51 like autophagy activating kinase 2 [Source:ZFIN;Acc:ZDB-GENE-090218-30]	Pkinase	446	357	421	50	89	53	5.02928	4.13293	5.03993	0.780267	1.11798	0.732039
ENSDARG00000020759	1243.33	1156.79	1487.62	275.988	392.61	261.811	2.06091	3.43509e-24	3.05451e-22	elf1	14	40745833	40850481	-	4781	protein_coding	E74-like ETS transcription factor 1 [Source:ZFIN;Acc:ZDB-GENE-980526-335]	-	1420	1287	1563	228	400	244	20.0684	18.6733	23.4506	4.45924	6.29736	4.22378
ENSDARG00000036028	2315.92	2109.54	2476.51	633.078	844.111	647.017	1.69899	3.49719e-24	3.09908e-22	arrdc3b	10	43761480	43771447	-	2811	protein_coding	arrestin domain containing 3b [Source:ZFIN;Acc:ZDB-GENE-040912-182]	-	2645	2347	2602	523	860	603	63.5782	57.918	66.3988	17.3975	23.0279	17.7536
ENSDARG00000063922	2420.99	2316.27	3427.32	641.551	746.94	525.768	2.09214	3.57831e-24	3.16015e-22	mt-nd6	MT	14714	15232	-	519	protein_coding	NADH dehydrogenase 6, mitochondrial [Source:ZFIN;Acc:ZDB-GENE-011205-13]	-	2765	2577	3601	530	761	490	359.974	344.436	497.702	95.4891	110.366	78.1374
ENSDARG00000055857	749.501	648.95	749.995	217.885	212.009	240.351	1.68062	3.62626e-24	3.1916e-22	dopey2	9	33154841	33195586	+	7435	protein_coding	dopey family member 2 [Source:ZFIN;Acc:ZDB-GENE-040426-1195]	-	856	722	788	180	216	224	7.77922	6.73624	7.60255	2.26379	2.18671	2.49343
novel.550	772.266	735.237	1098.34	36.3142	116.801	37.5549	3.76301	3.99754e-24	3.50646e-22	-	16	48601153	48614306	-	4932	-	PF02188:GoLoco motif	-	882	818	1154	30	119	35	12.0834	11.5051	16.784	0.568779	1.81611	0.587321
ENSDARG00000001452	1120.75	1212.51	1460.97	227.569	362.183	301.512	2.08712	4.3058e-24	3.76408e-22	adam8a	13	24671481	24679636	+	3337	protein_coding	ADAM metallopeptidase domain 8a [Source:ZFIN;Acc:ZDB-GENE-030616-622]	-	1280	1349	1535	188	369	281	25.9177	28.0425	32.9964	5.26801	8.32315	6.96916
ENSDARG00000108038	238.159	223.807	227.473	38.7352	44.1686	28.9709	2.62094	4.42686e-24	3.85688e-22	CABZ01109481.1	14	1524220	1535430	-	3078	protein_coding	-	Ded_cyto	272	249	239	32	45	27	5.97095	5.61167	5.56985	0.972135	1.10043	0.725981
ENSDARG00000010070	548.992	514.127	636.734	151.309	169.804	149.147	1.85217	4.58417e-24	3.98054e-22	adam9	8	45850139	45939691	-	3823	protein_coding	ADAM metallopeptidase domain 9 [Source:ZFIN;Acc:ZDB-GENE-040912-127]	-	627	572	669	125	173	139	11.0817	10.3789	12.5527	3.05739	3.40612	3.00913
ENSDARG00000041505	2656.52	2986.79	3988.87	761.388	881.409	596.586	2.1044	4.77878e-24	4.13565e-22	itm2bb	9	25330905	25346583	+	1628	protein_coding	integral membrane protein 2Bb [Source:ZFIN;Acc:ZDB-GENE-040426-2139]	-	3034	3323	4191	629	898	556	125.923	141.592	184.662	36.1278	41.5183	28.2651
ENSDARG00000104325	357.239	444.917	479.692	58.1028	83.4296	37.5549	2.83417	5.54741e-24	4.78483e-22	plek	13	1070705	1085973	-	1914	protein_coding	pleckstrin [Source:ZFIN;Acc:ZDB-GENE-040426-1506]	PH	408	495	504	48	85	35	14.4033	17.9401	18.8887	2.34501	3.34268	1.51341
ENSDARG00000018529	1027.94	1059.71	1334.38	301.408	364.146	334.775	1.77283	5.63116e-24	4.84092e-22	lipf	12	17158642	17201028	-	1839	protein_coding	lipase, gastric [Source:ZFIN;Acc:ZDB-GENE-040426-2737]	Abhydrolase_1	1174	1179	1402	249	371	312	43.135	44.4727	54.6865	12.6608	15.1848	14.0412
ENSDARG00000016527	150.601	154.598	173.222	9.68379	18.649	9.65697	3.63283	5.65671e-24	4.84679e-22	helz2	6	58569808	58615281	+	9119	protein_coding	helicase with zinc finger 2, transcriptional coactivator [Source:ZFIN;Acc:ZDB-GENE-120920-1]	RNB	172	172	182	8	19	9	1.27445	1.30841	1.43165	0.0820329	0.156828	0.0816818
novel.3987	495.581	710.07	771.885	148.888	93.2448	95.4967	2.55501	6.01891e-24	5.14011e-22	-	CHR_ALT_CTG25_1_11	18327399	18331796	-	3109	-	PF00581:Rhodanese-like domain|PF00782:Dual specificity phosphatase, catalytic domain	DSPc	566	790	811	123	95	89	12.301	17.6266	18.7117	3.69938	2.29996	2.36919
ENSDARG00000042824	653.186	593.223	936.542	105.311	126.617	56.8688	2.91667	6.17604e-24	5.25695e-22	nfe2l2a	9	1654284	1683368	+	4739	protein_coding	nuclear factor, erythroid 2-like 2a [Source:ZFIN;Acc:ZDB-GENE-030723-2]	bZIP_Maf	746	660	984	87	129	53	10.6364	9.66092	14.8944	1.71663	2.0489	0.925592
ENSDARG00000030560	370.372	328.07	501.583	76.2599	79.5035	65.4528	2.43865	7.74502e-24	6.57083e-22	helz	3	60957512	61034549	+	6661	protein_coding	helicase with zinc finger [Source:ZFIN;Acc:ZDB-GENE-040426-2419]	zf-CCCH	423	365	527	63	81	61	4.29086	3.80115	5.67525	0.884395	0.915299	0.757915
ENSDARG00000039987	241.661	253.468	345.493	32.6828	45.1501	21.4599	3.07477	8.14553e-24	6.88803e-22	hivep2a	20	37511067	37629084	-	10325	protein_coding	human immunodeficiency virus type I enhancer binding protein 2a [Source:ZFIN;Acc:ZDB-GENE-041014-354]	-	276	282	363	27	46	20	1.80618	1.89461	2.52192	0.244522	0.33534	0.160314
ENSDARG00000039863	213.643	252.569	289.338	15.7362	38.2795	17.1679	3.38759	8.68917e-24	7.32381e-22	lifrb	21	21244046	21261636	+	4040	protein_coding	leukemia inhibitory factor receptor alpha b [Source:ZFIN;Acc:ZDB-GENE-080107-2]	-	244	281	304	13	39	16	4.08086	4.82488	5.39767	0.30089	0.726609	0.32777
ENSDARG00000055955	287.192	283.129	331.216	53.2609	56.9284	30.0439	2.68392	8.96743e-24	7.53381e-22	lcp2a	21	30306369	30347592	+	2072	protein_coding	lymphocyte cytosolic protein 2a [Source:ZFIN;Acc:ZDB-GENE-041114-97]	SH2	328	315	348	44	58	28	10.6961	10.5459	12.0477	1.98567	2.10696	1.1184
ENSDARG00000059231	374.75	302.903	503.486	45.998	67.7252	34.3359	2.98976	1.00964e-23	8.4548e-22	hephl1a	15	2421432	2472933	+	6350	protein_coding	hephaestin-like 1a [Source:ZFIN;Acc:ZDB-GENE-070801-4]	-	428	337	529	38	69	32	4.55421	3.68144	5.9758	0.559571	0.817886	0.417068
novel.4104	853.695	867.364	1437.17	113.785	149.192	51.5038	3.32642	1.04851e-23	8.75203e-22	-	CHR_ALT_CTG2_1_3	38163698	38184777	+	4609	-	PF11857:Domain of unknown function (DUF3377)|PF01471:Putative peptidoglycan binding domain|PF00413:Matrixin|PF00045:Hemopexin	Hemopexin	975	965	1510	94	152	48	14.2936	14.5239	23.5009	1.90707	2.4823	0.861916
ENSDARG00000042151	232.03	219.313	311.229	37.5247	43.1871	32.1899	2.75241	1.08974e-23	9.06689e-22	skia	8	17395929	17516448	-	6147	protein_coding	v-ski avian sarcoma viral oncogene homolog a [Source:ZFIN;Acc:ZDB-GENE-990715-9]	-	265	244	327	31	44	30	2.9129	2.75352	3.81591	0.471567	0.538775	0.403913
ENSDARG00000042138	147.098	140.216	172.27	15.7362	14.7229	12.876	3.40897	1.21016e-23	1.00365e-21	selp	20	33948642	33961697	-	2914	protein_coding	selectin P [Source:ZFIN;Acc:ZDB-GENE-110107-2]	Lectin_C	168	156	181	13	15	12	3.8955	3.71361	4.45557	0.417156	0.387453	0.340818
ENSDARG00000099307	14.8849	18.8753	31.4084	165.835	317.032	292.928	-3.58136	1.28081e-23	1.05886e-21	si:dkey-10p5.10	6	18520859	18523946	+	898	protein_coding	si:dkey-10p5.10 [Source:ZFIN;Acc:ZDB-GENE-120215-130]	-	17	21	33	137	323	273	1.27913	1.6222	2.63604	14.2656	27.0735	25.1603
ENSDARG00000097507	389.635	343.35	526.329	1738.24	1451.68	1580.52	-1.92187	1.52979e-23	1.26066e-21	BX324164.4	4	5421785	5424162	-	1479	antisense	-	-	445	382	553	1436	1479	1473	20.3299	17.9166	26.8208	90.7886	75.2693	82.4261
ENSDARG00000008186	500.835	528.508	695.744	47.2085	85.3926	23.6059	3.45805	1.71209e-23	1.40641e-21	syk	10	5533843	5581487	-	5325	protein_coding	spleen tyrosine kinase [Source:ZFIN;Acc:ZDB-GENE-040702-3]	Pkinase_Tyr	572	588	731	39	87	22	7.25804	7.65983	9.84718	0.684842	1.22975	0.341927
ENSDARG00000030116	285.441	274.141	334.071	31.4723	59.873	32.1899	2.84227	1.79389e-23	1.46894e-21	susd6	20	28885990	28932038	-	4981	protein_coding	sushi domain containing 6 [Source:ZFIN;Acc:ZDB-GENE-030131-8832]	Sushi	326	305	351	26	61	30	4.42226	4.24761	5.05481	0.488092	0.921788	0.498465
ENSDARG00000057683	139.218	135.722	133.248	9.68379	8.83372	11.803	3.7532	1.80279e-23	1.47158e-21	mcm6	6	12968101	12985390	+	3218	protein_coding	minichromosome maintenance complex component 6 [Source:ZFIN;Acc:ZDB-GENE-030909-6]	MCM	159	151	140	8	9	11	3.33852	3.25501	3.12073	0.23246	0.210511	0.282903
ENSDARG00000088775	129.587	143.812	163.704	12.1047	12.7598	7.51098	3.75376	1.91426e-23	1.55765e-21	CABZ01059406.1	1	56533355	56537347	-	2037	protein_coding	-	NACHT	148	160	172	10	13	7	4.90923	5.44867	6.05691	0.459044	0.480363	0.284405
ENSDARG00000029075	1011.3	1030.05	1186.86	341.354	395.554	340.14	1.58235	2.19811e-23	1.78302e-21	pfkfb4b	6	39993605	40029423	-	3066	protein_coding	6-phosphofructo-2-kinase/fructose-2,6-biphosphatase 4b [Source:ZFIN;Acc:ZDB-GENE-031031-4]	-	1155	1146	1247	282	403	317	25.4538	25.9283	29.1748	8.60047	9.89351	8.55692
ENSDARG00000076534	539.36	547.383	739.525	137.994	133.487	86.9127	2.34988	2.23867e-23	1.81024e-21	si:ch211-14a17.10	2	38231695	38261272	-	4415	protein_coding	si:ch211-14a17.10 [Source:ZFIN;Acc:ZDB-GENE-030616-581]	SPRY	616	609	777	114	136	81	9.42743	9.56859	12.6242	2.41446	2.3186	1.51839
ENSDARG00000058348	1962.19	1679	2296.62	165.835	307.217	83.6937	3.41259	2.26745e-23	1.8278e-21	scinlb	2	10396579	10450784	-	2735	protein_coding	scinderin like b [Source:ZFIN;Acc:ZDB-GENE-040426-2068]	-	2241	1868	2413	137	313	78	55.364	47.3785	63.2869	4.68391	8.61399	2.3603
ENSDARG00000059883	239.91	229.2	281.724	27.8409	41.224	16.0949	3.13128	2.43951e-23	1.9604e-21	trpv1	5	42136359	42158556	+	3046	protein_coding	transient receptor potential cation channel, subfamily V, member 1 [Source:ZFIN;Acc:ZDB-GENE-030912-8]	Ion_trans	274	255	296	23	42	15	6.07804	5.80727	6.97069	0.706062	1.03786	0.40756
ENSDARG00000060072	171.615	160.889	218.907	9.68379	22.5751	9.65697	3.69235	2.79967e-23	2.24286e-21	abi3a	3	33395942	33417826	-	2447	protein_coding	ABI family, member 3a [Source:ZFIN;Acc:ZDB-GENE-060929-958]	-	196	179	230	8	23	9	5.41209	5.07435	6.7423	0.305704	0.707476	0.304396
ENSDARG00000030307	189.126	177.967	258.881	24.2095	29.4457	19.3139	3.09548	2.89873e-23	2.31505e-21	hspa12b	7	60111458	60145018	+	3245	protein_coding	heat shock protein 12B [Source:ZFIN;Acc:ZDB-GENE-070226-1]	-	216	198	272	20	30	18	4.49761	4.23265	6.01268	0.576316	0.695864	0.45908
ENSDARG00000077103	327.469	265.153	413.068	27.8409	51.0393	18.2409	3.36098	3.20375e-23	2.55078e-21	sema4aa	16	43047972	43065164	-	1971	protein_coding	sema domain, immunoglobulin domain (Ig), transmembrane domain (TM) and short cytoplasmic domain, (semaphorin) 4Aa [Source:ZFIN;Acc:ZDB-GENE-110411-86]	Sema	374	295	434	23	52	17	12.8212	10.3824	15.7949	1.09115	1.98579	0.713826
ENSDARG00000094719	278.436	305.6	356.914	48.419	39.261	16.0949	3.18675	3.26321e-23	2.59015e-21	CR318588.3	18	7569329	7572139	+	1364	processed_transcript	-	-	318	340	375	40	40	15	15.7527	17.2912	19.7211	2.74215	2.20731	0.910138
ENSDARG00000098405	378.253	282.23	434.959	45.998	63.7991	28.9709	2.97551	3.42262e-23	2.70837e-21	map3k1	10	5954787	6004863	+	4190	protein_coding	mitogen-activated protein kinase kinase kinase 1, E3 ubiquitin protein ligase [Source:ZFIN;Acc:ZDB-GENE-090313-412]	Pkinase	432	314	457	38	65	27	6.96647	5.19849	7.82377	0.848037	1.16766	0.53331
ENSDARG00000086740	170.739	166.282	212.245	18.1571	22.5751	8.58397	3.47138	4.14118e-23	3.26699e-21	phyh	4	7827261	7836413	+	2995	protein_coding	phytanoyl-CoA 2-hydroxylase [Source:ZFIN;Acc:ZDB-GENE-050417-361]	PhyH	195	185	223	15	23	8	4.39927	4.28486	5.34099	0.468317	0.578028	0.221067
ENSDARG00000042660	236.408	180.663	155.139	998.641	758.719	746.806	-2.12796	4.20181e-23	3.30474e-21	fam32a	22	15720381	15721823	+	983	protein_coding	family with sequence similarity 32, member A [Source:ZFIN;Acc:ZDB-GENE-040704-44]	-	270	201	163	825	773	696	18.5589	14.1842	11.8946	78.4776	59.1893	58.5984
ENSDARG00000070873	139.218	172.574	265.544	6.05237	12.7598	15.022	4.07377	4.2675e-23	3.34624e-21	ccl25b	11	6259048	6265723	-	3688	protein_coding	chemokine (C-C motif) ligand 25b [Source:ZFIN;Acc:ZDB-GENE-110222-2]	-	159	192	279	5	13	14	2.91306	3.61137	5.42659	0.126772	0.26532	0.314172
novel.5697	184.748	150.103	195.113	16.9466	24.5381	13.949	3.24629	4.47935e-23	3.50175e-21	-	KZ116003.1	1	14553	-	3169	-	PF12796:Ankyrin repeats (3 copies)	-	211	167	205	14	25	13	4.49887	3.65557	4.64029	0.413096	0.593793	0.339509
ENSDARG00000099690	265.302	216.616	241.75	41.1561	34.3534	49.3578	2.53807	4.78262e-23	3.72756e-21	vaspa	10	323401	342564	-	2384	protein_coding	vasodilator stimulated phosphoprotein a [Source:ZFIN;Acc:ZDB-GENE-070424-68]	-	303	241	254	34	35	46	8.58775	7.01249	7.64261	1.33358	1.10504	1.59692
novel.4446	394.889	287.623	338.83	20.5781	44.1686	9.65697	3.76421	4.81528e-23	3.74175e-21	-	CHR_ALT_CTG5_1_1	4196370	4220537	-	1835	-	PF00059:Lectin C-type domain	Lectin_C	451	320	356	17	45	9	16.6067	12.0969	13.9164	0.866279	1.84584	0.405916
ENSDARG00000102271	471.94	559.068	507.293	96.8379	76.5589	136.271	2.31421	4.97181e-23	3.85181e-21	si:dkey-203a12.2	14	15191176	15258549	+	1621	protein_coding	si:dkey-203a12.2 [Source:ZFIN;Acc:ZDB-GENE-091118-100]	-	539	622	533	80	78	127	22.4672	26.6176	23.5862	4.61479	3.62184	6.48412
ENSDARG00000036541	474.567	466.489	486.354	117.416	150.173	139.49	1.80633	6.45437e-23	4.98547e-21	rhbdf1a	3	54896331	54993027	-	3753	protein_coding	rhomboid 5 homolog 1a (Drosophila) [Source:ZFIN;Acc:ZDB-GENE-040704-75]	Rhomboid	542	519	511	97	153	130	9.75807	9.59291	9.76689	2.41679	3.06853	2.86678
ENSDARG00000056874	1473.61	1667.32	2025.37	118.626	291.513	91.2047	3.36165	7.48274e-23	5.7626e-21	lygl1	14	20893065	20898499	+	786	protein_coding	lysozyme g-like 1 [Source:ZFIN;Acc:ZDB-GENE-040718-461]	-	1683	1855	2128	98	297	85	144.679	163.713	194.206	11.6587	28.4414	8.95007
ENSDARG00000095830	395.764	392.786	412.116	43.5771	88.3372	41.8469	2.77828	8.01628e-23	6.15517e-21	serpinb1l1	16	51266502	51272006	-	1527	protein_coding	serpin peptidase inhibitor, clade B (ovalbumin), member 1, like 1 [Source:ZFIN;Acc:ZDB-GENE-040715-5]	Serpin	452	437	433	36	90	39	20.0006	19.852	20.3406	2.20449	4.4363	2.11376
ENSDARG00000071586	158.481	194.146	197.968	12.1047	23.5566	7.51098	3.65241	8.46262e-23	6.47866e-21	tgfbi	14	26511041	26536504	-	3037	protein_coding	transforming growth factor, beta-induced [Source:ZFIN;Acc:ZDB-GENE-030131-73]	-	181	216	208	10	24	7	4.02696	4.93367	4.91284	0.307893	0.594818	0.190758
ENSDARG00000067797	309.957	324.475	430.2	19.3676	51.0393	15.022	3.62238	9.65667e-23	7.37097e-21	spi1a	25	35553542	35572245	+	2287	protein_coding	Spi-1 proto-oncogene a [Source:ZFIN;Acc:ZDB-GENE-060825-351]	Ets	354	361	452	16	52	14	10.4588	10.9497	14.1771	0.654182	1.71141	0.506631
ENSDARG00000015653	1075.22	1029.15	1679.87	239.674	304.273	208.161	2.32963	1.07694e-22	8.19614e-21	tnip1	14	49376011	49432800	+	7783	protein_coding	TNFAIP3 interacting protein 1 [Source:ZFIN;Acc:ZDB-GENE-070112-1502]	-	1228	1145	1765	198	310	194	10.6609	10.2052	16.2672	2.37883	2.998	2.06293
novel.4864	363.368	316.386	478.74	78.6808	81.4666	65.4528	2.35969	1.306e-22	9.9103e-21	-	CHR_ALT_CTG6_1_29	31386048	31429372	+	6622	-	PF17887:Jak1 pleckstrin homology-like domain|PF18379:FERM F1 ubiquitin-like domain|PF07714:Protein tyrosine kinase|PF18377:FERM F2 acyl-CoA binding protein-like domain	Pkinase_Tyr	415	352	503	65	83	61	4.2345	3.68735	5.4487	0.917845	0.943423	0.762379
ENSDARG00000090882	384.382	444.917	608.181	49.6294	84.4111	33.2629	3.09605	1.44706e-22	1.09486e-20	si:rp71-36a1.5	22	6182981	6194580	-	5650	protein_coding	si:rp71-36a1.5 [Source:ZFIN;Acc:ZDB-GENE-091204-428]	I-set	439	495	639	41	86	31	5.25	6.07741	8.11272	0.678548	1.14569	0.454092
ENSDARG00000059054	806.414	894.329	946.059	151.309	198.268	83.6937	2.60913	1.63182e-22	1.23105e-20	pdk2b	19	5674907	5687743	+	2368	protein_coding	pyruvate dehydrogenase kinase, isozyme 2b [Source:ZFIN;Acc:ZDB-GENE-040426-939]	HATPase_c	921	995	994	125	202	78	26.2797	29.1476	30.1105	4.93598	6.42077	2.72611
ENSDARG00000030598	173.366	196.842	253.171	16.9466	25.5196	7.51098	3.62946	1.65814e-22	1.24727e-20	nampta	4	3358383	3385452	+	1722	protein_coding	nicotinamide phosphoribosyltransferase a [Source:ZFIN;Acc:ZDB-GENE-110420-1]	-	198	219	266	14	26	7	7.76918	8.82211	11.0806	0.760221	1.13647	0.33643
ENSDARG00000059693	126.084	127.633	185.595	7.26285	9.81525	3.21899	4.42413	1.68202e-22	1.26156e-20	adam19a	7	61480296	61533934	+	4481	protein_coding	ADAM metallopeptidase domain 19a [Source:ZFIN;Acc:ZDB-GENE-070813-1]	-	144	142	195	6	10	3	2.17135	2.19824	3.12157	0.125205	0.167974	0.0554085
ENSDARG00000098538	184.748	130.329	197.968	8.47332	16.6859	17.1679	3.58157	1.76753e-22	1.32186e-20	CABZ01112049.1	KN150189.1	3	9866	+	2871	protein_coding	-	VWD	211	145	208	7	17	16	4.96584	3.50345	5.1969	0.227987	0.44569	0.461229
ENSDARG00000005481	484.198	502.442	536.798	141.625	168.822	139.49	1.75698	1.81323e-22	1.35213e-20	nfkbiaa	20	16881883	16884737	+	1553	protein_coding	nuclear factor of kappa light polypeptide gene enhancer in B-cells inhibitor, alpha a [Source:ZFIN;Acc:ZDB-GENE-040426-2227]	-	553	559	564	117	172	130	24.0601	24.969	26.0508	7.04465	8.33632	6.92791
ENSDARG00000074322	680.329	639.063	728.104	59.3132	134.469	48.2848	3.07292	2.49093e-22	1.85216e-20	si:ch211-147m6.2	25	13191391	13194926	+	1972	protein_coding	si:ch211-147m6.2 [Source:ZFIN;Acc:ZDB-GENE-131121-85]	-	777	711	765	49	137	45	26.623	25.0106	27.8271	2.32346	5.22915	1.88858
ENSDARG00000068194	816.921	796.357	995.551	263.883	297.402	261.811	1.66301	2.56647e-22	1.90286e-20	klf9	5	26075230	26078165	+	1460	protein_coding	Kruppel-like factor 9 [Source:ZFIN;Acc:ZDB-GENE-060526-244]	-	933	886	1046	218	303	244	43.1789	42.0961	51.3917	13.962	15.6209	13.8314
novel.2110	98.9411	113.252	97.0805	405.509	348.441	438.856	-1.94644	2.59336e-22	1.91731e-20	-	CHR_ALT_CTG11_1_23	34779803	34784245	-	1060	-	PF06747:CHCH domain	-	113	126	102	335	355	409	7.20304	8.24567	6.90253	29.5518	25.2081	31.9336
ENSDARG00000091699	566.503	586.931	894.664	70.2075	126.617	51.5038	3.03847	2.89306e-22	2.13279e-20	capn2a	13	42725712	42757565	-	5407	protein_coding	calpain 2, (m/II) large subunit a [Source:ZFIN;Acc:ZDB-GENE-050320-69]	Peptidase_C2	647	653	940	58	129	48	8.08521	8.37757	12.4705	1.00304	1.79577	0.734709
ENSDARG00000077907	187.375	189.652	190.354	20.5781	32.3903	15.022	3.04877	2.93307e-22	2.15614e-20	si:dkey-183p4.10	8	25359394	25367173	+	3441	protein_coding	si:dkey-183p4.10 [Source:ZFIN;Acc:ZDB-GENE-081104-337]	-	214	211	200	17	33	14	4.20216	4.25363	4.16926	0.461965	0.72185	0.336724
ENSDARG00000090929	2961.23	3017.35	3803.27	8871.57	9221.42	10966	-1.57091	2.9491e-22	2.16179e-20	si:dkeyp-98a7.3	22	25681911	25688794	+	717	protein_coding	si:dkeyp-98a7.3 [Source:ZFIN;Acc:ZDB-GENE-050208-679]	-	3382	3357	3996	7329	9395	10220	318.711	324.783	399.779	955.808	986.269	1179.67
ENSDARG00000104701	184.748	213.021	263.64	30.2619	31.4088	15.022	3.10826	3.3354e-22	2.43804e-20	map7d1b	19	3929084	4010263	-	3136	protein_coding	MAP7 domain containing 1b [Source:ZFIN;Acc:ZDB-GENE-080215-23]	-	211	237	277	25	32	14	4.54621	5.24244	6.33604	0.745434	0.768054	0.369473
ENSDARG00000028396	3342.11	3437.1	3998.39	771.072	1039.43	535.425	2.19925	3.51163e-22	2.55963e-20	fkbp5	6	41096058	41117242	+	4388	protein_coding	FK506 binding protein 5 [Source:ZFIN;Acc:ZDB-GENE-030616-630]	FKBP_C	3817	3824	4201	637	1059	499	58.7758	60.4523	68.6752	13.5743	18.1655	9.41162
ENSDARG00000091411	344.105	372.113	494.92	56.8923	90.3003	52.5768	2.59306	3.63406e-22	2.64143e-20	si:ch211-214p13.9	9	9411009	9419704	-	1654	protein_coding	si:ch211-214p13.9 [Source:ZFIN;Acc:ZDB-GENE-060503-213]	-	393	414	520	47	92	49	16.0546	17.3631	22.5518	2.6571	4.18668	2.45183
ENSDARG00000087297	122.582	140.216	222.714	10.8943	9.81525	5.36498	4.22346	3.82601e-22	2.77316e-20	si:dkey-152b24.8	16	46553980	46558708	-	2671	protein_coding	si:dkey-152b24.8 [Source:ZFIN;Acc:ZDB-GENE-100922-52]	PI-PLC-X	140	156	234	9	10	5	3.54158	4.05147	6.28429	0.315075	0.281802	0.154927
ENSDARG00000002609	147.098	150.103	192.258	12.1047	21.5935	15.022	3.31147	4.29434e-22	3.10392e-20	rnf145a	14	34966598	35012162	+	5711	protein_coding	ring finger protein 145a [Source:ZFIN;Acc:ZDB-GENE-111012-3]	-	168	167	202	10	22	14	1.98765	2.02846	2.53719	0.163732	0.289953	0.202883
novel.42	153.227	144.711	223.666	4.8419	16.6859	5.36498	4.23918	4.79831e-22	3.45852e-20	-	1	57698595	57701795	+	1043	-	PF07686:Immunoglobulin V-set domain	V-set	175	161	235	4	17	5	11.337	10.7079	16.1621	0.358609	1.22682	0.396749
ENSDARG00000104484	436.041	364.023	473.981	83.5227	108.949	65.4528	2.30073	5.19524e-22	3.73422e-20	itgb1b	2	43577294	43583896	-	1563	protein_coding	integrin, beta 1b [Source:ZFIN;Acc:ZDB-GENE-030909-10]	-	498	405	498	69	111	61	21.5285	17.9745	22.8552	4.12796	5.34542	3.22999
ENSDARG00000014488	138.342	125.835	175.126	7.26285	14.7229	6.43798	3.9253	5.38334e-22	3.8587e-20	ca2	24	32650227	32665283	-	1456	protein_coding	carbonic anhydrase II [Source:ZFIN;Acc:ZDB-GENE-031219-5]	-	158	140	184	6	15	6	7.33228	6.67004	9.06505	0.385332	0.775439	0.341052
ENSDARG00000043436	720.606	967.134	905.133	78.6808	179.619	74.0368	2.95798	5.44934e-22	3.89522e-20	si:dkey-5n18.1	20	17038903	17041025	-	810	protein_coding	si:dkey-5n18.1 [Source:ZFIN;Acc:ZDB-GENE-041014-144]	-	823	1076	951	65	183	69	68.6528	92.1486	84.2189	7.50367	17.0053	7.05008
ENSDARG00000006314	771.39	763.101	1080.26	169.466	243.418	167.387	2.16902	5.84786e-22	4.16807e-20	itgav	9	11597500	11655031	-	5012	protein_coding	integrin, alpha V [Source:ZFIN;Acc:ZDB-GENE-060616-382]	-	881	849	1135	140	248	156	11.877	11.7505	16.2442	2.61193	3.72442	2.57599
ENSDARG00000016188	422.907	423.346	558.689	78.6808	87.3557	37.5549	2.78594	5.86326e-22	4.16807e-20	si:ch73-63e15.2	22	17691381	17781213	-	7899	protein_coding	si:ch73-63e15.2 [Source:ZFIN;Acc:ZDB-GENE-091204-463]	-	483	471	587	65	89	35	4.1316	4.13628	5.33065	0.769461	0.848077	0.366713
ENSDARG00000103276	228.528	196.842	274.11	35.1038	32.3903	15.022	3.08687	5.91302e-22	4.19193e-20	fcer1g	7	19033883	19043401	-	491	protein_coding	Fc fragment of IgE, high affinity I, receptor for; gamma polypeptide [Source:ZFIN;Acc:ZDB-GENE-061130-3]	-	261	219	288	29	33	14	35.9172	30.9403	42.0751	5.52283	5.05883	2.35981
novel.4356	184.748	169.878	236.991	31.4723	26.5012	20.3869	2.92138	6.14754e-22	4.34627e-20	-	CHR_ALT_CTG4_1_10	25767003	25808000	-	2183	-	PF10267:Predicted transmembrane and coiled-coil 2 protein	-	211	189	249	26	27	19	6.53088	6.00578	8.182	1.11369	0.930953	0.720328
ENSDARG00000079994	724.109	666.927	912.747	229.99	225.751	216.745	1.77635	6.22311e-22	4.38771e-20	AKAP13	25	11110380	11307786	+	12789	protein_coding	si:dkey-187e18.1 [Source:ZFIN;Acc:ZDB-GENE-030131-6253]	RhoGEF	827	742	959	190	230	202	4.3693	4.02466	5.37893	1.38919	1.35366	1.30721
ENSDARG00000010252	443.046	293.915	347.396	31.4723	68.7067	35.4089	2.98794	6.24047e-22	4.388e-20	jak3	8	13389115	13412597	+	3638	protein_coding	Janus kinase 3 (a protein tyrosine kinase, leukocyte) [Source:ZFIN;Acc:ZDB-GENE-070725-4]	Pkinase_Tyr	506	327	365	26	70	33	9.3979	6.23514	7.19688	0.668276	1.44828	0.750726
ENSDARG00000053462	233.781	213.92	352.155	35.1038	16.6859	9.65697	3.72208	6.26039e-22	4.39008e-20	c3a.5	1	56107522	56122485	-	2443	protein_coding	complement component c3a, duplicate 5 [Source:ZFIN;Acc:ZDB-GENE-090311-30]	A2M_N_2	267	238	370	29	17	9	7.38467	6.75795	10.8641	1.10999	0.523773	0.304894
ENSDARG00000009782	415.903	358.63	512.052	67.7866	94.2264	47.2119	2.61595	6.91008e-22	4.83258e-20	myh11a	6	8499865	8580858	-	7107	protein_coding	myosin, heavy chain 11a, smooth muscle [Source:ZFIN;Acc:ZDB-GENE-050531-1]	Myosin_tail_1	475	399	538	56	96	44	4.51596	3.89447	5.43013	0.736795	1.01672	0.512385
ENSDARG00000017988	197.007	162.687	245.557	7.26285	25.5196	11.803	3.73257	8.17995e-22	5.70524e-20	dse	20	535458	557724	+	4405	protein_coding	dermatan sulfate epimerase [Source:ZFIN;Acc:ZDB-GENE-041001-202]	-	225	181	258	6	26	11	3.45128	2.85032	4.20134	0.127365	0.444268	0.20667
ENSDARG00000053624	246.915	177.967	309.325	12.1047	30.4273	9.65697	3.79267	8.21457e-22	5.71398e-20	csf1rb	21	43854594	43877428	+	2894	protein_coding	colony stimulating factor 1 receptor, b [Source:ZFIN;Acc:ZDB-GENE-091118-1]	Pkinase_Tyr	282	198	325	10	31	9	6.58406	4.746	8.05562	0.323107	0.80627	0.25738
ENSDARG00000036848	828.303	713.666	965.095	106.522	161.952	55.7958	2.94771	8.738e-22	6.06179e-20	slc43a2a	15	28368644	28405742	+	2208	protein_coding	solute carrier family 43 (amino acid system L transporter), member 2a [Source:ZFIN;Acc:ZDB-GENE-040426-964]	MFS_1	946	794	1014	88	165	52	28.9491	24.945	32.9422	3.72674	5.62474	1.9491
novel.2725	429.037	468.287	680.516	62.9447	110.912	92.2777	2.56139	9.15498e-22	6.33407e-20	-	CHR_ALT_CTG16_1_13	31260326	31333297	-	8093	-	-	-	490	521	715	52	113	86	4.091	4.4657	6.33739	0.600812	1.05096	0.879466
novel.1972	124.333	185.158	166.56	7.26285	17.6674	9.65697	3.75618	9.52376e-22	6.57165e-20	-	CHR_ALT_CTG10_1_27	28431095	28450231	-	2223	-	PF07686:Immunoglobulin V-set domain	V-set	142	206	175	6	18	9	4.31611	6.4282	5.64693	0.252381	0.609468	0.335068
ENSDARG00000040482	168.988	126.734	211.293	18.1571	10.7968	6.43798	3.86021	9.99105e-22	6.87576e-20	osbpl3b	16	21242491	21418775	+	4638	protein_coding	oxysterol binding protein-like 3b [Source:ZFIN;Acc:ZDB-GENE-090109-1]	-	193	141	222	15	11	6	2.8117	2.10887	3.43349	0.302417	0.178517	0.107066
novel.1346	178.619	144.711	185.595	21.7885	24.5381	15.022	3.04951	1.23174e-21	8.45424e-20	-	3	6060474	6128625	-	2227	-	-	-	204	161	195	18	25	14	6.18946	5.01496	6.28099	0.755783	0.844962	0.520281
ENSDARG00000004301	238.159	299.308	309.325	38.7352	60.8545	33.2629	2.66342	1.28904e-21	8.82414e-20	rhogb	21	30937690	30951909	+	1957	protein_coding	ras homolog family member Gb [Source:ZFIN;Acc:ZDB-GENE-030131-8877]	Ras	272	333	325	32	62	31	9.3912	11.8036	11.9126	1.52899	2.38462	1.311
novel.463	118.204	141.115	180.836	3.63142	8.83372	12.876	4.09528	1.40119e-21	9.56655e-20	-	15	47968227	47972613	-	4387	-	-	-	135	157	190	3	9	12	2.07926	2.48252	3.1067	0.0639438	0.154416	0.226383
ENSDARG00000105667	225.025	248.075	359.769	27.8409	46.1317	21.4599	3.11535	1.58044e-21	1.07619e-19	CU972454.4	7	19028827	19029537	-	603	lincRNA	-	-	257	276	378	23	47	20	28.7978	31.7507	44.9664	3.56661	5.86676	2.745
ENSDARG00000021443	616.412	627.379	963.191	94.417	153.118	69.7448	2.79419	1.60731e-21	1.09162e-19	zfp36l1b	20	9575374	9580446	-	3021	protein_coding	zinc finger protein 36, C3H type-like 1b [Source:ZFIN;Acc:ZDB-GENE-030131-2391]	zf-CCCH	704	698	1012	78	156	65	15.7458	16.0275	24.0294	2.41429	3.88679	1.78071
ENSDARG00000004898	511.342	418.852	458.753	1180.21	1350.58	1421.72	-1.50896	1.64765e-21	1.11609e-19	zp2l2	6	9945303	9952103	-	1259	protein_coding	zona pellucida glycoprotein 2, like 2 [Source:ZFIN;Acc:ZDB-GENE-060818-4]	Zona_pellucida	584	466	482	975	1376	1325	31.3423	25.6757	27.4622	72.4142	82.2641	87.1004
ENSDARG00000007347	259.173	319.082	319.795	68.997	73.6144	64.3798	2.1158	1.95182e-21	1.31867e-19	degs1	13	502230	514843	+	1639	protein_coding	delta(4)-desaturase, sphingolipid 1 [Source:ZFIN;Acc:ZDB-GENE-030131-5283]	-	296	355	336	57	75	60	12.2027	15.0249	14.7053	3.25193	3.44429	3.02972
novel.495	131.338	128.532	180.836	10.8943	15.7044	11.803	3.50858	2.17262e-21	1.46403e-19	-	16	31691041	31706809	+	1765	-	PF00020:TNFR/NGFR cysteine-rich region	-	150	143	190	9	16	11	5.74235	5.62021	7.72188	0.476807	0.682327	0.515796
ENSDARG00000071437	1217.94	894.329	1153.55	111.364	259.123	151.293	2.64149	2.19862e-21	1.4777e-19	ptprc	22	22977268	23067859	-	4286	protein_coding	protein tyrosine phosphatase, receptor type, C [Source:ZFIN;Acc:ZDB-GENE-050208-585]	-	1391	995	1212	92	264	141	21.929	16.1039	20.2845	2.00715	4.63628	2.72268
ENSDARG00000080337	1465.73	1183.75	1758.87	326.828	429.908	268.249	2.10339	2.26618e-21	1.51769e-19	NC_002333.4	MT	2043	3725	+	1683	Mt_rRNA	-	-	1674	1317	1848	270	438	250	67.207	54.2829	78.7647	15.0012	19.5888	12.2938
ENSDARG00000079315	309.957	284.927	363.576	35.1038	52.0208	15.022	3.2233	2.26985e-21	1.51769e-19	lpxn	8	19948606	19977088	-	1273	protein_coding	leupaxin [Source:ZFIN;Acc:ZDB-GENE-081105-159]	LIM	354	317	382	29	53	14	18.7896	17.274	21.5253	2.13017	3.13376	0.910185
ENSDARG00000036785	532.356	554.574	644.348	163.414	184.527	135.198	1.83988	2.28266e-21	1.52232e-19	si:ch211-226m16.2	23	33337734	33350990	-	2945	protein_coding	si:ch211-226m16.2 [Source:ZFIN;Acc:ZDB-GENE-030131-2302]	-	608	617	677	135	188	126	13.9496	14.5332	16.4899	4.28641	4.80496	3.54091
novel.486	144.471	153.699	212.245	12.1047	21.5935	9.65697	3.53992	2.35578e-21	1.56705e-19	-	16	17611145	17635413	+	5667	-	PF00621:RhoGEF domain|PF00018:SH3 domain	RhoGEF	165	171	223	10	22	9	1.96731	2.09317	2.82271	0.165003	0.292205	0.131438
ENSDARG00000088631	264.427	229.2	227.473	55.6818	45.1501	37.5549	2.38731	2.36659e-21	1.56739e-19	BX000363.1	17	6217704	6267717	+	3407	protein_coding	-	ELM2	302	255	239	46	46	35	5.98933	5.19194	5.03199	1.2625	1.01626	0.85021
novel.2017	273.182	207.628	340.734	36.3142	46.1317	23.6059	2.94903	2.36842e-21	1.56739e-19	-	CHR_ALT_CTG10_1_6	8729664	8849808	+	6584	-	PF01839:FG-GAP repeat|PF08441:Integrin alpha|PF00092:von Willebrand factor type A domain	VWA	312	231	358	30	47	22	3.2019	2.43379	3.90038	0.426066	0.537311	0.276543
ENSDARG00000076171	175.117	159.991	249.364	20.5781	25.5196	11.803	3.32996	2.55634e-21	1.68744e-19	znf827	1	36017867	36152131	-	10828	protein_coding	zinc finger protein 827 [Source:ZFIN;Acc:ZDB-GENE-080728-3]	-	200	178	262	17	26	11	1.24803	1.14034	1.73567	0.146807	0.180735	0.0840765
novel.152	121.706	124.038	181.788	6.05237	10.7968	11.803	3.88141	2.90074e-21	1.90991e-19	-	10	29718461	29727108	-	1498	-	PF07679:Immunoglobulin I-set domain	I-set	139	138	191	5	11	11	6.26969	6.39041	9.14609	0.312107	0.552711	0.607731
ENSDARG00000074819	162.859	130.329	177.029	13.3152	15.7044	21.4599	3.21402	3.00517e-21	1.97365e-19	si:dkeyp-23e4.3	21	35382443	35534401	-	3940	protein_coding	si:dkeyp-23e4.3 [Source:ZFIN;Acc:ZDB-GENE-091118-19]	RhoGAP	186	145	186	11	16	20	3.18977	2.5529	3.38634	0.261061	0.305662	0.420111
ENSDARG00000058673	182.997	139.318	152.283	19.3676	16.6859	7.51098	3.4531	3.02402e-21	1.981e-19	nkl.1	17	8896383	8907682	-	1016	protein_coding	NK-lysin tandem duplicate 1 [Source:ZFIN;Acc:ZDB-GENE-131121-525]	-	209	155	160	16	17	7	13.8994	10.5828	11.2964	1.47255	1.25943	0.57021
ENSDARG00000105023	209.265	213.021	225.569	14.5257	37.2979	15.022	3.25494	3.20365e-21	2.09337e-19	selplg	5	20421539	20423541	+	1554	protein_coding	selectin P ligand [Source:ZFIN;Acc:ZDB-GENE-120410-1]	-	239	237	237	12	38	14	10.3918	10.5793	10.9398	0.722063	1.84056	0.745602
ENSDARG00000093074	135.716	142.913	138.007	3.63142	13.7413	3.21899	4.29083	3.24854e-21	2.11736e-19	si:ch211-139g16.8	3	18389363	18396564	+	1099	protein_coding	si:ch211-139g16.8 [Source:ZFIN;Acc:ZDB-GENE-100922-126]	V-set	155	159	145	3	14	3	9.52965	10.036	9.46421	0.255252	0.958844	0.22592
ENSDARG00000044524	216.269	154.598	169.415	19.3676	26.5012	12.876	3.19347	3.33671e-21	2.16447e-19	def6b	22	978867	996521	+	4165	protein_coding	differentially expressed in FDCP 6b homolog (mouse) [Source:ZFIN;Acc:ZDB-GENE-110408-59]	PH	247	172	178	16	27	12	4.00705	2.86467	3.06562	0.359211	0.48794	0.23845
ENSDARG00000077499	264.427	250.772	388.322	26.6304	46.1317	15.022	3.35306	3.33754e-21	2.16447e-19	plekho1b	16	38015350	38067952	-	6060	protein_coding	pleckstrin homology domain containing, family O member 1b [Source:ZFIN;Acc:ZDB-GENE-100609-2]	PH	302	279	408	22	47	14	3.36727	3.19369	4.82949	0.339465	0.583771	0.191199
ENSDARG00000016541	283.689	239.986	352.155	54.4713	54.9654	33.2629	2.61795	3.46223e-21	2.23971e-19	sash3	14	33568838	33585809	-	1558	protein_coding	SAM and SH3 domain containing 3 [Source:ZFIN;Acc:ZDB-GENE-130411-1]	-	324	267	370	45	56	31	14.0514	11.8879	17.0352	2.70079	2.70544	1.64674
ENSDARG00000041959	3413.91	3574.62	4491.4	388.562	831.351	302.585	2.91335	3.78548e-21	2.44272e-19	cxcr4b	9	10692905	10694930	+	1674	protein_coding	chemokine (C-X-C motif), receptor 4b [Source:ZFIN;Acc:ZDB-GENE-010614-1]	7tm_1	3899	3977	4719	321	847	282	157.377	164.802	202.213	17.9306	38.0843	13.942
ENSDARG00000063068	172.49	145.609	241.75	22.999	20.612	12.876	3.31273	4.07753e-21	2.62463e-19	syne1b	17	7844927	8173380	-	27036	protein_coding	spectrin repeat containing, nuclear envelope 1b [Source:ZFIN;Acc:ZDB-GENE-071218-4]	CH	197	162	254	19	21	12	0.492342	0.415656	0.673915	0.0657138	0.0584648	0.0367341
ENSDARG00000089838	474.567	468.287	535.847	42.3666	89.3187	25.7519	3.22251	4.25657e-21	2.73307e-19	si:dkey-262k9.4	15	36506014	36533437	-	2043	protein_coding	si:dkey-262k9.4 [Source:ZFIN;Acc:ZDB-GENE-131121-545]	-	542	521	563	35	91	24	17.9256	17.6901	19.7676	1.60193	3.35267	0.972239
ENSDARG00000096998	610.283	646.254	730.008	1592.98	1717.67	1762.93	-1.35327	4.30281e-21	2.75593e-19	CT737162.1	24	31688977	31699389	+	1189	lincRNA	-	-	697	719	767	1316	1750	1643	39.609	41.9477	46.273	103.495	110.783	114.363
ENSDARG00000036414	261.8	196.842	370.239	35.1038	34.3534	16.0949	3.27761	4.41061e-21	2.818e-19	si:ch73-335l21.1	7	20147202	20225261	+	7027	protein_coding	si:ch73-335l21.1 [Source:ZFIN;Acc:ZDB-GENE-130530-591]	PH	299	219	389	29	35	15	2.87504	2.1619	3.97094	0.385899	0.3749	0.176665
novel.1010	165.486	136.621	192.258	18.1571	23.5566	17.1679	3.06217	4.70775e-21	3.00043e-19	-	21	41547701	41553352	-	5652	-	-	-	189	152	202	15	24	16	2.25945	1.86553	2.56368	0.248161	0.319615	0.234287
ENSDARG00000045066	455.304	508.734	535.847	61.7342	128.58	75.1098	2.49031	4.97517e-21	3.16309e-19	entpd1	12	30740797	30777743	-	2659	protein_coding	ectonucleoside triphosphate diphosphohydrolase 1 [Source:ZFIN;Acc:ZDB-GENE-040801-58]	-	520	566	563	51	131	70	13.2138	14.7659	15.1881	1.79348	3.70826	2.17876
ENSDARG00000075793	945.632	854.781	1105	297.777	345.497	285.417	1.64422	5.26083e-21	3.3365e-19	prex1	8	25423133	25569920	-	8930	protein_coding	phosphatidylinositol-3,4,5-trisphosphate-dependent Rac exchange factor 1 [Source:ZFIN;Acc:ZDB-GENE-030131-1428]	RhoGEF	1080	951	1161	246	352	266	8.17176	7.38738	9.32599	2.5759	2.96694	2.46525
ENSDARG00000025089	126.084	154.598	214.148	7.26285	16.6859	5.36498	4.05022	6.22493e-21	3.93829e-19	loxl4	13	40182487	40238813	-	6382	protein_coding	lysyl oxidase-like 4 [Source:ZFIN;Acc:ZDB-GENE-080722-19]	SRCR	144	172	225	6	17	5	1.52458	1.86953	2.52895	0.0879103	0.200498	0.0648401
ENSDARG00000063895	11073.5	11200.2	16539.9	2177.64	3351.91	1622.37	2.43994	7.96892e-21	5.02936e-19	mt-nd1	MT	3803	4777	+	975	protein_coding	NADH dehydrogenase 1, mitochondrial [Source:ZFIN;Acc:ZDB-GENE-011205-7]	-	12647	12461	17378	1799	3415	1512	876.448	886.563	1278.52	172.533	263.635	128.345
ENSDARG00000097847	229.403	203.134	183.692	20.5781	37.2979	16.0949	3.0446	9.97559e-21	6.2805e-19	si:ch211-269k10.4	16	53247831	53259409	-	927	protein_coding	si:ch211-269k10.4 [Source:ZFIN;Acc:ZDB-GENE-131121-414]	-	262	226	193	17	38	15	19.097	16.9118	14.9345	1.7148	3.08547	1.33919
ENSDARG00000100252	781.897	794.56	750.947	300.198	305.254	276.833	1.39941	1.00825e-20	6.33243e-19	capzb	22	396840	410544	+	822	protein_coding	capping protein (actin filament) muscle Z-line, beta [Source:ZFIN;Acc:ZDB-GENE-030131-7023]	-	893	884	789	248	311	258	73.4045	74.6005	68.8524	28.2114	28.4778	25.9764
ENSDARG00000041006	156.73	166.282	220.811	20.5781	28.4642	16.0949	3.05273	1.01621e-20	6.35328e-19	st3gal4	18	48696094	48745517	-	1902	protein_coding	ST3 beta-galactoside alpha-2,3-sialyltransferase 4 [Source:ZFIN;Acc:ZDB-GENE-050309-174]	Glyco_transf_29	179	185	232	17	29	15	6.35895	6.74719	8.74967	0.835764	1.14764	0.652696
ENSDARG00000022891	371.248	387.393	570.11	30.2619	80.485	36.4819	3.162	1.01649e-20	6.35328e-19	zgc:175214	1	49481203	49498116	-	4059	protein_coding	zgc:175214 [Source:ZFIN;Acc:ZDB-GENE-080303-32]	-	424	431	599	25	82	34	7.05813	7.3658	10.5858	0.575925	1.52059	0.69325
ENSDARG00000098680	655.813	708.273	905.133	99.2589	192.379	100.862	2.52631	1.11491e-20	6.95163e-19	si:zfos-2326c3.2	14	9592921	9713635	-	7065	protein_coding	si:zfos-2326c3.2 [Source:ZFIN;Acc:ZDB-GENE-091113-25]	Pkinase	749	788	951	82	196	94	7.16329	7.73705	9.65567	1.08529	2.08815	1.10115
ENSDARG00000029018	200.509	167.181	226.521	29.0514	37.2979	26.8249	2.66681	1.31498e-20	8.17943e-19	cdkn1ba	4	18592743	18595525	-	2357	protein_coding	cyclin-dependent kinase inhibitor 1Ba [Source:ZFIN;Acc:ZDB-GENE-040812-3]	-	229	186	238	24	38	25	6.56476	5.47413	7.24321	0.952131	1.21351	0.877831
ENSDARG00000089383	142.72	112.353	155.139	13.3152	13.7413	12.876	3.3595	1.31886e-20	8.18392e-19	il1fma	11	29965822	29972154	+	1744	protein_coding	interleukin-1 family member A [Source:ZFIN;Acc:ZDB-GENE-140106-231]	-	163	125	163	11	14	12	6.31516	4.97193	6.70433	0.589782	0.604226	0.569462
ENSDARG00000054942	1008.67	1256.55	1326.77	106.522	265.012	110.519	2.89312	1.32948e-20	8.23007e-19	lgals2a	3	28953274	28961518	+	2149	protein_coding	lectin, galactoside-binding, soluble, 2a [Source:ZFIN;Acc:ZDB-GENE-050318-2]	-	1152	1398	1394	88	270	103	36.2209	45.1266	46.5308	3.82905	9.45682	3.96672
novel.3584	327.469	375.708	551.075	9.68379	52.0208	18.2409	3.95075	1.52643e-20	9.42668e-19	-	CHR_ALT_CTG22_1_20	29210965	29257306	+	3916	-	PF00564:PB1 domain|PF00787:PX domain|PF00018:SH3 domain|PF13358:DDE superfamily endonuclease	PX	374	418	579	8	53	17	6.45315	7.40449	10.606	0.191026	1.01871	0.359283
ENSDARG00000058666	267.053	246.278	274.11	56.8923	68.7067	49.3578	2.1665	1.53146e-20	9.43524e-19	dennd2da	8	12989372	13029297	-	2538	protein_coding	DENN/MADD domain containing 2Da [Source:ZFIN;Acc:ZDB-GENE-061013-542]	uDENN	305	274	288	47	70	46	8.11991	7.48894	8.13982	1.73162	2.07598	1.50002
ENSDARG00000089404	140.969	124.936	177.981	15.7362	17.6674	10.73	3.32686	1.55454e-20	9.5547e-19	si:dkey-24p1.7	15	38157487	38177768	-	2391	protein_coding	si:dkey-24p1.7 [Source:ZFIN;Acc:ZDB-GENE-121214-215]	ig	161	139	187	13	18	10	4.54977	4.03271	5.61017	0.508404	0.566644	0.346139
ENSDARG00000003113	332.722	363.125	515.859	44.7876	86.3742	48.2848	2.74654	1.64435e-20	1.00827e-18	ada	23	25946448	25976656	-	2321	protein_coding	adenosine deaminase [Source:ZFIN;Acc:ZDB-GENE-040718-393]	-	380	404	542	37	88	45	11.0625	12.0745	16.7509	1.49064	2.85381	1.6046
ENSDARG00000010794	153.227	155.496	194.161	3.63142	19.6305	6.43798	4.03721	1.66015e-20	1.01556e-18	tfeb	11	22287954	22361306	-	6417	protein_coding	transcription factor EB [Source:ZFIN;Acc:ZDB-GENE-090807-3]	HLH	175	173	204	3	20	6	1.84268	1.87015	2.28041	0.0437154	0.234593	0.0773837
ENSDARG00000015887	1935.92	1957.64	2728.72	337.722	508.43	202.796	2.65727	1.81168e-20	1.10564e-18	b2ml	8	50942240	50950549	+	3657	protein_coding	beta-2-microglobulin, like [Source:ZFIN;Acc:ZDB-GENE-040426-2136]	C1-set	2211	2178	2867	279	518	189	40.8514	41.3137	56.2363	7.13386	10.6616	4.27727
ENSDARG00000093877	203.136	167.181	212.245	36.3142	20.612	30.0439	2.75638	1.85065e-20	1.12676e-18	FP015850.1	1	59128019	59130695	-	1112	protein_coding	-	Fibrinogen_C	232	186	223	30	21	28	14.097	11.603	14.3851	2.52268	1.42145	2.08393
ENSDARG00000020645	717.104	663.331	1085.97	187.624	208.083	162.022	2.14383	1.86621e-20	1.13357e-18	slc7a3a	21	30502002	30537411	+	4519	protein_coding	solute carrier family 7 (cationic amino acid transporter, y+ system), member 3a [Source:ZFIN;Acc:ZDB-GENE-041114-206]	-	819	738	1141	155	212	151	12.2457	11.3286	18.1116	3.20726	3.53111	2.76544
novel.3746	158.481	164.485	172.27	698.444	500.578	828.353	-2.03306	2.0327e-20	1.23181e-18	-	CHR_ALT_CTG23_1_17	20427790	20432162	-	2739	-	PF02269:Transcription initiation factor IID, 18kD subunit	-	181	183	181	577	510	772	4.46508	4.63469	4.74024	19.6983	14.0151	23.3268
ENSDARG00000098805	133.089	135.722	216.052	6.05237	12.7598	1.073	4.57892	2.13404e-20	1.2902e-18	vwa11	1	44074445	44084071	-	1517	protein_coding	von Willebrand factor A domain containing 11 [Source:ZFIN;Acc:ZDB-GENE-141211-58]	-	152	151	227	5	13	1	6.77019	6.90483	10.7338	0.308198	0.645023	0.0545563
ENSDARG00000063292	273.182	276.838	368.335	75.0494	61.8361	55.7958	2.25616	2.18111e-20	1.31558e-18	ssuh2rs1	8	7311478	7352278	+	5700	protein_coding	ssu-2 homolog, related sequence 1 [Source:ZFIN;Acc:ZDB-GENE-060929-994]	-	312	308	387	62	63	52	3.69848	3.74833	4.87024	1.0171	0.831923	0.75502
ENSDARG00000090396	175.117	218.414	250.316	15.7362	32.3903	9.65697	3.46027	2.26457e-20	1.36274e-18	si:cabz01074946.1	7	5305381	5316968	-	1055	protein_coding	si:cabz01074946.1 [Source:ZFIN;Acc:ZDB-GENE-160113-134]	V-set	200	243	263	13	33	9	12.8092	15.9777	17.882	1.15222	2.35439	0.706025
ENSDARG00000079687	1036.69	1150.49	1108.81	386.141	460.335	402.374	1.39876	2.33439e-20	1.4015e-18	rnf10	8	41256612	41273768	-	7540	protein_coding	ring finger protein 10 [Source:ZFIN;Acc:ZDB-GENE-030131-2969]	-	1184	1280	1165	319	469	375	10.6102	11.7761	11.0833	3.95607	4.68187	4.11614
ENSDARG00000079808	269.68	283.129	309.325	25.42	57.91	22.5329	3.01102	2.79868e-20	1.67636e-18	si:ch73-208g10.1	3	54502350	54524194	-	5532	protein_coding	si:ch73-208g10.1 [Source:ZFIN;Acc:ZDB-GENE-040108-6]	I-set	308	315	325	21	59	21	3.76194	3.94993	4.2142	0.354962	0.802763	0.314172
ENSDARG00000076789	326.593	402.673	484.451	24.2095	68.7067	22.5329	3.38001	2.93739e-20	1.75426e-18	cx32.2	20	40724207	40729364	-	1146	protein_coding	connexin 32.2 [Source:ZFIN;Acc:ZDB-GENE-050303-1]	Connexin	373	448	509	20	70	21	21.9921	27.1178	31.8601	1.63189	4.5976	1.51658
ENSDARG00000060246	144.471	110.555	153.235	14.5257	11.7783	13.949	3.34817	2.94229e-20	1.75426e-18	slc16a6b	3	36313532	36328672	+	4909	protein_coding	solute carrier family 16, member 6b [Source:ZFIN;Acc:ZDB-GENE-110208-3]	MFS_1	165	123	161	12	12	13	2.27109	1.7381	2.35259	0.228577	0.183995	0.21917
novel.789	149.725	132.127	174.174	10.8943	20.612	7.51098	3.5269	3.04407e-20	1.81076e-18	-	2	24603486	24612064	+	3634	-	-	-	171	147	183	9	21	7	3.17947	2.80604	3.61227	0.231581	0.434963	0.15942
ENSDARG00000062349	295.072	347.845	435.911	14.5257	51.0393	12.876	3.76221	3.1653e-20	1.87856e-18	arhgap15	9	25924953	25993849	-	1680	protein_coding	Rho GTPase activating protein 15 [Source:ZFIN;Acc:ZDB-GENE-070912-314]	RhoGAP	337	387	458	12	52	12	13.5539	15.9795	19.5556	0.667909	2.32976	0.591156
ENSDARG00000105033	153.227	165.383	264.592	8.47332	23.5566	9.65697	3.78036	3.26579e-20	1.93377e-18	BX897691.1	1	34954697	35113974	-	3562	protein_coding	-	-	175	184	278	7	24	9	3.31961	3.58332	5.59841	0.183759	0.507148	0.209112
ENSDARG00000089515	1188.17	500.644	912.747	4791.06	4206.81	4815.61	-2.40853	3.32483e-20	1.96423e-18	si:dkeyp-46h3.5	19	27568231	27570333	-	880	protein_coding	si:dkeyp-46h3.5 [Source:ZFIN;Acc:ZDB-GENE-060503-937]	-	1357	557	959	3958	4286	4488	104.193	43.907	78.1718	420.57	366.595	422.085
ENSDARG00000068246	316.962	330.767	395.936	91.996	95.2079	74.0368	1.99757	3.73944e-20	2.20414e-18	plcb3	7	60255852	60351876	-	8147	protein_coding	phospholipase C, beta 3 (phosphatidylinositol-specific) [Source:ZFIN;Acc:ZDB-GENE-030616-594]	PI-PLC-X	362	368	416	76	97	69	3.0023	3.13337	3.66277	0.87229	0.896172	0.700941
ENSDARG00000087584	5362.08	3712.14	5811.51	18873.7	14689.5	18972.7	-1.81937	4.0248e-20	2.36695e-18	si:dkeyp-98a7.9	22	25733817	25744301	+	2119	protein_coding	si:dkeyp-98a7.9 [Source:ZFIN;Acc:ZDB-GENE-050208-680]	-	6124	4130	6106	15592	14966	17682	195.275	135.201	206.7	688.044	531.609	690.607
ENSDARG00000063921	6838.32	5901.67	10053.5	1446.52	2004.27	1091.24	2.32694	4.15552e-20	2.43828e-18	mt-nd5	MT	12897	14717	+	1821	protein_coding	NADH dehydrogenase 5, mitochondrial [Source:ZFIN;Acc:ZDB-GENE-011205-12]	-	7810	6566	10563	1195	2042	1017	289.791	250.122	416.094	61.3625	84.4041	46.2212
ENSDARG00000103370	185.624	193.247	279.82	29.0514	39.261	30.0439	2.73641	4.16728e-20	2.43965e-18	lrrc8da	2	22495274	22502251	+	5389	protein_coding	leucine rich repeat containing 8 VRAC subunit Da [Source:ZFIN;Acc:ZDB-GENE-061009-26]	-	212	215	294	24	40	28	2.6581	2.76753	3.91339	0.416436	0.558688	0.430012
novel.1129	138.342	128.532	234.135	1.21047	12.7598	4.29199	4.7199	4.1868e-20	2.44555e-18	-	23	14232957	14234929	-	1952	-	-	-	158	143	246	1	13	4	5.46916	5.0818	9.04002	0.0479033	0.501281	0.169594
ENSDARG00000099874	223.274	215.718	268.399	53.2609	51.0393	46.1389	2.23402	4.27348e-20	2.49055e-18	agap2	23	36675207	36724575	-	2742	protein_coding	ArfGAP with GTPase domain, ankyrin repeat and PH domain 2 [Source:ZFIN;Acc:ZDB-GENE-061103-343]	Ras	255	240	282	44	52	43	6.28371	6.07163	7.37727	1.50048	1.42743	1.29787
ENSDARG00000007098	1888.64	1714.95	2140.53	591.922	743.014	540.79	1.61374	4.72357e-20	2.74668e-18	itm2ba	6	10015525	10026858	-	1859	protein_coding	integral membrane protein 2Ba [Source:ZFIN;Acc:ZDB-GENE-030131-2352]	-	2157	1908	2249	489	757	504	78.3996	71.1968	86.7809	24.5966	30.6503	22.4379
ENSDARG00000070981	281.063	237.289	340.734	44.7876	66.7437	43.9929	2.45837	4.90566e-20	2.84616e-18	ash1l	19	9032073	9087619	+	12685	protein_coding	ash1 (absent, small, or homeotic)-like (Drosophila) [Source:ZFIN;Acc:ZDB-GENE-030131-6101]	BAH	321	264	358	37	68	41	1.70985	1.44369	2.02445	0.272745	0.403493	0.2675
novel.2097	450.926	512.329	517.763	1347.26	1163.11	1358.41	-1.3852	4.96629e-20	2.87489e-18	-	CHR_ALT_CTG11_1_22	25485651	25496667	+	2271	-	PF01926:50S ribosome-binding GTPase	-	515	570	544	1113	1185	1266	15.3226	17.4108	17.1829	45.8272	39.2752	46.1367
ENSDARG00000091574	283.689	299.308	426.393	75.0494	68.7067	69.7448	2.24192	6.88426e-20	3.97627e-18	suox	11	3345405	3366782	-	3603	protein_coding	sulfite oxidase [Source:ZFIN;Acc:ZDB-GENE-070718-3]	-	324	333	448	62	70	65	6.07609	6.41123	8.91924	1.60906	1.46235	1.49307
ENSDARG00000037408	225.901	211.223	192.258	36.3142	30.4273	12.876	2.98958	7.43933e-20	4.2873e-18	tbc1d10c	14	21905492	21923281	+	4554	protein_coding	TBC1 domain family, member 10C [Source:ZFIN;Acc:ZDB-GENE-130125-1]	TBC	258	235	202	30	31	12	3.82798	3.57961	3.1818	0.61599	0.512373	0.218081
novel.4880	178.619	196.842	261.737	14.5257	36.3164	21.4599	3.1202	7.94371e-20	4.56781e-18	-	CHR_ALT_CTG6_1_35	36458605	36462406	+	2229	-	PF13855:Leucine rich repeat	-	204	219	275	12	37	20	6.18391	6.81547	8.84986	0.503404	1.24942	0.742592
ENSDARG00000040291	181.246	151.901	232.232	15.7362	28.4642	10.73	3.34812	8.04416e-20	4.61531e-18	cadm4	16	24213078	24518040	-	2826	protein_coding	cell adhesion molecule 4 [Source:ZFIN;Acc:ZDB-GENE-041114-138]	V-set	207	169	244	13	29	10	4.94927	4.14836	6.19344	0.430146	0.772402	0.292859
ENSDARG00000010728	313.459	280.433	305.518	82.3123	72.6328	52.5768	2.11886	9.19258e-20	5.26255e-18	scin	19	31347675	31372896	-	2249	protein_coding	scinderin [Source:ZFIN;Acc:ZDB-GENE-060503-6]	-	358	312	321	68	74	49	10.7557	9.62336	10.2383	2.82725	2.47662	1.80317
ENSDARG00000044001	408.898	526.71	632.927	81.1018	125.635	62.2338	2.53922	9.48148e-20	5.41595e-18	lgals3b	17	10824659	10838434	-	1678	protein_coding	lectin, galactoside binding soluble 3b [Source:ZFIN;Acc:ZDB-GENE-030131-4324]	-	467	586	665	67	128	58	18.8048	24.2252	28.4278	3.7336	5.74164	2.86066
ENSDARG00000105584	118.204	128.532	205.582	15.7362	7.8522	6.43798	3.93712	1.01185e-19	5.76713e-18	slc8b1	7	39373234	39378903	-	1284	protein_coding	solute carrier family 8 (sodium/lithium/calcium exchanger), member B1 [Source:ZFIN;Acc:ZDB-GENE-130530-900]	Na_Ca_ex	135	143	216	13	8	6	7.10415	7.7256	12.0671	0.946724	0.468967	0.386738
ENSDARG00000100336	262.675	279.534	338.83	53.2609	71.6513	39.7009	2.41487	1.02308e-19	5.81827e-18	zgc:158654	6	23712911	23781581	+	5534	protein_coding	zgc:158654 [Source:ZFIN;Acc:ZDB-GENE-070209-232]	-	300	311	356	44	73	37	3.6629	3.89837	4.6145	0.743462	0.99289	0.553341
ENSDARG00000078887	481.572	524.014	621.506	114.995	150.173	79.4018	2.23669	1.05692e-19	5.99755e-18	atp10d	13	12389849	12452115	+	6288	protein_coding	ATPase phospholipid transporting 10D [Source:ZFIN;Acc:ZDB-GENE-090313-231]	E1-E2_ATPase	550	583	653	95	153	74	5.91008	6.43158	7.44929	1.41272	1.83146	0.973979
ENSDARG00000015003	688.21	658.837	683.371	163.414	212.991	115.884	2.04208	1.08263e-19	6.13e-18	arhgap4b	23	18615992	18668836	-	4083	protein_coding	Rho GTPase activating protein 4b [Source:ZFIN;Acc:ZDB-GENE-090311-38]	RhoGAP	786	733	718	135	217	108	13.0073	12.4533	12.6142	3.09172	4.00035	2.18915
ENSDARG00000080009	213.643	196.842	294.097	41.1561	44.1686	40.7739	2.48013	1.09756e-19	6.20097e-18	bahcc1b	12	34561304	34758474	-	12727	protein_coding	BAH domain and coiled-coil containing 1b [Source:ZFIN;Acc:ZDB-GENE-100716-2]	BAH	244	219	309	34	45	38	1.29541	1.19366	1.74159	0.249803	0.266136	0.247109
ENSDARG00000110178	142.72	134.823	177.029	4.8419	19.6305	9.65697	3.69885	1.17797e-19	6.64079e-18	CABZ01066694.1	6	168962	172992	+	3253	protein_coding	-	-	163	150	186	4	20	9	3.38569	3.19866	4.1015	0.11498	0.462768	0.228975
ENSDARG00000092162	274.934	275.939	448.284	50.8399	51.0393	22.5329	3.00617	1.21469e-19	6.8329e-18	mhc1zaa	3	346530	367405	-	2785	protein_coding	major histocompatibility complex class I ZAA [Source:ZFIN;Acc:ZDB-GENE-030916-1]	MHC_I	314	307	471	42	52	21	7.61812	7.64671	12.1314	1.41016	1.40539	0.624057
ENSDARG00000067711	534.982	568.056	635.782	68.997	153.118	82.6207	2.50521	1.23364e-19	6.92442e-18	parvg	25	5068442	5084539	+	1492	protein_coding	parvin, gamma [Source:ZFIN;Acc:ZDB-GENE-070410-67]	CH	611	632	668	57	156	77	27.6704	29.3839	32.116	3.57233	7.86998	4.27122
novel.3102	94.5632	145.609	206.534	1.21047	8.83372	4.29199	4.90708	1.35816e-19	7.60686e-18	-	CHR_ALT_CTG18_1_44	39610945	39626462	-	1838	-	PF00067:Cytochrome P450	p450	108	162	217	1	9	4	3.97028	6.11408	8.46892	0.0508744	0.368565	0.180113
novel.4114	538.485	578.842	715.731	147.678	178.637	106.227	2.08153	1.43334e-19	8.01061e-18	-	CHR_ALT_CTG2_1_3	38233400	38254935	-	4122	-	PF13765:SPRY-associated domain|PF00622:SPRY domain	SPRY	615	644	752	122	182	99	10.0812	10.8378	13.0865	2.76756	3.32339	1.98773
ENSDARG00000045224	166.361	142.014	192.258	16.9466	28.4642	15.022	3.03638	1.53428e-19	8.55628e-18	glipr1a	4	2252123	2258796	+	938	protein_coding	GLI pathogenesis-related 1a [Source:ZFIN;Acc:ZDB-GENE-110309-2]	SCP	190	158	202	14	29	14	13.6865	11.6846	15.4477	1.39563	2.32709	1.23525
ENSDARG00000051729	155.854	144.711	160.849	3.63142	19.6305	6.43798	3.91301	1.66872e-19	9.28597e-18	nfatc3b	25	36219436	36248053	-	3663	protein_coding	nuclear factor of activated T cells 3b [Source:ZFIN;Acc:ZDB-GENE-100922-25]	RHD	178	161	169	3	20	6	3.28342	3.04895	3.30951	0.0765825	0.410971	0.135564
ENSDARG00000015149	276.685	230.099	236.991	38.7352	57.91	56.8688	2.26909	1.86389e-19	1.03498e-17	wasa	8	25629722	25643932	+	2535	protein_coding	Wiskott-Aldrich syndrome (eczema-thrombocytopenia) a [Source:ZFIN;Acc:ZDB-GENE-081104-419]	PBD	316	256	249	32	59	53	8.42272	7.00525	7.04588	1.18037	1.75183	1.73033
ENSDARG00000053404	1114.62	1115.44	1045.04	426.087	439.723	479.629	1.28321	1.89249e-19	1.04861e-17	PPP2CA	21	45351660	45363956	-	1947	protein_coding	zgc:56064 [Source:ZFIN;Acc:ZDB-GENE-040426-877]	Metallophos	1273	1241	1098	352	448	447	44.178	44.2148	40.453	16.9053	17.3193	19.0008
ENSDARG00000076815	3530.36	3588.1	3413.05	1723.72	1637.18	1659.93	1.06891	1.93383e-19	1.06923e-17	eif3s10	13	19283936	19317569	+	4667	protein_coding	eukaryotic translation initiation factor 3, subunit 10 (theta) [Source:ZFIN;Acc:ZDB-GENE-030131-5726]	-	4032	3992	3586	1424	1668	1547	58.3749	59.3354	55.1171	28.531	26.9015	27.4336
ENSDARG00000006468	216.269	246.278	268.399	19.3676	47.1132	18.2409	3.09146	2.02163e-19	1.11539e-17	grap2a	3	29445473	29468859	+	1829	protein_coding	GRB2-related adaptor protein 2a [Source:ZFIN;Acc:ZDB-GENE-050417-275]	SH2	247	274	282	16	48	17	9.12486	10.392	11.0599	0.817996	1.97535	0.769246
ENSDARG00000019613	801.16	771.19	1074.55	174.308	264.03	154.512	2.15574	2.04408e-19	1.12537e-17	ip6k2b	6	40089743	40162742	-	2765	protein_coding	inositol hexakisphosphate kinase 2b [Source:ZFIN;Acc:ZDB-GENE-040718-85]	-	915	858	1129	144	269	144	22.3599	21.5255	29.2896	4.86981	7.32276	4.3102
novel.744	270.556	335.261	480.644	8.47332	47.1132	26.8249	3.70074	2.07925e-19	1.14231e-17	-	19	8648798	8653147	-	4350	-	-	-	309	373	505	7	48	25	4.79968	5.94814	8.32753	0.150471	0.830557	0.475643
ENSDARG00000063407	190.002	144.711	206.534	20.5781	24.5381	7.51098	3.35882	2.13043e-19	1.16794e-17	ADAMTSL4	16	1254390	1321591	+	4207	protein_coding	ADAMTS like 4 [Source:HGNC Symbol;Acc:HGNC:19706]	-	217	161	217	17	25	7	3.48522	2.6547	3.7	0.377852	0.447286	0.137707
ENSDARG00000054539	621.665	530.306	586.29	176.729	213.972	189.92	1.57981	2.14097e-19	1.17124e-17	lrp10	7	24153070	24162868	+	3542	protein_coding	low density lipoprotein receptor-related protein 10 [Source:ZFIN;Acc:ZDB-GENE-140418-2]	Ldl_recept_a	710	590	616	146	218	177	13.5442	11.5549	12.4752	3.85433	4.63261	4.13576
ENSDARG00000053091	127.835	141.115	158.946	21.7885	18.649	17.1679	2.89752	2.28238e-19	1.24597e-17	si:ch211-204c21.1	5	43860564	43959972	-	7023	protein_coding	si:ch211-204c21.1 [Source:ZFIN;Acc:ZDB-GENE-030429-35]	-	146	157	167	18	19	16	1.40467	1.55074	1.70572	0.23966	0.203633	0.18855
ENSDARG00000017748	267.053	207.628	335.975	32.6828	51.0393	22.5329	2.92336	2.34817e-19	1.27918e-17	arhgap29b	2	15128027	15198117	+	7081	protein_coding	Rho GTPase activating protein 29b [Source:ZFIN;Acc:ZDB-GENE-031010-44]	RhoGAP	305	231	353	27	52	21	2.91037	2.26297	3.57597	0.356545	0.552747	0.245445
ENSDARG00000020850	49297.2	47154.1	48924.8	21898.7	24749.1	22045.8	1.08151	2.44012e-19	1.32648e-17	eef1a1l1	19	43119014	43137740	+	5863	protein_coding	eukaryotic translation elongation factor 1 alpha 1, like 1 [Source:ZFIN;Acc:ZDB-GENE-990415-52]	GTP_EFTU	56302	52462	51404	18091	25215	20546	648.854	620.707	628.914	288.528	323.71	290.026
novel.4810	119.955	102.466	127.537	9.68379	11.7783	9.65697	3.4846	2.53152e-19	1.37328e-17	-	CHR_ALT_CTG6_1_15	19027455	19030106	-	1750	-	PF07686:Immunoglobulin V-set domain	V-set	137	114	134	8	12	9	5.28963	4.51885	5.49263	0.427462	0.516132	0.425632
ENSDARG00000063917	12442.1	11900.4	18142.6	2598.89	4177.37	2273.68	2.23077	2.64926e-19	1.43415e-17	mt-nd4	MT	11299	12679	+	1381	protein_coding	NADH dehydrogenase 4, mitochondrial [Source:ZFIN;Acc:ZDB-GENE-011205-10]	-	14210	13240	19062	2147	4256	2119	695.254	665.052	990.122	145.373	231.967	126.989
ENSDARG00000053542	139.218	127.633	170.367	16.9466	19.6305	8.58397	3.2714	2.73603e-19	1.47803e-17	kctd12.2	1	34295925	34297403	+	1479	protein_coding	potassium channel tetramerisation domain containing 12.2 [Source:ZFIN;Acc:ZDB-GENE-060117-4]	K_tetra	159	142	179	14	20	8	7.26394	6.66011	8.68158	0.885126	1.01784	0.447664
ENSDARG00000104408	256.546	206.729	237.943	43.5771	52.0208	27.8979	2.50245	3.06651e-19	1.6531e-17	zgc:152774	14	1402558	1432954	-	2821	protein_coding	zgc:152774 [Source:ZFIN;Acc:ZDB-GENE-060929-544]	zf-CW	293	230	250	36	53	26	7.01791	5.6557	6.35698	1.19329	1.41413	0.762782
ENSDARG00000063095	297.699	310.094	478.74	73.8389	71.6513	48.2848	2.48775	3.19028e-19	1.71625e-17	ctsf	14	7140997	7164646	+	3357	protein_coding	cathepsin F [Source:ZFIN;Acc:ZDB-GENE-030131-9831]	Peptidase_C1	340	345	503	61	73	45	6.84338	7.12901	10.7481	1.69912	1.63678	1.10941
novel.4809	189.126	237.289	266.496	36.3142	41.224	51.5038	2.42129	3.28876e-19	1.76556e-17	-	CHR_ALT_CTG6_1_15	18907956	19017198	-	3922	-	PF00735:Septin	GTP_CDC	216	264	280	30	42	48	3.72125	4.66936	5.12111	0.715251	0.806045	1.01289
ENSDARG00000044975	1717.02	1450.7	2267.12	313.513	470.15	214.599	2.44347	3.38303e-19	1.81241e-17	krt94	11	11468566	11471857	-	1891	protein_coding	keratin 94 [Source:ZFIN;Acc:ZDB-GENE-061027-116]	Filament	1961	1614	2382	259	479	200	70.0695	59.2071	90.3575	12.8072	19.0661	8.75324
novel.1953	948.258	609.402	907.989	2592.84	2614.78	3132.08	-1.75809	3.7528e-19	2.00635e-17	-	CHR_ALT_CTG10_1_25	26958868	26960730	+	837	-	PF04758:Ribosomal protein S30|PF00240:Ubiquitin family	Ribosomal_S30	1083	678	954	2142	2664	2919	87.4271	56.1909	81.7592	239.298	239.567	288.628
ENSDARG00000012729	537.609	577.943	710.972	53.2609	128.58	43.9929	3.00807	4.24395e-19	2.26425e-17	hcls1	4	22300330	22311610	-	2501	protein_coding	hematopoietic cell-specific Lyn substrate 1 [Source:ZFIN;Acc:ZDB-GENE-030131-7191]	SH3_1	614	643	747	44	131	41	16.5881	17.8344	21.425	1.64507	3.94253	1.35675
ENSDARG00000061985	381.755	419.75	574.869	49.6294	79.5035	21.4599	3.18669	5.52623e-19	2.94232e-17	rbm47	1	19353048	19402815	-	7235	protein_coding	RNA binding motif protein 47 [Source:ZFIN;Acc:ZDB-GENE-030131-9612]	RRM_1	436	467	604	41	81	20	4.07184	4.47754	5.98842	0.529896	0.842683	0.228782
ENSDARG00000010519	300.326	245.379	372.142	68.997	70.6698	62.2338	2.1839	5.63014e-19	2.99149e-17	per3	11	39959039	40021080	+	11603	protein_coding	period circadian clock 3 [Source:ZFIN;Acc:ZDB-GENE-000804-1]	-	343	273	391	57	72	58	1.99741	1.63213	2.41724	0.459356	0.467068	0.413702
ENSDARG00000058285	118.204	97.9717	159.897	0	4.90762	3.21899	5.45714	5.82225e-19	3.08723e-17	cpt1b	18	8340886	8367566	+	3674	protein_coding	carnitine palmitoyltransferase 1B (muscle) [Source:ZFIN;Acc:ZDB-GENE-041010-9]	-	135	109	168	0	5	3	2.48278	2.05802	3.28008	0	0.102435	0.0675791
ENSDARG00000089767	185.624	165.383	152.283	21.7885	33.3718	21.4599	2.70535	5.89555e-19	3.1197e-17	rnf130	14	36765612	36863432	-	3054	protein_coding	ring finger protein 130 [Source:ZFIN;Acc:ZDB-GENE-050522-525]	-	212	184	160	18	34	20	4.6904	4.17936	3.75807	0.551123	0.837968	0.54199
ENSDARG00000100181	469.313	394.583	431.152	82.3123	126.617	67.5988	2.22242	5.91697e-19	3.12465e-17	LAMP1	1	176583	182258	+	1194	protein_coding	lysosomal associated membrane protein 1 [Source:HGNC Symbol;Acc:HGNC:6499]	-	536	439	453	68	129	63	30.3322	25.5048	27.215	5.32537	8.13211	4.36683
ENSDARG00000060783	371.248	306.499	396.888	58.1028	100.116	66.5258	2.24978	5.93709e-19	3.12888e-17	acap2	22	37733107	37797695	-	3529	protein_coding	ArfGAP with coiled-coil, ankyrin repeat and PH domains 2 [Source:ZFIN;Acc:ZDB-GENE-050208-640]	PH	424	341	417	48	102	62	8.11815	6.70292	8.47614	1.27185	2.17554	1.45402
ENSDARG00000060687	485.95	407.167	524.425	156.151	140.358	130.906	1.73107	6.00989e-19	3.16081e-17	chd2	18	24933473	24989580	-	7837	protein_coding	chromodomain helicase DNA binding protein 2 [Source:ZFIN;Acc:ZDB-GENE-050419-256]	SNF2_N	555	453	551	129	143	122	4.78505	4.00968	5.04331	1.53916	1.37342	1.28837
novel.5392	163.734	226.503	243.653	766.23	671.363	682.426	-1.7424	6.08284e-19	3.19269e-17	-	CHR_ALT_CTG9_1_7	21197023	21198980	-	1024	-	-	-	187	252	256	633	684	636	12.3391	17.0711	17.933	57.8028	50.2775	51.4029
ENSDARG00000012600	481.572	470.983	916.555	93.2065	122.691	74.0368	2.68607	6.28894e-19	3.29418e-17	si:dkey-97a13.6	2	41949186	41964402	-	6814	protein_coding	si:dkey-97a13.6 [Source:ZFIN;Acc:ZDB-GENE-070912-617]	RNB	550	524	963	77	125	69	5.45386	5.33446	10.1377	1.05666	1.38078	0.838064
ENSDARG00000018971	137.467	174.372	247.46	24.2095	25.5196	19.3139	3.01635	6.765e-19	3.53639e-17	b3gnt5a	11	10541258	10550377	+	2395	protein_coding	UDP-GlcNAc:betaGal beta-1,3-N-acetylglucosaminyltransferase 5a [Source:ZFIN;Acc:ZDB-GENE-030131-8470]	Galactosyl_T	157	194	260	20	26	18	4.42932	5.61898	7.78721	0.780854	0.817119	0.62201
ENSDARG00000004537	311.708	297.51	451.139	48.419	81.4666	68.6718	2.40948	7.21355e-19	3.76326e-17	kmt2a	15	23382199	23420170	-	13970	protein_coding	lysine (K)-specific methyltransferase 2A [Source:ZFIN;Acc:ZDB-GENE-080521-3]	SET	356	331	474	40	83	64	1.72186	1.64359	2.43386	0.267737	0.447197	0.379152
ENSDARG00000044775	184.748	197.741	267.447	15.7362	35.3349	10.73	3.37639	7.26269e-19	3.78127e-17	fut7	21	13676890	13681447	+	1275	protein_coding	fucosyltransferase 7 (alpha (1,3) fucosyltransferase) [Source:ZFIN;Acc:ZDB-GENE-060929-997]	-	211	220	281	13	36	10	11.1819	11.9694	15.8092	0.953407	2.12525	0.649113
ENSDARG00000104474	145.347	181.562	231.28	21.7885	29.4457	12.876	3.11468	7.57777e-19	3.9374e-17	il6r	16	22177254	22194400	-	4005	protein_coding	interleukin 6 receptor [Source:ZFIN;Acc:ZDB-GENE-080107-7]	-	166	202	243	18	30	12	2.80058	3.49873	4.35229	0.420257	0.563815	0.247976
ENSDARG00000063905	68525	70778.7	110208	15676.9	23376	12132.4	2.28528	7.75744e-19	4.02268e-17	mt-co1	MT	6425	7975	+	1551	protein_coding	cytochrome c oxidase I, mitochondrial [Source:ZFIN;Acc:ZDB-GENE-011205-14]	-	78262	78746	115793	12951	23816	11307	3409.43	3521.91	5355.31	780.794	1155.78	603.345
ENSDARG00000093470	528.853	567.157	585.339	1785.45	1456.58	2340.21	-1.7312	8.49268e-19	4.39513e-17	CT009596.1	4	4166344	4167489	+	612	lincRNA	-	-	604	631	615	1475	1484	2181	66.6851	71.522	72.0838	225.365	182.516	294.941
ENSDARG00000104329	292.445	403.572	484.451	58.1028	77.5405	31.1169	2.8199	8.84387e-19	4.56774e-17	si:ch73-281k2.5	8	19514294	19520341	+	2292	protein_coding	si:ch73-281k2.5 [Source:ZFIN;Acc:ZDB-GENE-141222-10]	EGF_CA	334	449	509	48	79	29	9.84634	13.5892	15.93	1.95827	2.59436	1.04716
ENSDARG00000029818	1226.69	1278.13	1359.13	475.716	476.039	336.921	1.58433	8.96041e-19	4.61872e-17	srsf5a	13	36526806	36535128	-	6315	protein_coding	serine/arginine-rich splicing factor 5a [Source:ZFIN;Acc:ZDB-GENE-030131-7336]	RRM_1	1401	1422	1428	393	485	314	14.9902	15.6202	16.2207	5.81921	5.78077	4.11516
ENSDARG00000008867	1190.8	1270.04	1390.54	495.084	559.469	501.089	1.30695	9.91956e-19	5.10295e-17	rap1b	4	18852821	18939338	-	2889	protein_coding	RAP1B, member of RAS oncogene family [Source:ZFIN;Acc:ZDB-GENE-030131-9662]	Ras	1360	1413	1461	409	570	467	31.8079	33.9278	36.2758	13.238	14.8506	13.3783
ENSDARG00000053136	2286.15	2360.31	2868.63	739.6	822.518	482.848	1.8775	1.01233e-18	5.19745e-17	b2m	4	12785964	12795489	-	2348	protein_coding	beta-2-microglobulin [Source:ZFIN;Acc:ZDB-GENE-980526-88]	Pkinase	2611	2626	3014	611	838	450	75.1367	77.5815	92.0787	24.3326	26.8636	15.8615
ENSDARG00000074670	124.333	97.9717	152.283	7.26285	9.81525	1.073	4.35597	1.07101e-18	5.4878e-17	matk	22	5036179	5054773	-	1347	protein_coding	megakaryocyte-associated tyrosine kinase [Source:ZFIN;Acc:ZDB-GENE-070705-183]	Pkinase_Tyr	142	109	160	6	10	1	7.12302	5.61333	8.52052	0.416513	0.558792	0.0614416
ENSDARG00000033355	304.704	331.666	385.467	10.8943	55.9469	26.8249	3.42776	1.09744e-18	5.61214e-17	zgc:101699	5	1877464	1901838	+	2044	protein_coding	zgc:101699 [Source:ZFIN;Acc:ZDB-GENE-041114-140]	-	348	369	405	9	57	25	11.5038	12.523	14.2131	0.411725	2.099	1.01225
ENSDARG00000059460	321.34	319.082	355.962	102.89	101.097	99.7887	1.71376	1.13358e-18	5.7855e-17	sbf2	7	66884291	67171468	+	7112	protein_coding	SET binding factor 2 [Source:ZFIN;Acc:ZDB-GENE-030911-10]	DENN	367	355	374	85	103	93	3.48672	3.46257	3.77219	1.11756	1.09009	1.08223
ENSDARG00000089787	278.436	294.814	335.023	83.5227	81.4666	59.0148	2.02028	1.14491e-18	5.83183e-17	crebzf	10	29265463	29268723	+	2612	protein_coding	CREB/ATF bZIP transcription factor [Source:ZFIN;Acc:ZDB-GENE-030131-8015]	bZIP_1	318	328	352	69	83	55	8.22616	8.71088	9.66682	2.47014	2.39179	1.74269
ENSDARG00000062501	109.448	115.948	177.029	0	7.8522	1.073	5.3971	1.16071e-18	5.90071e-17	hhipl1	17	17939095	17948587	-	3000	protein_coding	HHIP-like 1 [Source:ZFIN;Acc:ZDB-GENE-090306-3]	SRCR	125	129	186	0	8	1	2.81535	2.98284	4.44739	0	0.200718	0.0275873
ENSDARG00000056138	2584.73	2383.68	2911.46	932.065	1089.49	797.237	1.48265	1.19093e-18	6.04246e-17	sf3b1	9	32161623	32177117	-	4900	protein_coding	splicing factor 3b, subunit 1 [Source:ZFIN;Acc:ZDB-GENE-040827-3]	-	2952	2652	3059	770	1110	743	40.7065	37.5439	44.7814	14.694	17.0508	12.5494
ENSDARG00000040319	102.443	100.668	142.766	4.8419	7.8522	10.73	3.86871	1.38147e-18	6.99549e-17	CABZ01041494.1	18	46798159	46799199	+	1041	protein_coding	C5a anaphylatoxin chemotactic receptor 1 [Source:UniProtKB/Swiss-Prot;Acc:P0C7U5]	7tm_1	117	112	150	4	8	10	7.59413	7.46326	10.336	0.359298	0.578438	0.795023
ENSDARG00000002196	166.361	195.045	270.303	31.4723	38.2795	24.6789	2.7374	1.46842e-18	7.42126e-17	bach1b	10	25369254	25385009	+	6168	protein_coding	BTB and CNC homology 1, basic leucine zipper transcription factor 1 b [Source:ZFIN;Acc:ZDB-GENE-050522-220]	BTB	190	217	284	26	39	23	2.08138	2.44049	3.30284	0.394161	0.475924	0.308613
ENSDARG00000078912	118.204	144.711	203.679	20.5781	15.7044	10.73	3.31943	1.57216e-18	7.92676e-17	si:ch73-24k9.2	19	2670130	2683769	+	3483	protein_coding	si:ch73-24k9.2 [Source:ZFIN;Acc:ZDB-GENE-121214-29]	NACHT	135	161	214	17	16	10	2.61893	3.20652	4.40732	0.456395	0.345767	0.237617
ENSDARG00000098024	133.964	106.061	223.666	7.26285	11.7783	13.949	3.79993	1.57457e-18	7.92676e-17	si:dkey-262k9.2	15	36445350	36502227	+	9280	protein_coding	si:dkey-262k9.2 [Source:ZFIN;Acc:ZDB-GENE-131121-282]	-	153	118	235	6	12	13	1.114	0.882055	1.81649	0.0604572	0.0973309	0.115938
ENSDARG00000098293	173.366	241.783	300.759	21.7885	44.1686	27.8979	2.91794	1.6034e-18	8.05621e-17	si:dkey-27i16.2	14	14560932	14566417	-	706	protein_coding	si:dkey-27i16.2 [Source:ZFIN;Acc:ZDB-GENE-030131-9667]	-	198	269	316	18	45	26	18.9498	26.4307	32.1067	2.38404	4.79762	3.04789
novel.2453	219.772	336.16	322.65	29.0514	62.8176	37.5549	2.75108	1.65446e-18	8.29665e-17	-	CHR_ALT_CTG13_2_5	23058993	23063692	-	2222	-	PF04360:Serglycin	-	251	374	339	24	64	35	7.63261	11.6759	10.9438	1.00998	2.16797	1.30363
ENSDARG00000105263	358.99	269.647	340.734	88.3646	85.3926	69.7448	1.99406	1.67528e-18	8.38483e-17	ccl36.1	7	39706004	39707161	+	778	protein_coding	chemokine (C-C motif) ligand 36, duplicate 1 [Source:ZFIN;Acc:ZDB-GENE-140718-2]	-	410	300	358	73	87	65	35.608	26.7487	33.0079	8.77381	8.417	6.91455
novel.4992	134.84	153.699	188.45	27.8409	12.7598	15.022	3.12107	1.70364e-18	8.51033e-17	-	CHR_ALT_CTG6_2_4	18621685	18629235	-	2133	-	PF07686:Immunoglobulin V-set domain	V-set	154	171	198	23	13	14	4.87835	5.56118	6.65868	1.00828	0.458744	0.54321
ENSDARG00000063912	38918.9	38947.8	58160.8	9324.28	14460.8	8507.79	2.07455	1.73589e-18	8.65117e-17	mt-co3	MT	9735	10520	+	786	protein_coding	cytochrome c oxidase III, mitochondrial [Source:ZFIN;Acc:ZDB-GENE-011205-16]	-	44449	43332	61108	7703	14733	7929	3821.05	3824.26	5576.86	916.394	1410.87	834.884
ENSDARG00000009134	186.5	208.527	201.775	29.0514	38.2795	13.949	2.87061	1.73853e-18	8.65117e-17	hlx1	20	52195525	52199311	-	1489	protein_coding	H2.0-like homeo box 1 (Drosophila) [Source:ZFIN;Acc:ZDB-GENE-030131-5304]	Homeobox	213	232	212	24	39	13	9.66558	10.8082	10.213	1.50717	1.97146	0.722568
ENSDARG00000071679	312.584	362.226	410.213	1343.63	1771.65	1034.37	-1.93594	1.75271e-18	8.70503e-17	mydgf	22	5135193	5145469	+	1516	protein_coding	myeloid-derived growth factor [Source:ZFIN;Acc:ZDB-GENE-040718-183]	-	357	403	431	1110	1805	964	15.9115	18.4403	20.3935	68.465	89.6181	52.6269
novel.3625	104.195	115.049	90.4182	3.63142	2.94457	7.51098	4.46152	2.05782e-18	1.02008e-16	-	CHR_ALT_CTG22_1_3	16320097	16349829	+	4571	-	PF00169:PH domain|PF12796:Ankyrin repeats (3 copies)|PF13857:Ankyrin repeats (many copies)|PF01237:Oxysterol-binding protein	PH	119	128	95	3	3	7	1.75905	1.9425	1.49082	0.0613699	0.0494001	0.126741
novel.1004	99.8167	105.162	159.897	8.47332	10.7968	5.36498	3.87996	2.16808e-18	1.0725e-16	-	21	24445439	24450176	-	4738	-	PF00665:Integrase core domain	rve	114	117	168	7	11	5	1.62575	1.71298	2.54348	0.138149	0.174749	0.0873384
ENSDARG00000074851	147.098	127.633	165.608	15.7362	25.5196	15.022	2.95447	2.17186e-18	1.0725e-16	s1pr4	22	5320415	5323482	-	1772	protein_coding	sphingosine-1-phosphate receptor 4 [Source:ZFIN;Acc:ZDB-GENE-050506-8]	7tm_1	168	142	174	13	26	14	6.40603	5.55886	7.04368	0.686001	1.1044	0.653875
ENSDARG00000102617	144.471	214.819	181.788	22.999	30.4273	12.876	3.02233	2.39977e-18	1.18279e-16	timp4.2	11	705727	711032	+	940	protein_coding	TIMP metallopeptidase inhibitor 4, tandem duplicate 2 [Source:ZFIN;Acc:ZDB-GENE-160114-61]	-	165	239	191	19	31	12	11.8604	17.6373	14.5754	1.89004	2.48228	1.05653
ENSDARG00000039034	799.409	746.023	986.034	200.939	264.03	144.855	2.0517	2.4442e-18	1.2024e-16	marcksl1a	13	46177478	46180510	+	1694	protein_coding	MARCKS-like 1a [Source:ZFIN;Acc:ZDB-GENE-040426-2146]	-	913	830	1036	166	269	135	36.4167	33.988	43.8693	9.16304	11.9524	6.59554
ENSDARG00000013794	257.422	215.718	325.505	41.1561	62.8176	39.7009	2.46712	2.65742e-18	1.30481e-16	klf11b	17	32365941	32370047	-	2064	protein_coding	Kruppel-like factor 11b [Source:ZFIN;Acc:ZDB-GENE-061103-82]	-	294	240	342	34	64	37	9.62456	8.06609	11.8859	1.54033	2.33393	1.48362
ENSDARG00000071139	158.481	188.753	137.055	13.3152	18.649	28.9709	2.98282	2.66699e-18	1.30703e-16	zgc:64065	6	9142731	9150376	+	1497	protein_coding	zgc:64065 [Source:ZFIN;Acc:ZDB-GENE-040426-1355]	PI-PLC-X	181	210	144	11	19	27	8.16958	9.73103	6.90009	0.687094	0.955321	1.4927
ENSDARG00000042722	113.826	142.014	130.392	12.1047	19.6305	12.876	3.09953	2.71377e-18	1.32744e-16	blnk	13	50518815	50567658	-	3517	protein_coding	B cell linker [Source:ZFIN;Acc:ZDB-GENE-040702-4]	SH2	130	158	137	10	20	12	2.49755	3.11635	2.79423	0.265872	0.428031	0.282383
ENSDARG00000100383	291.57	284.028	355.01	24.2095	68.7067	41.8469	2.77342	2.80618e-18	1.36934e-16	il10ra	15	12377887	12388434	+	3764	protein_coding	interleukin 10 receptor, alpha [Source:ZFIN;Acc:ZDB-GENE-070905-4]	-	333	316	373	20	70	39	5.97775	5.8237	7.10842	0.49685	1.3998	0.857522
ENSDARG00000043403	286.316	319.981	385.467	60.5237	82.4481	39.7009	2.43617	2.81002e-18	1.36934e-16	paox1	8	15239549	15250265	+	2182	protein_coding	polyamine oxidase (exo-N4-amino) 1 [Source:ZFIN;Acc:ZDB-GENE-081104-436]	Amino_oxidase	327	356	405	50	84	37	10.126	11.3177	13.3142	2.1427	2.89762	1.40339
novel.260	100.692	123.139	152.283	6.05237	14.7229	6.43798	3.75977	2.95575e-18	1.43765e-16	-	12	39456079	39460770	-	2229	-	-	-	115	137	160	5	15	6	3.48603	4.26356	5.14901	0.209751	0.506523	0.222778
ENSDARG00000099026	103.319	93.4776	122.778	7.26285	9.81525	7.51098	3.68913	3.09608e-18	1.50308e-16	si:dkey-185m8.2	7	8324506	8341388	+	7434	protein_coding	si:dkey-185m8.2 [Source:ZFIN;Acc:ZDB-GENE-160114-60]	-	118	104	129	6	10	7	1.07251	0.970448	1.24475	0.0754699	0.10125	0.0779302
ENSDARG00000019191	527.978	524.014	551.075	171.887	211.028	169.533	1.53443	3.14664e-18	1.52477e-16	2012-09-01	3	28502419	28627447	+	4427	protein_coding	septin 12 [Source:ZFIN;Acc:ZDB-GENE-120215-68]	GTP_CDC	603	583	579	142	215	158	9.20346	9.13525	9.38173	2.99933	3.6555	2.95378
ENSDARG00000019564	128.711	137.52	177.981	20.5781	22.5751	12.876	2.98463	3.2226e-18	1.55865e-16	asap2b	20	29634653	29675458	+	4876	protein_coding	ArfGAP with SH3 domain, ankyrin repeat and PH domain 2b [Source:ZFIN;Acc:ZDB-GENE-030131-5060]	PH	147	153	187	17	23	12	2.03703	2.17665	2.75101	0.32601	0.355044	0.20368
ENSDARG00000063219	925.493	874.555	883.243	377.668	385.739	384.133	1.22531	3.49769e-18	1.68855e-16	ubap2l	19	7757682	7797952	+	5557	protein_coding	ubiquitin associated protein 2-like [Source:ZFIN;Acc:ZDB-GENE-060503-244]	-	1057	973	928	312	393	358	12.8522	12.146	11.979	5.25	5.32316	5.33179
ENSDARG00000070132	168.112	115.049	212.245	3.63142	18.649	6.43798	4.06858	3.52904e-18	1.70051e-16	aste1a	16	41570653	41579815	+	2708	protein_coding	asteroid homolog 1a [Source:ZFIN;Acc:ZDB-GENE-060503-520]	-	192	128	223	3	19	6	4.79066	3.27886	5.90704	0.10359	0.528108	0.183372
ENSDARG00000045843	579.637	554.574	502.535	1611.14	1290.7	1333.73	-1.37094	4.79311e-18	2.30533e-16	apex1	4	5333988	5340530	+	3244	protein_coding	APEX nuclease (multifunctional DNA repair enzyme) 1 [Source:ZFIN;Acc:ZDB-GENE-040426-2761]	Exo_endo_phos	662	617	528	1331	1315	1243	13.7886	13.1937	11.6753	38.3656	30.5114	31.7118
ENSDARG00000036104	180.37	156.395	268.399	20.5781	32.3903	12.876	3.18987	4.83987e-18	2.32349e-16	MYO1G	19	24640467	24745894	-	3610	protein_coding	si:dkeyp-92c9.3 [Source:ZFIN;Acc:ZDB-GENE-060503-562]	Myosin_head	206	174	282	17	33	12	3.8557	3.34352	5.60345	0.440339	0.688057	0.275109
ENSDARG00000079895	143.596	167.181	208.438	19.3676	24.5381	6.43798	3.36093	5.12935e-18	2.45791e-16	ehbp1l1b	10	26871486	26925511	+	10028	protein_coding	EH domain binding protein 1-like 1b [Source:ZFIN;Acc:ZDB-GENE-091204-238]	CH	164	186	219	16	25	6	1.10503	1.28665	1.56655	0.149194	0.187648	0.0495185
ENSDARG00000088641	585.766	683.106	760.464	81.1018	149.192	45.0659	2.877	5.40113e-18	2.58336e-16	grn2	19	40196462	40199098	-	783	protein_coding	granulin 2 [Source:ZFIN;Acc:ZDB-GENE-050522-264]	-	669	760	799	67	152	42	57.7308	67.3307	73.198	8.00126	14.6117	4.43933
novel.4367	173.366	162.687	219.859	788.019	1005.08	563.323	-2.08473	5.52914e-18	2.63971e-16	-	CHR_ALT_CTG4_1_14	73653983	73664490	+	1614	-	-	-	198	181	231	651	1024	525	8.28905	7.77923	10.2665	37.7157	47.7545	26.9207
ENSDARG00000092364	20.1385	21.5718	41.8779	174.308	185.508	258.592	-2.89362	6.31236e-18	3.00808e-16	si:ch211-218c6.8	18	16986495	16989717	+	952	protein_coding	si:ch211-218c6.8 [Source:ZFIN;Acc:ZDB-GENE-050419-103]	-	23	24	44	144	189	241	1.63243	1.74878	3.31535	14.1439	14.9432	20.9513
ENSDARG00000056331	123.457	163.586	138.958	9.68379	22.5751	17.1679	3.08636	6.49571e-18	3.08976e-16	ahcyl1	8	24971890	25011157	-	3627	protein_coding	adenosylhomocysteinase-like 1 [Source:ZFIN;Acc:ZDB-GENE-021206-7]	-	141	182	146	8	23	16	2.62673	3.48085	2.88748	0.206247	0.477307	0.365092
ENSDARG00000063899	6364.63	6551.52	9264.53	1528.83	2319.34	1196.39	2.13617	6.5919e-18	3.12976e-16	mt-nd2	MT	4993	6039	+	1047	protein_coding	NADH dehydrogenase 2, mitochondrial [Source:ZFIN;Acc:ZDB-GENE-011205-8]	-	7269	7289	9734	1263	2363	1115	469.106	482.928	666.897	112.798	169.877	88.137
ENSDARG00000019207	106.821	123.139	136.103	7.26285	16.6859	6.43798	3.56335	7.07446e-18	3.35272e-16	abo	5	25025053	25037458	-	1238	protein_coding	ABO blood group (transferase A, alpha 1-3-N-acetylgalactosaminyltransferase; transferase B, alpha 1-3-galactosyltransferase) [Source:ZFIN;Acc:ZDB-GENE-081104-23]	-	122	137	143	6	17	6	6.65859	7.67647	8.2857	0.453185	1.03358	0.401108
ENSDARG00000068637	450.051	418.852	778.548	94.417	79.5035	34.3359	2.98611	7.95094e-18	3.76121e-16	si:ch211-281l24.3	15	40137564	40175894	-	12217	protein_coding	si:ch211-281l24.3 [Source:ZFIN;Acc:ZDB-GENE-131121-575]	-	514	466	818	78	81	32	2.84277	2.64596	4.80289	0.597001	0.499043	0.216778
ENSDARG00000104255	249.542	195.943	274.11	33.8933	46.1317	16.0949	2.89882	7.99477e-18	3.77505e-16	arhgap27	12	4971515	5044931	+	4401	protein_coding	Rho GTPase activating protein 27 [Source:ZFIN;Acc:ZDB-GENE-030131-3922]	RhoGAP	285	218	288	28	47	15	4.37559	3.43611	4.69413	0.594911	0.80383	0.282079
novel.627	97.1899	112.353	111.357	6.05237	7.8522	0	4.51843	8.25044e-18	3.88868e-16	-	17	51015163	51018019	-	928	-	-	-	111	125	117	5	8	0	8.08199	9.3438	9.04382	0.50381	0.648873	0
ENSDARG00000016154	2728.32	2384.58	2890.53	568.923	990.358	644.871	1.85917	8.47194e-18	3.98582e-16	zfp36l1a	17	37792617	37795865	-	1899	protein_coding	zinc finger protein 36, C3H type-like 1a [Source:ZFIN;Acc:ZDB-GENE-030131-9860]	zf-CCCH	3116	2653	3037	470	1009	601	110.87	96.9111	114.719	23.1429	39.993	26.1927
novel.4976	140.969	187.854	200.823	22.999	33.3718	16.0949	2.86062	8.58786e-18	4.03302e-16	-	CHR_ALT_CTG6_2_14	39704391	39724669	-	3834	-	PF08725:Integrin beta cytoplasmic domain|PF00362:Integrin beta chain VWA domain	-	161	209	211	19	34	15	2.83738	3.78143	3.9477	0.46339	0.667489	0.323794
ENSDARG00000069295	172.49	177.967	192.258	32.6828	40.2425	21.4599	2.51901	9.07866e-18	4.25578e-16	bcl6ab	2	10087334	10098191	-	2312	protein_coding	B-cell CLL/lymphoma 6a, genome duplicate b [Source:ZFIN;Acc:ZDB-GENE-030131-7523]	BTB	197	198	202	27	41	20	5.75734	5.94072	6.26726	1.092	1.33479	0.715933
ENSDARG00000068965	569.13	580.64	770.934	199.728	216.917	189.92	1.66181	9.70376e-18	4.54059e-16	nrip1a	15	29662401	29713359	+	4573	protein_coding	nuclear receptor interacting protein 1a [Source:ZFIN;Acc:ZDB-GENE-040723-8]	-	650	646	810	165	221	177	9.60407	9.79925	12.7057	3.37387	3.63755	3.20333
ENSDARG00000087736	80.5538	105.162	110.405	6.05237	4.90762	3.21899	4.3946	9.97788e-18	4.66043e-16	si:dkey-118k5.3	15	28355023	28365389	+	4163	protein_coding	si:dkey-118k5.3 [Source:ZFIN;Acc:ZDB-GENE-121214-294]	NACHT	92	117	116	5	5	3	1.49322	1.94958	1.99878	0.112307	0.0904027	0.059641
ENSDARG00000077081	325.718	319.981	365.48	90.7856	113.857	94.4237	1.75366	1.06298e-17	4.95597e-16	slc38a10	12	34763795	34822821	+	5870	protein_coding	solute carrier family 38, member 10 [Source:ZFIN;Acc:ZDB-GENE-050309-21]	Aa_trans	372	356	384	75	116	88	4.28201	4.20701	4.69253	1.19473	1.48743	1.24072
ENSDARG00000016939	1597.94	1629.57	1968.26	157.362	388.684	114.811	2.97222	1.08533e-17	5.05106e-16	itgb2	9	44961138	44983666	-	3489	protein_coding	integrin, beta 2 [Source:ZFIN;Acc:ZDB-GENE-110411-4]	-	1825	1813	2068	130	396	107	35.3431	36.0461	42.5171	3.48407	8.54303	2.53813
ENSDARG00000008275	238.159	223.807	302.663	33.8933	62.8176	35.4089	2.52198	1.09969e-17	5.10874e-16	klhl24b	24	25760986	25788841	-	6341	protein_coding	kelch-like family member 24b [Source:ZFIN;Acc:ZDB-GENE-040426-1185]	BACK	272	249	318	28	64	33	2.89837	2.72397	3.59736	0.4129	0.759696	0.430711
ENSDARG00000076928	105.07	89.8823	162.753	7.26285	9.81525	7.51098	3.85213	1.16626e-17	5.40827e-16	tet2	1	26356205	26402046	+	9834	protein_coding	tet methylcytosine dioxygenase 2 [Source:ZFIN;Acc:ZDB-GENE-090312-98]	-	120	100	171	6	10	7	0.824507	0.705393	1.24733	0.0570514	0.0765398	0.0589112
ENSDARG00000036548	137.467	144.711	203.679	19.3676	28.4642	17.1679	2.89191	1.25944e-17	5.82991e-16	s1pr2	3	54616015	54669185	-	2370	protein_coding	sphingosine-1-phosphate receptor 2 [Source:ZFIN;Acc:ZDB-GENE-020123-2]	7tm_1	157	161	214	16	29	16	4.47604	4.71237	6.47708	0.631272	0.921016	0.55873
ENSDARG00000076239	1527.02	1541.48	1938.76	536.24	623.268	412.031	1.67127	1.28053e-17	5.91694e-16	si:ch211-74f19.2	7	8890366	8961941	-	5301	protein_coding	si:ch211-74f19.2 [Source:ZFIN;Acc:ZDB-GENE-160114-78]	-	1744	1715	2037	443	635	384	22.2296	22.4423	27.5643	7.81432	9.01641	5.9952
ENSDARG00000054975	103.319	89.8823	135.151	2.42095	7.8522	1.073	4.80356	1.31876e-17	6.08273e-16	cxcr2	9	48108174	48109197	+	1024	protein_coding	chemokine (C-X-C motif) receptor 2 [Source:ZFIN;Acc:ZDB-GENE-100414-1]	7tm_1	118	100	142	2	8	1	7.78619	6.77425	9.94723	0.182631	0.588041	0.0808221
ENSDARG00000102218	0	0	0	146.467	315.069	239.278	-10.4517	1.33304e-17	6.13765e-16	si:dkey-31g6.4	6	18441331	18442705	+	847	protein_coding	si:dkey-31g6.4 [Source:ZFIN;Acc:ZDB-GENE-131127-517]	-	0	0	0	121	321	223	0	0	0	13.3582	28.5259	21.7897
ENSDARG00000039881	139.218	120.442	124.682	18.1571	17.6674	20.3869	2.7741	1.35492e-17	6.22734e-16	cemip	7	11197022	11342611	+	6351	protein_coding	cell migration inducing protein, hyaluronan binding [Source:ZFIN;Acc:ZDB-GENE-130103-7]	-	159	134	131	15	18	19	1.6916	1.46361	1.4796	0.220848	0.213328	0.247595
ENSDARG00000088672	190.877	176.169	240.798	32.6828	47.1132	34.3359	2.40491	1.41458e-17	6.49001e-16	zmp:0000000936	9	53011309	53062083	-	1989	protein_coding	zmp:0000000936 [Source:ZFIN;Acc:ZDB-GENE-130530-939]	TIR	218	196	253	27	48	32	7.40568	6.8357	9.1243	1.26933	1.81645	1.33151
ENSDARG00000109648	323.966	326.273	423.538	30.2619	82.4481	38.6279	2.81448	1.45867e-17	6.68045e-16	si:ch211-147m6.1	25	13180468	13188678	-	4458	protein_coding	si:ch211-147m6.1 [Source:ZFIN;Acc:ZDB-GENE-131120-57]	-	370	363	445	25	84	36	5.60796	5.64843	7.16034	0.524379	1.41826	0.668333
ENSDARG00000058115	231.154	229.2	344.541	64.1551	47.1132	48.2848	2.33958	1.65073e-17	7.535e-16	fgfr2	13	46298560	46429433	-	5768	protein_coding	fibroblast growth factor receptor 2 [Source:ZFIN;Acc:ZDB-GENE-030323-1]	Pkinase_Tyr	264	255	362	53	48	45	3.09259	3.06674	4.50191	0.859203	0.626374	0.64568
novel.4174	563.001	527.609	597.712	1999.7	1467.38	1417.43	-1.53222	1.65108e-17	7.535e-16	-	CHR_ALT_CTG3_1_16	24102762	24120172	+	2641	-	PF01217:Clathrin adaptor complex small chain	-	643	587	628	1652	1495	1321	16.4507	15.4181	17.0571	58.4907	42.6079	41.3966
ENSDARG00000056856	601.527	506.936	718.586	204.57	187.471	162.022	1.72219	1.70971e-17	7.78882e-16	tax1bp1b	16	20805322	20932896	-	3922	protein_coding	Tax1 (human T-cell leukemia virus type I) binding protein 1b [Source:ZFIN;Acc:ZDB-GENE-030131-2872]	CoCoA	687	564	755	169	191	151	11.8357	9.97546	13.8087	4.02925	3.66559	3.18639
ENSDARG00000057853	3523.35	3394.85	3570.09	1670.45	1799.13	1682.46	1.02534	1.89634e-17	8.62386e-16	atp6v0ca	3	16044680	16055463	-	1629	protein_coding	ATPase H+ transporting V0 subunit ca [Source:ZFIN;Acc:ZDB-GENE-020419-23]	-	4024	3777	3751	1380	1833	1568	166.909	160.838	165.173	79.2142	84.6952	79.6627
ENSDARG00000089071	188.251	116.847	181.788	20.5781	25.5196	13.949	3.01457	1.90336e-17	8.64058e-16	ushbp1	11	6076646	6101104	+	5867	protein_coding	Usher syndrome 1C binding protein 1 [Source:ZFIN;Acc:ZDB-GENE-121024-2]	-	215	130	191	17	26	13	2.47608	1.53705	2.33524	0.270943	0.333561	0.183382
ENSDARG00000098853	676.827	692.993	883.243	186.413	246.363	258.592	1.70189	1.92873e-17	8.74041e-16	ehd1a	14	45434680	45464112	-	3220	protein_coding	EH-domain containing 1a [Source:ZFIN;Acc:ZDB-GENE-040426-2518]	-	773	771	928	154	251	241	16.2206	16.6096	20.6731	4.47208	5.86726	6.19429
ENSDARG00000003022	157.605	159.991	242.701	14.5257	33.3718	18.2409	3.0645	1.99058e-17	9.00493e-16	limk1b	21	40805336	40835069	-	2584	protein_coding	LIM domain kinase 1b [Source:ZFIN;Acc:ZDB-GENE-110411-106]	Pkinase_Tyr	180	178	255	12	34	17	4.70677	4.77847	7.07883	0.434244	0.990385	0.544486
ENSDARG00000045554	119.955	125.835	186.547	6.05237	18.649	5.36498	3.81317	2.09533e-17	9.46228e-16	snx20	25	35957603	35963241	-	1401	protein_coding	sorting nexin 20 [Source:ZFIN;Acc:ZDB-GENE-100806-1]	PX	137	140	196	5	19	5	6.60732	6.93189	10.0353	0.333716	1.02078	0.295367
ENSDARG00000019426	270.556	214.819	311.229	66.5761	45.1501	60.0878	2.2188	2.22279e-17	1.00204e-15	trioa	19	41841147	42045372	-	10477	protein_coding	trio Rho guanine nucleotide exchange factor a [Source:ZFIN;Acc:ZDB-GENE-060503-334]	Pkinase	309	239	327	55	46	56	1.9928	1.58242	2.23885	0.490875	0.330475	0.442366
ENSDARG00000062009	117.328	95.2753	115.164	2.42095	11.7783	8.58397	3.80577	2.34302e-17	1.0544e-15	gpr18	9	31089649	31090593	-	945	protein_coding	G protein-coupled receptor 18 [Source:ZFIN;Acc:ZDB-GENE-070912-159]	7tm_1	134	106	121	2	12	8	9.58112	7.781	9.18475	0.197899	0.9558	0.70063
ENSDARG00000006683	475.443	461.096	629.12	130.731	133.487	70.8178	2.2245	2.48723e-17	1.11735e-15	arhgef6	14	31799787	31856819	-	6858	protein_coding	Rac/Cdc42 guanine nucleotide exchange factor (GEF) 6 [Source:ZFIN;Acc:ZDB-GENE-101013-2]	RhoGEF	543	513	661	108	136	66	5.3499	5.18897	6.91382	1.47255	1.49265	0.796483
ENSDARG00000077741	1225.82	1590.02	1586.6	4544.12	10050.8	5947.62	-2.22242	2.52808e-17	1.13374e-15	zgc:175135	11	18037729	18039583	+	1449	protein_coding	zgc:175135 [Source:ZFIN;Acc:ZDB-GENE-080214-1]	-	1400	1769	1667	3754	10240	5543	65.2834	84.6878	82.5242	242.254	531.923	316.597
ENSDARG00000045755	32.3966	40.447	56.1544	320.776	199.25	224.256	-2.52985	2.59125e-17	1.16005e-15	ccdc59	4	11053301	11055737	+	1752	protein_coding	coiled-coil domain containing 59 [Source:ZFIN;Acc:ZDB-GENE-041210-91]	-	37	45	59	265	203	209	1.42696	1.78172	2.41564	14.1435	8.72127	9.87285
ENSDARG00000091712	111.199	123.139	168.463	10.8943	1.96305	13.949	3.93573	2.6028e-17	1.16321e-15	si:dkey-238d18.5	15	37891045	37921998	-	7395	protein_coding	si:dkey-238d18.5 [Source:ZFIN;Acc:ZDB-GENE-131121-374]	V-set	127	137	177	9	2	13	1.1604	1.28512	1.71692	0.113802	0.0203568	0.145491
ENSDARG00000063313	198.758	159.991	245.557	38.7352	35.3349	20.3869	2.68034	2.78341e-17	1.24179e-15	plbd1	3	3641429	3670604	+	2351	protein_coding	phospholipase B domain containing 1 [Source:ZFIN;Acc:ZDB-GENE-050411-22]	-	227	178	258	32	36	19	6.52404	5.25205	7.87193	1.27275	1.15257	0.668854
novel.1440	184.748	160.889	288.386	14.5257	33.3718	10.73	3.41724	3.12341e-17	1.39107e-15	-	4	58194769	58198258	+	3456	-	PF00665:Integrase core domain	rve	211	179	303	12	34	10	4.12526	3.59286	6.28902	0.324678	0.740496	0.239473
ENSDARG00000101629	171.615	124.936	188.45	8.47332	26.5012	15.022	3.25279	3.15592e-17	1.40314e-15	CABZ01079192.1	18	1837668	1925826	+	3987	protein_coding	-	Glyco_hydro_31	196	139	198	7	27	14	3.32164	2.41841	3.56232	0.164171	0.509724	0.290611
ENSDARG00000087363	1557.67	1214.31	1741.74	4753.53	7052.26	4349.93	-1.83984	3.17431e-17	1.40889e-15	si:dkeyp-46h3.6	19	27561664	27564458	-	972	protein_coding	si:dkeyp-46h3.6 [Source:ZFIN;Acc:ZDB-GENE-060503-90]	-	1779	1351	1830	3927	7185	4054	123.667	96.4163	135.051	377.781	556.388	345.182
ENSDARG00000028048	137.467	128.532	194.161	20.5781	23.5566	23.6059	2.75972	3.58704e-17	1.58935e-15	rdh8a	3	53687645	53722182	-	1789	protein_coding	retinol dehydrogenase 8a [Source:ZFIN;Acc:ZDB-GENE-021115-3]	adh_short	157	143	204	17	24	22	5.9297	5.54482	8.17963	0.888554	1.00976	1.01775
ENSDARG00000075024	118.204	136.621	175.126	13.3152	23.5566	10.73	3.159	3.60135e-17	1.59072e-15	si:ch73-375g18.1	23	44497701	44521931	+	7855	protein_coding	si:ch73-375g18.1 [Source:ZFIN;Acc:ZDB-GENE-110408-56]	FHA	135	152	184	11	24	10	1.16126	1.34233	1.6803	0.130946	0.229976	0.105362
ENSDARG00000099155	173.366	172.574	207.486	20.5781	42.2056	24.6789	2.64605	3.60243e-17	1.59072e-15	tpst2	10	44677632	44691944	+	2939	protein_coding	tyrosylprotein sulfotransferase 2 [Source:ZFIN;Acc:ZDB-GENE-040426-1400]	-	198	192	218	17	43	23	4.55207	4.53172	5.32073	0.540872	1.10125	0.647677
ENSDARG00000097044	565.628	516.823	666.239	1797.55	1381.01	1908.86	-1.54063	3.65333e-17	1.61045e-15	CU468915.1	4	4963892	4966546	+	1683	lincRNA	-	-	646	575	700	1485	1407	1779	25.9353	23.6998	29.8351	82.5064	62.9256	87.4827
ENSDARG00000022841	269.68	213.021	258.881	9.68379	38.2795	7.51098	3.71573	3.67287e-17	1.61631e-15	ptk2ba	17	6113680	6202816	-	3413	protein_coding	protein tyrosine kinase 2 beta, a [Source:ZFIN;Acc:ZDB-GENE-080207-1]	Pkinase_Tyr	308	237	272	8	39	7	6.09758	4.81697	5.71672	0.219179	0.860094	0.169743
novel.4691	81.4294	50.3341	94.2252	439.402	294.457	370.184	-2.28852	3.97988e-17	1.74844e-15	-	CHR_ALT_CTG5_2_1	9075087	9079188	-	714	-	PF05680:ATP synthase E chain	-	93	56	99	363	300	345	8.80092	5.44066	9.94606	47.5394	31.6257	39.99
ENSDARG00000078448	87.5585	96.1741	98.0323	2.42095	7.8522	4.29199	4.23225	4.13958e-17	1.81552e-15	gpr137ba	13	50151407	50171965	+	4733	protein_coding	G protein-coupled receptor 137Ba [Source:ZFIN;Acc:ZDB-GENE-100721-1]	-	100	107	103	2	8	4	1.4276	1.56823	1.56104	0.0395129	0.127225	0.0699445
ENSDARG00000035859	1153.15	877.251	1596.12	211.833	314.088	148.074	2.42612	4.23542e-17	1.85441e-15	angptl4	2	24536762	24542518	+	2704	protein_coding	angiopoietin-like 4 [Source:ZFIN;Acc:ZDB-GENE-041111-222]	Fibrinogen_C	1317	976	1677	175	320	138	32.9096	25.0383	44.4877	6.05169	8.9076	4.22379
ENSDARG00000037838	387.884	337.957	495.872	61.7342	114.838	71.8908	2.2906	4.3448e-17	1.89909e-15	unkl	3	45778810	45818361	+	7406	protein_coding	unkempt family zinc finger-like [Source:ZFIN;Acc:ZDB-GENE-131120-196]	zf-CCCH	443	376	521	51	117	67	4.04169	3.52181	5.04624	0.643919	1.1891	0.748723
ENSDARG00000063908	40581.6	44305.7	65429.4	11534.6	16603.5	9956.34	1.98031	4.49978e-17	1.96351e-15	mt-co2	MT	8130	8820	+	691	protein_coding	cytochrome c oxidase II, mitochondrial [Source:ZFIN;Acc:ZDB-GENE-011205-15]	-	46348	49293	68745	9529	16916	9279	4532.06	4948.44	7136.36	1289.48	1842.63	1111.36
ENSDARG00000022615	102.443	102.466	93.2735	10.8943	7.8522	9.65697	3.40315	4.70426e-17	2.04928e-15	si:ch211-241e1.3	2	944341	985417	-	4539	protein_coding	si:ch211-241e1.3 [Source:ZFIN;Acc:ZDB-GENE-030131-230]	Laminin_G_2	117	114	98	9	8	9	1.74168	1.74223	1.54874	0.185408	0.132662	0.164102
ENSDARG00000020187	403.645	515.924	709.069	1786.66	1872.75	1788.69	-1.74275	4.77066e-17	2.07471e-15	zgc:92027	6	13993500	14010554	-	1792	protein_coding	zgc:92027 [Source:ZFIN;Acc:ZDB-GENE-040930-3]	-	461	574	745	1476	1908	1667	17.3823	22.2196	29.8217	77.0182	80.1416	76.9889
ENSDARG00000096331	154.103	146.508	151.331	16.9466	32.3903	22.5329	2.63697	5.15452e-17	2.23789e-15	si:ch73-248e21.7	3	32599819	32603191	-	2336	protein_coding	si:ch73-248e21.7 [Source:ZFIN;Acc:ZDB-GENE-120215-231]	-	176	163	159	14	33	21	5.09076	4.84034	4.88245	0.560403	1.06331	0.744006
ENSDARG00000096457	339.727	375.708	461.608	100.469	117.783	72.9638	2.01295	5.34449e-17	2.31648e-15	si:dkey-118j18.2	24	16149251	16164758	+	4541	protein_coding	si:dkey-118j18.2 [Source:ZFIN;Acc:ZDB-GENE-030131-8692]	-	388	418	485	83	120	68	5.77329	6.38537	7.66133	1.70912	1.98906	1.23933
ENSDARG00000015263	288.943	319.082	405.454	31.4723	73.6144	24.6789	2.9539	5.52293e-17	2.38982e-15	adma	7	66874770	66877058	-	1687	protein_coding	adrenomedullin a [Source:ZFIN;Acc:ZDB-GENE-120221-5]	-	330	355	426	26	75	23	13.2173	14.5974	18.1138	1.44113	3.34629	1.12835
ENSDARG00000056394	186.5	219.313	327.409	21.7885	42.2056	12.876	3.24138	5.56537e-17	2.40416e-15	TOM1L2	3	62091298	62125701	-	7664	protein_coding	Danio rerio target of myb1 like 2 membrane trafficking protein (tom1l2), mRNA. [Source:RefSeq mRNA;Acc:NM_001351677]	-	213	244	344	18	43	12	1.87788	2.20849	3.21971	0.219615	0.422309	0.129585
ENSDARG00000054968	128.711	144.711	190.354	19.3676	28.4642	16.0949	2.8488	6.63671e-17	2.86219e-15	cd40	23	37823560	37835794	-	1175	protein_coding	CD40 molecule, TNF receptor superfamily member 5 [Source:ZFIN;Acc:ZDB-GENE-090313-95]	-	147	161	200	16	29	15	8.45323	9.50494	12.2097	1.27329	1.85771	1.05653
novel.4432	153.227	145.609	152.283	9.68379	27.4827	9.65697	3.2418	6.67213e-17	2.87268e-15	-	CHR_ALT_CTG4_2_1	9902975	9991697	+	7810	-	PF03456:uDENN domain|PF02893:GRAM domain|PF02141:DENN (AEX-3) domain|PF00169:PH domain|PF12335:Myotubularin protein|PF06602:Myotubularin-like phosphatase domain	DENN	175	162	160	8	28	9	1.51401	1.43888	1.46955	0.095782	0.269851	0.0953722
novel.1550	340.602	302.005	244.605	1026.48	837.241	804.747	-1.58733	6.89026e-17	2.96167e-15	-	5	60798589	60810545	+	1712	-	PF00096:Zinc finger, C2H2 type	zf-C2H2	389	336	257	848	853	750	15.3528	13.6144	10.7682	46.3167	37.5027	36.2567
ENSDARG00000100952	167.237	194.146	286.483	36.3142	41.224	35.4089	2.51686	7.14873e-17	3.06767e-15	wu:fj16a03	13	2908764	2913899	+	399	protein_coding	wu:fj16a03 [Source:ZFIN;Acc:ZDB-GENE-030131-7415]	-	191	216	301	30	42	33	32.3447	37.5528	54.1137	7.03062	7.92308	6.84497
novel.60	120.831	151.901	155.139	15.7362	23.5566	7.51098	3.18132	7.23219e-17	3.09835e-15	-	1	1851009	1854084	-	2014	-	-	-	138	169	163	13	24	7	4.62981	5.82088	5.80553	0.603572	0.896952	0.287653
ENSDARG00000097075	92.812	92.5788	154.187	2.42095	1.96305	2.14599	5.70857	7.26873e-17	3.10885e-15	CU855801.1	3	8297757	8298559	-	353	lincRNA	-	-	106	103	162	2	2	2	20.2896	20.2406	32.9196	0.529786	0.426455	0.468906
ENSDARG00000104197	239.91	191.449	228.425	47.2085	56.9284	55.7958	2.04075	7.52113e-17	3.2115e-15	ptpn22	23	26142613	26180539	+	2865	protein_coding	protein tyrosine phosphatase, non-receptor type 22 [Source:ZFIN;Acc:ZDB-GENE-060503-458]	Y_phosphatase	274	213	240	39	58	52	6.46203	5.15723	6.00898	1.27287	1.52378	1.50213
ENSDARG00000007219	239.035	234.593	315.036	70.2075	66.7437	59.0148	2.00935	7.75173e-17	3.30451e-15	actn1	13	36321088	36391502	-	4390	protein_coding	actinin, alpha 1 [Source:ZFIN;Acc:ZDB-GENE-081113-4]	CH	273	261	331	58	68	55	4.20186	4.12418	5.40851	1.2354	1.1659	1.03688
ENSDARG00000009978	906.23	920.395	1298.21	245.726	281.698	134.125	2.23931	8.73679e-17	3.71831e-15	icn	16	23431189	23432552	+	408	protein_coding	ictacalcin [Source:ZFIN;Acc:ZDB-GENE-030131-8599]	-	1035	1024	1364	203	287	125	171.405	174.101	239.81	46.5244	52.9468	25.356
ENSDARG00000093129	1202.18	1061.51	1349.61	3445.01	2719.8	2981.86	-1.33983	8.82479e-17	3.74959e-15	si:rp71-45k5.2	19	34994433	34995629	-	1007	protein_coding	si:rp71-45k5.2 [Source:ZFIN;Acc:ZDB-GENE-060503-753]	Fork_head	1373	1181	1418	2846	2771	2779	92.1264	81.3546	101.009	264.272	207.121	228.396
novel.968	171.615	155.496	247.46	4.8419	23.5566	3.21899	4.14665	8.9273e-17	3.78655e-15	-	21	43531259	43536319	+	4403	-	-	-	196	173	260	4	24	3	3.00781	2.72558	4.23583	0.0849486	0.41028	0.0563901
novel.4334	106.821	126.734	159.897	13.3152	7.8522	0	4.24347	8.94104e-17	3.78655e-15	-	CHR_ALT_CTG3_2_3	32962813	32977149	-	3714	-	PF00047:Immunoglobulin domain|PF13895:Immunoglobulin domain|PF00530:Scavenger receptor cysteine-rich domain	SRCR	122	141	168	11	8	0	2.21953	2.63353	3.24475	0.276947	0.162131	0
novel.4832	98.0655	89.8823	157.042	4.8419	10.7968	3.21899	4.16399	9.15584e-17	3.87118e-15	-	CHR_ALT_CTG6_1_23	28139252	28164312	+	1484	-	PF00017:SH2 domain	SH2	112	100	165	4	11	3	5.0995	4.67442	7.97561	0.252041	0.557926	0.167308
ENSDARG00000061436	319.588	265.153	495.872	25.42	70.6698	32.1899	3.06236	9.45015e-17	3.98911e-15	col6a2	11	33921358	33960318	-	5960	protein_coding	collagen, type VI, alpha 2 [Source:ZFIN;Acc:ZDB-GENE-070501-7]	VWA	365	295	521	21	72	30	4.13799	3.4335	6.27055	0.329472	0.909293	0.416587
ENSDARG00000002632	1041.95	919.496	1196.37	435.771	382.795	388.425	1.38823	9.51496e-17	4.00992e-15	anxa11b	12	48815988	48837308	+	2919	protein_coding	annexin A11b [Source:ZFIN;Acc:ZDB-GENE-030707-5]	-	1190	1023	1257	360	390	362	27.5458	24.311	30.8898	11.5322	10.0565	10.2637
ENSDARG00000104139	145.347	137.52	275.062	15.7362	26.5012	13.949	3.29987	9.60804e-17	4.04257e-15	atp1a3b	16	10776688	10820909	+	5084	protein_coding	ATPase Na+/K+ transporting subunit alpha 3b [Source:ZFIN;Acc:ZDB-GENE-001212-8]	E1-E2_ATPase	166	153	289	13	27	13	2.2062	2.0876	4.07762	0.239102	0.399738	0.211626
ENSDARG00000052496	236.408	213.021	375.949	52.0504	55.9469	48.2848	2.39918	1.01966e-16	4.28324e-15	hmha1a	2	56679214	56757069	-	7859	protein_coding	histocompatibility (minor) HA-1 a [Source:ZFIN;Acc:ZDB-GENE-140106-47]	RhoGAP	270	237	395	43	57	45	2.32134	2.09191	3.60532	0.511619	0.545915	0.473888
ENSDARG00000036074	885.216	914.103	1022.2	77.4704	241.455	112.665	2.70347	1.0659e-16	4.47021e-15	cebpa	7	38084986	38087865	-	2880	protein_coding	CCAAT/enhancer binding protein (C/EBP), alpha [Source:ZFIN;Acc:ZDB-GENE-020111-2]	bZIP_2	1011	1017	1074	64	246	105	23.7193	24.4957	26.7501	2.07794	6.42925	3.01736
ENSDARG00000041041	130.462	110.555	118.971	3.63142	16.6859	5.36498	3.76574	1.08566e-16	4.54571e-15	cxcr3.2	16	11818126	11825303	+	1893	protein_coding	chemokine (C-X-C motif) receptor 3, tandem duplicate 2 [Source:ZFIN;Acc:ZDB-GENE-041114-186]	7tm_1	149	123	125	3	17	5	5.31837	4.50729	4.73667	0.148189	0.675952	0.2186
ENSDARG00000043821	249.542	215.718	310.277	66.5761	59.873	63.3068	2.0323	1.08831e-16	4.54945e-15	klf7b	9	28341109	28399071	-	6011	protein_coding	Kruppel-like factor 7b [Source:ZFIN;Acc:ZDB-GENE-041014-171]	-	285	240	326	55	61	59	3.20362	2.76966	3.89032	0.855581	0.763837	0.812336
novel.2756	527.102	568.056	809.005	41.1561	130.543	41.8469	3.14826	1.14621e-16	4.78376e-15	-	CHR_ALT_CTG16_1_19	37954507	37970529	-	7666	-	-	-	602	632	850	34	133	39	5.30604	5.71886	7.95361	0.41472	1.30587	0.421043
ENSDARG00000092999	91.0608	80.8941	125.634	3.63142	3.9261	1.073	5.10566	1.15581e-16	4.81606e-15	tnni4b.1	25	20077225	20087924	+	1164	protein_coding	troponin I4b, tandem duplicate 1 [Source:ZFIN;Acc:ZDB-GENE-090312-198]	-	104	90	132	3	4	1	6.03703	5.36353	8.13458	0.240998	0.258657	0.0711013
ENSDARG00000017757	556.872	470.983	672.901	47.2085	128.58	42.9199	2.95107	1.16709e-16	4.85526e-15	pik3cg	4	3343171	3353595	-	4762	protein_coding	phosphatidylinositol-4,5-bisphosphate 3-kinase, catalytic subunit gamma [Source:ZFIN;Acc:ZDB-GENE-040426-2532]	PI3Ka	636	524	707	39	131	40	9.02424	7.63314	10.6499	0.765809	2.07062	0.695186
ENSDARG00000040432	375.626	480.87	583.435	61.7342	110.912	37.5549	2.77044	1.22626e-16	5.09321e-15	klf2b	2	55665095	55673225	+	6004	protein_coding	Kruppel-like factor 2b [Source:ZFIN;Acc:ZDB-GENE-011109-2]	-	429	535	613	51	113	35	4.82792	6.18123	7.32375	0.794282	1.41663	0.482456
ENSDARG00000004017	108.573	145.609	104.695	16.9466	14.7229	10.73	3.08716	1.23479e-16	5.12041e-15	spag1a	19	11984725	12018446	+	2843	protein_coding	sperm associated antigen 1a [Source:ZFIN;Acc:ZDB-GENE-030131-9443]	TPR_1	124	162	110	14	15	10	2.94705	3.95275	2.77543	0.460465	0.397129	0.291107
ENSDARG00000100941	219.772	199.539	286.483	45.998	47.1132	21.4599	2.6233	1.24264e-16	5.14472e-15	clca5.2	15	14145346	14173592	+	4067	protein_coding	chloride channel accessory 5, tandem duplicate 2 [Source:ZFIN;Acc:ZDB-GENE-131126-1]	VWA	251	222	301	38	48	20	4.17006	3.78652	5.30892	0.873684	0.888351	0.406992
ENSDARG00000097456	120.831	127.633	193.209	1504.62	485.855	1438.89	-2.95715	1.25898e-16	5.20405e-15	coa3b	3	22426714	22432428	+	633	protein_coding	cytochrome C oxidase assembly factor 3b [Source:ZFIN;Acc:ZDB-GENE-030131-7433]	-	138	142	203	1243	495	1341	14.7305	15.5613	23.0042	183.617	58.8598	175.33
novel.5515	195.255	310.094	310.277	41.1561	55.9469	62.2338	2.35059	1.32681e-16	5.47568e-15	-	KN149895.1	4516	8979	+	1371	-	-	-	223	345	326	34	57	58	10.9903	17.4559	17.0567	2.31892	3.12936	3.50123
ENSDARG00000052512	39.4013	75.5011	34.2637	349.827	317.032	933.507	-3.42265	1.56806e-16	6.461e-15	tsga10	1	49651012	49674006	+	2713	protein_coding	testis specific, 10 [Source:ZFIN;Acc:ZDB-GENE-061013-482]	-	45	84	36	289	323	870	1.12074	2.14779	0.951846	9.96078	8.96129	26.5399
ENSDARG00000040237	246.915	191.449	238.894	59.3132	55.9469	42.9199	2.09987	1.61498e-16	6.64374e-15	mef2d	16	29072874	29194517	-	7228	protein_coding	myocyte enhancer factor 2d [Source:ZFIN;Acc:ZDB-GENE-990415-164]	SRF-TF	282	213	251	49	57	40	2.63617	2.0442	2.49098	0.633903	0.593573	0.458007
ENSDARG00000002285	427.285	486.263	732.863	62.9447	121.709	41.8469	2.85607	1.72067e-16	7.06733e-15	mcoln1a	1	45671687	45700574	+	5620	protein_coding	mucolipin 1a [Source:ZFIN;Acc:ZDB-GENE-040426-2704]	-	488	541	770	52	124	39	5.86714	6.67763	9.82807	0.865191	1.66075	0.574326
ENSDARG00000008165	157.605	218.414	254.123	7.26285	34.3534	13.949	3.47665	1.74824e-16	7.16918e-15	caspa	16	41993551	42004544	-	1542	protein_coding	caspase a [Source:ZFIN;Acc:ZDB-GENE-000616-3]	Peptidase_C14	180	243	267	6	35	13	7.88735	10.9316	12.4206	0.363841	1.70845	0.697733
ENSDARG00000027529	158.481	159.092	195.113	38.7352	36.3164	32.1899	2.2585	1.82399e-16	7.46796e-15	hmox1a	3	26011482	26017831	-	1737	protein_coding	heme oxygenase 1a [Source:ZFIN;Acc:ZDB-GENE-030131-3102]	-	181	177	205	32	37	30	7.0408	7.06862	8.4658	1.72264	1.60332	1.42939
ENSDARG00000027590	1405.31	1319.47	1557.1	499.926	583.026	381.987	1.54679	1.99555e-16	8.15749e-15	2002-09-01	2	22592139	22615366	+	2299	protein_coding	septin 2 [Source:ZFIN;Acc:ZDB-GENE-030131-911]	GTP_CDC	1605	1468	1636	413	594	356	47.1714	44.2944	51.0456	16.7979	19.4476	12.8157
ENSDARG00000029170	634.799	663.331	897.519	215.464	255.196	240.351	1.62501	2.07916e-16	8.48586e-15	si:ch211-200p22.4	7	23748971	23848012	-	10098	protein_coding	si:ch211-200p22.4 [Source:ZFIN;Acc:ZDB-GENE-081104-61]	-	725	738	943	178	260	224	4.85116	5.0697	6.6987	1.64828	1.93801	1.83587
ENSDARG00000087611	148.849	143.812	191.306	8.47332	29.4457	16.0949	3.13735	2.2268e-16	9.07414e-15	FP085398.1	19	26828502	26844582	+	1949	protein_coding	-	-	170	160	201	7	30	15	5.89359	5.69468	7.39772	0.335839	1.15858	0.636956
ENSDARG00000056206	168.112	162.687	214.148	33.8933	43.1871	30.0439	2.34116	2.23468e-16	9.09192e-15	camk2g2	13	22119798	22243311	+	5275	protein_coding	calcium/calmodulin-dependent protein kinase (CaM kinase) II gamma 2 [Source:ZFIN;Acc:ZDB-GENE-070323-2]	Pkinase	192	181	225	28	44	28	2.45936	2.38022	3.05967	0.496342	0.627838	0.439305
novel.2571	153.227	127.633	149.428	29.0514	22.5751	13.949	2.72279	2.28847e-16	9.29615e-15	-	CHR_ALT_CTG14_1_35	38884966	38921786	-	3170	-	PF00779:BTK motif|PF00017:SH2 domain|PF00018:SH3 domain|PF00169:PH domain|PF07714:Protein tyrosine kinase	Pkinase_Tyr	175	142	157	24	23	13	3.73011	3.10735	3.55267	0.707941	0.546118	0.339402
ENSDARG00000017772	2048.87	2051.11	2413.69	896.961	967.783	1012.91	1.17815	2.33486e-16	9.46973e-15	mdh1aa	1	50968908	50990889	+	2602	protein_coding	malate dehydrogenase 1Aa, NAD (soluble) [Source:ZFIN;Acc:ZDB-GENE-040204-1]	-	2340	2282	2536	741	986	944	60.7647	60.8373	69.9127	26.6291	28.5225	30.0258
ENSDARG00000091692	154.103	191.449	194.161	15.7362	33.3718	8.58397	3.20844	2.3681e-16	9.5895e-15	havcr2	21	29112053	29119560	-	1984	protein_coding	hepatitis A virus cellular receptor 2 [Source:ZFIN;Acc:ZDB-GENE-091204-20]	V-set	176	213	204	13	34	8	5.99396	7.44731	7.37569	0.612698	1.2899	0.333717
novel.3473	211.016	266.95	301.711	781.966	710.624	716.762	-1.50329	2.42152e-16	9.79051e-15	-	CHR_ALT_CTG21_1_13	21819361	21824914	-	2117	-	-	-	241	297	317	646	724	668	7.692	9.73189	10.7412	28.5336	25.7416	26.1147
ENSDARG00000086703	176.868	191.449	286.483	15.7362	42.2056	18.2409	3.08559	2.6357e-16	1.06294e-14	si:dkey-126g1.7	23	31920840	31932076	-	3290	protein_coding	si:dkey-126g1.7 [Source:ZFIN;Acc:ZDB-GENE-090313-181]	NACHT	202	213	301	13	43	17	4.14857	4.49102	6.56273	0.369481	0.983762	0.427645
ENSDARG00000030106	330.095	336.16	332.168	751.705	743.996	752.171	-1.17079	2.63723e-16	1.06294e-14	stmn4	20	34773646	34868814	-	2456	protein_coding	stathmin-like 4 [Source:ZFIN;Acc:ZDB-GENE-040426-2732]	-	377	374	349	621	758	701	10.3718	10.5634	10.1932	23.6433	23.2305	23.6222
ENSDARG00000031848	203.136	156.395	204.631	36.3142	42.2056	22.5329	2.47838	2.64991e-16	1.06639e-14	pparg	11	609516	669558	-	1581	protein_coding	peroxisome proliferator-activated receptor gamma [Source:ZFIN;Acc:ZDB-GENE-990415-213]	Hormone_recep	232	174	215	30	43	21	9.91515	7.63447	9.75485	1.77433	2.04717	1.0993
ENSDARG00000033993	111.199	103.365	185.595	9.68379	14.7229	3.21899	3.84326	2.79067e-16	1.1213e-14	slc19a1	6	20647155	20670145	+	3862	protein_coding	solute carrier family 19 (folate transporter), member 1 [Source:ZFIN;Acc:ZDB-GENE-110401-1]	-	127	115	195	8	15	3	2.22195	2.0656	3.6219	0.193697	0.292346	0.0642894
ENSDARG00000100904	293.321	247.176	277.917	56.8923	66.7437	27.8979	2.43145	2.97952e-16	1.19532e-14	CABZ01109021.1	KN149855.1	17504	19836	+	534	protein_coding	-	Tetraspannin	335	275	292	47	68	26	42.3884	35.7234	39.2243	8.23004	9.58485	4.0296
ENSDARG00000026845	865.078	902.418	1173.53	337.722	382.795	328.337	1.48649	3.2398e-16	1.29773e-14	rhoaa	8	14170567	14183265	-	3426	protein_coding	ras homolog gene family, member Aa [Source:ZFIN;Acc:ZDB-GENE-040426-2150]	Ras	988	1004	1233	279	390	306	19.4856	20.3286	25.816	7.61486	8.5683	7.39204
ENSDARG00000100394	630.421	567.157	866.111	163.414	210.046	116.957	2.07131	3.28002e-16	1.31181e-14	lnpep	5	52190513	52216277	-	6977	protein_coding	leucyl/cystinyl aminopeptidase [Source:ZFIN;Acc:ZDB-GENE-030131-1534]	-	720	631	910	135	214	109	6.9728	6.27368	9.35592	1.8093	2.30867	1.29297
ENSDARG00000037805	134.84	129.431	128.489	8.47332	23.5566	8.58397	3.24597	3.37577e-16	1.34802e-14	lgals3bpa	3	57699246	57711711	-	1977	protein_coding	lectin, galactoside-binding, soluble, 3 binding protein a [Source:ZFIN;Acc:ZDB-GENE-060331-57]	SRCR	154	144	135	7	24	8	5.26329	5.05263	4.89825	0.331083	0.913739	0.334899
novel.511	106.821	79.9953	123.73	7.26285	8.83372	1.073	4.17074	3.4037e-16	1.35708e-14	-	16	54194820	54201192	+	3506	-	PF07686:Immunoglobulin V-set domain	V-set	122	89	130	6	9	1	2.35121	1.76092	2.65978	0.160024	0.193218	0.0236058
ENSDARG00000043740	942.129	833.209	1100.25	2399.16	3035.86	4038.76	-1.72035	3.66822e-16	1.46029e-14	efcab11	17	16423721	16533069	+	1562	protein_coding	EF-hand calcium binding domain 11 [Source:ZFIN;Acc:ZDB-GENE-050417-348]	-	1076	927	1156	1982	3093	3764	46.5451	41.168	53.0873	118.65	149.045	199.434
ENSDARG00000019763	264.427	354.136	350.251	1606.3	850.982	1473.22	-2.02017	3.71801e-16	1.47784e-14	acp5a	6	8355122	8362516	-	1974	protein_coding	acid phosphatase 5a, tartrate resistant [Source:ZFIN;Acc:ZDB-GENE-040426-2864]	Metallophos	302	394	368	1327	867	1373	10.3372	13.8456	13.3726	62.8592	33.059	57.5644
ENSDARG00000026236	70.0468	81.7929	97.0805	273.567	272.864	319.753	-1.80097	4.29786e-16	1.7057e-14	zgc:56585	21	34835811	34844316	-	2255	protein_coding	zgc:56585 [Source:ZFIN;Acc:ZDB-GENE-040426-1084]	adh_short	80	91	102	226	278	298	2.3971	2.79934	3.24465	9.37145	9.27931	10.937
ENSDARG00000101334	3365.75	3451.48	3948.89	1659.56	1289.72	1553.7	1.25799	4.37771e-16	1.73473e-14	ctsc	15	43604032	43625549	-	3145	protein_coding	cathepsin C [Source:ZFIN;Acc:ZDB-GENE-030619-9]	Peptidase_C1	3844	3840	4149	1371	1314	1448	82.5859	84.6978	94.6317	40.7626	31.4479	38.1047
ENSDARG00000103980	554.245	418.852	495.872	112.574	167.841	151.293	1.76269	4.44191e-16	1.75748e-14	ets2	10	187760	196815	+	3047	protein_coding	v-ets avian erythroblastosis virus E26 oncogene homolog 2 [Source:ZFIN;Acc:ZDB-GENE-050522-552]	Ets	633	466	521	93	171	141	14.037	10.609	12.2653	2.85401	4.22417	3.82981
novel.530	82.305	88.0847	113.261	4.8419	8.83372	2.14599	4.13921	4.52726e-16	1.78851e-14	-	16	22387684	22396504	-	3167	-	PF07686:Immunoglobulin V-set domain	V-set	94	98	119	4	9	2	2.0055	2.14654	2.69534	0.118102	0.213901	0.0522651
ENSDARG00000008388	276.685	313.689	374.997	42.3666	88.3372	42.9199	2.46536	4.63465e-16	1.82814e-14	mmp14b	2	38161318	38183641	+	4473	protein_coding	matrix metallopeptidase 14b (membrane-inserted) [Source:ZFIN;Acc:ZDB-GENE-030901-2]	Hemopexin	316	349	394	35	90	40	4.77344	5.41238	6.31846	0.731668	1.51447	0.740102
ENSDARG00000076182	182.997	216.616	180.836	13.3152	32.3903	5.36498	3.48703	4.65733e-16	1.83429e-14	stat1b	9	41218967	41247197	+	4445	protein_coding	signal transducer and activator of transcription 1b [Source:ZFIN;Acc:ZDB-GENE-030616-23]	STAT_alpha	209	241	190	11	33	5	3.177	3.76103	3.06617	0.231401	0.558804	0.0930955
ENSDARG00000011376	111.199	97.9717	103.743	10.8943	15.7044	8.58397	3.14149	4.66502e-16	1.83453e-14	dnase1l4.2	22	5682635	5700482	+	3425	protein_coding	deoxyribonuclease 1 like 4, tandem duplicate 2 [Source:ZFIN;Acc:ZDB-GENE-040426-1884]	Exo_endo_phos	127	109	109	9	16	8	2.50545	2.20764	2.28286	0.245712	0.351623	0.193312
ENSDARG00000018061	1349.28	1140.61	1353.42	2871.25	2880.78	2644.94	-1.12756	4.77359e-16	1.87438e-14	neil1	25	26827140	26833100	-	1745	protein_coding	nei-like DNA glycosylase 1 [Source:ZFIN;Acc:ZDB-GENE-040426-994]	-	1541	1269	1422	2372	2935	2465	59.6692	50.4461	58.4545	127.106	126.599	116.91
ENSDARG00000061566	190.002	200.438	236.039	22.999	52.0208	36.4819	2.47559	4.79658e-16	1.88055e-14	slc7a3b	14	30877962	30897177	-	6012	protein_coding	solute carrier family 7 (cationic amino acid transporter, y+ system), member 3b [Source:ZFIN;Acc:ZDB-GENE-120813-6]	-	217	223	248	19	53	34	2.43884	2.57304	2.95901	0.295515	0.663551	0.468048
ENSDARG00000045408	286.316	248.075	520.618	65.3656	58.8915	36.4819	2.71593	5.06356e-16	1.98222e-14	tagln	15	543744	551181	-	822	protein_coding	transgelin [Source:ZFIN;Acc:ZDB-GENE-070912-1]	CH	327	276	547	54	60	34	26.8794	23.2916	47.7342	6.14281	5.49411	3.42324
ENSDARG00000090889	136.591	117.746	167.512	15.7362	24.5381	8.58397	3.09807	5.56205e-16	2.17407e-14	si:ch211-132p1.3	14	36886950	36893215	+	1128	protein_coding	si:ch211-132p1.3 [Source:ZFIN;Acc:ZDB-GENE-130530-1010]	-	156	131	176	13	25	8	9.34456	8.05608	11.1923	1.07765	1.6682	0.586964
novel.2146	102.443	269.647	262.689	0	0	0	10.0506	5.63424e-16	2.19897e-14	-	CHR_ALT_CTG11_1_9	16016060	16018564	-	2333	-	-	-	117	300	276	0	0	0	3.38855	8.92006	8.4861	0	0	0
ENSDARG00000009418	223.274	241.783	293.145	37.5247	68.7067	34.3359	2.42126	5.72447e-16	2.23082e-14	mef2cb	5	48179340	48307804	-	7103	protein_coding	myocyte enhancer factor 2cb [Source:ZFIN;Acc:ZDB-GENE-040901-7]	SRF-TF	255	269	308	31	70	32	2.42572	2.62707	3.11045	0.408098	0.741778	0.372854
ENSDARG00000074690	208.389	177.068	277.917	48.419	39.261	50.4308	2.2666	6.03838e-16	2.34961e-14	ppm1j	6	48425366	48473694	-	3082	protein_coding	protein phosphatase, Mg2+/Mn2+ dependent, 1J [Source:ZFIN;Acc:ZDB-GENE-091230-9]	PP2C	238	197	292	40	40	47	5.2178	4.43399	6.79617	1.21359	0.976888	1.2621
novel.1275	275.809	267.849	323.602	32.6828	74.5959	30.0439	2.64713	6.18677e-16	2.40374e-14	-	25	26182181	26186608	-	4428	-	PF00665:Integrase core domain	rve	315	298	340	27	76	28	4.80669	4.66842	5.50789	0.570166	1.29188	0.523336
ENSDARG00000102914	387.008	292.118	325.505	84.7332	110.912	94.4237	1.78862	6.34986e-16	2.4634e-14	dennd4b	16	54568513	54594680	+	5104	protein_coding	DENN/MADD domain containing 4B [Source:ZFIN;Acc:ZDB-GENE-130530-684]	DENN	442	325	342	70	113	88	5.85133	4.41707	4.80651	1.28243	1.66642	1.42693
ENSDARG00000078890	135.716	125.835	212.245	14.5257	26.5012	10.73	3.17948	6.57619e-16	2.54739e-14	wdfy3	5	40052930	40190949	-	10573	protein_coding	WD repeat and FYVE domain containing 3 [Source:ZFIN;Acc:ZDB-GENE-070705-153]	Beach	155	140	223	12	27	10	0.99055	0.918526	1.51294	0.106128	0.192213	0.0782766
ENSDARG00000012066	248.666	206.729	350.251	50.8399	57.91	28.9709	2.54656	6.89678e-16	2.66758e-14	dcn	4	16368762	16412084	-	2569	protein_coding	decorin [Source:ZFIN;Acc:ZDB-GENE-010102-1]	-	284	230	368	42	59	27	7.4696	6.21048	10.2754	1.52873	1.72864	0.869821
ENSDARG00000074818	133.089	135.722	197.968	15.7362	29.4457	22.5329	2.77066	7.3543e-16	2.84029e-14	si:cabz01036022.1	7	6480212	6521757	+	3426	protein_coding	si:cabz01036022.1 [Source:ZFIN;Acc:ZDB-GENE-160113-144]	-	152	151	208	13	30	21	2.99778	3.05739	4.35502	0.354814	0.6591	0.507297
ENSDARG00000055493	321.34	274.141	348.348	98.0484	103.06	91.2047	1.69009	7.69757e-16	2.96844e-14	hic1	15	25681044	25690267	+	2617	protein_coding	hypermethylated in cancer 1 [Source:ZFIN;Acc:ZDB-GENE-040713-2]	BTB	367	305	366	81	105	85	9.47557	8.08458	10.0321	2.89419	3.01997	2.6881
ENSDARG00000095185	82.305	96.1741	110.405	424.876	278.753	391.644	-1.92244	8.8057e-16	3.39072e-14	si:ch211-274p24.2	21	39292266	39299116	+	1099	protein_coding	si:ch211-274p24.2 [Source:ZFIN;Acc:ZDB-GENE-050309-265]	-	94	107	116	351	284	365	5.77927	6.75379	7.57137	29.8645	19.4508	27.4869
ENSDARG00000037833	84.9317	69.2094	123.73	3.63142	4.90762	3.21899	4.55021	9.2031e-16	3.53847e-14	mitfb	23	711075	764135	-	1595	protein_coding	microphthalmia-associated transcription factor b [Source:ZFIN;Acc:ZDB-GENE-010919-1]	HLH	97	77	130	3	5	3	4.10917	3.34882	5.84651	0.175876	0.235954	0.155665
ENSDARG00000086166	84.9317	103.365	136.103	6.05237	12.7598	3.21899	3.85349	9.26337e-16	3.55636e-14	si:ch211-286b5.9	1	55348537	55353978	+	1720	protein_coding	si:ch211-286b5.9 [Source:ZFIN;Acc:ZDB-GENE-121214-63]	-	97	115	143	5	13	3	3.81054	4.638	5.96378	0.271823	0.568896	0.144352
ENSDARG00000062552	175.993	178.866	224.618	26.6304	49.0762	26.8249	2.48627	9.5355e-16	3.65027e-14	lpar6a	15	3656212	3736773	-	1928	protein_coding	lysophosphatidic acid receptor 6a [Source:ZFIN;Acc:ZDB-GENE-061013-343]	7tm_1	201	199	236	22	50	25	7.04421	7.15991	8.78049	1.06699	1.952	1.07316
ENSDARG00000015722	443.046	447.614	536.798	179.15	156.062	175.971	1.48272	9.53618e-16	3.65027e-14	kctd5a	3	45261387	45281350	-	2035	protein_coding	potassium channel tetramerization domain containing 5a [Source:ZFIN;Acc:ZDB-GENE-030131-727]	K_tetra	506	498	564	148	159	164	16.8008	16.9756	19.8806	6.80052	5.88099	6.66975
ENSDARG00000074488	182.997	192.348	370.239	37.5247	40.2425	21.4599	2.90845	1.02102e-15	3.90249e-14	ifngr1	13	1357552	1374927	+	1497	protein_coding	interferon gamma receptor 1 [Source:ZFIN;Acc:ZDB-GENE-071120-8]	-	209	214	389	31	41	20	9.43339	9.91639	18.6398	1.93636	2.06148	1.1057
ENSDARG00000034195	221.523	233.694	302.663	62.9447	66.7437	41.8469	2.14254	1.04421e-15	3.98526e-14	top2b	19	17688350	17774884	-	5653	protein_coding	DNA topoisomerase II beta [Source:ZFIN;Acc:ZDB-GENE-041008-136]	DNA_gyraseB	253	260	318	52	68	39	3.02402	3.19048	4.03517	0.860141	0.905415	0.570973
ENSDARG00000101126	5.25351	23.3694	25.6978	133.152	317.032	237.132	-3.66887	1.05531e-15	4.02169e-14	atad5b	6	18544791	18566524	+	7921	protein_coding	ATPase family, AAA domain containing 5b [Source:ZFIN;Acc:ZDB-GENE-030131-338]	-	6	26	27	110	323	221	0.0511817	0.227696	0.244511	1.29855	3.06931	2.3091
ENSDARG00000052074	235.532	240.885	263.64	66.5761	64.7806	81.5477	1.79715	1.06199e-15	4.03901e-14	si:ch211-122f10.4	7	51816321	51825070	+	2497	protein_coding	si:ch211-122f10.4 [Source:ZFIN;Acc:ZDB-GENE-140106-45]	Peptidase_S10	269	268	277	55	66	76	7.27909	7.44522	7.95747	2.05963	1.9895	2.51898
ENSDARG00000090851	163.734	138.419	202.727	15.7362	33.3718	11.803	3.03402	1.06298e-15	4.03901e-14	ciita	3	26908978	26921475	-	3810	protein_coding	class II, major histocompatibility complex, transactivator [Source:ZFIN;Acc:ZDB-GENE-071116-6]	NACHT	187	154	213	13	34	11	3.31635	2.80387	4.01022	0.319053	0.671694	0.238945
ENSDARG00000106724	523.6	390.988	397.84	1066.43	1319.17	1179.22	-1.44159	1.07055e-15	4.0618e-14	CU655961.3	15	44190931	44193411	+	2349	protein_coding	-	-	598	435	418	881	1344	1099	17.2013	12.846	12.7646	35.0702	43.0659	38.7209
ENSDARG00000028099	131.338	112.353	127.537	18.1571	21.5935	22.5329	2.57054	1.08954e-15	4.12782e-14	sh2d3ca	10	10210455	10274162	+	2221	protein_coding	SH2 domain containing 3Ca [Source:ZFIN;Acc:ZDB-GENE-080102-1]	SH2	150	125	134	15	22	21	4.56337	3.90412	4.32783	0.631521	0.745576	0.78253
ENSDARG00000035519	1308.12	1359.92	2163.37	296.566	477.021	228.548	2.26792	1.13536e-15	4.29513e-14	histh1l	5	27432958	27434351	+	1394	protein_coding	histone H1 like [Source:ZFIN;Acc:ZDB-GENE-050417-145]	-	1494	1513	2273	245	486	213	72.4154	75.2901	116.964	16.4342	26.2416	12.6458
ENSDARG00000094366	126.084	109.656	149.428	18.1571	23.5566	12.876	2.81168	1.14585e-15	4.32848e-14	si:dkey-260g12.1	16	17102103	17116499	-	2446	protein_coding	si:dkey-260g12.1 [Source:ZFIN;Acc:ZDB-GENE-100922-284]	-	144	122	157	15	24	12	3.97786	3.45991	4.60423	0.573429	0.738537	0.406027
ENSDARG00000096586	172.49	146.508	184.643	26.6304	27.4827	7.51098	3.0319	1.16708e-15	4.40225e-14	si:ch1073-110a20.3	1	59136015	59139599	-	874	protein_coding	si:ch1073-110a20.3 [Source:ZFIN;Acc:ZDB-GENE-121214-100]	Fibrinogen_C	197	163	194	22	28	7	15.2299	12.9371	15.9222	2.35373	2.41137	0.662852
ENSDARG00000090164	100.692	79.0964	161.801	1.21047	2.94457	1.073	5.98834	1.19968e-15	4.51861e-14	si:ch73-362m14.2	21	43536339	43550120	-	2441	protein_coding	si:ch73-362m14.2 [Source:ZFIN;Acc:ZDB-GENE-120215-235]	-	115	88	170	1	3	1	3.18327	2.50078	4.99569	0.0383069	0.0925062	0.0339049
ENSDARG00000033928	333.598	347.845	534.895	67.7866	86.3742	30.0439	2.72077	1.22212e-15	4.59646e-14	ndfip2	1	5354489	5394791	-	5475	protein_coding	Nedd4 family interacting protein 2 [Source:ZFIN;Acc:ZDB-GENE-040426-2662]	-	381	387	562	56	88	28	4.70201	4.9033	7.36319	0.956421	1.20981	0.423257
ENSDARG00000026990	138.342	136.621	176.077	15.7362	27.4827	7.51098	3.13805	1.28223e-15	4.81554e-14	klhl6	2	36646451	36659156	+	2488	protein_coding	kelch-like family member 6 [Source:ZFIN;Acc:ZDB-GENE-030616-325]	BACK	158	152	185	13	28	7	4.29091	4.23794	5.33378	0.488583	0.847082	0.232851
ENSDARG00000040503	436.041	402.673	618.651	48.419	117.783	41.8469	2.80054	1.43361e-15	5.37624e-14	sb:cb81	18	49309953	49318823	-	2447	protein_coding	sb:cb81 [Source:ZFIN;Acc:ZDB-GENE-030131-9939]	zf-CCCH	498	448	650	40	120	39	13.7511	12.7001	19.0543	1.52852	3.69118	1.31905
ENSDARG00000058232	168.112	156.395	201.775	33.8933	44.1686	36.4819	2.19372	1.46886e-15	5.50045e-14	fbrsl1	5	17624463	17753961	+	5248	protein_coding	fibrosin-like 1 [Source:ZFIN;Acc:ZDB-GENE-070705-487]	-	192	174	212	28	45	34	2.47201	2.29994	2.89772	0.498895	0.645411	0.536186
ENSDARG00000069780	575.259	563.562	585.339	1146.32	1227.89	1228.58	-1.06355	1.52388e-15	5.69826e-14	pus7l	4	14188327	14192254	-	2242	protein_coding	pseudouridylate synthase 7-like [Source:ZFIN;Acc:ZDB-GENE-050419-188]	-	657	627	615	947	1251	1145	19.8004	19.3996	19.6768	39.4966	41.999	42.2669
ENSDARG00000038822	7243.71	8164.91	11742.9	222.727	650.751	248.935	4.59569	1.55923e-15	5.82201e-14	mrc1b	2	31515853	31540922	-	6190	protein_coding	mannose receptor, C type 1b [Source:ZFIN;Acc:ZDB-GENE-070705-13]	Lectin_C	8273	9084	12338	184	663	232	90.3058	101.8	142.978	2.77954	8.06196	3.1019
ENSDARG00000104687	75.3003	100.668	95.177	8.47332	6.87067	8.58397	3.50829	1.60688e-15	5.99128e-14	slc16a9b	12	7589193	7607114	-	2553	protein_coding	solute carrier family 16, member 9b [Source:ZFIN;Acc:ZDB-GENE-040801-69]	MFS_1	86	112	100	7	7	8	2.2761	3.04319	2.80972	0.256385	0.206379	0.25934
ENSDARG00000040001	365.994	294.814	382.612	121.047	82.4481	87.9857	1.84514	1.69307e-15	6.30358e-14	fryl	20	23315242	23422345	+	11147	protein_coding	furry homolog, like [Source:ZFIN;Acc:ZDB-GENE-040914-58]	-	418	328	402	100	84	82	2.53374	2.04116	2.58691	0.838855	0.567203	0.608816
ENSDARG00000059035	1083.97	1057.91	1338.19	443.034	505.485	456.024	1.30806	1.75367e-15	6.51981e-14	porb	15	1847135	1885247	-	4134	protein_coding	P450 (cytochrome) oxidoreductase b [Source:ZFIN;Acc:ZDB-GENE-030131-5767]	NAD_binding_1	1238	1177	1406	366	515	425	20.2345	19.75	24.3966	8.27858	9.37679	8.50842
ENSDARG00000061764	1877.25	1700.57	2977.14	560.45	640.936	369.111	2.06106	1.77194e-15	6.57829e-14	ahnak	14	26759332	26796334	+	20569	protein_coding	AHNAK nucleoprotein [Source:ZFIN;Acc:ZDB-GENE-030131-8719]	-	2144	1892	3128	463	653	344	7.04295	6.38072	10.9086	2.10481	2.38956	1.38413
ENSDARG00000038524	1401.81	1293.41	1381.97	555.608	639.954	475.338	1.28632	1.78252e-15	6.60811e-14	pik3r1	5	54765702	54792239	-	7005	protein_coding	phosphoinositide-3-kinase, regulatory subunit 1 (alpha) [Source:ZFIN;Acc:ZDB-GENE-030131-1280]	RhoGAP	1601	1439	1452	459	652	443	15.4428	14.25	14.8687	6.12702	7.00579	5.2339
ENSDARG00000099628	1271.35	1285.32	1626.57	3058.87	3266.51	3476.51	-1.22873	1.95162e-15	7.22462e-14	CR855307.1	14	48998812	49006059	+	1062	lincRNA	-	-	1452	1430	1709	2527	3328	3240	92.3815	93.4056	115.433	222.498	235.872	252.494
ENSDARG00000078042	362.492	350.541	334.071	107.732	116.801	70.8178	1.82546	1.97751e-15	7.31001e-14	il10rb	9	61770	68947	-	1689	protein_coding	interleukin 10 receptor, beta [Source:ZFIN;Acc:ZDB-GENE-050909-1]	-	414	390	351	89	119	66	16.562	16.0176	14.907	4.92726	5.30316	3.23403
ENSDARG00000063910	189.126	114.151	157.042	20.5781	29.4457	17.1679	2.76847	1.99452e-15	7.36237e-14	mt-atp8	MT	8894	9058	+	165	protein_coding	ATP synthase 8, mitochondrial [Source:ZFIN;Acc:ZDB-GENE-011205-19]	-	216	127	165	17	30	16	88.4531	53.3926	71.7322	9.63408	13.6853	8.02539
ENSDARG00000021556	1009.55	1051.62	1130.7	415.193	496.652	475.338	1.20087	2.0103e-15	7.41005e-14	ubl3b	14	30854553	30876708	-	2853	protein_coding	ubiquitin-like 3b [Source:ZFIN;Acc:ZDB-GENE-040630-4]	-	1153	1170	1188	343	506	443	27.3068	28.4476	29.8695	11.2418	13.3495	12.8509
ENSDARG00000015065	415.027	414.357	758.561	64.1551	114.838	39.7009	2.85529	2.0823e-15	7.66452e-14	c4	15	32351886	32383529	-	7462	protein_coding	complement component 4 [Source:ZFIN;Acc:ZDB-GENE-030131-5697]	A2M_comp	474	461	797	53	117	37	4.29206	4.28556	7.66156	0.664149	1.18018	0.410371
ENSDARG00000086897	101.568	71.9058	120.875	8.47332	6.87067	9.65697	3.56226	2.13155e-15	7.83466e-14	si:dkey-7i4.1	15	791220	805111	+	3720	protein_coding	si:dkey-7i4.1 [Source:ZFIN;Acc:ZDB-GENE-081028-64]	NACHT	116	80	127	7	7	9	2.10697	1.49179	2.44892	0.175954	0.141636	0.20023
ENSDARG00000044415	164.61	171.675	243.653	31.4723	46.1317	27.8979	2.45062	2.14666e-15	7.87902e-14	tlr5a	20	51478939	51482591	+	2893	protein_coding	toll-like receptor 5a [Source:ZFIN;Acc:ZDB-GENE-040219-14]	TIR	188	191	256	26	47	26	4.39089	4.5798	6.34754	0.840369	1.22283	0.743798
ENSDARG00000038095	951.761	1010.28	1009.83	2263.59	2060.22	1929.25	-1.07303	2.18706e-15	8.01593e-14	socs1a	3	26813058	26814953	+	1154	protein_coding	suppressor of cytokine signaling 1a [Source:ZFIN;Acc:ZDB-GENE-040801-205]	SH2	1087	1124	1061	1870	2099	1798	63.6454	67.565	65.9513	151.524	136.907	128.948
ENSDARG00000079353	310.833	257.063	288.386	81.1018	75.5774	42.9199	2.10312	2.19893e-15	8.04802e-14	si:ch211-165d12.4	3	34587988	34593639	-	2987	protein_coding	si:ch211-165d12.4 [Source:ZFIN;Acc:ZDB-GENE-080303-7]	V-set	355	286	303	67	77	40	8.03038	6.6419	7.27648	2.09742	1.94032	1.10829
ENSDARG00000013997	236.408	225.605	307.422	53.2609	68.7067	72.9638	1.97601	2.40636e-15	8.79478e-14	ern1	3	55420176	55481157	-	8186	protein_coding	endoplasmic reticulum to nucleus signaling 1 [Source:ZFIN;Acc:ZDB-GENE-050522-431]	Pkinase	270	251	323	44	70	68	2.22862	2.12698	2.83038	0.502604	0.643641	0.687492
ENSDARG00000100280	280.187	231.896	270.303	77.4704	63.7991	83.6937	1.80097	2.41086e-15	8.79878e-14	znfx1	6	57401178	57426097	-	5709	protein_coding	zinc finger, NFX1-type containing 1 [Source:ZFIN;Acc:ZDB-GENE-110804-2]	-	320	258	284	64	65	78	3.78733	3.13488	3.56839	1.04825	0.85698	1.13075
ENSDARG00000037554	309.957	312.79	365.48	33.8933	79.5035	23.6059	2.84002	2.59303e-15	9.45031e-14	arhgef3l	23	20669149	20684086	+	2286	protein_coding	Rho guanine nucleotide exchange factor (GEF) 3, like [Source:ZFIN;Acc:ZDB-GENE-050522-85]	RhoGEF	354	348	384	28	81	22	10.4633	10.56	12.0495	1.14532	2.66702	0.796483
novel.4623	65.6689	98.8705	93.2735	3.63142	1.96305	3.21899	4.89289	2.62387e-15	9.54926e-14	-	CHR_ALT_CTG5_1_49	51157495	51166726	-	2003	-	PF00619:Caspase recruitment domain	CARD	75	110	98	3	2	3	2.53002	3.80955	3.50961	0.140051	0.0751565	0.123957
ENSDARG00000028517	331.847	269.647	401.647	58.1028	101.097	63.3068	2.1655	2.6308e-15	9.56102e-14	hbp1	25	3449959	3470910	-	3455	protein_coding	HMG-box transcription factor 1 [Source:ZFIN;Acc:ZDB-GENE-050522-414]	HMG_box	379	300	422	48	103	59	7.41198	6.0233	8.7615	1.29909	2.24392	1.4133
ENSDARG00000012395	236.408	252.569	343.589	58.1028	73.6144	37.5549	2.29463	2.67982e-15	9.72554e-14	mmp13a	10	38593645	38602561	+	1694	protein_coding	matrix metallopeptidase 13a [Source:ZFIN;Acc:ZDB-GENE-031202-2]	PG_binding_1	270	281	361	48	75	35	10.7694	11.5068	15.2865	2.64955	3.33246	1.70996
ENSDARG00000034817	992.038	1148.7	1389.58	182.782	272.864	74.0368	2.73514	2.71015e-15	9.82181e-14	asah1b	1	16654254	16665044	-	1946	protein_coding	N-acylsphingosine amidohydrolase (acid ceramidase) 1b [Source:ZFIN;Acc:ZDB-GENE-040426-1512]	-	1133	1278	1460	151	278	69	39.3396	45.5564	53.8176	7.2557	10.7528	2.93452
ENSDARG00000079325	77.927	82.6917	99.9359	1.21047	7.8522	5.36498	4.12415	2.93971e-15	1.06389e-13	CABZ01046432.1	22	8878680	8883097	-	1379	protein_coding	-	I-set	89	92	105	1	8	5	4.36083	4.62791	5.46184	0.067808	0.43666	0.300079
ENSDARG00000062933	300.326	293.016	399.743	90.7856	105.023	72.9638	1.88332	3.19907e-15	1.15613e-13	cmip	18	13324140	13362926	-	4855	protein_coding	c-Maf inducing protein [Source:ZFIN;Acc:ZDB-GENE-050419-50]	-	343	326	420	75	107	68	4.77362	4.6579	6.20546	1.4445	1.65887	1.15918
ENSDARG00000036619	86.6829	69.2094	99.9359	6.05237	3.9261	1.073	4.55845	3.20686e-15	1.15733e-13	mgat3b	6	202367	205291	+	1770	protein_coding	mannosyl (beta-1,4-)-glycoprotein beta-1,4-N-acetylglucosaminyltransferase b [Source:ZFIN;Acc:ZDB-GENE-130820-2]	-	99	77	105	5	4	1	3.77925	3.01772	4.2553	0.264145	0.1701	0.0467581
ENSDARG00000088877	374.75	365.821	389.274	119.837	151.155	115.884	1.54297	3.25292e-15	1.17232e-13	smarcd2	12	10134366	10160941	+	3116	protein_coding	SWI/SNF related, matrix associated, actin dependent regulator of chromatin, subfamily d, member 2 [Source:ZFIN;Acc:ZDB-GENE-080215-1]	-	428	407	409	99	154	108	9.28089	9.06063	9.41542	2.97086	3.71998	2.86851
ENSDARG00000058100	98.0655	110.555	117.068	19.3676	13.7413	9.65697	2.94122	3.33791e-15	1.20128e-13	b3gnt3	8	13630492	13641022	-	1427	protein_coding	UDP-GlcNAc:betaGal beta-1,3-N-acetylglucosaminyltransferase 3 [Source:ZFIN;Acc:ZDB-GENE-030131-8875]	Galactosyl_T	112	123	123	16	14	9	5.30319	5.97919	6.18294	1.04843	0.738451	0.521974
novel.1359	103.319	113.252	138.958	13.3152	18.649	5.36498	3.24171	3.42267e-15	1.23007e-13	-	3	8212925	8215995	-	2855	-	PF01129:NAD:arginine ADP-ribosyltransferase	-	118	126	146	11	19	5	2.79267	3.06144	3.66827	0.360273	0.500916	0.144942
novel.1208	14.0094	29.6612	21.8907	139.205	124.654	215.672	-2.87227	3.48728e-15	1.25155e-13	-	24	31029151	31081154	-	3004	-	-	-	16	33	23	115	127	201	0.359885	0.762036	0.549214	3.57967	3.18216	5.53766
ENSDARG00000105499	1009.55	1270.04	1471.44	3470.43	7813.92	4930.42	-2.11221	3.68158e-15	1.31945e-13	zgc:175135	11	18053333	18055134	+	1421	protein_coding	zgc:175135 [Source:ZFIN;Acc:ZDB-GENE-080214-1]	-	1153	1413	1546	2867	7961	4595	54.825	68.9778	78.0422	188.66	421.688	267.622
ENSDARG00000079175	182.122	197.741	186.547	37.5247	53.0023	27.8979	2.25112	3.7715e-15	1.34981e-13	si:ch211-79k12.1	16	24522824	24550029	-	1840	protein_coding	si:ch211-79k12.1 [Source:ZFIN;Acc:ZDB-GENE-080303-9]	-	208	220	196	31	54	26	7.63816	8.29404	7.64104	1.57539	2.20899	1.16946
ENSDARG00000087381	101.568	108.758	143.717	13.3152	20.612	12.876	2.90653	3.83831e-15	1.37182e-13	tcf23	6	9651703	9657694	+	527	protein_coding	transcription factor 23 [Source:ZFIN;Acc:ZDB-GENE-090806-5]	HLH	116	121	151	11	21	12	14.8727	15.9271	20.5532	1.95176	2.99934	1.88452
ENSDARG00000005821	377.377	374.809	545.364	21.7885	84.4111	21.4599	3.33281	3.93795e-15	1.4055e-13	ncf2	7	41329748	41338923	-	3407	protein_coding	neutrophil cytosolic factor 2 [Source:ZFIN;Acc:ZDB-GENE-070209-29]	SH3_1	431	417	573	18	86	20	8.54768	8.49035	12.0641	0.494021	1.89996	0.485834
ENSDARG00000060094	71.798	124.936	96.1288	7.26285	9.81525	7.51098	3.5644	3.96366e-15	1.41272e-13	ptgis	6	46568119	46589726	-	2019	protein_coding	prostaglandin I2 (prostacyclin) synthase [Source:ZFIN;Acc:ZDB-GENE-070116-1]	p450	82	139	101	6	10	7	2.74423	4.77573	3.58838	0.277882	0.372805	0.286941
ENSDARG00000002956	118.204	87.1858	91.3699	4.8419	5.88915	13.949	3.58139	4.10502e-15	1.45877e-13	si:dkey-32n7.4	12	4114401	4145033	+	5121	protein_coding	si:dkey-32n7.4 [Source:ZFIN;Acc:ZDB-GENE-110411-175]	VWA	135	97	96	4	6	13	1.78124	1.31395	1.34472	0.0730382	0.0881889	0.210097
ENSDARG00000009796	158.481	131.228	215.1	19.3676	35.3349	18.2409	2.77774	4.10888e-15	1.45877e-13	klc1a	13	15816573	15904342	+	2183	protein_coding	kinesin light chain 1a [Source:ZFIN;Acc:ZDB-GENE-040426-1599]	-	181	146	226	16	36	17	5.60232	4.63939	7.42623	0.685348	1.24127	0.644504
ENSDARG00000020984	147.974	98.8705	129.441	8.47332	21.5935	8.58397	3.25865	4.10977e-15	1.45877e-13	slc16a10	20	122123	147578	-	2389	protein_coding	solute carrier family 16 (aromatic amino acid transporter), member 10 [Source:ZFIN;Acc:ZDB-GENE-040724-214]	MFS_1	169	110	136	7	22	8	4.77984	3.19402	4.08354	0.273985	0.693145	0.277143
ENSDARG00000028663	97.1899	108.758	130.392	6.05237	16.6859	15.022	3.13019	4.16262e-15	1.47551e-13	tek	5	480119	496781	+	3539	protein_coding	TEK tyrosine kinase, endothelial [Source:ZFIN;Acc:ZDB-GENE-990415-56]	Pkinase_Tyr	111	121	137	5	17	14	2.11927	2.37174	2.77686	0.13211	0.361565	0.327399
ENSDARG00000041799	453.553	401.774	653.866	70.2075	144.284	77.2558	2.36491	4.3224e-15	1.53005e-13	cx43	20	40715163	40720530	-	2926	protein_coding	connexin 43 [Source:ZFIN;Acc:ZDB-GENE-991105-4]	Connexin	518	447	687	58	147	72	11.9619	10.5973	16.8421	1.85353	3.78147	2.03652
ENSDARG00000021255	119.08	87.1858	140.862	7.26285	17.6674	7.51098	3.39403	4.3649e-15	1.54298e-13	arhgap22	13	31108334	31139766	+	2087	protein_coding	Rho GTPase activating protein 22 [Source:ZFIN;Acc:ZDB-GENE-090313-87]	RhoGAP	136	97	148	6	18	7	4.40311	3.22412	5.0869	0.268828	0.649184	0.277591
ENSDARG00000034117	246.915	208.527	291.242	50.8399	73.6144	43.9929	2.14201	4.62548e-15	1.63286e-13	rarga	23	35847200	35963735	+	2538	protein_coding	retinoic acid receptor gamma a [Source:ZFIN;Acc:ZDB-GENE-980526-531]	zf-C4	282	232	306	42	75	41	7.50759	6.341	8.64856	1.5474	2.22427	1.33697
ENSDARG00000077285	85.8073	120.442	138.007	10.8943	17.6674	8.58397	3.19766	4.69688e-15	1.65581e-13	scarf1	15	28208440	28223906	-	5235	protein_coding	scavenger receptor class F, member 1 [Source:ZFIN;Acc:ZDB-GENE-030131-8778]	-	98	134	145	9	18	8	1.26489	1.77562	1.98685	0.160757	0.258805	0.126475
ENSDARG00000098204	204.887	231.896	275.062	39.9457	44.1686	11.803	2.89105	5.06078e-15	1.78167e-13	CU984600.2	9	563547	582037	+	12519	protein_coding	-	-	234	258	289	33	45	11	1.26296	1.42959	1.65593	0.246484	0.270558	0.0727199
ENSDARG00000055106	156.73	139.318	208.438	36.3142	25.5196	15.022	2.72392	5.12334e-15	1.80124e-13	znf148	9	38624478	38641307	+	6970	protein_coding	zinc finger protein 148 [Source:ZFIN;Acc:ZDB-GENE-030131-8769]	-	179	155	219	30	26	14	1.73526	1.54263	2.25385	0.40247	0.280775	0.166236
ENSDARG00000104693	307.33	349.642	446.38	91.996	120.728	80.4747	1.90832	5.2178e-15	1.83197e-13	il6st	10	5788620	5821584	-	8398	protein_coding	interleukin 6 signal transducer [Source:ZFIN;Acc:ZDB-GENE-080104-6]	fn3	351	389	469	76	123	75	2.82406	3.21318	4.006	0.846219	1.10242	0.739121
ENSDARG00000104495	129.587	147.407	222.714	9.68379	28.4642	8.58397	3.39474	5.28261e-15	1.85221e-13	pltp	6	55357188	55393309	+	1923	protein_coding	phospholipid transfer protein [Source:ZFIN;Acc:ZDB-GENE-040801-22]	-	148	164	234	8	29	8	5.20027	5.91597	8.72872	0.389006	1.13511	0.344303
novel.4946	906.23	769.393	785.21	227.569	214.954	95.4967	2.19429	5.45114e-15	1.90871e-13	-	CHR_ALT_CTG6_2_1	9134321	9162384	+	11387	-	PF00075:RNase H|PF13358:DDE superfamily endonuclease	RnaseH	1035	856	825	188	219	89	6.1415	5.21466	5.19707	1.54381	1.44761	0.646861
ENSDARG00000060978	365.994	329.868	360.721	131.942	129.561	107.3	1.51907	5.4951e-15	1.9215e-13	atp2a3	5	31168096	31269354	+	5899	protein_coding	ATPase sarcoplasmic/endoplasmic reticulum Ca2+ transporting 3 [Source:ZFIN;Acc:ZDB-GENE-060531-103]	E1-E2_ATPase	418	367	379	109	132	100	4.78786	4.31568	4.60866	1.7278	1.68428	1.40298
ENSDARG00000062330	167.237	106.061	276.965	25.42	18.649	18.2409	3.14828	5.94136e-15	2.07474e-13	si:ch211-233a24.2	13	12801092	12985932	+	16205	protein_coding	si:ch211-233a24.2 [Source:ZFIN;Acc:ZDB-GENE-090313-98]	-	191	118	291	21	19	17	0.796393	0.50512	1.28812	0.121176	0.0882515	0.0868221
ENSDARG00000056587	140.969	136.621	131.344	389.773	364.146	341.213	-1.42023	6.27662e-15	2.18886e-13	cyp2r1	7	27455321	27697234	+	2822	protein_coding	cytochrome P450, family 2, subfamily R, polypeptide 1 [Source:ZFIN;Acc:ZDB-GENE-110114-1]	p450	161	152	138	322	371	318	3.85489	3.73635	3.50781	10.6695	9.89543	9.32611
ENSDARG00000040917	242.537	289.421	319.795	30.2619	74.5959	30.0439	2.64633	6.40804e-15	2.23169e-13	cbfb	18	22994113	23072665	+	4168	protein_coding	core-binding factor, beta subunit [Source:ZFIN;Acc:ZDB-GENE-980526-440]	-	277	322	336	25	76	28	4.49051	5.35907	5.78263	0.560864	1.37247	0.555982
novel.2791	158.481	239.986	245.557	22.999	44.1686	12.876	2.99642	6.8945e-15	2.39788e-13	-	CHR_ALT_CTG16_1_6	11777004	11790849	+	2210	-	PF00001:7 transmembrane receptor (rhodopsin family)	7tm_1	181	267	258	19	45	12	5.53388	8.3807	8.37416	0.803908	1.53263	0.449386
novel.590	131.338	115.049	182.74	27.8409	21.5935	16.0949	2.71786	7.16533e-15	2.48873e-13	-	17	53233464	53247286	+	3465	-	PF00415:Regulator of chromosome condensation (RCC1) repeat	-	150	128	192	23	22	15	2.92504	2.56253	3.97477	0.620683	0.4779	0.358276
ENSDARG00000097598	141.845	118.645	132.296	347.406	363.164	355.162	-1.44014	7.1932e-15	2.49506e-13	BX088688.3	20	22068160	22070094	-	1935	antisense	-	-	162	132	139	287	370	331	5.65688	4.73211	5.15285	13.869	14.3926	14.1572
ENSDARG00000007018	127.835	110.555	152.283	24.2095	24.5381	17.1679	2.56712	7.37293e-15	2.55397e-13	ms4a17a.6	4	76735113	76742479	+	1035	protein_coding	membrane-spanning 4-domains, subfamily A, member 17A.6 [Source:ZFIN;Acc:ZDB-GENE-070209-265]	-	146	123	160	20	25	16	9.53138	8.24378	11.089	1.8069	1.8181	1.27941
ENSDARG00000098397	83.1806	80.8941	126.585	9.68379	0.981525	5.36498	4.23551	7.46135e-15	2.58115e-13	FP016106.1	3	6556960	6597195	-	6804	lincRNA	-	AAA_4	95	90	133	8	1	5	0.943414	0.917571	1.40217	0.109944	0.0110625	0.0608185
ENSDARG00000100222	299.45	258.861	383.563	95.6275	89.3187	77.2558	1.84559	7.59782e-15	2.62485e-13	utrn	23	1181248	1444835	+	10792	protein_coding	utrophin [Source:ZFIN;Acc:ZDB-GENE-070228-6]	-	342	288	403	79	91	72	2.14125	1.85119	2.67866	0.684495	0.634683	0.552155
ENSDARG00000031678	300.326	265.153	455.898	49.6294	73.6144	23.6059	2.79344	7.81562e-15	2.69649e-13	col5a2a	9	42653188	42696408	-	5063	protein_coding	collagen, type V, alpha 2a [Source:ZFIN;Acc:ZDB-GENE-030616-13]	Collagen	343	295	479	41	75	22	4.57751	4.04181	6.78643	0.757218	1.11499	0.359621
ENSDARG00000026028	243.413	188.753	282.676	48.419	67.7252	52.5768	2.07712	7.91632e-15	2.72417e-13	ankrd44	9	32109911	32158288	-	3207	protein_coding	ankyrin repeat domain 44 [Source:ZFIN;Acc:ZDB-GENE-070912-605]	-	278	210	297	40	69	49	5.85719	4.54236	6.64311	1.16629	1.61945	1.26452
ENSDARG00000054864	740.745	899.722	907.989	346.196	344.515	265.03	1.41502	7.9169e-15	2.72417e-13	aplp2	18	44364530	44527124	-	5599	protein_coding	amyloid beta (A4) precursor-like protein 2 [Source:ZFIN;Acc:ZDB-GENE-061009-28]	Kunitz_BPTI	846	1001	954	286	351	247	10.2095	12.4018	12.2223	4.7764	4.71861	3.65104
ENSDARG00000105481	115.577	117.746	165.608	9.68379	24.5381	9.65697	3.16081	8.12073e-15	2.7906e-13	si:ch211-243a20.4	1	45341934	45347393	-	1040	protein_coding	si:ch211-243a20.4 [Source:ZFIN;Acc:ZDB-GENE-061207-29]	-	132	131	174	8	25	9	8.57598	8.73775	12.0013	0.719286	1.80936	0.716208
ENSDARG00000007523	211.892	195.045	217.955	48.419	56.9284	27.8979	2.22711	8.13437e-15	2.79158e-13	kmt2e	4	22424451	22472653	-	5497	protein_coding	lysine (K)-specific methyltransferase 2E [Source:ZFIN;Acc:ZDB-GENE-030131-4120]	PHD	242	217	229	40	58	26	2.97463	2.73839	2.9883	0.680424	0.794182	0.391451
ENSDARG00000053005	110.324	144.711	206.534	22.999	23.5566	10.73	3.01022	8.18116e-15	2.80392e-13	cd22	16	44906324	44917748	+	1834	protein_coding	cd22 molecule [Source:ZFIN;Acc:ZDB-GENE-050522-521]	V-set	126	161	217	19	24	10	4.6421	6.08959	8.48739	0.968722	0.984985	0.451264
novel.248	80.5538	82.6917	130.392	9.68379	7.8522	9.65697	3.43743	8.2499e-15	2.82374e-13	-	12	7640901	7647128	-	1498	-	-	-	92	92	137	8	8	9	4.14972	4.26027	6.56029	0.499371	0.401972	0.497234
ENSDARG00000086903	2092.65	1965.73	2230.95	4630.06	4552.31	3937.9	-1.06084	8.28135e-15	2.83075e-13	gig2o	5	30381936	30382925	-	902	protein_coding	grass carp reovirus (GCRV)-induced gene 2o [Source:ZFIN;Acc:ZDB-GENE-130517-8]	-	2390	2187	2344	3825	4638	3670	179.034	168.191	186.408	396.524	387.027	336.736
ENSDARG00000004433	74.4247	96.1741	127.537	6.05237	10.7968	2.14599	3.9505	8.44262e-15	2.88207e-13	btk	14	38891722	38929885	-	2634	protein_coding	Bruton agammaglobulinemia tyrosine kinase [Source:ZFIN;Acc:ZDB-GENE-070531-1]	Pkinase_Tyr	85	107	134	5	11	2	2.18045	2.81793	3.64924	0.1775	0.314336	0.0628412
ENSDARG00000036080	1562.04	1508.23	2236.66	263.883	515.3	185.628	2.45787	8.54733e-15	2.91398e-13	cd81a	7	32983440	33023404	-	4599	protein_coding	CD81 molecule a [Source:ZFIN;Acc:ZDB-GENE-000831-5]	Tetraspannin	1784	1678	2350	218	525	173	26.2105	25.3099	36.6538	4.43239	8.59238	3.11324
ENSDARG00000091836	106.821	126.734	164.656	13.3152	25.5196	12.876	2.92815	8.59759e-15	2.92725e-13	casp7	12	30569621	30583668	-	2801	protein_coding	caspase 7, apoptosis-related cysteine peptidase [Source:ZFIN;Acc:ZDB-GENE-050522-506]	Peptidase_C14	122	141	173	11	26	12	2.943	3.49195	4.43044	0.367219	0.698679	0.354567
novel.5689	91.9364	92.5788	173.222	0	9.81525	8.58397	4.23295	8.67756e-15	2.9506e-13	-	KZ115973.1	1582	6146	-	923	-	PF03874:RNA polymerase Rpb4	RNA_pol_Rpb4	105	103	182	0	10	8	7.68654	7.741	14.1444	0	0.815485	0.717329
ENSDARG00000016085	361.617	319.082	520.618	39.9457	94.2264	30.0439	2.86225	8.91876e-15	3.02863e-13	mbnl3	14	30986754	31080183	-	9667	protein_coding	muscleblind-like splicing regulator 3 [Source:ZFIN;Acc:ZDB-GENE-081002-3]	-	413	355	547	33	96	28	2.8867	2.54741	4.05891	0.319203	0.747476	0.239716
ENSDARG00000028848	85.8073	110.555	167.512	9.68379	12.7598	16.0949	3.23068	9.05873e-15	3.07213e-13	lsm12a	3	22984098	22994433	+	1938	protein_coding	LSM12 homolog a [Source:ZFIN;Acc:ZDB-GENE-040516-12]	-	98	123	176	8	13	15	3.41677	4.40264	6.51438	0.385995	0.504902	0.640572
ENSDARG00000070787	257.422	345.148	343.589	60.5237	102.079	75.1098	1.98582	9.23904e-15	3.12918e-13	jupa	11	11719575	11781911	+	6758	protein_coding	junction plakoglobin a [Source:ZFIN;Acc:ZDB-GENE-991207-22]	Arm	294	384	361	50	104	70	2.93949	3.94162	3.8318	0.691826	1.15833	0.857255
novel.843	140.094	139.318	213.196	19.3676	34.3534	15.022	2.82836	1.06607e-14	3.60596e-13	-	2	43520737	43534427	-	5209	-	PF00629:MAM domain, meprin/A5/mu|PF11980:C-terminal domain of neuropilin glycoprotein	-	160	155	224	16	35	14	2.07543	2.06414	3.08466	0.287217	0.505745	0.222435
ENSDARG00000089139	531.48	527.609	522.522	1064.01	1143.48	1307.98	-1.15256	1.07714e-14	3.63864e-13	im:7145024	25	9013342	9040912	+	2109	protein_coding	im:7145024 [Source:ZFIN;Acc:ZDB-GENE-050208-187]	-	607	587	549	879	1165	1219	19.4471	19.3074	18.6728	38.9724	41.5783	47.8363
ENSDARG00000039958	744.247	744.226	894.664	1799.98	1660.74	2014.01	-1.20011	1.20043e-14	4.04985e-13	utp11l	16	33645721	33650578	-	1095	protein_coding	UTP11-like, U3 small nucleolar ribonucleoprotein (yeast) [Source:ZFIN;Acc:ZDB-GENE-030131-8093]	-	850	828	940	1487	1692	1877	52.4503	52.4539	61.5783	126.982	116.306	141.867
ENSDARG00000058226	284.565	284.927	325.505	68.997	92.2633	42.9199	2.12821	1.22288e-14	4.12022e-13	ak3	10	11000894	11012000	-	1959	protein_coding	adenylate kinase 3 [Source:ZFIN;Acc:ZDB-GENE-040426-2142]	ADK	325	317	342	57	94	40	11.2096	11.225	12.5229	2.72073	3.61169	1.68988
ENSDARG00000055903	576.135	604.908	561.544	226.359	265.993	219.964	1.28907	1.31162e-14	4.41347e-13	luc7l	24	39638555	39654132	+	2947	protein_coding	LUC7-like (S. cerevisiae) [Source:ZFIN;Acc:ZDB-GENE-040625-111]	-	658	673	590	187	271	205	15.0865	15.8415	14.361	5.93344	6.9216	5.7571
ENSDARG00000017010	300.326	269.647	273.158	666.971	662.529	608.389	-1.20028	1.41821e-14	4.76592e-13	scamp2l	7	57088920	57106722	+	2361	protein_coding	secretory carrier membrane protein 2, like [Source:ZFIN;Acc:ZDB-GENE-030131-6432]	-	343	300	287	551	675	567	9.81615	8.81428	8.71967	21.8223	21.5192	19.8755
ENSDARG00000009958	396.64	355.934	395.936	116.206	128.58	155.585	1.5187	1.43278e-14	4.80863e-13	cbl	15	23208042	23265405	+	4069	protein_coding	Cbl proto-oncogene, E3 ubiquitin protein ligase [Source:ZFIN;Acc:ZDB-GENE-041114-207]	-	453	396	416	96	131	145	7.52235	6.75101	7.33364	2.20612	2.42327	2.94924
ENSDARG00000076214	710.975	533.901	769.03	1611.14	2205.49	1839.12	-1.49023	1.44821e-14	4.85413e-13	zgc:165514	15	44184367	44189634	+	2264	protein_coding	zgc:165514 [Source:ZFIN;Acc:ZDB-GENE-041008-169]	zf-C2H2	812	594	808	1331	2247	1714	24.2339	18.2	25.6005	54.9727	74.7041	62.6563
ENSDARG00000035809	499.959	389.19	715.731	82.3123	111.894	32.1899	2.82335	1.47266e-14	4.92971e-13	col1a1b	12	3095699	3133483	-	5610	protein_coding	collagen, type I, alpha 1b [Source:ZFIN;Acc:ZDB-GENE-030131-4400]	VWC	571	433	752	68	114	30	6.87727	5.3541	9.61544	1.13342	1.52954	0.442577
ENSDARG00000098280	631.297	630.075	648.155	300.198	272.864	260.738	1.19655	1.52541e-14	5.09967e-13	rbm5	6	53263854	53282595	-	3942	protein_coding	RNA binding motif protein 5 [Source:ZFIN;Acc:ZDB-GENE-030131-3022]	G-patch	721	701	681	248	278	243	12.3584	12.3357	12.3921	5.88275	5.30818	5.10176
ENSDARG00000086805	72.6735	78.1976	106.598	9.68379	4.90762	4.29199	3.79582	1.54707e-14	5.16543e-13	ccdc129	24	32414643	32452355	-	2629	protein_coding	coiled-coil domain containing 129 [Source:ZFIN;Acc:ZDB-GENE-091204-197]	-	83	87	112	8	5	4	2.1332	2.29557	3.05592	0.284541	0.143152	0.125921
novel.2794	70.9224	94.3764	87.5628	8.47332	5.88915	8.58397	3.47246	1.55013e-14	5.16895e-13	-	CHR_ALT_CTG16_1_6	11766539	11771496	-	3582	-	PF13855:Leucine rich repeat|PF01582:TIR domain	TIR	81	105	92	7	6	8	1.52793	2.03341	1.84237	0.182733	0.126079	0.184839
ENSDARG00000025826	270.556	254.367	418.779	67.7866	86.3742	54.7228	2.1722	1.57867e-14	5.25735e-13	gna12a	3	41647637	41706238	+	4379	protein_coding	guanine nucleotide binding protein (G protein) alpha 12a [Source:ZFIN;Acc:ZDB-GENE-050221-1]	G-alpha	309	283	440	56	88	51	4.76789	4.48304	7.20762	1.1958	1.5126	0.963886
ENSDARG00000018259	166.361	185.158	144.669	26.6304	44.1686	31.1169	2.27339	1.58909e-14	5.28526e-13	atp1a3a	19	6328234	6385594	-	5379	protein_coding	ATPase Na+/K+ transporting subunit alpha 3a [Source:ZFIN;Acc:ZDB-GENE-001212-7]	E1-E2_ATPase	190	206	152	22	45	29	2.38669	2.65661	2.02701	0.382443	0.629693	0.446197
novel.3220	100.692	126.734	120.875	16.9466	10.7968	22.5329	2.80039	1.69383e-14	5.62639e-13	-	CHR_ALT_CTG1_1_15	19770032	19805424	+	5615	-	PF14637:Folliculin-interacting protein middle domain|PF14638:Folliculin-interacting protein C-terminus|PF14636:Folliculin-interacting protein N-terminus	-	115	141	127	14	11	21	1.38386	1.74193	1.62244	0.233144	0.147455	0.309528
ENSDARG00000062222	256.546	232.795	386.419	73.8389	74.5959	57.9418	2.08478	1.77998e-14	5.90496e-13	mxra8a	11	24429923	24458786	-	3604	protein_coding	matrix-remodelling associated 8a [Source:ZFIN;Acc:ZDB-GENE-060503-671]	V-set	293	259	406	61	76	54	5.49321	4.98513	8.08082	1.58267	1.58725	1.24005
ENSDARG00000026376	132.213	112.353	149.428	22.999	28.4642	18.2409	2.49347	1.84571e-14	6.11517e-13	aco1	7	71463106	71486162	-	2884	protein_coding	aconitase 1, soluble [Source:ZFIN;Acc:ZDB-GENE-031118-76]	Aconitase	151	125	157	19	29	17	3.53773	3.0066	3.90498	0.616032	0.756868	0.487847
ENSDARG00000035990	911.484	1011.18	1216.36	193.676	381.813	208.161	1.9991	1.89076e-14	6.25642e-13	cited4a	19	15851226	15855427	-	2445	protein_coding	Cbp/p300-interacting transactivator, with Glu/Asp-rich carboxy-terminal domain, 4a [Source:ZFIN;Acc:ZDB-GENE-030131-7661]	-	1041	1125	1278	160	389	194	28.7684	31.918	37.4944	6.11908	11.9754	6.56679
ENSDARG00000010945	194.38	118.645	154.187	24.2095	28.4642	10.73	2.87913	1.90545e-14	6.297e-13	rapgef6	21	45041684	45086170	-	4499	protein_coding	Rap guanine nucleotide exchange factor (GEF) 6 [Source:ZFIN;Acc:ZDB-GENE-030131-6972]	PDZ	222	132	162	20	29	10	3.33411	2.03526	2.58293	0.41568	0.485176	0.183956
ENSDARG00000096046	170.739	186.955	236.039	26.6304	52.0208	24.6789	2.51012	1.96882e-14	6.49811e-13	BX649307.2	4	44858444	44861662	+	747	antisense	-	-	195	208	248	22	53	23	17.6383	19.3154	23.8147	2.75389	5.34039	2.54822
novel.5061	374.75	291.219	529.184	114.995	86.3742	76.1828	2.10933	1.98803e-14	6.55314e-13	-	CHR_ALT_CTG7_1_15	20521616	20534898	+	5544	-	PF00383:Cytidine and deoxycytidylate deaminase zinc-binding region|PF16028:Solute carrier family 3 member 2 N-terminus|PF00128:Alpha amylase, catalytic domain	-	428	324	556	95	88	71	5.21631	4.054	7.19392	1.60231	1.19475	1.0599
ENSDARG00000045180	239.035	176.169	377.853	41.1561	55.9469	43.9929	2.48596	2.0057e-14	6.603e-13	acta2	12	17100021	17116481	+	2794	protein_coding	actin, alpha 2, smooth muscle, aorta [Source:ZFIN;Acc:ZDB-GENE-030131-1229]	Actin	273	196	397	34	57	41	6.60206	4.86621	10.1924	1.13788	1.53556	1.21447
ENSDARG00000062485	413.276	381.101	450.187	112.574	154.099	86.9127	1.81214	2.01957e-14	6.64019e-13	dock11	7	19179819	19332421	-	9973	protein_coding	dedicator of cytokinesis 11 [Source:ZFIN;Acc:ZDB-GENE-060503-196]	Ded_cyto	472	424	473	93	157	81	3.19786	2.94918	3.40212	0.871971	1.18493	0.672186
novel.2623	2983.12	2836.69	3252.2	5872.01	5661.43	6006.64	-0.951198	2.03145e-14	6.67077e-13	-	CHR_ALT_CTG15_1_11	16060546	16065420	-	1627	-	PF01221:Dynein light chain type 1	-	3407	3156	3417	4851	5768	5598	141.491	134.558	150.651	278.797	266.843	284.758
ENSDARG00000019205	538.485	541.092	823.281	165.835	216.917	183.482	1.74634	2.09105e-14	6.8578e-13	fam120c	23	18386989	18415872	-	8920	protein_coding	family with sequence similarity 120C [Source:ZFIN;Acc:ZDB-GENE-090313-228]	-	615	602	865	137	221	171	4.65858	4.68159	6.95609	1.43615	1.86485	1.58658
ENSDARG00000053010	201.385	217.515	300.759	22.999	56.9284	20.3869	2.82883	2.19029e-14	7.17417e-13	lpcat2	7	35385472	35409027	-	3792	protein_coding	lysophosphatidylcholine acyltransferase 2 [Source:ZFIN;Acc:ZDB-GENE-050522-229]	Acyltransferase	230	242	316	19	58	19	4.09829	4.42699	5.97768	0.468522	1.15127	0.414682
novel.2728	87.5585	97.9717	127.537	12.1047	14.7229	15.022	2.89656	2.26172e-14	7.39875e-13	-	CHR_ALT_CTG16_1_14	31736486	31757414	-	1067	-	PF00017:SH2 domain	SH2	100	109	134	10	15	14	6.33255	7.08637	9.00854	0.876356	1.05814	1.08591
ENSDARG00000098826	179.495	137.52	232.232	38.7352	37.2979	36.4819	2.28742	2.38697e-14	7.79863e-13	plcl2	16	49088698	49160181	+	3598	protein_coding	phospholipase C like 2 [Source:ZFIN;Acc:ZDB-GENE-120426-4]	PI-PLC-X	205	153	244	32	38	34	3.84978	2.94979	4.86455	0.831637	0.79495	0.782074
novel.5367	8541.33	8823.75	8688.71	17378.8	15361.8	16047.7	-0.905004	2.47398e-14	8.07272e-13	-	CHR_ALT_CTG9_1_19	35631381	35633738	-	1431	-	PF00100:Zona pellucida-like domain	Zona_pellucida	9755	9817	9129	14357	15651	14956	460.607	475.883	457.612	938.143	823.228	864.98
novel.4882	165.486	160.889	248.412	6.05237	34.3534	15.022	3.34779	2.53565e-14	8.26352e-13	-	CHR_ALT_CTG6_1_38	39118040	39125788	+	4778	-	PF00001:7 transmembrane receptor (rhodopsin family)	7tm_1	189	179	261	5	35	14	2.67275	2.59877	3.9184	0.0978518	0.551365	0.2425
ENSDARG00000088091	11779.2	11568.8	13179.2	5533.08	6390.71	6253.42	1.00672	2.74968e-14	8.94979e-13	pfn1	23	44580254	44605765	+	3658	protein_coding	profilin 1 [Source:ZFIN;Acc:ZDB-GENE-031002-33]	-	13453	12871	13847	4571	6511	5828	248.496	244.079	271.535	116.846	133.974	131.858
ENSDARG00000056532	1238.95	1282.62	1402.91	584.659	640.936	509.673	1.17683	2.79894e-14	9.09866e-13	serinc2	19	15408363	15420718	-	1963	protein_coding	serine incorporator 2 [Source:ZFIN;Acc:ZDB-GENE-041111-296]	TMS_TDE	1415	1427	1474	483	653	475	48.7056	50.4272	53.8631	23.0076	25.0386	20.0264
ENSDARG00000102415	167.237	168.08	131.344	16.9466	28.4642	5.36498	3.18874	2.84367e-14	9.23246e-13	scinla	6	24090950	24103666	-	2837	protein_coding	scinderin like a [Source:ZFIN;Acc:ZDB-GENE-030131-2005]	-	191	187	138	14	29	5	4.54901	4.57239	3.48926	0.461438	0.769407	0.145862
ENSDARG00000102119	2702.93	2551.76	2524.09	1189.9	805.832	1100.89	1.32972	2.88887e-14	9.36747e-13	si:ch73-359m17.2	19	48382963	48391434	-	1490	protein_coding	si:ch73-359m17.2 [Source:ZFIN;Acc:ZDB-GENE-141222-90]	F5_F8_type_C	3087	2839	2652	983	821	1026	139.989	132.172	127.674	61.6897	41.4739	56.989
ENSDARG00000076074	117.328	63.8164	70.431	392.194	371.998	287.563	-2.06165	3.11594e-14	1.00911e-12	dda1	11	5945186	5953648	-	2573	protein_coding	DET1 and DDB1 associated 1 [Source:ZFIN;Acc:ZDB-GENE-040426-2137]	-	134	71	74	324	379	268	3.51891	1.91417	2.06303	11.7747	11.0871	8.62036
ENSDARG00000086369	135.716	102.466	114.212	18.1571	23.5566	13.949	2.65619	3.15237e-14	1.01963e-12	si:ch211-167j9.5	15	23807495	23814330	-	1422	protein_coding	si:ch211-167j9.5 [Source:ZFIN;Acc:ZDB-GENE-131121-210]	Pkinase_Tyr	155	114	120	15	24	13	7.36504	5.56118	6.05335	0.986363	1.27037	0.756613
novel.5202	116.453	97.9717	131.344	496.294	318.014	379.841	-1.78711	3.29981e-14	1.06496e-12	-	CHR_ALT_CTG7_2_4	29351514	29356176	-	832	-	PF02751:Transcription initiation factor IIA, gamma subunit|PF02268:Transcription initiation factor IIA, gamma subunit, helical domain	-	133	109	138	410	324	354	10.8012	9.08792	11.8979	46.0793	29.3116	35.2136
ENSDARG00000037017	1306.37	1376.1	1532.35	679.076	666.455	675.988	1.05997	3.30073e-14	1.06496e-12	ube4b	23	29507315	29553691	-	5210	protein_coding	ubiquitination factor E4B, UFD2 homolog (S. cerevisiae) [Source:ZFIN;Acc:ZDB-GENE-020205-1]	U-box	1492	1531	1610	561	679	630	19.3497	20.3844	22.1668	10.0686	9.80956	10.0077
ENSDARG00000102249	1101.49	1001.29	1218.27	530.188	462.298	477.484	1.1766	3.43109e-14	1.10564e-12	PEPD	18	1291434	1414760	-	2360	protein_coding	peptidase D [Source:HGNC Symbol;Acc:HGNC:8840]	Peptidase_M24	1258	1114	1280	438	471	445	36.0174	32.7442	38.9056	17.3543	15.022	15.6055
ENSDARG00000010619	149.725	91.68	114.212	21.7885	10.7968	9.65697	3.09506	3.49699e-14	1.12547e-12	themis	20	1423192	1439256	-	2455	protein_coding	thymocyte selection associated [Source:ZFIN;Acc:ZDB-GENE-041008-160]	-	171	102	120	18	11	9	4.70639	2.88211	3.50626	0.685593	0.337255	0.303404
ENSDARG00000105239	981.531	976.122	1800.75	256.621	338.626	155.585	2.32259	3.56112e-14	1.14469e-12	ecm1b	16	9713850	9725432	+	2768	protein_coding	extracellular matrix protein 1b [Source:ZFIN;Acc:ZDB-GENE-121204-2]	-	1121	1086	1892	212	345	145	27.3642	27.2161	49.0308	7.16168	9.38146	4.33543
novel.546	75.3003	64.7153	129.441	4.8419	6.87067	4.29199	4.06042	3.80816e-14	1.22258e-12	-	16	43041506	43045976	-	2331	-	-	-	86	72	136	4	7	4	2.49287	2.14265	4.18515	0.160459	0.226034	0.142019
ENSDARG00000037060	247.791	207.628	361.673	50.8399	73.6144	53.6498	2.19217	3.86182e-14	1.23827e-12	kmt2d	23	27756984	27793877	+	11881	protein_coding	lysine (K)-specific methyltransferase 2D [Source:ZFIN;Acc:ZDB-GENE-060223-2]	FYRC	283	231	380	42	75	50	1.60945	1.34872	2.29427	0.330553	0.475145	0.348295
ENSDARG00000040874	479.82	435.03	553.93	162.204	199.25	143.782	1.53737	3.88183e-14	1.24315e-12	add3a	22	30046365	30270469	+	6148	protein_coding	adducin 3 (gamma) a [Source:ZFIN;Acc:ZDB-GENE-030131-2721]	Aldolase_II	548	484	582	134	203	134	6.02268	5.46101	6.79052	2.03806	2.48531	1.80385
ENSDARG00000070565	146.223	142.014	198.92	24.2095	37.2979	15.022	2.66089	4.09544e-14	1.30993e-12	adap2	3	26267725	26281561	+	1792	protein_coding	ArfGAP with dual PH domains 2 [Source:ZFIN;Acc:ZDB-GENE-070912-21]	PH	167	158	209	20	38	14	6.29682	6.11618	8.36608	1.04361	1.59611	0.646577
ENSDARG00000098387	214.518	227.402	258.881	55.6818	78.522	65.4528	1.80516	4.23391e-14	1.35255e-12	tmem176l.3a	16	46596206	46619967	-	4854	protein_coding	transmembrane protein 176l.3a [Source:ZFIN;Acc:ZDB-GENE-080829-13]	-	245	253	272	46	80	61	3.41043	3.61562	4.0196	0.886142	1.24053	1.04006
ENSDARG00000062430	82.305	94.3764	137.055	13.3152	13.7413	10.73	3.05202	4.483e-14	1.43036e-12	gpd2	6	12379666	12459449	-	4720	protein_coding	glycerol-3-phosphate dehydrogenase 2 (mitochondrial) [Source:ZFIN;Acc:ZDB-GENE-030131-4869]	DAO	94	105	144	11	14	10	1.34564	1.54315	2.18844	0.217919	0.223256	0.175343
ENSDARG00000009447	16135.3	15182	16761.6	28811.7	30774.7	29078.2	-0.882973	4.49313e-14	1.4309e-12	atp5mc3b	6	10830844	10835922	-	1040	protein_coding	ATP synthase membrane subunit c locus 3b [Source:ZFIN;Acc:ZDB-GENE-020814-1]	-	18428	16891	17611	23802	31354	27100	1197.26	1126.64	1214.69	2140.06	2269.22	2156.58
ENSDARG00000101641	149.725	123.139	223.666	21.7885	31.4088	30.0439	2.56857	4.49574e-14	1.4309e-12	trpm2	9	52838336	52920305	-	4445	protein_coding	transient receptor potential cation channel, subfamily M, member 2 [Source:ZFIN;Acc:ZDB-GENE-061214-4]	Ion_trans	171	137	235	18	32	28	2.59937	2.13801	3.79236	0.378657	0.541871	0.521335
ENSDARG00000101028	134.84	129.431	140.862	22.999	33.3718	28.9709	2.23805	4.52601e-14	1.43876e-12	fnbp1b	21	6290566	6377890	+	2101	protein_coding	formin binding protein 1b [Source:ZFIN;Acc:ZDB-GENE-091117-6]	-	154	144	148	19	34	27	4.95265	4.75442	5.053	0.845615	1.21806	1.06357
ENSDARG00000038205	399.267	553.675	609.133	1341.21	1338.8	1579.45	-1.44773	4.61349e-14	1.46477e-12	her2	11	41966117	41966854	-	738	protein_coding	hairy-related 2 [Source:ZFIN;Acc:ZDB-GENE-980526-274]	HLH	456	616	640	1108	1364	1472	41.7495	57.901	62.2068	140.388	139.116	165.075
novel.2602	64.7933	98.8705	131.344	1.21047	9.81525	3.21899	4.31519	4.70299e-14	1.49009e-12	-	CHR_ALT_CTG14_2_6	33881773	33892304	+	2619	-	PF13410:Glutathione S-transferase, C-terminal domain|PF13409:Glutathione S-transferase, N-terminal domain	-	74	110	138	1	10	3	1.90915	2.91352	3.7797	0.0357034	0.287397	0.0948017
ENSDARG00000074023	182.997	192.348	215.1	41.1561	59.873	32.1899	2.14089	4.70476e-14	1.49009e-12	rbms1a	11	10909183	10960394	+	3596	protein_coding	RNA binding motif, single stranded interacting protein 1a [Source:ZFIN;Acc:ZDB-GENE-030131-4967]	RRM_1	209	214	226	34	61	30	3.92708	4.12815	4.5082	0.884106	1.27681	0.690449
novel.5272	318.713	384.696	446.38	95.6275	119.746	136.271	1.706	4.95819e-14	1.56812e-12	-	CHR_ALT_CTG8_1_25	42997645	43043587	+	4298	-	PF00788:Ras association (RalGDS/AF-6) domain|PF16517:Novel Ras effector 1 C-terminal SARAH (Sav/Rassf/Hpo) domain	RA	364	428	469	79	122	127	5.7224	6.90779	7.82745	1.71872	2.13654	2.4455
ENSDARG00000091801	150.601	141.115	223.666	19.3676	37.2979	13.949	2.85407	4.96324e-14	1.56812e-12	serpinb14	16	51244297	51254694	-	1895	protein_coding	serpin peptidase inhibitor, clade B (ovalbumin), member 14 [Source:ZFIN;Acc:ZDB-GENE-050506-148]	Serpin	172	157	235	16	38	13	6.13285	5.74714	8.89555	0.789507	1.50936	0.567759
novel.606	73.5491	64.7153	170.367	3.63142	1.96305	1.073	5.56353	4.98543e-14	1.57321e-12	-	17	3020413	3051535	-	2754	-	-	-	84	72	179	3	2	1	2.06091	1.81355	4.66233	0.10186	0.0546618	0.0300515
ENSDARG00000017180	1130.38	1112.74	1203.04	487.821	587.933	503.235	1.12477	5.04228e-14	1.58921e-12	npc1	2	3823813	3866971	+	5092	protein_coding	Niemann-Pick disease, type C1 [Source:ZFIN;Acc:ZDB-GENE-030131-3161]	-	1291	1238	1264	403	599	469	17.1309	16.8653	17.8063	7.40051	8.85434	7.6228
ENSDARG00000024204	134.84	155.496	150.38	26.6304	38.2795	33.2629	2.15805	5.05073e-14	1.58994e-12	mcm3	20	34770197	34783743	+	3062	protein_coding	minichromosome maintenance complex component 3 [Source:ZFIN;Acc:ZDB-GENE-020419-4]	MCM	154	173	158	22	39	31	3.39828	3.91924	3.7014	0.671835	0.958687	0.83789
ENSDARG00000063924	16193.9	16467.3	28492.2	4548.96	6964.9	4065.58	1.97269	5.088e-14	1.59972e-12	mt-cyb	MT	15308	16448	+	1141	protein_coding	cytochrome b, mitochondrial [Source:ZFIN;Acc:ZDB-GENE-011205-17]	-	18495	18321	29936	3758	7096	3789	1095.25	1113.85	1882.01	307.976	468.107	274.833
ENSDARG00000022712	293.321	303.802	416.875	78.6808	102.079	50.4308	2.12977	5.18834e-14	1.62929e-12	stat3	3	17030665	17107445	+	3442	protein_coding	signal transducer and activator of transcription 3 (acute-phase response factor) [Source:ZFIN;Acc:ZDB-GENE-980526-68]	STAT_alpha	335	338	438	65	104	47	6.57623	6.81188	9.12803	1.76582	2.27426	1.1301
ENSDARG00000018263	384.382	256.165	495.872	56.8923	98.1525	42.9199	2.5156	5.30448e-14	1.66374e-12	pdia2	1	9954489	9966195	+	3406	protein_coding	protein disulfide isomerase family A, member 2 [Source:ZFIN;Acc:ZDB-GENE-040426-705]	-	439	285	521	47	100	40	8.70889	5.80446	10.9725	1.29032	2.2099	0.971954
ENSDARG00000068638	134.84	123.139	159.897	20.5781	34.3534	20.3869	2.45978	5.58353e-14	1.74915e-12	lpar5b	15	40040155	40041455	-	1301	protein_coding	lysophosphatidic acid receptor 5b [Source:ZFIN;Acc:ZDB-GENE-081022-116]	7tm_1	154	137	168	17	35	19	7.99809	7.30474	9.26288	1.22185	2.02492	1.20867
ENSDARG00000105573	8211.23	7941.1	10039.3	28735.5	19568.7	20853.7	-1.40077	5.60422e-14	1.7535e-12	si:ch211-226l4.6	7	24814866	24815834	+	527	protein_coding	si:ch211-226l4.6 [Source:ZFIN;Acc:ZDB-GENE-160728-64]	-	9378	8835	10548	23739	19937	19435	1202.38	1162.94	1435.73	4212.08	2847.52	3052.14
ENSDARG00000075870	87.5585	100.668	113.261	13.3152	17.6674	11.803	2.80826	5.65472e-14	1.76717e-12	triobpa	1	54037077	54062112	+	3520	protein_coding	TRIO and F-actin binding protein a [Source:ZFIN;Acc:ZDB-GENE-110411-40]	PH	100	112	119	11	18	11	1.91955	2.20718	2.42504	0.29221	0.3849	0.258631
ENSDARG00000011334	72.6735	94.3764	108.502	9.68379	11.7783	4.29199	3.41328	5.66566e-14	1.76845e-12	ncaldb	19	12297100	12324514	-	1818	protein_coding	neurocalcin delta b [Source:ZFIN;Acc:ZDB-GENE-040808-37]	-	83	105	114	8	12	4	3.0848	4.00642	4.49806	0.411473	0.496827	0.182094
ENSDARG00000038424	263.551	280.433	453.043	55.6818	92.2633	51.5038	2.31548	5.70884e-14	1.77978e-12	si:dkey-8k3.2	16	16665203	16701718	-	5979	protein_coding	si:dkey-8k3.2 [Source:ZFIN;Acc:ZDB-GENE-100922-98]	A2M_comp	301	312	476	46	94	48	3.40158	3.61982	5.71074	0.719407	1.18336	0.66442
ENSDARG00000017014	257.422	293.915	388.322	93.2065	96.1894	85.8397	1.77046	6.28596e-14	1.95735e-12	ywhae2	7	72012397	72029683	+	6915	protein_coding	tyrosine 3-monooxygenase/tryptophan 5-monooxygenase activation protein, epsilon polypeptide 2 [Source:ZFIN;Acc:ZDB-GENE-050306-44]	-	294	327	408	77	98	80	2.87275	3.28033	4.23235	1.04122	1.06672	0.957476
ENSDARG00000078503	98.0655	74.6023	125.634	12.1047	11.7783	11.803	3.06329	6.65574e-14	2.07e-12	si:dkey-76b14.2	1	56188094	56213860	-	3656	protein_coding	si:dkey-76b14.2 [Source:ZFIN;Acc:ZDB-GENE-090313-329]	DENN	112	83	132	10	12	11	2.06993	1.57483	2.58989	0.255764	0.247054	0.24901
ENSDARG00000097618	263.551	281.332	348.348	704.496	748.903	716.762	-1.28178	6.70218e-14	2.08194e-12	FP102073.1	5	40557232	40713800	-	2729	lincRNA	-	-	301	313	366	582	763	668	7.45257	7.95614	9.62036	19.9418	21.0445	20.2583
ENSDARG00000038059	969.272	881.745	1011.73	428.508	458.372	452.805	1.09488	6.73778e-14	2.09049e-12	grb2b	3	25432419	25492495	-	6241	protein_coding	growth factor receptor-bound protein 2b [Source:ZFIN;Acc:ZDB-GENE-040426-1975]	SH2	1107	981	1063	354	467	422	11.985	10.9038	12.2178	5.30389	5.63223	5.59614
ENSDARG00000033144	266.178	295.713	344.541	64.1551	94.2264	41.8469	2.17358	6.94801e-14	2.15313e-12	psme2	12	13319132	13331980	+	1706	protein_coding	proteasome activator subunit 2 [Source:ZFIN;Acc:ZDB-GENE-991110-16]	-	304	329	362	53	96	39	12.0403	13.3776	15.221	2.90497	4.23555	1.89198
ENSDARG00000077926	777.519	757.708	822.329	1665.61	1477.19	1598.76	-1.00788	6.96094e-14	2.15456e-12	si:dkey-48p11.3	4	9051588	9054947	-	1228	protein_coding	si:dkey-48p11.3 [Source:ZFIN;Acc:ZDB-GENE-100427-1]	-	888	843	864	1376	1505	1490	48.8605	47.6201	50.4695	104.777	92.2477	100.42
ENSDARG00000093886	31228.6	30950.1	40917.5	105049	74338.7	86330.1	-1.3659	7.05043e-14	2.17965e-12	si:dkey-167i21.2	1	18810891	18811517	-	584	protein_coding	si:dkey-167i21.2 [Source:ZFIN;Acc:ZDB-GENE-090313-198]	-	35666	34434	42991	86783	75738	80457	4126.53	4090.12	5280.54	13895.3	9761.55	11402
ENSDARG00000063572	408.898	445.816	612.94	110.153	161.952	82.6207	2.04532	7.4729e-14	2.3075e-12	perp	13	1155536	1170695	+	3265	protein_coding	PERP, TP53 apoptosis effector [Source:ZFIN;Acc:ZDB-GENE-050104-1]	-	467	496	644	91	165	77	9.66444	10.538	14.1487	2.60617	3.80381	1.95181
ENSDARG00000027600	556.872	581.539	549.171	231.201	230.658	265.03	1.21504	7.48602e-14	2.3088e-12	pdlim5b	10	1187653	1276046	-	2373	protein_coding	PDZ and LIM domain 5b [Source:ZFIN;Acc:ZDB-GENE-040426-908]	PDZ	636	647	577	191	235	247	18.1093	18.9133	17.4418	7.52629	7.45397	8.61449
ENSDARG00000036190	2806.25	2691.98	3187.48	6183.1	5469.06	5827.44	-1.00895	7.84565e-14	2.41683e-12	txnl4a	19	20793237	20796910	+	1066	protein_coding	thioredoxin-like 4A [Source:ZFIN;Acc:ZDB-GENE-041010-25]	-	3205	2995	3349	5108	5572	5431	203.149	194.895	225.357	448.063	393.434	421.651
ENSDARG00000038010	1963.94	2130.21	2249.03	878.804	1089.49	983.938	1.10258	7.92932e-14	2.4397e-12	rac2	3	29510818	29544039	+	4898	protein_coding	Rac family small GTPase 2 [Source:ZFIN;Acc:ZDB-GENE-040625-27]	Ras	2243	2370	2363	726	1110	917	30.9424	33.5653	34.6066	13.86	17.0578	15.4946
novel.1347	128.711	60.2211	81.8522	3.63142	5.88915	7.51098	3.97735	8.19659e-14	2.51894e-12	-	3	6144015	6150467	-	1494	-	-	-	147	67	86	3	6	7	6.64829	3.1109	4.12916	0.187765	0.302286	0.387773
ENSDARG00000005414	147.974	131.228	211.293	26.6304	38.2795	24.6789	2.4449	8.25997e-14	2.53541e-12	grapa	3	39630930	39648021	-	1419	protein_coding	GRB2-related adaptor protein a [Source:ZFIN;Acc:ZDB-GENE-050522-347]	SH2	169	146	222	22	39	23	8.04725	7.13727	11.2224	1.44972	2.06871	1.34145
ENSDARG00000097580	129.587	141.115	148.476	329.249	407.333	393.79	-1.43304	8.29967e-14	2.54458e-12	BX663519.1	15	21521803	21540276	-	1090	processed_transcript	-	-	148	157	156	272	415	367	9.17441	9.99159	10.2663	23.3339	28.6576	27.8657
ENSDARG00000091003	162.859	168.08	176.077	31.4723	50.0578	26.8249	2.21674	8.53541e-14	2.61375e-12	il34	18	18527170	18543358	-	1758	protein_coding	interleukin 34 [Source:ZFIN;Acc:ZDB-GENE-050419-150]	-	186	187	185	26	51	25	7.14887	7.37877	7.54861	1.38293	2.18358	1.17693
novel.2554	88.4341	75.5011	135.151	12.1047	7.8522	2.14599	3.77744	8.71874e-14	2.66674e-12	-	CHR_ALT_CTG14_1_32	36766617	36821550	-	3247	-	PF13639:Ring finger domain	-	101	84	142	10	8	2	2.10176	1.79456	3.13704	0.28798	0.185449	0.0509774
ENSDARG00000102583	194.38	284.028	154.187	22.999	49.0762	32.1899	2.58995	8.8582e-14	2.70138e-12	il4r.1	3	44048907	44060037	-	2508	protein_coding	interleukin 4 receptor, tandem duplicate 1 [Source:ZFIN;Acc:ZDB-GENE-050227-5]	-	222	316	162	19	50	30	5.98093	8.74019	4.63342	0.708388	1.50058	0.989974
ENSDARG00000024631	140.969	154.598	156.09	22.999	33.3718	9.65697	2.76614	8.86008e-14	2.70138e-12	nlrc5	18	17624295	17657802	+	6586	protein_coding	NLR family, CARD domain containing 5 [Source:ZFIN;Acc:ZDB-GENE-080429-2]	NACHT	161	172	164	19	34	9	1.65176	1.81162	1.78622	0.26976	0.388575	0.113097
ENSDARG00000091847	154.103	136.621	242.701	30.2619	33.3718	13.949	2.77995	8.86332e-14	2.70138e-12	si:ch211-181d7.1	15	42723126	42736433	-	3589	protein_coding	si:ch211-181d7.1 [Source:ZFIN;Acc:ZDB-GENE-121214-14]	NACHT	176	152	255	25	34	13	3.31346	2.93786	5.0966	0.651346	0.713055	0.299778
ENSDARG00000003931	2479.66	2562.54	3166.54	945.38	1266.17	863.762	1.41578	9.15455e-14	2.78686e-12	cndp2	19	20801060	20823099	+	2164	protein_coding	carnosine dipeptidase 2 [Source:ZFIN;Acc:ZDB-GENE-030131-5499]	Peptidase_M20	2832	2851	3327	781	1290	805	88.4258	91.3906	110.283	33.7473	44.8694	30.7871
ENSDARG00000099776	2662.65	2707.26	3681.45	596.764	1166.05	670.623	1.89413	9.73448e-14	2.95992e-12	glula	2	18988407	18992350	+	2176	protein_coding	glutamate-ammonia ligase (glutamine synthase) a [Source:ZFIN;Acc:ZDB-GENE-030131-688]	-	3041	3012	3868	493	1188	625	94.428	96.0191	127.509	21.1852	41.0937	23.7712
ENSDARG00000043934	90.1852	117.746	142.766	331.67	477.021	394.863	-1.78187	9.78063e-14	2.97046e-12	il17a/f2	17	12730025	12733858	+	882	protein_coding	interleukin 17a/f2 [Source:ZFIN;Acc:ZDB-GENE-061031-2]	-	103	131	150	274	486	368	7.89063	10.303	12.1993	29.0487	41.4749	34.531
ENSDARG00000075718	1138.26	1172.07	1654.18	267.515	471.132	225.329	2.03818	9.94254e-14	3.0161e-12	rpz5	16	46492756	46496293	+	2125	protein_coding	rapunzel 5 [Source:ZFIN;Acc:ZDB-GENE-030131-4678]	-	1300	1304	1738	221	480	210	41.3359	42.5677	58.6685	9.72475	17.002	8.17882
ENSDARG00000018460	165.486	162.687	260.785	44.7876	36.3164	20.3869	2.54135	1.01692e-13	3.08124e-12	mbnl2	1	2101541	2217861	+	5784	protein_coding	muscleblind-like splicing regulator 2 [Source:ZFIN;Acc:ZDB-GENE-030131-9582]	-	189	181	274	37	37	19	2.20789	2.17076	3.3981	0.598162	0.481494	0.271866
ENSDARG00000018882	578.762	501.543	586.29	206.991	250.289	198.504	1.34373	1.07419e-13	3.25096e-12	jak2b	5	66043820	66121852	+	7957	protein_coding	Janus kinase 2b [Source:ZFIN;Acc:ZDB-GENE-980526-123]	Pkinase_Tyr	661	558	616	171	255	185	5.613	4.86459	5.55323	2.00952	2.41217	1.92421
ENSDARG00000052343	669.822	535.699	640.541	1697.09	1380.02	2250.07	-1.5288	1.09627e-13	3.31392e-12	spata18	20	23160512	23171430	-	3175	protein_coding	spermatogenesis associated 18 [Source:ZFIN;Acc:ZDB-GENE-050522-306]	-	765	596	673	1402	1406	2097	16.2802	13.0216	15.205	41.2904	33.3318	54.6619
ENSDARG00000016457	117.328	115.049	125.634	15.7362	28.4642	18.2409	2.50447	1.10553e-13	3.33802e-12	irf9	12	13282797	13306883	+	1832	protein_coding	interferon regulatory factor 9 [Source:ZFIN;Acc:ZDB-GENE-040912-165]	IRF	134	128	132	13	29	17	4.94222	4.8467	5.16848	0.663534	1.19149	0.767987
ENSDARG00000088083	344.98	346.946	350.251	90.7856	113.857	140.563	1.59094	1.14848e-13	3.46366e-12	sik3	15	47492838	47575405	+	3144	protein_coding	SIK family kinase 3 [Source:ZFIN;Acc:ZDB-GENE-140106-203]	-	394	386	368	75	116	131	8.46753	8.5166	8.39613	2.23061	2.77711	3.44841
novel.26	124.333	138.419	177.981	27.8409	34.3534	30.0439	2.25097	1.15429e-13	3.4771e-12	-	1	52711456	52714197	+	1290	-	-	-	142	154	187	23	35	28	7.43775	8.28118	10.3984	1.66718	2.04219	1.79638
ENSDARG00000079312	226.776	200.438	315.988	73.8389	48.0947	45.0659	2.16042	1.15606e-13	3.4784e-12	kmt2ca	24	7336411	7549610	+	17730	protein_coding	lysine (K)-specific methyltransferase 2Ca [Source:ZFIN;Acc:ZDB-GENE-080520-3]	FYRC	259	223	332	61	49	42	0.987039	0.872484	1.34321	0.321711	0.20802	0.196052
ENSDARG00000101914	1808.96	1919.89	2068.2	930.855	953.06	1019.35	0.997399	1.26926e-13	3.81455e-12	metrnl	3	48473346	48489887	+	2035	protein_coding	meteorin, glial cell differentiation regulator-like [Source:ZFIN;Acc:ZDB-GENE-040426-1917]	-	2066	2136	2173	769	971	950	68.5976	72.8112	76.5966	35.3352	35.9147	38.6358
ENSDARG00000005842	244.288	244.48	336.927	61.7342	91.2818	65.4528	1.91219	1.32078e-13	3.9648e-12	cd9a	18	7122577	7143920	-	1719	protein_coding	CD9 molecule a [Source:ZFIN;Acc:ZDB-GENE-030131-1175]	Tetraspannin	279	272	354	51	93	61	10.9666	10.9763	14.7721	2.77421	4.07216	2.93687
ENSDARG00000019353	641.804	639.063	1017.44	165.835	256.178	135.198	2.04178	1.34592e-13	4.03556e-12	sparc	14	25937948	25956860	-	3618	protein_coding	secreted protein, acidic, cysteine-rich (osteonectin) [Source:ZFIN;Acc:ZDB-GENE-030131-9]	-	733	711	1069	137	261	126	13.6892	13.6321	21.1945	3.54077	5.42987	2.88225
ENSDARG00000028058	233.781	246.278	269.351	93.2065	71.6513	74.0368	1.65379	1.35638e-13	4.06224e-12	traf6	7	48719924	48738807	-	4938	protein_coding	TNF receptor-associated factor 6 [Source:ZFIN;Acc:ZDB-GENE-030131-5735]	-	267	274	283	77	73	69	3.65345	3.84912	4.11102	1.45809	1.11273	1.15645
novel.829	73.5491	94.3764	107.55	9.68379	9.81525	1.073	3.74553	1.3799e-13	4.12789e-12	-	2	7590747	7598733	-	2641	-	-	-	84	105	113	8	10	1	2.14909	2.75792	3.06919	0.283248	0.285003	0.0313373
ENSDARG00000069603	117.328	121.341	184.643	12.1047	29.4457	15.022	2.884	1.40094e-13	4.186e-12	taok1a	15	25588357	25629046	-	10997	protein_coding	TAO kinase 1a [Source:ZFIN;Acc:ZDB-GENE-130103-9]	Pkinase	134	135	194	10	30	14	0.82333	0.851571	1.26544	0.0850297	0.205336	0.105362
ENSDARG00000032849	568.255	588.729	625.313	213.043	267.956	259.665	1.2644	1.42204e-13	4.24415e-12	ndrg1a	19	34959967	34979837	-	2576	protein_coding	N-myc downstream regulated 1a [Source:ZFIN;Acc:ZDB-GENE-030826-34]	Ndr	649	655	657	176	273	242	17.0232	17.6383	18.295	6.38869	7.9769	7.77499
ENSDARG00000074686	1257.34	1221.5	1401.01	513.241	593.822	393.79	1.36962	1.43558e-13	4.27962e-12	mgea5	13	11988464	12006007	-	5516	protein_coding	meningioma expressed antigen 5 (hyaluronidase) [Source:ZFIN;Acc:ZDB-GENE-030131-3208]	Hyaluronidase_2	1436	1359	1472	424	605	367	17.5903	17.0906	19.1424	7.18765	8.2556	5.50645
ENSDARG00000059363	126.96	94.3764	130.392	9.68379	21.5935	5.36498	3.24094	1.55978e-13	4.64453e-12	tgfbr2a	19	917852	932264	+	1938	protein_coding	transforming growth factor beta receptor 2a [Source:ZFIN;Acc:ZDB-GENE-120404-1]	Pkinase_Tyr	145	105	137	8	22	5	5.05542	3.75835	5.07085	0.385995	0.85445	0.213524
ENSDARG00000113342	45.5304	50.3341	59.9615	295.356	158.025	354.089	-2.37337	1.56789e-13	4.6633e-12	CR749763.6	4	16042239	16046776	+	368	processed_transcript	-	-	52	56	63	244	161	330	9.5477	10.5561	12.2802	61.9993	32.9303	74.2158
ENSDARG00000079762	65.6689	109.656	138.007	9.68379	11.7783	3.21899	3.66059	1.58698e-13	4.71467e-12	si:dkey-253d23.4	22	9871238	9880408	+	4679	protein_coding	si:dkey-253d23.4 [Source:ZFIN;Acc:ZDB-GENE-050208-730]	V-set	75	122	145	8	12	3	1.08306	1.80871	2.22295	0.159876	0.193039	0.0530638
novel.4396	221.523	194.146	287.435	50.8399	60.8545	70.8178	1.94208	1.59555e-13	4.73467e-12	-	CHR_ALT_CTG4_1_3	8056556	8166292	-	10660	-	PF00069:Protein kinase domain|PF12202:Oxidative-stress-responsive kinase 1 C-terminal domain	Pkinase	253	216	302	42	62	66	1.60364	1.40559	2.03219	0.368415	0.437776	0.512409
ENSDARG00000060835	110.324	89.8823	171.319	9.68379	19.6305	16.0949	3.01583	1.60499e-13	4.75724e-12	tecpr2	17	29282863	29312506	-	5257	protein_coding	tectonin beta-propeller repeat containing 2 [Source:ZFIN;Acc:ZDB-GENE-060503-358]	-	126	100	180	8	20	15	1.61948	1.31954	2.45611	0.142297	0.286358	0.236148
ENSDARG00000042851	1517.39	1639.45	1973.02	3913.46	3617.9	3545.18	-1.11062	1.61959e-13	4.79503e-12	srp9	20	36623807	36626569	+	725	protein_coding	signal recognition particle 9 [Source:ZFIN;Acc:ZDB-GENE-040426-1106]	-	1733	1824	2073	3233	3686	3304	161.512	174.521	205.105	416.978	382.679	377.166
ENSDARG00000078011	78.8026	65.6141	134.2	8.47332	7.8522	6.43798	3.61527	1.62438e-13	4.8037e-12	NAV1 (1 of many)	23	5977965	6067036	+	4458	protein_coding	neuron navigator 1 [Source:HGNC Symbol;Acc:HGNC:15989]	-	90	73	141	7	8	6	1.3641	1.13591	2.26878	0.146826	0.135073	0.111389
novel.1026	78.8026	104.263	142.766	7.26285	11.7783	0	4.08028	1.73024e-13	5.11091e-12	-	22	11113276	11123479	+	5464	-	PF07686:Immunoglobulin V-set domain	V-set	90	116	150	6	12	0	1.11295	1.47268	1.96922	0.10268	0.165306	0
ENSDARG00000074501	103.319	107.859	144.669	4.8419	21.5935	8.58397	3.31077	1.7455e-13	5.15011e-12	tnip2	1	37372919	37377509	-	1753	protein_coding	TNFAIP3 interacting protein 2 [Source:ZFIN;Acc:ZDB-GENE-120913-2]	-	118	120	152	4	22	8	4.54824	4.74855	6.21979	0.213365	0.944623	0.377692
ENSDARG00000033949	401.018	351.44	419.731	899.382	824.481	836.937	-1.12726	1.8173e-13	5.35585e-12	fbxo16	20	35208020	35254641	+	1915	protein_coding	F-box protein 16 [Source:ZFIN;Acc:ZDB-GENE-041015-747]	-	458	391	441	743	840	780	16.1599	14.1635	16.519	36.2798	33.0163	33.7098
ENSDARG00000033840	84.0561	55.727	110.405	7.26285	5.88915	4.29199	3.8503	1.85222e-13	5.45257e-12	fat3a	15	40665310	40989931	+	16245	protein_coding	FAT atypical cadherin 3a [Source:ZFIN;Acc:ZDB-GENE-060929-1254]	Cadherin	96	62	116	6	6	4	0.399296	0.264748	0.512215	0.0345364	0.0278003	0.0203784
ENSDARG00000099645	106.821	85.3882	77.0934	2.42095	12.7598	4.29199	3.74314	1.85956e-13	5.46795e-12	zgc:153184	15	2931882	2973368	-	2769	protein_coding	zgc:153184 [Source:ZFIN;Acc:ZDB-GENE-060825-136]	-	122	95	81	2	13	4	2.97701	2.37992	2.09834	0.0675386	0.353377	0.119555
ENSDARG00000094833	813.418	865.567	912.747	1804.82	1684.3	1638.47	-0.984347	1.93899e-13	5.69352e-12	coa5	9	7081577	7089303	-	504	protein_coding	cytochrome C oxidase assembly factor 5 [Source:ZFIN;Acc:ZDB-GENE-060825-53]	-	929	963	959	1491	1716	1527	124.546	132.543	136.49	276.625	256.274	250.749
ENSDARG00000102986	1337.89	1277.23	1823.59	65.3656	159.007	45.0659	4.0395	1.94067e-13	5.69352e-12	csf1ra	14	3143337	3180947	-	3685	protein_coding	colony stimulating factor 1 receptor, a [Source:ZFIN;Acc:ZDB-GENE-001205-1]	Pkinase_Tyr	1528	1421	1916	54	162	42	28.0175	26.7496	37.2968	1.37025	3.30899	0.943283
novel.1793	110.324	104.263	105.646	7.26285	19.6305	4.29199	3.3314	1.9764e-13	5.79177e-12	-	8	54300938	54302288	+	438	-	PF08337:Plexin cytoplasmic RasGAP domain	-	126	116	111	6	20	4	19.4375	18.3715	18.1787	1.28092	3.43695	0.755816
ENSDARG00000074908	416.778	387.393	747.139	102.89	116.801	46.1389	2.54413	2.04095e-13	5.97416e-12	col6a1	11	33996526	34065718	-	5637	protein_coding	collagen, type VI, alpha 1 [Source:ZFIN;Acc:ZDB-GENE-070501-6]	VWA	476	431	785	85	119	43	5.70561	5.30384	9.98931	1.40999	1.58897	0.631322
ENSDARG00000074060	271.431	310.993	368.335	95.6275	107.968	111.592	1.59049	2.04783e-13	5.98753e-12	map3k14a	3	37707432	37742595	+	2846	protein_coding	mitogen-activated protein kinase kinase kinase 14a [Source:ZFIN;Acc:ZDB-GENE-120215-80]	Pkinase	310	346	387	79	110	104	7.35987	8.4334	9.75416	2.5956	2.90921	3.02433
novel.1279	157.605	161.788	215.1	39.9457	36.3164	15.022	2.55281	2.07138e-13	6.04956e-12	-	25	34478097	34480725	-	2629	-	-	-	180	180	226	33	37	14	4.62621	4.74945	6.1664	1.17373	1.05932	0.440725
ENSDARG00000045886	316.962	281.332	498.727	77.4704	106.986	63.3068	2.1429	2.09337e-13	6.10687e-12	slc38a2	4	1600034	1617897	+	5401	protein_coding	solute carrier family 38, member 2 [Source:ZFIN;Acc:ZDB-GENE-030131-9659]	Aa_trans	362	313	524	64	109	59	4.52874	4.02005	6.95939	1.10803	1.51904	0.904083
ENSDARG00000062040	230.279	197.741	307.422	26.6304	53.9839	62.2338	2.35512	2.17232e-13	6.33006e-12	atp8b5a	5	19261391	19296249	+	3735	protein_coding	ATPase phospholipid transporting 8B5a [Source:ZFIN;Acc:ZDB-GENE-060531-48]	-	263	220	323	22	55	58	4.75782	4.08595	6.20334	0.550779	1.10838	1.28519
ENSDARG00000045351	956.139	981.515	1019.35	2061.44	1796.19	1946.42	-0.97271	2.19445e-13	6.38735e-12	ccdc58	24	20922544	20926812	-	673	protein_coding	coiled-coil domain containing 58 [Source:ZFIN;Acc:ZDB-GENE-040426-1780]	-	1092	1092	1071	1703	1830	1814	109.635	112.556	114.153	236.616	204.67	223.076
ENSDARG00000090063	119.955	105.162	147.524	20.5781	25.5196	10.73	2.70803	2.26579e-13	6.58759e-12	fa2h	25	13558992	13614863	-	5723	protein_coding	fatty acid 2-hydroxylase [Source:ZFIN;Acc:ZDB-GENE-031219-4]	-	137	117	155	17	26	10	1.61748	1.41815	1.94277	0.27776	0.341954	0.144613
novel.1820	11739.8	12164.7	14972.3	35295	26163.5	29913	-1.23283	2.37855e-13	6.90767e-12	-	8	50137355	50140055	-	674	-	PF05825:Beta-microseminoprotein (PSP-94)	-	13408	13534	15731	29158	26656	27878	1344.15	1392.92	1674.21	4045.23	2976.82	3423.2
ENSDARG00000076724	159.356	134.823	192.258	37.5247	39.261	39.7009	2.06044	2.48574e-13	7.21086e-12	pi4kaa	10	3187289	3258073	-	6180	protein_coding	phosphatidylinositol 4-kinase, catalytic, alpha a [Source:ZFIN;Acc:ZDB-GENE-100204-2]	PI3Ka	182	150	202	31	40	37	1.98988	1.6837	2.34464	0.469049	0.48718	0.4955
ENSDARG00000069498	85.8073	97.9717	101.839	289.303	251.27	271.468	-1.50735	2.49131e-13	7.21893e-12	phkg1b	21	25676097	25685768	-	2175	protein_coding	phosphorylase kinase, gamma 1b (muscle) [Source:ZFIN;Acc:ZDB-GENE-050522-52]	Pkinase	98	109	107	239	256	253	3.04446	3.47639	3.52889	10.275	8.85928	9.62701
ENSDARG00000069463	187.375	204.932	274.11	27.8409	48.0947	10.73	2.93413	2.5225e-13	7.30114e-12	alox12	7	26029672	26047946	+	3595	protein_coding	arachidonate 12-lipoxygenase [Source:ZFIN;Acc:ZDB-GENE-030131-1452]	Lipoxygenase	214	228	288	23	49	10	4.02215	4.39944	5.74655	0.598238	1.02592	0.230214
novel.5570	1267.85	1350.03	1634.19	3424.43	3240.01	2834.86	-1.15978	2.63761e-13	7.62579e-12	-	KN150127.1	3198	4682	-	1302	-	-	-	1448	1502	1717	2829	3301	2642	75.1451	80.024	94.5961	203.174	190.832	167.939
ENSDARG00000041428	3326.35	3153.97	4168.75	8913.93	7129.8	8777.11	-1.22083	2.66363e-13	7.69241e-12	yrdc	16	4178949	4190726	+	3419	protein_coding	yrdC N(6)-threonylcarbamoyltransferase domain containing [Source:ZFIN;Acc:ZDB-GENE-070410-65]	Sua5_yciO_yrdC	3799	3509	4380	7364	7264	8180	75.0781	71.1944	91.8944	201.4	159.917	198.009
novel.1978	81.4294	67.4117	80.9005	4.8419	9.81525	6.43798	3.42182	2.67248e-13	7.70938e-12	-	CHR_ALT_CTG10_1_30	33552743	33565189	-	1295	-	-	-	93	75	85	4	10	6	4.8524	4.01747	4.70829	0.288825	0.58123	0.383453
ENSDARG00000070076	123.457	151.002	151.331	27.8409	38.2795	24.6789	2.222	2.77009e-13	7.98204e-12	actr2b	13	5946607	5978433	-	1381	protein_coding	ARP2 actin related protein 2b homolog [Source:ZFIN;Acc:ZDB-GENE-050410-4]	Actin	141	168	159	23	39	23	6.89872	8.43873	8.25881	1.55733	2.12563	1.37837
ENSDARG00000102593	116.453	100.668	131.344	16.9466	26.5012	15.022	2.56361	2.90296e-13	8.3556e-12	si:ch211-214b16.2	3	60314274	60316118	-	853	protein_coding	si:ch211-214b16.2 [Source:ZFIN;Acc:ZDB-GENE-141212-1]	SPRY	133	112	138	14	27	14	10.5353	9.10816	11.605	1.5347	2.3825	1.35834
novel.4088	63.9177	15.28	24.746	383.72	191.397	371.257	-3.18257	2.97009e-13	8.53933e-12	-	CHR_ALT_CTG2_1_12	50190578	50214773	-	2680	-	PF00493:MCM P-loop domain|PF14551:MCM N-terminal domain|PF18263:MCM6 C-terminal winged-helix domain|PF17855:MCM AAA-lid domain|PF17207:MCM OB domain	MCM	73	17	26	317	195	346	1.84048	0.440023	0.695909	11.0604	5.47668	10.6849
ENSDARG00000033042	216.269	202.235	240.798	60.5237	65.7622	34.3359	2.03643	2.97631e-13	8.54773e-12	ptprja	7	39553046	39611109	-	5657	protein_coding	protein tyrosine phosphatase, receptor type, J a [Source:ZFIN;Acc:ZDB-GENE-030131-8301]	Y_phosphatase	247	225	253	50	67	32	2.95022	2.75904	3.2081	0.826473	0.891469	0.46816
ENSDARG00000056725	497.332	395.482	476.837	95.6275	171.767	91.2047	1.92833	3.0019e-13	8.61166e-12	hmgb3a	7	25913225	25918281	+	1917	protein_coding	high mobility group box 3a [Source:ZFIN;Acc:ZDB-GENE-050428-1]	HMG_box	568	440	501	79	175	85	20.0202	15.9218	18.7469	3.85345	6.87121	3.66967
ENSDARG00000055575	90.1852	100.668	132.296	14.5257	17.6674	19.3139	2.64308	3.05435e-13	8.75241e-12	pcolce2b	24	5871589	5910811	-	2446	protein_coding	procollagen C-endopeptidase enhancer 2b [Source:ZFIN;Acc:ZDB-GENE-040426-1177]	Pkinase	103	112	139	12	18	18	2.84527	3.17631	4.07636	0.458743	0.553903	0.609041
ENSDARG00000061544	112.075	81.7929	139.91	10.8943	19.6305	7.51098	3.11718	3.06724e-13	8.77962e-12	ano6	4	1878573	1914228	-	4340	protein_coding	anoctamin 6 [Source:ZFIN;Acc:ZDB-GENE-081104-64]	-	128	91	147	9	20	7	1.9928	1.4545	2.42964	0.193909	0.346863	0.133487
ENSDARG00000089844	233.781	192.348	253.171	42.3666	74.5959	49.3578	2.02111	3.08993e-13	8.83482e-12	scarb2c	21	974555	989084	+	825	protein_coding	scavenger receptor class B, member 2c [Source:ZFIN;Acc:ZDB-GENE-030131-5789]	-	267	214	266	35	76	46	21.8676	17.9937	23.1282	3.96697	6.93389	4.6146
novel.5108	145.347	124.038	211.293	15.7362	36.3164	21.4599	2.69295	3.13017e-13	8.93999e-12	-	CHR_ALT_CTG7_1_24	29301495	29310861	+	3138	-	PF00071:Ras family	Ras	166	138	222	13	37	20	3.57436	3.05062	5.07474	0.387379	0.887496	0.527482
ENSDARG00000034714	235.532	189.652	221.762	12.1047	50.0578	16.0949	3.02734	3.13443e-13	8.94227e-12	esyt1a	23	25308018	25340070	+	2852	protein_coding	extended synaptotagmin-like protein 1a [Source:ZFIN;Acc:ZDB-GENE-090311-55]	C2	269	211	233	10	51	15	6.37303	5.13209	5.86031	0.327865	1.34598	0.435283
ENSDARG00000074906	57.7886	68.3106	82.804	4.8419	3.9261	2.14599	4.26934	3.20472e-13	9.13275e-12	znf831	11	410870	426525	-	5590	protein_coding	zinc finger protein 831 [Source:ZFIN;Acc:ZDB-GENE-081022-210]	-	66	76	87	4	4	2	0.797766	0.943112	1.1164	0.0669103	0.0538599	0.0296107
ENSDARG00000091948	69.1712	79.9953	78.9969	228.78	214.954	284.344	-1.67449	3.25691e-13	9.27127e-12	CU694486.1	8	1534237	1634155	-	1529	processed_transcript	-	-	79	89	83	189	219	265	3.4911	4.03779	3.8939	11.5584	10.7809	14.3439
ENSDARG00000067545	94.5632	84.4894	103.743	9.68379	17.6674	7.51098	3.00178	3.26098e-13	9.27264e-12	adam19b	14	6546516	6614102	+	4561	protein_coding	ADAM metallopeptidase domain 19b [Source:ZFIN;Acc:ZDB-GENE-070705-541]	-	108	94	109	8	18	7	1.59995	1.42965	1.71427	0.164012	0.29705	0.127019
ENSDARG00000092488	101.568	78.1976	131.344	10.8943	16.6859	13.949	2.89334	3.27106e-13	9.29109e-12	khnyn	7	1383027	1420526	+	7088	protein_coding	KH and NYN domain containing [Source:ZFIN;Acc:ZDB-GENE-141215-64]	-	116	87	138	9	17	13	1.1058	0.851446	1.39659	0.118731	0.180527	0.151792
ENSDARG00000077847	396.64	463.793	473.03	978.063	969.746	907.755	-1.09891	3.28629e-13	9.32414e-12	olfm2a	3	54012708	54238460	+	3759	protein_coding	olfactomedin 2a [Source:ZFIN;Acc:ZDB-GENE-040426-2882]	-	453	516	497	808	988	846	8.14271	9.52223	9.48414	20.0994	19.7835	18.6264
ENSDARG00000077353	260.924	204.932	237.943	42.3666	78.522	54.7228	1.9937	3.49158e-13	9.89574e-12	rerea	23	22785375	22926495	+	4926	protein_coding	arginine-glutamic acid dipeptide (RE) repeats a [Source:ZFIN;Acc:ZDB-GENE-060718-1]	Atrophin-1	298	228	250	35	80	51	4.08757	3.21072	3.64049	0.664383	1.2224	0.856852
ENSDARG00000033444	272.307	244.48	308.373	67.7866	97.1709	53.6498	1.91125	3.49581e-13	9.89689e-12	map4k6	21	34033580	34075107	+	3342	protein_coding	mitogen-activated protein kinase kinase kinase kinase 6 [Source:ZFIN;Acc:ZDB-GENE-060512-339]	CNH	311	272	324	56	99	50	6.28778	5.64578	6.95429	1.56685	2.2297	1.23821
novel.5043	139.218	155.496	146.573	21.7885	36.3164	11.803	2.6472	3.52449e-13	9.96717e-12	-	CHR_ALT_CTG7_1_13	19546024	19571486	+	2360	-	PF13520:Amino acid permease	-	159	173	154	18	37	11	4.55227	5.08505	4.68083	0.713191	1.18007	0.385754
ENSDARG00000096655	132.213	107.859	157.042	26.6304	21.5935	8.58397	2.81264	3.56129e-13	1.00603e-11	BX901920.1	20	14657141	14661432	+	1845	antisense	-	-	151	120	165	22	22	8	5.52998	4.51176	6.41507	1.11499	0.89752	0.358859
ENSDARG00000100534	152.352	143.812	195.113	35.1038	44.1686	39.7009	2.0405	3.57945e-13	1.01005e-11	IRAK4	25	768014	774471	-	1464	protein_coding	interleukin 1 receptor associated kinase 4 [Source:HGNC Symbol;Acc:HGNC:17967]	Pkinase_Tyr	174	160	205	29	45	37	8.03066	7.58124	10.0445	1.85226	2.3136	2.09166
ENSDARG00000010207	125.209	76.4	117.068	12.1047	16.6859	16.0949	2.8195	3.6688e-13	1.03414e-11	smad3b	18	19772874	19806209	+	2167	protein_coding	SMAD family member 3b [Source:ZFIN;Acc:ZDB-GENE-030128-4]	MH2	143	85	123	10	17	15	4.45882	2.72096	4.07155	0.431505	0.590483	0.572879
ENSDARG00000082753	976.277	784.673	1202.09	223.938	381.813	222.11	1.83726	3.85258e-13	1.08476e-11	NC_002333.17	MT	1020	1971	+	952	Mt_rRNA	-	-	1115	873	1263	185	389	207	79.1373	63.612	95.1657	18.171	30.756	17.9955
novel.5040	621.665	708.273	806.149	308.671	309.18	282.198	1.24664	3.963e-13	1.11464e-11	-	CHR_ALT_CTG7_1_13	19464531	19475618	+	1879	-	PF01299:Lysosome-associated membrane glycoprotein (Lamp)	-	710	788	847	255	315	263	25.5314	29.0912	32.3348	12.6899	12.6183	11.584
ENSDARG00000004034	2250.25	2367.5	2872.44	844.911	1201.39	894.879	1.34776	4.20408e-13	1.18116e-11	arhgdig	3	27713610	27769232	+	3355	protein_coding	Rho GDP dissociation inhibitor (GDI) gamma [Source:ZFIN;Acc:ZDB-GENE-040426-1493]	-	2570	2634	3018	698	1224	834	51.7587	54.4609	64.5269	19.454	27.4604	20.5733
ENSDARG00000056166	527.978	2043.92	374.046	0	0	1.073	11.3037	4.22523e-13	1.18581e-11	jac2	7	8598995	8602864	-	1016	protein_coding	jacalin 2 [Source:ZFIN;Acc:ZDB-GENE-160114-69]	-	603	2274	393	0	0	1	40.1021	155.26	27.7468	0	0	0.0814585
ENSDARG00000055901	288.067	291.219	492.065	87.1542	93.2448	50.4308	2.21383	4.27096e-13	1.19735e-11	steap4	16	27734872	27749172	-	3949	protein_coding	STEAP family member 4 [Source:ZFIN;Acc:ZDB-GENE-070424-244]	Ferric_reduct	329	324	517	72	95	47	5.62927	5.6914	9.39112	1.70487	1.81073	0.985011
novel.801	270.556	329.868	403.55	98.0484	102.079	57.9418	1.95956	4.28599e-13	1.20026e-11	-	2	43655035	43658444	+	3389	-	-	-	309	367	424	81	104	54	6.1607	7.51201	8.97446	2.2349	2.30983	1.31872
ENSDARG00000104571	52.5351	46.7388	57.1062	151.309	253.233	297.22	-2.16852	4.45572e-13	1.24645e-11	gadd45ab	6	23931236	23939154	+	1254	protein_coding	growth arrest and DNA-damage-inducible, alpha, b [Source:ZFIN;Acc:ZDB-GENE-040704-60]	-	60	52	60	125	258	277	3.23293	2.87652	3.43216	9.32089	15.486	18.2815
ENSDARG00000061951	344.105	289.421	389.274	131.942	106.005	110.519	1.55609	4.4976e-13	1.25597e-11	golgb1	4	22312856	22338906	-	11949	protein_coding	golgin B1 [Source:ZFIN;Acc:ZDB-GENE-030429-9]	-	393	322	409	109	108	103	2.22231	1.86933	2.45531	0.852982	0.680315	0.713405
ENSDARG00000010556	101.568	92.5788	121.827	12.1047	18.649	4.29199	3.16004	4.49949e-13	1.25597e-11	mmp25b	12	4260779	4278329	+	1722	protein_coding	matrix metallopeptidase 25b [Source:ZFIN;Acc:ZDB-GENE-100308-4]	PG_binding_1	116	103	128	10	19	4	4.55164	4.14921	5.33201	0.543015	0.830497	0.192246
novel.3551	19098.3	19867.6	24706	59105	48798.5	89953.6	-1.63574	4.52765e-13	1.26247e-11	-	CHR_ALT_CTG22_1_12	25184458	25336705	+	5511	-	PF02140:Galactose binding lectin domain	-	21812	22104	25958	48828	49717	83834	267.429	278.229	337.874	828.483	679.035	1258.98
ENSDARG00000061551	89.3097	81.7929	113.261	10.8943	13.7413	16.0949	2.79612	4.63747e-13	1.2917e-11	rap1gap2a	15	29276508	29317067	+	3393	protein_coding	RAP1 GTPase activating protein 2a [Source:ZFIN;Acc:ZDB-GENE-061013-179]	-	102	91	119	9	14	15	2.03123	1.86045	2.51581	0.24803	0.310572	0.365879
ENSDARG00000013144	963.143	933.877	1438.12	130.731	353.349	170.606	2.34561	4.72252e-13	1.31398e-11	atp1b1a	6	29217392	29227487	+	2354	protein_coding	ATPase Na+/K+ transporting subunit beta 1a [Source:ZFIN;Acc:ZDB-GENE-001127-3]	-	1100	1039	1511	108	360	159	31.574	30.6176	46.0439	4.29005	11.511	5.59012
ENSDARG00000016016	879.087	827.816	951.77	421.245	437.76	387.352	1.09264	4.77315e-13	1.32664e-11	dbnlb	8	52314542	52350684	+	6431	protein_coding	drebrin-like b [Source:ZFIN;Acc:ZDB-GENE-050522-293]	Cofilin_ADF	1004	921	1000	348	446	361	10.5487	9.93442	11.1541	5.05995	5.22004	4.64578
ENSDARG00000095867	17283.2	18261.4	22772	62594.8	39921.6	52471.7	-1.41017	5.04844e-13	1.40165e-11	si:ch73-132k15.2	8	50134007	50135528	-	463	protein_coding	si:ch73-132k15.2 [Source:ZFIN;Acc:ZDB-GENE-110411-191]	-	19739	20317	23926	51711	40673	48902	2880.63	3043.97	3706.83	10443.5	6612.15	8741.3
ENSDARG00000033012	266.178	296.612	339.782	117.416	93.2448	91.2047	1.58328	5.12795e-13	1.4222e-11	pcnt	6	11272286	11362871	-	13210	protein_coding	pericentrin [Source:ZFIN;Acc:ZDB-GENE-030829-26]	-	304	330	357	97	95	85	1.55494	1.7329	1.93856	0.686616	0.5413	0.532533
ENSDARG00000054827	151.476	150.103	141.814	15.7362	34.3534	8.58397	2.90109	5.38844e-13	1.49284e-11	ssuh2.4	22	31004735	31020690	-	1248	protein_coding	ssu-2 homolog, tandem duplicate 4 [Source:ZFIN;Acc:ZDB-GENE-070424-72]	-	173	167	149	13	35	8	9.36644	9.28247	8.56418	0.974033	2.11092	0.530525
ENSDARG00000068621	331.847	362.226	571.062	61.7342	106.005	31.1169	2.66475	5.73019e-13	1.58582e-11	si:ch211-181d7.3	15	42741272	42760110	-	8431	protein_coding	si:ch211-181d7.3 [Source:ZFIN;Acc:ZDB-GENE-121214-30]	NACHT	379	403	600	51	108	29	3.03741	3.31579	5.10489	0.565635	0.964189	0.284675
ENSDARG00000098012	1070.84	781.976	1065.98	30.2619	82.4481	18.2409	4.47358	5.75205e-13	1.58881e-11	itgae.1	15	17196527	17213723	-	2608	protein_coding	integrin, alpha E, tandem duplicate 1 [Source:ZFIN;Acc:ZDB-GENE-131121-125]	VWA	1223	870	1120	25	84	17	31.6856	23.1405	30.8052	0.89635	2.42432	0.539475
ENSDARG00000074345	56.0374	64.7153	111.357	1.21047	3.9261	2.14599	4.94985	5.75325e-13	1.58881e-11	si:ch211-214b16.4	3	60338988	60401826	-	5018	protein_coding	si:ch211-214b16.4 [Source:ZFIN;Acc:ZDB-GENE-081105-53]	NACHT	64	72	117	1	4	2	0.861772	0.995321	1.67251	0.0186344	0.0599994	0.032986
novel.5124	158.481	115.049	156.09	432.139	364.146	397.009	-1.47321	5.80311e-13	1.60087e-11	-	CHR_ALT_CTG7_1_26	30176495	30178147	-	1129	-	PF01105:emp24/gp25L/p24 family/GOLD	-	181	128	164	357	371	370	10.8325	7.86462	10.4199	29.5678	24.7342	27.123
ENSDARG00000061527	284.565	248.075	333.12	773.493	753.811	630.922	-1.3182	6.06565e-13	1.67151e-11	nxt2	14	28459439	28473639	-	1284	protein_coding	nuclear transport factor 2-like export factor 2 [Source:ZFIN;Acc:ZDB-GENE-050521-1]	-	325	276	350	639	768	588	17.1026	14.911	19.5532	46.5351	45.0209	37.9003
ENSDARG00000103340	755.63	859.275	896.567	326.828	385.739	261.811	1.36493	6.10173e-13	1.67966e-11	clic1	19	18758014	18766405	+	2440	protein_coding	chloride intracellular channel 1 [Source:ZFIN;Acc:ZDB-GENE-030131-3202]	-	863	956	942	270	393	244	23.8981	27.1788	27.6933	10.3471	12.1233	8.27619
ENSDARG00000092498	11523.6	8855.21	11934.2	27232	28302.3	21597.3	-1.25522	6.22351e-13	1.71137e-11	si:dkeyp-46h3.2	19	27586823	27588842	-	876	protein_coding	si:dkeyp-46h3.2 [Source:ZFIN;Acc:ZDB-GENE-030131-7351]	-	13161	9852	12539	22497	28835	20128	1015.14	780.157	1026.77	2401.41	2477.61	1901.63
novel.4505	478.069	504.24	629.12	215.464	209.065	217.818	1.32672	6.23747e-13	1.71339e-11	-	CHR_ALT_CTG5_1_2	6726148	6745094	-	1564	-	PF12796:Ankyrin repeats (3 copies)|PF07653:Variant SH3 domain	SH3_2	546	561	661	178	213	203	23.5884	24.8821	30.3165	10.6421	10.2509	10.7421
ENSDARG00000037894	148.849	115.049	180.836	21.7885	33.3718	11.803	2.72241	6.68045e-13	1.83312e-11	ezh1	3	36859701	36892651	+	4594	protein_coding	enhancer of zeste 1 polycomb repressive complex 2 subunit [Source:ZFIN;Acc:ZDB-GENE-050114-1]	SET	170	128	190	18	34	11	2.50035	1.93277	2.96672	0.366376	0.557065	0.198167
ENSDARG00000103735	1353.65	1394.07	1408.62	688.76	757.737	657.747	0.981489	6.87686e-13	1.88502e-11	elovl1b	11	13094179	13152524	-	2779	protein_coding	ELOVL fatty acid elongase 1b [Source:ZFIN;Acc:ZDB-GENE-040426-2755]	ELO	1546	1551	1480	569	772	613	37.5893	38.7155	38.2021	19.1456	20.9096	18.2559
novel.1667	72.6735	69.2094	74.2381	8.47332	7.8522	4.29199	3.39455	7.0918e-13	1.94188e-11	-	6	239332	242526	-	2246	-	-	-	83	77	78	7	8	4	2.49696	2.37817	2.49114	0.291429	0.268101	0.147394
ENSDARG00000036415	201.385	182.461	258.881	42.3666	61.8361	26.8249	2.28822	7.138e-13	1.95246e-11	glb1	1	52462068	52478746	+	2321	protein_coding	galactosidase, beta 1 [Source:ZFIN;Acc:ZDB-GENE-050410-9]	-	230	203	272	35	63	25	6.6957	6.06712	8.40635	1.41006	2.04307	0.891446
ENSDARG00000105696	443.046	343.35	458.753	1030.11	988.395	902.39	-1.23015	7.16833e-13	1.95869e-11	CABZ01021433.1	4	73241193	73256421	-	4980	protein_coding	-	zf-C2H2	506	382	482	851	1007	841	6.86538	5.32103	6.94275	15.9788	15.2201	13.9765
ENSDARG00000068763	428.161	373.012	496.824	122.258	177.656	124.468	1.60893	7.56264e-13	2.06209e-11	plcg2	18	13235714	13293642	+	9979	protein_coding	phospholipase C, gamma 2 [Source:ZFIN;Acc:ZDB-GENE-030131-9532]	PI-PLC-X	489	415	522	101	181	116	3.31104	2.88485	3.7523	0.94641	1.36524	0.962058
ENSDARG00000036630	163.734	167.181	197.016	20.5781	51.0393	28.9709	2.37618	7.56269e-13	2.06209e-11	plp2	8	49310785	49345388	-	1299	protein_coding	proteolipid protein 2 [Source:ZFIN;Acc:ZDB-GENE-030710-11]	-	187	186	207	17	52	27	9.72693	9.93265	11.4308	1.22373	3.01309	1.72022
novel.4679	150.601	158.193	131.344	420.035	364.146	350.87	-1.36505	7.94194e-13	2.16322e-11	-	CHR_ALT_CTG5_1_61	69641134	69649059	-	1298	-	PF01008:Initiation factor 2 subunit family	-	172	176	138	347	371	327	8.95358	9.40588	7.62638	24.9977	21.5138	20.8499
ENSDARG00000026017	243.413	226.503	364.528	14.5257	54.9654	9.65697	3.38178	8.1475e-13	2.21687e-11	xpnpep2	14	33591626	33613794	-	2837	protein_coding	X-prolyl aminopeptidase (aminopeptidase P) 2, membrane-bound [Source:ZFIN;Acc:ZDB-GENE-040426-1151]	Peptidase_M24	278	252	383	12	56	9	6.62108	6.16173	9.68397	0.395519	1.48575	0.262551
novel.1153	65.6689	94.3764	121.827	12.1047	11.7783	8.58397	3.11839	8.16855e-13	2.22027e-11	-	23	45837164	45841397	-	4234	-	-	-	75	105	128	10	12	8	1.19689	1.72028	2.16857	0.220848	0.213328	0.156376
ENSDARG00000006677	92.812	90.7811	135.151	2.42095	16.6859	4.29199	3.7217	8.31375e-13	2.25736e-11	ripk1l	2	904362	920580	+	2194	protein_coding	receptor (TNFRSF)-interacting serine-threonine kinase 1, like [Source:ZFIN;Acc:ZDB-GENE-070705-132]	Pkinase_Tyr	106	101	142	2	17	4	3.26447	3.19335	4.64265	0.085239	0.583217	0.150888
ENSDARG00000046148	72.6735	67.4117	63.7686	4.8419	6.87067	5.36498	3.56539	8.58508e-13	2.32859e-11	tnfaip8l2b	16	29698565	29714540	-	2089	protein_coding	tumor necrosis factor, alpha-induced protein 8-like 2b [Source:ZFIN;Acc:ZDB-GENE-040426-1359]	-	83	75	67	4	7	5	2.68462	2.49049	2.30065	0.179047	0.252219	0.19809
ENSDARG00000078888	982.406	952.753	1019.35	457.559	476.039	355.162	1.19682	8.65316e-13	2.3446e-11	iqgap1	7	50641919	50764714	-	7680	protein_coding	IQ motif containing GTPase activating protein 1 [Source:ZFIN;Acc:ZDB-GENE-050809-24]	CH	1122	1060	1071	378	485	331	9.87131	9.57428	10.0033	4.60231	4.75333	3.56695
ENSDARG00000023053	193.504	146.508	228.425	39.9457	53.9839	32.1899	2.16675	8.66862e-13	2.34558e-11	fam129ab	2	23295415	23349116	-	3364	protein_coding	family with sequence similarity 129, member Ab [Source:ZFIN;Acc:ZDB-GENE-070912-688]	-	221	163	240	33	55	30	4.43894	3.36119	5.11763	0.917282	1.23062	0.738067
ENSDARG00000015449	120.831	153.699	159.897	21.7885	38.2795	17.1679	2.47952	8.67573e-13	2.34558e-11	fut8a	17	33719415	33906488	+	3470	protein_coding	fucosyltransferase 8a (alpha (1,6) fucosyltransferase) [Source:ZFIN;Acc:ZDB-GENE-031118-20]	-	138	171	168	18	39	16	2.68716	3.41844	3.47291	0.485052	0.845966	0.381611
ENSDARG00000093412	103.319	82.6917	118.971	285.672	315.069	286.49	-1.54227	8.68397e-13	2.34558e-11	sertad2a	1	55112801	55118745	-	1157	protein_coding	SERTA domain containing 2a [Source:ZFIN;Acc:ZDB-GENE-050309-236]	-	118	92	125	236	321	267	6.89115	5.51589	7.7498	19.0732	20.8828	19.0989
novel.4766	103.319	101.567	141.814	22.999	21.5935	11.803	2.62234	8.82747e-13	2.38185e-11	-	CHR_ALT_CTG6_1_11	20910439	20919207	+	4263	-	PF00086:Thyroglobulin type-1 repeat|PF00219:Insulin-like growth factor binding protein	-	118	113	149	19	22	11	1.87029	1.83876	2.50718	0.416757	0.388441	0.213554
ENSDARG00000073753	184.748	151.901	230.328	33.8933	51.0393	21.4599	2.40669	9.14862e-13	2.46594e-11	tacc1	10	20460551	20481763	-	2274	protein_coding	transforming, acidic coiled-coil containing protein 1 [Source:ZFIN;Acc:ZDB-GENE-090521-5]	-	211	169	242	28	52	20	6.26953	5.15534	7.63377	1.15136	1.7212	0.727897
novel.605	56.913	71.9058	112.309	1.21047	4.90762	0	5.23306	9.26728e-13	2.49532e-11	-	17	3017995	3020332	-	2338	-	-	-	65	80	118	1	5	0	1.8785	2.3736	3.62036	0.0399945	0.160969	0
ENSDARG00000077414	231.154	241.783	222.714	38.7352	64.7806	19.3139	2.49447	9.29708e-13	2.50034e-11	zgc:194312	7	20334345	20379424	-	2208	protein_coding	zgc:194312 [Source:ZFIN;Acc:ZDB-GENE-081022-102]	-	264	269	234	32	66	18	8.07882	8.45113	7.60205	1.35518	2.2499	0.674689
ENSDARG00000032317	98.0655	86.287	118.019	10.8943	19.6305	16.0949	2.68176	9.30525e-13	2.50034e-11	tox	2	21982911	22108108	+	6470	protein_coding	thymocyte selection-associated high mobility group box [Source:ZFIN;Acc:ZDB-GENE-070912-181]	HMG_box	112	96	124	9	20	15	1.16965	1.02927	1.37477	0.130072	0.232672	0.191874
ENSDARG00000060348	182.997	182.461	277.917	56.8923	57.91	42.9199	2.0276	9.62289e-13	2.58301e-11	map3k3	3	31815184	31845816	-	5100	protein_coding	mitogen-activated protein kinase kinase kinase 3 [Source:ZFIN;Acc:ZDB-GENE-070910-1]	Pkinase	209	203	292	47	59	40	2.76898	2.76113	4.10702	0.861733	0.870762	0.649113
ENSDARG00000043608	665.444	609.402	680.516	1441.67	1254.39	1274.72	-1.02165	9.64731e-13	2.58688e-11	eif4ebp1	21	21013147	21020708	-	1542	protein_coding	eukaryotic translation initiation factor 4E binding protein 1 [Source:ZFIN;Acc:ZDB-GENE-030131-2332]	-	760	678	715	1191	1278	1188	33.3022	30.5005	33.261	72.2225	62.3827	63.7621
ENSDARG00000096003	2707.31	2595.8	3342.62	8297.8	5718.36	7287.79	-1.30102	1.00257e-12	2.68555e-11	ATP5MD	1	49432137	49434892	-	898	protein_coding	si:dkeyp-80c12.10 [Source:ZFIN;Acc:ZDB-GENE-110914-234]	-	3092	2888	3512	6855	5826	6792	232.652	223.091	280.538	713.799	488.328	625.967
novel.331	61.2909	77.2988	89.4664	6.05237	9.81525	5.36498	3.40801	1.02176e-12	2.73414e-11	-	13	45645736	45649312	-	3577	-	-	-	70	86	94	5	10	5	1.32228	1.66779	1.88505	0.130706	0.210426	0.115686
ENSDARG00000102153	131.338	124.038	155.139	29.0514	35.3349	33.2629	2.06672	1.06574e-12	2.84886e-11	nrp1a	24	1162325	1356668	-	4950	protein_coding	neuropilin 1a [Source:ZFIN;Acc:ZDB-GENE-030519-2]	CUB	150	138	163	24	36	31	2.04752	1.93391	2.36209	0.453368	0.547413	0.518307
ENSDARG00000007377	952.636	955.449	1054.56	481.769	510.393	466.754	1.02146	1.07951e-12	2.88271e-11	odc1	17	51743908	51760243	+	5194	protein_coding	ornithine decarboxylase 1 [Source:ZFIN;Acc:ZDB-GENE-010816-1]	-	1088	1063	1108	398	520	435	14.1537	14.1969	15.3021	7.16517	7.53562	6.93135
ENSDARG00000060751	607.656	553.675	585.339	214.254	268.938	265.03	1.22086	1.12691e-12	3.00617e-11	taok3a	5	15359995	15494297	-	4702	protein_coding	TAO kinase 3a [Source:ZFIN;Acc:ZDB-GENE-100921-50]	Pkinase	694	616	615	177	274	247	9.97287	9.08782	9.38224	3.51994	4.38617	4.34755
ENSDARG00000056087	74.4247	81.7929	152.283	2.42095	0.981525	0	6.56479	1.15886e-12	3.08822e-11	ecrg4a	9	6371919	6380653	-	926	protein_coding	esophageal cancer related gene 4a [Source:ZFIN;Acc:ZDB-GENE-050417-189]	-	85	91	160	2	1	0	6.20228	6.81698	12.3943	0.201959	0.0812843	0
ENSDARG00000102965	226.776	182.461	170.367	47.2085	51.0393	62.2338	1.85151	1.19081e-12	3.17011e-11	CABZ01087948.1	20	54666222	54682191	+	3100	protein_coding	-	BAH	259	203	179	39	52	58	5.64522	4.54251	4.14195	1.17638	1.26258	1.54845
ENSDARG00000102171	318.713	273.242	383.563	65.3656	116.801	86.9127	1.85136	1.19459e-12	3.1769e-11	fnip1	21	45510448	45553237	+	6621	protein_coding	folliculin interacting protein 1 [Source:ZFIN;Acc:ZDB-GENE-030131-3586]	-	364	304	403	54	119	81	3.71468	3.18501	4.36612	0.762632	1.35282	1.01249
ENSDARG00000028815	2872.79	3090.15	3253.15	6068.11	5406.24	5788.82	-0.905437	1.19669e-12	3.17923e-11	zgc:162945	7	30270410	30272871	-	1081	protein_coding	zgc:162945 [Source:ZFIN;Acc:ZDB-GENE-030131-3975]	-	3281	3438	3418	5013	5508	5395	205.08	220.618	226.809	433.628	383.518	413.044
ENSDARG00000021982	54.2863	71.007	117.068	6.05237	5.88915	5.36498	3.80741	1.23518e-12	3.27811e-11	sh3bp2	10	15224660	15241223	+	1485	protein_coding	SH3-domain binding protein 2 [Source:ZFIN;Acc:ZDB-GENE-091204-268]	PH	62	79	123	5	6	5	2.82103	3.6903	5.94145	0.314839	0.304118	0.278659
ENSDARG00000014623	117.328	134.823	182.74	16.9466	25.5196	35.4089	2.47282	1.24893e-12	3.31121e-11	si:ch211-212d10.1	22	18530395	18537415	+	3916	protein_coding	si:ch211-212d10.1 [Source:ZFIN;Acc:ZDB-GENE-050208-355]	Trypsin	134	150	192	14	26	33	2.31209	2.65711	3.517	0.334295	0.499745	0.697431
novel.5134	476.318	538.395	592.001	1313.36	1093.42	1137.38	-1.14122	1.28007e-12	3.39029e-11	-	CHR_ALT_CTG7_1_28	34243691	34248409	+	1540	-	PF07962:Replication Fork Protection Component Swi3	-	544	599	622	1085	1114	1060	23.8683	26.9816	28.9723	65.8801	54.448	56.966
novel.506	82.305	101.567	132.296	2.42095	16.6859	4.29199	3.71031	1.29502e-12	3.42637e-11	-	16	45290778	45300210	+	2498	-	PF07686:Immunoglobulin V-set domain	V-set	94	113	139	2	17	4	2.5426	3.13796	3.9915	0.0748657	0.512241	0.132525
ENSDARG00000093303	53.4107	71.9058	91.3699	4.8419	5.88915	1.073	4.19093	1.35683e-12	3.58625e-11	ifitm1	5	33258289	33259079	-	700	protein_coding	interferon induced transmembrane protein 1 [Source:ZFIN;Acc:ZDB-GENE-060526-259]	-	61	80	96	4	6	1	5.8881	7.92781	9.83755	0.534327	0.645165	0.118231
ENSDARG00000092806	98.9411	92.5788	92.3217	20.5781	12.7598	8.58397	2.77633	1.39204e-12	3.67556e-11	si:ch1073-110a20.2	1	59132757	59139848	-	1786	protein_coding	si:ch1073-110a20.2 [Source:ZFIN;Acc:ZDB-GENE-121214-96]	Fibrinogen_C	113	103	97	17	13	8	4.27504	4.00053	3.89587	0.890046	0.547872	0.370714
novel.3506	98.9411	79.0964	162.753	10.8943	18.649	10.73	3.06705	1.40014e-12	3.69317e-11	-	CHR_ALT_CTG21_1_3	14698559	14765091	-	4615	-	PF00339:Arrestin (or S-antigen), N-terminal domain|PF02752:Arrestin (or S-antigen), C-terminal domain	-	113	88	171	9	19	10	1.65444	1.32273	2.6579	0.182354	0.309884	0.179332
ENSDARG00000089598	230.279	213.021	222.714	543.503	517.264	459.243	-1.18999	1.42803e-12	3.7629e-11	si:cabz01054396.2	4	72559042	72609118	-	1865	protein_coding	si:cabz01054396.2 [Source:ZFIN;Acc:ZDB-GENE-161017-46]	zf-C2H2	263	237	234	449	527	428	9.5284	8.81518	9.00018	22.5119	21.2691	18.9931
novel.4602	484.198	492.555	661.48	220.306	178.637	208.161	1.43342	1.4711e-12	3.86914e-11	-	CHR_ALT_CTG5_1_42	41867280	41986770	-	10880	-	PF15784:G-protein pathway suppressor 2-interacting domain|PF00249:Myb-like DNA-binding domain	Myb_DNA-binding	553	548	695	182	182	194	3.43431	3.49392	4.58216	1.56418	1.2591	1.47572
ENSDARG00000099562	70.9224	87.1858	103.743	7.26285	14.7229	5.36498	3.23651	1.47134e-12	3.86914e-11	lygl2	14	20911310	20917866	+	761	protein_coding	lysozyme g-like 2 [Source:ZFIN;Acc:ZDB-GENE-090917-2]	-	81	97	109	6	15	5	7.1919	8.84196	10.2744	0.737245	1.48363	0.54377
ENSDARG00000075733	233.781	197.741	260.785	56.8923	82.4481	59.0148	1.79723	1.47564e-12	3.87651e-11	zyx	16	17302452	17347727	-	2195	protein_coding	zyxin [Source:ZFIN;Acc:ZDB-GENE-070928-18]	LIM	267	220	274	47	84	55	8.21902	6.95264	8.95427	2.0022	2.88046	2.07376
ENSDARG00000088689	147.974	96.1741	160.849	21.7885	30.4273	21.4599	2.45126	1.51162e-12	3.96701e-11	si:ch211-201o1.1	16	152182	168150	+	5367	protein_coding	si:ch211-201o1.1 [Source:ZFIN;Acc:ZDB-GENE-120709-60]	NACHT	169	107	169	18	31	20	2.12764	1.38297	2.25875	0.313607	0.434758	0.30841
ENSDARG00000074776	75.3003	82.6917	83.7558	4.8419	13.7413	5.36498	3.30289	1.51697e-12	3.97702e-11	tmem154	1	25154076	25177225	-	1423	protein_coding	transmembrane protein 154 [Source:ZFIN;Acc:ZDB-GENE-030131-2401]	-	86	92	88	4	14	5	4.08354	4.48481	4.436	0.262845	0.740527	0.290801
ENSDARG00000036588	1641.72	1560.36	1880.7	380.089	734.18	414.177	1.7319	1.54514e-12	4.04677e-11	mhc1zba	1	47155424	47161996	-	2323	protein_coding	major histocompatibility complex class I ZBA [Source:ZFIN;Acc:ZDB-GENE-040426-2149]	MHC_I	1875	1736	1976	314	748	386	54.5375	51.8396	61.0171	12.6394	24.2365	13.7521
ENSDARG00000077120	100.692	98.8705	123.73	22.999	21.5935	13.949	2.46755	1.57661e-12	4.12502e-11	arid5a	8	52377516	52403265	+	2115	protein_coding	AT rich interactive domain 5A (MRF1-like) [Source:ZFIN;Acc:ZDB-GENE-100525-3]	ARID	115	110	130	19	22	13	3.67393	3.60781	4.40907	0.840017	0.782943	0.508702
ENSDARG00000089138	86.6829	49.4353	68.5274	4.8419	2.94457	3.21899	4.23722	1.67006e-12	4.36509e-11	si:ch1073-440b2.1	1	28391631	28473487	-	2044	protein_coding	si:ch1073-440b2.1 [Source:ZFIN;Acc:ZDB-GENE-030131-8303]	-	99	55	72	4	3	3	3.27263	1.86657	2.52677	0.182989	0.110473	0.12147
ENSDARG00000011821	56.0374	69.2094	108.502	4.8419	7.8522	3.21899	3.85854	1.68711e-12	4.40522e-11	plod2	24	5237709	5314707	+	3966	protein_coding	procollagen-lysine, 2-oxoglutarate 5-dioxygenase 2 [Source:ZFIN;Acc:ZDB-GENE-070326-1]	-	64	77	114	4	8	3	1.09036	1.34679	2.06189	0.0943088	0.151829	0.0626035
novel.2587	280.187	316.386	246.508	73.8389	103.06	56.8688	1.84665	1.7034e-12	4.44325e-11	-	CHR_ALT_CTG14_2_1	9404673	9421201	-	3680	-	PF04908:SH3-binding, glutamic acid-rich protein	-	320	352	259	61	105	53	5.87551	6.63523	5.04854	1.54998	2.14763	1.19195
ENSDARG00000079702	316.962	314.588	453.994	128.31	118.764	100.862	1.64209	1.71252e-12	4.46255e-11	wdr81	15	26552948	26570948	-	8249	protein_coding	WD repeat domain 81 [Source:ZFIN;Acc:ZDB-GENE-030131-3389]	Beach	362	350	477	106	121	94	2.96518	2.94326	4.14793	1.20157	1.10408	0.943098
ENSDARG00000059899	66.5444	59.3223	101.839	1.21047	3.9261	0	5.40844	1.74671e-12	4.54708e-11	CR847944.2	6	54459413	54465377	-	1017	protein_coding	-	7tm_1	76	66	107	1	4	0	5.04935	4.50178	7.54704	0.0919442	0.296044	0
novel.4124	72.6735	77.2988	66.6239	7.26285	9.81525	4.29199	3.33162	1.80789e-12	4.70161e-11	-	CHR_ALT_CTG2_1_5	39597670	39600305	+	1619	-	PF04548:AIG1 family	-	83	86	70	6	10	4	3.46397	3.68479	3.10145	0.346537	0.464912	0.204476
ENSDARG00000059060	78.8026	82.6917	100.888	14.5257	12.7598	12.876	2.71094	1.80979e-12	4.70181e-11	lgalsla	1	55080797	55089987	+	3020	protein_coding	lectin, galactoside-binding-like a [Source:ZFIN;Acc:ZDB-GENE-060616-24]	-	90	92	106	12	13	12	2.01363	2.11321	2.51775	0.371552	0.324007	0.328855
ENSDARG00000044281	377.377	337.957	393.081	156.151	138.395	153.439	1.30835	1.81393e-12	4.70785e-11	erbin	10	15454745	15599149	+	10330	protein_coding	erbb2 interacting protein [Source:ZFIN;Acc:ZDB-GENE-061103-403]	PDZ	431	376	413	129	141	143	2.81916	2.52493	2.8679	1.16771	1.02739	1.14569
ENSDARG00000020785	232.906	210.325	379.756	76.2599	62.8176	63.3068	2.02558	1.82915e-12	4.7426e-11	lama4	20	218886	259965	+	6221	protein_coding	laminin, alpha 4 [Source:ZFIN;Acc:ZDB-GENE-040724-213]	Laminin_G_2	266	234	399	63	64	59	2.88911	2.60926	4.60073	0.946947	0.77435	0.784914
ENSDARG00000055750	137.467	106.96	172.27	25.42	7.8522	24.6789	2.8629	1.88672e-12	4.88696e-11	foxp3a	8	25716308	25729543	-	1784	protein_coding	forkhead box P3a [Source:ZFIN;Acc:ZDB-GENE-061116-2]	Fork_head	157	119	181	21	8	23	5.94632	4.62715	7.27776	1.1007	0.33753	1.067
ENSDARG00000052271	80.5538	82.6917	79.9487	6.05237	10.7968	13.949	2.96589	1.89319e-12	4.89883e-11	slc22a18	7	39537790	39552314	-	2048	protein_coding	solute carrier family 22, member 18 [Source:ZFIN;Acc:ZDB-GENE-051120-165]	MFS_1	92	92	84	5	11	13	3.0353	3.11616	2.94214	0.228289	0.404278	0.525344
novel.294	163.734	225.605	309.325	26.6304	37.2979	4.29199	3.35173	1.90349e-12	4.92056e-11	-	13	47188990	47274341	+	4565	-	-	-	187	251	325	22	38	4	2.76786	3.81412	5.10689	0.450637	0.626557	0.0725186
ENSDARG00000088283	212.767	183.36	266.496	8.47332	49.0762	20.3869	3.0673	1.91182e-12	4.93714e-11	si:ch73-248e21.5	3	32607780	32611833	-	2779	protein_coding	si:ch73-248e21.5 [Source:ZFIN;Acc:ZDB-GENE-120215-255]	-	243	204	280	7	50	19	5.90828	5.09217	7.22742	0.235535	1.35425	0.565842
ENSDARG00000016056	530.604	560.866	589.146	1297.63	1134.64	1068.7	-1.05851	1.98521e-12	5.12156e-11	mhc1laa	8	44442220	44448423	+	1797	protein_coding	major histocompatibility complex class I LAA [Source:ZFIN;Acc:ZDB-GENE-050417-464]	C1-set	606	624	619	1072	1156	996	22.786	24.0878	24.7091	55.7817	48.4203	45.8713
ENSDARG00000098602	71.798	97.9717	98.9841	3.63142	11.7783	13.949	3.16904	2.00357e-12	5.16377e-11	CABZ01001434.1	KN149936.1	9176	10674	+	1172	protein_coding	-	-	82	109	104	3	12	13	4.72748	6.45149	6.36531	0.239353	0.770675	0.918007
ENSDARG00000055276	428.161	428.739	473.03	139.205	182.564	99.7887	1.65509	2.02087e-12	5.20132e-11	rel	13	25795511	25819825	-	2137	protein_coding	v-rel avian reticuloendotheliosis viral oncogene homolog [Source:ZFIN;Acc:ZDB-GENE-040718-255]	RHD	489	477	497	115	186	93	15.4614	15.4837	16.6827	5.03197	6.55128	3.60171
ENSDARG00000000690	281.063	294.814	357.866	106.522	103.06	123.395	1.48722	2.02215e-12	5.20132e-11	sypl2b	8	25079470	25090458	+	1966	protein_coding	synaptophysin-like 2b [Source:ZFIN;Acc:ZDB-GENE-050417-309]	-	321	328	376	88	105	115	11.0323	11.5732	13.7189	4.18547	4.01998	4.84111
ENSDARG00000004785	2891.18	2786.35	3100.87	5800.59	5842.04	5049.52	-0.927176	2.0522e-12	5.27337e-11	cops2	25	32366071	32381663	-	2009	protein_coding	COP9 signalosome subunit 2 [Source:ZFIN;Acc:ZDB-GENE-040625-15]	-	3302	3100	3258	4792	5952	4706	111.056	107.039	116.328	223.04	222.998	193.866
ENSDARG00000054438	139.218	139.318	209.389	18.1571	41.224	17.1679	2.65674	2.09586e-12	5.3802e-11	fzd2	3	31621774	31624213	+	2440	protein_coding	frizzled class receptor 2 [Source:ZFIN;Acc:ZDB-GENE-990415-224]	Fz	159	155	220	15	42	16	4.40302	4.4066	6.46765	0.574839	1.29562	0.542701
ENSDARG00000030236	257.422	254.367	316.939	84.7332	100.116	60.0878	1.75617	2.10993e-12	5.41096e-11	tmem30aa	17	49998159	50010121	-	2146	protein_coding	transmembrane protein 30Aa [Source:ZFIN;Acc:ZDB-GENE-040704-26]	-	294	283	333	70	102	56	9.2568	9.14783	11.1309	3.0501	3.57757	2.15968
novel.4583	157.605	181.562	286.483	31.4723	42.2056	10.73	2.8855	2.12763e-12	5.45094e-11	-	CHR_ALT_CTG5_1_38	39386468	39473961	-	7390	-	PF00092:von Willebrand factor type A domain|PF05587:Anthrax receptor extracellular domain|PF05586:Anthrax receptor C-terminus region	VWA	180	202	301	26	43	10	1.64578	1.89613	2.9217	0.328983	0.437967	0.111992
ENSDARG00000114552	18993.2	17690.6	19601.7	39836.7	33872.4	46959.7	-1.10021	2.14786e-12	5.49734e-11	siva1	17	1360192	1371067	+	2401	protein_coding	SIVA1, apoptosis-inducing factor [Source:ZFIN;Acc:ZDB-GENE-050506-57]	-	21692	19682	20595	32910	34510	43765	610.451	568.641	615.295	1281.68	1081.86	1508.57
novel.1834	191.753	198.64	290.29	37.5247	45.1501	9.65697	2.88005	2.182e-12	5.57918e-11	-	9	11595988	11597489	+	1478	-	-	-	219	221	305	31	46	9	10.0118	10.3724	14.8026	1.96125	2.34262	0.503963
ENSDARG00000024966	288.067	302.005	331.216	41.1561	105.023	65.4528	2.11232	2.20045e-12	5.62082e-11	MARK4	15	23550890	23641516	+	4360	protein_coding	si:dkey-31m14.7 [Source:ZFIN;Acc:ZDB-GENE-121214-92]	Pkinase	329	336	348	34	107	61	5.09862	5.34582	5.72541	0.729185	1.8472	1.15791
novel.4614	309.081	317.285	343.589	769.862	682.16	650.236	-1.11567	2.22254e-12	5.67163e-11	-	CHR_ALT_CTG5_1_47	45545551	45553337	+	1115	-	-	-	353	353	361	636	695	606	21.3916	21.9615	23.2245	53.3368	46.9167	44.9809
ENSDARG00000038475	182.122	196.842	260.785	55.6818	63.7991	35.4089	2.04403	2.22644e-12	5.67599e-11	acy1	22	36755263	36774243	-	2874	protein_coding	aminoacylase 1 [Source:ZFIN;Acc:ZDB-GENE-040426-755]	Peptidase_M20	208	219	274	46	65	33	4.89012	5.2859	6.83877	1.49664	1.70233	0.950293
ENSDARG00000101482	350.234	444.917	411.165	140.415	172.748	147.001	1.38782	2.25015e-12	5.73081e-11	hk2	5	13870340	14004206	+	3832	protein_coding	hexokinase 2 [Source:ZFIN;Acc:ZDB-GENE-040426-2017]	-	400	495	432	116	176	137	7.05306	8.96068	8.08672	2.83059	3.45704	2.95887
ENSDARG00000061717	91.0608	87.1858	71.3828	10.8943	13.7413	10.73	2.81338	2.28492e-12	5.81363e-11	cytip	9	5253137	5263947	-	3226	protein_coding	cytohesin 1 interacting protein [Source:ZFIN;Acc:ZDB-GENE-140106-76]	PDZ	104	97	75	9	14	10	2.17827	2.08578	1.66767	0.260869	0.326649	0.256546
ENSDARG00000077918	69.1712	71.007	103.743	4.8419	11.7783	3.21899	3.5894	2.33328e-12	5.93084e-11	dnase2b	11	8170948	8179145	+	1363	protein_coding	deoxyribonuclease II beta [Source:ZFIN;Acc:ZDB-GENE-090824-2]	-	79	79	109	4	12	3	3.91629	4.02062	5.73647	0.274416	0.662679	0.182161
ENSDARG00000058964	94.5632	83.5905	122.778	15.7362	18.649	16.0949	2.57042	2.37228e-12	6.02406e-11	themis2	16	4725829	4746492	+	2679	protein_coding	thymocyte selection associated family member 2 [Source:ZFIN;Acc:ZDB-GENE-110411-89]	-	108	93	129	13	19	15	2.72392	2.40808	3.45407	0.453749	0.533824	0.463392
ENSDARG00000020521	237.283	206.729	235.087	38.7352	79.5035	48.2848	2.01754	2.40425e-12	6.09924e-11	exoc6	12	8968275	9087566	-	6519	protein_coding	exocyst complex component 6 [Source:ZFIN;Acc:ZDB-GENE-040426-2511]	-	271	230	247	32	81	45	2.80887	2.44742	2.71788	0.459001	0.935237	0.571297
ENSDARG00000079780	616.412	569.854	722.393	242.095	291.513	270.395	1.24543	2.42132e-12	6.13654e-11	hnrnpul1l	5	61799629	61820009	+	2541	protein_coding	heterogeneous nuclear ribonucleoprotein U-like 1 like [Source:ZFIN;Acc:ZDB-GENE-030131-890]	SPRY	704	634	759	200	297	252	18.7202	17.308	21.4265	7.35987	8.7977	8.20779
ENSDARG00000045014	53.4107	69.2094	109.454	2.42095	5.88915	0	4.76138	2.45982e-12	6.22803e-11	tuba2	11	3336524	3343463	-	3688	protein_coding	tubulin, alpha 2 [Source:ZFIN;Acc:ZDB-GENE-040426-1970]	Tubulin	61	77	115	2	6	0	1.11759	1.44831	2.23677	0.0507089	0.122455	0
novel.5418	790.653	835.905	1009.83	1922.23	1789.32	1788.69	-1.06112	2.50043e-12	6.32464e-11	-	CHR_ALT_CTG9_2_3	21866162	21868104	-	1606	-	PF00327:Ribosomal protein L30p/L7e	-	903	930	1061	1588	1823	1667	37.9914	40.1697	47.3897	92.4592	85.4395	85.9054
novel.481	98.0655	60.2211	66.6239	9.68379	3.9261	4.29199	3.68498	2.51433e-12	6.3536e-11	-	16	14566419	14567378	+	723	-	-	-	112	67	70	8	4	4	10.467	6.42833	6.94502	1.03466	0.416427	0.45788
ENSDARG00000053530	63.9177	64.7153	131.344	2.42095	7.8522	7.51098	3.84004	2.52459e-12	6.37331e-11	cyp4f3	12	48559480	48566778	-	1099	protein_coding	cytochrome P450, family 4, subfamily F, polypeptide 3 [Source:ZFIN;Acc:ZDB-GENE-070410-108]	p450	73	72	138	2	8	7	4.48816	4.54461	9.00732	0.170168	0.547911	0.527146
ENSDARG00000098745	71.798	93.4776	110.405	3.63142	15.7044	6.43798	3.38104	2.5286e-12	6.37719e-11	tfec	4	6032640	6047236	+	1410	protein_coding	transcription factor EC [Source:ZFIN;Acc:ZDB-GENE-041210-21]	HLH	82	104	116	3	16	6	3.92951	5.11653	5.90137	0.198952	0.854119	0.352178
ENSDARG00000100897	245.164	174.372	511.1	41.1561	58.8915	24.6789	2.89546	2.59962e-12	6.5492e-11	pdgfrb	14	3186485	3268155	-	7594	protein_coding	platelet-derived growth factor receptor, beta polypeptide [Source:ZFIN;Acc:ZDB-GENE-030805-2]	Pkinase_Tyr	280	194	537	34	60	23	2.49133	1.77212	5.07245	0.418652	0.5947	0.250661
ENSDARG00000043402	1247.71	1440.81	1507.6	3091.55	2574.54	2970.05	-1.04126	2.60284e-12	6.5492e-11	zgc:171480	8	15251448	15253800	+	863	protein_coding	zgc:171480 [Source:ZFIN;Acc:ZDB-GENE-080204-83]	-	1425	1603	1584	2554	2623	2768	111.57	128.85	131.661	276.729	228.773	265.452
novel.869	188.251	177.068	236.991	624.605	515.3	466.754	-1.41551	2.60439e-12	6.5492e-11	-	20	12642704	12682152	+	1152	-	-	-	215	197	249	516	525	435	12.6104	11.8625	15.5046	41.8834	34.3024	31.2512
ENSDARG00000059701	590.144	572.55	638.638	198.518	273.845	165.241	1.49591	2.67327e-12	6.71588e-11	flii	3	40206031	40232615	-	5403	protein_coding	flightless I actin binding protein [Source:ZFIN;Acc:ZDB-GENE-071212-3]	-	674	637	671	164	279	154	8.42884	8.17835	8.90844	2.83827	3.88675	2.35894
ENSDARG00000010423	739.869	621.986	808.053	210.623	326.848	233.913	1.48928	2.76248e-12	6.93326e-11	npsn	7	38653481	38659477	-	1636	protein_coding	nephrosin [Source:ZFIN;Acc:ZDB-GENE-040420-2]	Astacin	845	692	849	174	333	218	34.8993	29.3416	37.2253	9.94514	15.3207	11.0282
ENSDARG00000006397	769.639	755.011	868.966	340.143	374.942	261.811	1.29231	2.81375e-12	7.0551e-11	laptm4a	20	43775793	43786515	-	2081	protein_coding	lysosomal protein transmembrane 4 alpha [Source:ZFIN;Acc:ZDB-GENE-030131-1024]	-	879	840	913	281	382	244	28.5404	28.0007	31.4712	12.6264	13.8168	9.70394
ENSDARG00000078152	70.0468	124.038	130.392	6.05237	18.649	6.43798	3.35289	2.95004e-12	7.38966e-11	si:dkey-56i24.1	8	32851241	32894203	-	2329	protein_coding	si:dkey-56i24.1 [Source:ZFIN;Acc:ZDB-GENE-081105-8]	-	80	138	137	5	19	6	2.32094	4.11028	4.21954	0.200745	0.614047	0.213212
ENSDARG00000040528	5713.19	8210.75	7437.13	254.2	652.714	168.46	4.31151	3.05561e-12	7.6467e-11	lgals3bpb	3	57741933	57744323	-	1994	protein_coding	lectin, galactoside-binding, soluble, 3 binding protein b [Source:ZFIN;Acc:ZDB-GENE-040426-2262]	SRCR	6525	9135	7814	210	665	157	221.105	317.793	281.101	9.8478	25.1023	6.51636
ENSDARG00000003250	267.053	260.659	307.422	82.3123	101.097	109.446	1.50828	3.13631e-12	7.84107e-11	pik3cd	23	29756603	29812667	-	4986	protein_coding	phosphatidylinositol-4,5-bisphosphate 3-kinase, catalytic subunit delta [Source:ZFIN;Acc:ZDB-GENE-040426-1128]	PI3_PI4_kinase	305	290	323	68	103	102	4.13324	4.03466	4.64691	1.27527	1.5549	1.69308
ENSDARG00000103251	302.952	292.118	457.801	111.364	112.875	101.935	1.6899	3.20133e-12	7.99591e-11	sh3pxd2b	21	42717424	42780082	+	4722	protein_coding	SH3 and PX domains 2B [Source:ZFIN;Acc:ZDB-GENE-060810-52]	PX	346	325	481	92	115	95	4.951	4.7744	7.3069	1.82183	1.83311	1.66505
ENSDARG00000020798	823.925	816.131	966.998	1745.5	1674.48	1699.63	-0.973793	3.24143e-12	8.08827e-11	necap1	19	10396042	10408029	+	1599	protein_coding	NECAP endocytosis associated 1 [Source:ZFIN;Acc:ZDB-GENE-040426-1682]	-	941	908	1016	1442	1706	1584	39.7635	39.3912	45.5784	84.3261	80.306	81.9855
ENSDARG00000105727	7.88026	6.29176	2.85531	101.68	42.2056	100.862	-3.83209	3.29255e-12	8.2079e-11	CABZ01069022.2	4	73869433	73891640	-	419	antisense	-	-	9	7	3	84	43	94	1.45135	1.1589	0.513595	18.7461	7.72453	18.5671
ENSDARG00000016783	564.752	688.499	670.046	238.463	273.845	301.512	1.23935	3.29732e-12	8.21189e-11	srsf6b	11	1522127	1530865	+	3500	protein_coding	serine/arginine-rich splicing factor 6b [Source:ZFIN;Acc:ZDB-GENE-041219-1]	RRM_1	645	766	704	197	279	281	12.4519	15.1818	14.4284	5.26312	6.00003	6.6446
ENSDARG00000058038	321.34	266.95	337.878	106.522	109.931	67.5988	1.70514	3.40901e-12	8.48187e-11	eml3	7	17816006	17905528	+	7058	protein_coding	echinoderm microtubule associated protein like 3 [Source:ZFIN;Acc:ZDB-GENE-110304-3]	-	367	297	355	88	112	63	3.5134	2.91901	3.60795	1.16586	1.19441	0.738736
ENSDARG00000086856	80.5538	77.2988	96.1288	9.68379	12.7598	15.022	2.75254	3.46217e-12	8.60586e-11	stk35	23	41739721	41762956	-	1935	protein_coding	serine/threonine kinase 35 [Source:ZFIN;Acc:ZDB-GENE-061103-553]	Pkinase	92	86	101	8	13	14	3.21255	3.08304	3.74416	0.386593	0.505685	0.598794
ENSDARG00000112045	88.4341	76.4	106.598	9.68379	17.6674	10.73	2.8163	3.53448e-12	8.77718e-11	AXL	15	58207	85774	+	2407	protein_coding	AXL receptor tyrosine kinase [Source:HGNC Symbol;Acc:HGNC:905]	Pkinase_Tyr	101	85	112	8	18	10	2.83523	2.44965	3.33777	0.310784	0.562878	0.343838
ENSDARG00000077975	72.6735	78.1976	98.0323	8.47332	14.7229	7.51098	3.00155	3.57387e-12	8.86649e-11	si:ch73-343l4.8	1	55891376	55896332	-	960	protein_coding	si:ch73-343l4.8 [Source:ZFIN;Acc:ZDB-GENE-090313-159]	Lectin_C	83	87	103	7	15	7	5.84184	6.28651	7.69626	0.681823	1.17608	0.603472
ENSDARG00000001950	94.5632	80.8941	128.489	14.5257	19.6305	10.73	2.75106	3.5878e-12	8.88851e-11	ak1	5	71699893	71722257	-	904	protein_coding	adenylate kinase 1 [Source:ZFIN;Acc:ZDB-GENE-040822-37]	ADK	108	90	135	12	20	10	8.07232	6.90614	10.7122	1.24125	1.66525	0.915507
ENSDARG00000091233	70.9224	77.2988	71.3828	4.8419	10.7968	2.14599	3.5966	3.58962e-12	8.88851e-11	FP236356.1	17	48486308	48504329	-	4846	lincRNA	-	C1-set	81	86	75	4	11	2	1.12939	1.23105	1.11018	0.077183	0.170855	0.0341568
ENSDARG00000055429	253.92	220.212	226.521	59.3132	90.3003	61.1608	1.72673	3.65242e-12	9.03536e-11	kat6b	13	24871050	24906307	-	6104	protein_coding	K(lysine) acetyltransferase 6B [Source:ZFIN;Acc:ZDB-GENE-000607-52]	PHD	290	245	238	49	92	57	3.21016	2.78428	2.7969	0.750631	1.13446	0.772842
ENSDARG00000044373	145.347	131.228	205.582	30.2619	44.1686	28.9709	2.21349	3.74275e-12	9.24999e-11	atg4c	6	32300018	32315494	-	4166	protein_coding	autophagy related 4C, cysteine peptidase [Source:ZFIN;Acc:ZDB-GENE-040625-84]	-	166	146	216	25	45	27	2.69235	2.43106	3.71919	0.561133	0.813038	0.536383
ENSDARG00000063412	70.9224	110.555	138.007	6.05237	17.6674	4.29199	3.48258	3.75774e-12	9.27819e-11	cers1	22	5176255	5232099	+	5942	protein_coding	ceramide synthase 1 [Source:ZFIN;Acc:ZDB-GENE-050208-406]	LAG1	81	123	145	5	18	4	0.921076	1.43593	1.75045	0.0786833	0.228012	0.0557131
ENSDARG00000093760	381.755	336.16	511.1	91.996	148.21	76.1828	1.95332	3.92515e-12	9.6823e-11	si:ch211-197h24.9	16	27603739	27609172	+	2066	protein_coding	si:ch211-197h24.9 [Source:ZFIN;Acc:ZDB-GENE-031116-15]	-	436	374	537	76	151	71	14.2593	12.5575	18.6448	3.43976	5.50129	2.84419
ENSDARG00000074589	97.1899	94.3764	120.875	7.26285	22.5751	13.949	2.80919	3.95985e-12	9.75859e-11	rin2	13	27232694	27296949	+	6831	protein_coding	Ras and Rab interactor 2 [Source:ZFIN;Acc:ZDB-GENE-090312-194]	VPS9	111	105	127	6	23	13	1.09795	1.06627	1.33362	0.0821319	0.253432	0.157503
ENSDARG00000008075	112.075	125.835	121.827	14.5257	30.4273	25.7519	2.33126	4.11532e-12	1.01321e-10	illr4	19	40167363	40175800	-	986	protein_coding	immune-related, lectin-like receptor 4 [Source:ZFIN;Acc:ZDB-GENE-050311-5]	Lectin_C	128	140	128	12	31	24	8.77155	9.84946	9.31209	1.13802	2.36648	2.01449
ENSDARG00000068982	194.38	162.687	218.907	811.018	428.926	719.981	-1.76604	4.19375e-12	1.03153e-10	jhy	10	29855213	29887864	+	3220	protein_coding	junctional cadherin complex regulator [Source:ZFIN;Acc:ZDB-GENE-060503-471]	-	222	181	230	670	437	671	4.65844	3.89928	5.12373	19.4565	10.2151	17.2463
novel.1547	332.722	310.993	335.975	827.964	628.176	802.601	-1.20432	4.2164e-12	1.03612e-10	-	5	59606082	59652094	+	1276	-	-	-	380	346	353	684	640	748	20.1222	18.8099	19.8444	50.1246	37.7526	48.5156
ENSDARG00000078824	361.617	358.63	580.58	24.2095	108.949	50.4308	2.81517	4.22829e-12	1.03806e-10	si:ch211-66e2.3	3	46444625	46454343	+	3379	protein_coding	si:ch211-66e2.3 [Source:ZFIN;Acc:ZDB-GENE-080226-7]	I-set	413	399	610	20	111	47	8.25857	8.19117	12.9496	0.553461	2.47259	1.15117
ENSDARG00000067566	382.631	371.214	463.512	64.1551	123.672	35.4089	2.44159	4.30398e-12	1.05564e-10	sftpbb	5	68845048	68876211	-	1822	protein_coding	surfactant protein Bb [Source:ZFIN;Acc:ZDB-GENE-060526-155]	-	437	413	487	53	126	33	16.206	15.724	19.1732	2.72002	5.20523	1.49898
ENSDARG00000103979	15815.7	15170.3	17137.6	34031.3	28404.3	29472	-0.933423	4.38443e-12	1.07435e-10	calr3a	22	4762478	4769140	-	1712	protein_coding	calreticulin 3a [Source:ZFIN;Acc:ZDB-GENE-000208-17]	-	18063	16878	18006	28114	28939	27467	712.901	683.878	754.445	1535.55	1272.32	1327.82
ENSDARG00000053695	1344.9	1361.72	1527.59	3087.92	2632.45	2637.43	-0.980918	4.41747e-12	1.08142e-10	zgc:162948	4	77253851	77260727	-	1493	protein_coding	zgc:162948 [Source:ZFIN;Acc:ZDB-GENE-070424-46]	-	1536	1515	1605	2551	2682	2458	69.5144	70.3905	77.1133	159.77	135.212	136.255
ENSDARG00000079903	83.1806	55.727	114.212	10.8943	7.8522	5.36498	3.40342	4.49082e-12	1.09834e-10	si:ch73-343l4.2	1	55938565	55942055	-	1131	protein_coding	si:ch73-343l4.2 [Source:ZFIN;Acc:ZDB-GENE-090313-154]	Lectin_C	95	62	120	9	8	5	5.6755	3.80269	7.61084	0.744089	0.532408	0.365879
novel.1110	112.075	91.68	84.7075	13.3152	20.612	13.949	2.58024	4.52989e-12	1.10685e-10	-	23	43730360	43744806	+	1680	-	-	-	128	102	89	11	21	13	5.14806	4.21165	3.8001	0.61225	0.940866	0.640419
ENSDARG00000111528	116.453	73.7035	121.827	19.3676	15.7044	15.022	2.64417	4.57294e-12	1.11632e-10	PITPNM2	KN150191.1	1722	41991	+	3519	protein_coding	phosphatidylinositol transfer protein membrane associated 2 [Source:HGNC Symbol;Acc:HGNC:21044]	IP_trans	133	82	128	16	16	14	2.55373	1.61643	2.60918	0.425154	0.34223	0.32926
ENSDARG00000006266	553.37	469.186	688.13	114.995	191.397	69.7448	2.18205	4.61433e-12	1.12498e-10	stat1a	22	12798569	12826962	+	4430	protein_coding	signal transducer and activator of transcription 1a [Source:ZFIN;Acc:ZDB-GENE-980526-499]	STAT_alpha	632	522	723	95	195	65	9.63954	8.17388	11.7071	2.00523	3.31321	1.21434
ENSDARG00000104431	172.49	128.532	272.206	18.1571	38.2795	8.58397	3.12751	4.61712e-12	1.12498e-10	slc1a3a	5	8111350	8171625	-	2053	protein_coding	solute carrier family 1 (glial high affinity glutamate transporter), member 3a [Source:ZFIN;Acc:ZDB-GENE-030131-2159]	SDF	197	143	286	15	39	8	6.48366	4.8318	9.99289	0.683199	1.42986	0.322501
ENSDARG00000102100	92.812	116.847	71.3828	4.8419	13.7413	1.073	3.80434	4.6251e-12	1.12586e-10	mrc1a	7	58892856	58952382	-	4323	protein_coding	mannose receptor, C type 1a [Source:ZFIN;Acc:ZDB-GENE-090915-4]	Lectin_C	106	130	75	4	14	1	1.65678	2.08603	1.24449	0.0865207	0.243759	0.0191445
ENSDARG00000040623	112.075	102.466	119.923	16.9466	27.4827	10.73	2.58811	4.69413e-12	1.14159e-10	fosl2	17	41302660	41318547	+	3632	protein_coding	fos-like antigen 2 [Source:ZFIN;Acc:ZDB-GENE-070209-164]	bZIP_1	128	114	126	14	28	10	2.38126	2.17731	2.48851	0.360435	0.58027	0.227869
ENSDARG00000096017	13494.5	13229.8	12572.9	29995.6	22528.9	27498.8	-1.02595	4.70103e-12	1.1422e-10	BX649337.1	22	25681912	25683148	+	649	transcribed_unprocessed_pseudogene	-	-	15412	14719	13210	24780	22953	25628	1604.57	1573.24	1460.06	3570.28	2662.03	3268.14
ENSDARG00000043795	1732.78	1848.88	1835.01	1001.06	967.783	1001.11	0.867075	4.80542e-12	1.16646e-10	arhgdia	3	59899452	59947208	+	2202	protein_coding	Rho GDP dissociation inhibitor (GDI) alpha [Source:ZFIN;Acc:ZDB-GENE-040426-2816]	-	1979	2057	1928	827	986	933	60.7256	64.8005	62.8064	35.1183	33.7037	35.0667
ENSDARG00000096925	104.195	112.353	124.682	295.356	296.42	277.906	-1.35072	4.94614e-12	1.1995e-10	BX927282.2	5	26896103	26906786	+	976	lincRNA	-	-	119	125	131	244	302	259	8.23835	8.88427	9.62799	23.3768	23.2903	21.9624
ENSDARG00000044511	196.131	161.788	198.92	451.507	499.596	408.812	-1.28887	4.98074e-12	1.20676e-10	etv5b	6	14030903	14040161	-	4118	protein_coding	ets variant 5b [Source:ZFIN;Acc:ZDB-GENE-991228-4]	ETS_PEA3_N	224	180	209	373	509	381	3.6754	3.03213	3.64061	8.46969	9.30356	7.65718
novel.1668	54.2863	60.2211	81.8522	1.21047	5.88915	2.14599	4.35259	5.04168e-12	1.22038e-10	-	6	242877	261297	-	1007	-	-	-	62	67	86	1	6	2	4.16012	4.61537	6.12608	0.0928572	0.448476	0.164373
ENSDARG00000102299	77.927	109.656	62.8168	6.05237	12.7598	6.43798	3.28867	5.07247e-12	1.22669e-10	cxcl8b.1	7	7839612	7845540	-	714	protein_coding	chemokine (C-X-C motif) ligand 8b, duplicate 1 [Source:ZFIN;Acc:ZDB-GENE-101026-3]	-	89	122	66	5	13	6	8.42238	11.8529	6.6307	0.654812	1.37045	0.695478
ENSDARG00000054973	294.197	311.892	306.47	118.626	112.875	131.979	1.32845	5.13778e-12	1.24132e-10	itsn2b	17	30473507	30521043	-	6492	protein_coding	intersectin 2b [Source:ZFIN;Acc:ZDB-GENE-050309-102]	RhoGEF	336	347	322	98	115	123	3.49707	3.70777	3.55788	1.41154	1.33333	1.56804
novel.853	91.0608	58.4235	69.4792	7.26285	8.83372	6.43798	3.27505	5.33379e-12	1.28747e-10	-	2	51473998	51476832	-	1295	-	-	-	104	65	73	6	9	6	5.42634	3.48181	4.04359	0.433238	0.523107	0.383453
ENSDARG00000032431	82.305	83.5905	81.8522	323.197	204.157	266.103	-1.67685	5.41594e-12	1.30608e-10	mpv17	20	38671894	38716529	+	875	protein_coding	MpV17 mitochondrial inner membrane protein [Source:ZFIN;Acc:ZDB-GENE-040426-1168]	Mpv17_PMP22	94	93	86	267	208	248	7.25877	7.37287	7.05025	28.5331	17.8926	23.4571
ENSDARG00000007727	71.798	68.3106	129.441	12.1047	9.81525	6.43798	3.25521	5.48614e-12	1.32178e-10	rgl2	16	45364153	45398408	-	2458	protein_coding	ral guanine nucleotide dissociation stimulator-like 2 [Source:ZFIN;Acc:ZDB-GENE-010131-1]	RA	82	76	136	10	10	6	2.25411	2.14483	3.96891	0.38042	0.306222	0.202022
ENSDARG00000055837	1379.92	1232.29	1478.1	646.393	722.402	647.017	1.02022	5.59788e-12	1.34723e-10	arhgef1b	16	26140895	26232411	-	5965	protein_coding	Rho guanine nucleotide exchange factor (GEF) 1b [Source:ZFIN;Acc:ZDB-GENE-060616-136]	RhoGEF	1576	1371	1553	534	736	603	17.8521	15.9437	18.6756	8.37097	9.2872	8.36637
ENSDARG00000039346	1263.47	1213.41	1348.66	2985.03	2295.79	2607.38	-1.04377	5.60217e-12	1.34723e-10	ndufa5	4	4930406	4932619	-	658	protein_coding	NADH dehydrogenase (ubiquinone) 1 alpha subcomplex, 5 [Source:ZFIN;Acc:ZDB-GENE-050320-17]	-	1443	1350	1417	2466	2339	2430	148.178	142.321	154.475	350.439	267.56	305.64
ENSDARG00000074502	339.727	277.736	425.441	111.364	126.617	90.1317	1.66672	5.67222e-12	1.36281e-10	zmiz1a	13	30421472	30570859	+	6486	protein_coding	zinc finger, MIZ-type containing 1a [Source:ZFIN;Acc:ZDB-GENE-080220-27]	-	388	309	447	92	129	84	4.04201	3.30478	4.94361	1.32634	1.49703	1.07185
ENSDARG00000079751	208.389	174.372	234.135	52.0504	68.7067	64.3798	1.73133	5.92493e-12	1.4222e-10	megf8	16	26380461	26437668	-	11676	protein_coding	multiple EGF-like-domains 8 [Source:ZFIN;Acc:ZDB-GENE-090730-1]	CUB	238	194	246	43	70	60	1.37729	1.15257	1.51131	0.344365	0.451255	0.425292
ENSDARG00000010279	662.818	709.171	711.924	283.251	355.312	319.753	1.1187	5.94345e-12	1.42533e-10	scamp2	25	3015676	3034668	-	2206	protein_coding	secretory carrier membrane protein 2 [Source:ZFIN;Acc:ZDB-GENE-040426-2702]	-	757	789	748	234	362	298	23.1864	24.8104	24.3226	9.91872	12.3515	11.18
ENSDARG00000003705	186.5	142.014	244.605	27.8409	53.0023	23.6059	2.44555	5.96712e-12	1.42968e-10	prnprs3	25	3677650	3685280	+	3813	protein_coding	prion protein, related sequence 3 [Source:ZFIN;Acc:ZDB-GENE-041221-3]	-	213	158	257	23	54	22	3.77447	2.87443	4.83482	0.564035	1.06597	0.477514
novel.4547	52.5351	67.4117	61.8651	272.357	183.545	502.162	-2.39769	6.21819e-12	1.48845e-10	-	CHR_ALT_CTG5_1_3	9070835	9073806	-	544	-	PF05680:ATP synthase E chain	-	60	75	65	225	187	468	7.45239	9.56365	8.57094	38.6749	25.8738	71.1995
ENSDARG00000102511	680.329	701.981	873.725	1517.93	1633.26	1573.01	-1.06682	6.50513e-12	1.5557e-10	cript	12	25094099	25097520	-	1241	protein_coding	cysteine-rich PDZ-binding protein [Source:ZFIN;Acc:ZDB-GENE-050417-451]	-	777	781	918	1254	1664	1466	42.3051	43.6557	53.0622	94.4867	100.925	97.767
ENSDARG00000037012	856.322	847.59	894.664	294.145	430.889	278.979	1.36983	6.51452e-12	1.55651e-10	slc3a2b	21	26720803	26725478	+	2195	protein_coding	solute carrier family 3 (amino acid transporter heavy chain), member 2b [Source:ZFIN;Acc:ZDB-GENE-040122-2]	-	978	943	940	243	439	260	30.1056	29.8015	30.719	10.3518	15.0539	9.80323
ENSDARG00000057787	32.3966	161.788	113.261	0	3.9261	1.073	5.8585	6.7513e-12	1.61159e-10	itgae.2	15	17177635	17190540	-	3070	protein_coding	integrin, alpha E, tandem duplicate 2 [Source:ZFIN;Acc:ZDB-GENE-130530-671]	VWA	37	180	119	0	4	1	0.814341	4.0672	2.7805	0	0.0980707	0.0269583
ENSDARG00000030349	2.62675	4.49412	0.95177	48.419	84.4111	48.2848	-4.47871	6.8235e-12	1.62733e-10	cryba2a	6	13780205	13783634	-	1702	protein_coding	crystallin, beta A2a [Source:ZFIN;Acc:ZDB-GENE-040625-8]	Crystall	3	5	1	40	86	45	0.119098	0.203785	0.0421458	2.19758	3.80326	2.18818
ENSDARG00000114022	1168.91	1149.59	1207.8	525.346	564.377	649.163	1.01943	6.86708e-12	1.63621e-10	WDR1	14	164556	187110	+	1821	protein_coding	WD repeat domain 1 [Source:HGNC Symbol;Acc:HGNC:12754]	WD40	1335	1279	1269	434	575	605	49.5353	48.7217	49.988	22.2856	23.7671	27.4964
ENSDARG00000036036	96.3143	108.758	155.139	14.5257	16.6859	1.073	3.47804	7.08469e-12	1.68651e-10	mdka	7	39166460	39178198	+	2750	protein_coding	midkine a [Source:ZFIN;Acc:ZDB-GENE-990621-1]	-	110	121	163	12	17	1	2.70273	3.05221	4.25176	0.408031	0.465301	0.0300952
ENSDARG00000077085	1133.01	1119.93	1371.5	2839.77	2659.93	2252.22	-1.09687	7.16854e-12	1.7049e-10	zgc:110821	22	2648931	2659494	+	1439	protein_coding	zgc:110821 [Source:ZFIN;Acc:ZDB-GENE-050227-8]	zf-C2H2	1294	1246	1441	2346	2710	2099	60.7598	60.0646	71.8319	152.445	141.751	120.721
ENSDARG00000100981	114.702	99.7694	151.331	30.2619	16.6859	11.803	2.65393	7.2919e-12	1.73265e-10	CABZ01055306.1	2	7668573	7696503	-	3262	protein_coding	-	-	131	111	159	25	17	11	2.7135	2.36048	3.49645	0.71664	0.392268	0.279087
ENSDARG00000091996	309.081	324.475	483.499	42.3666	110.912	38.6279	2.5329	7.32532e-12	1.73899e-10	si:ch211-117m20.5	5	30614532	30615901	-	812	protein_coding	si:ch211-117m20.5 [Source:ZFIN;Acc:ZDB-GENE-030131-12]	-	353	361	508	35	113	36	29.3739	30.8399	44.8768	4.03048	10.4747	3.66925
ENSDARG00000005690	93.6876	80.8941	110.405	20.5781	13.7413	15.022	2.54067	7.47809e-12	1.77363e-10	slc25a23a	1	54974191	54997746	-	6252	protein_coding	solute carrier family 25 (mitochondrial carrier; phosphate carrier), member 23a [Source:ZFIN;Acc:ZDB-GENE-121214-154]	Mito_carr	107	90	116	17	14	14	1.1564	0.998585	1.33092	0.254258	0.168549	0.185327
novel.43	85.8073	105.162	74.2381	4.8419	13.7413	1.073	3.71993	7.87464e-12	1.86597e-10	-	1	57705209	57712587	+	1711	-	PF07686:Immunoglobulin V-set domain	V-set	98	117	78	4	14	1	3.87007	4.74348	3.27008	0.218602	0.615879	0.0483705
ENSDARG00000039243	309.957	316.386	324.554	123.468	116.801	74.0368	1.59844	7.93242e-12	1.87794e-10	zgc:152791	13	37617518	37620290	-	991	protein_coding	zgc:152791 [Source:ZFIN;Acc:ZDB-GENE-060901-4]	-	354	352	341	102	119	69	24.1364	24.6394	24.6828	9.62435	9.03839	5.76243
novel.1331	84.9317	62.9176	103.743	4.8419	13.7413	4.29199	3.42742	7.9581e-12	1.8823e-10	-	3	62055409	62058437	+	3029	-	-	-	97	70	109	4	14	4	2.16379	1.6031	2.58132	0.123483	0.347894	0.109293
ENSDARG00000098184	6.12909	3.59529	3.80708	37.5247	87.3557	79.4018	-3.91506	7.96639e-12	1.88254e-10	BX663612.1	7	48266129	48297725	-	1316	antisense	-	-	7	4	4	31	89	74	0.359406	0.210846	0.218031	2.20268	5.0904	4.65378
ENSDARG00000093841	7649.98	8761.73	8708.7	14971.1	14755.3	15145.3	-0.836966	8.33697e-12	1.96832e-10	si:ch211-12h2.6	22	25453334	25454523	+	653	protein_coding	si:ch211-12h2.6 [Source:ZFIN;Acc:ZDB-GENE-091117-31]	-	8737	9748	9150	12368	15033	14115	904.05	1035.53	1005.13	1771.05	1732.81	1788.95
ENSDARG00000022309	272.307	311.892	423.538	70.2075	93.2448	30.0439	2.37808	8.38998e-12	1.97903e-10	dspa	2	2110271	2162791	+	7439	protein_coding	desmoplakin a [Source:ZFIN;Acc:ZDB-GENE-030131-2743]	-	311	347	445	58	95	28	2.82481	3.23576	4.29101	0.729052	0.961229	0.311511
novel.1748	3.50234	0	6.66239	48.419	74.5959	69.7448	-4.26489	8.50901e-12	2.00528e-10	-	7	49057027	49063333	-	913	-	-	-	4	0	7	40	76	65	0.296028	0	0.549973	4.0967	6.26557	5.89214
ENSDARG00000097533	133.964	120.442	80.9005	13.3152	24.5381	10.73	2.77348	8.63675e-12	2.03353e-10	BX571880.1	15	36141669	36146007	+	1816	lincRNA	-	-	153	134	85	11	25	10	5.69271	5.11859	3.35751	0.566398	1.0362	0.455737
novel.3343	75.3003	100.668	117.068	7.26285	17.6674	3.21899	3.35399	9.31364e-12	2.19091e-10	-	CHR_ALT_CTG1_2_13	35663678	35695565	-	1123	-	-	-	86	112	123	6	18	3	5.17442	6.91831	7.85668	0.499593	1.20645	0.221091
ENSDARG00000011122	105.946	103.365	174.174	20.5781	27.4827	22.5329	2.43441	9.3404e-12	2.19521e-10	pptc7a	8	4368534	4402181	+	4955	protein_coding	PTC7 protein phosphatase homolog a [Source:ZFIN;Acc:ZDB-GENE-041114-74]	SpoIIE	121	115	183	17	28	21	1.65	1.60996	2.64924	0.320812	0.425336	0.350757
ENSDARG00000060051	56.913	58.4235	107.55	2.42095	7.8522	4.29199	3.89909	9.57488e-12	2.24827e-10	slc47a2.1	21	39992151	40015530	-	2261	protein_coding	solute carrier family 47 (multidrug and toxin extrusion), member 2.1 [Source:ZFIN;Acc:ZDB-GENE-070112-1472]	MatE	65	65	113	2	8	4	1.94248	1.99423	3.58502	0.0827131	0.266322	0.146416
ENSDARG00000038359	119.955	162.687	204.631	42.3666	34.3534	21.4599	2.31562	9.60511e-12	2.25333e-10	enosf1	7	57108823	57134010	+	6277	protein_coding	enolase superfamily member 1 [Source:ZFIN;Acc:ZDB-GENE-060929-780]	-	137	181	215	35	35	20	1.47473	2.00027	2.45697	0.521388	0.419695	0.263699
ENSDARG00000090444	865.953	929.383	1016.49	472.085	478.003	436.71	1.01953	9.63527e-12	2.25835e-10	ponzr1	7	20344032	20369869	+	1435	protein_coding	plac8 onzin related protein 1 [Source:ZFIN;Acc:ZDB-GENE-070727-1]	-	989	1034	1068	390	487	407	46.568	49.9839	53.3867	25.4131	25.5443	23.4732
ENSDARG00000076501	79.6782	71.9058	127.537	12.1047	14.7229	6.43798	3.06313	9.66764e-12	2.26389e-10	asxl2	17	37162571	37195354	-	5052	protein_coding	additional sex combs like transcriptional regulator 2 [Source:ZFIN;Acc:ZDB-GENE-100412-1]	-	91	80	134	10	15	6	1.21709	1.09847	1.90263	0.185089	0.223484	0.098292
ENSDARG00000035907	121.706	151.002	109.454	4.8419	25.5196	5.36498	3.38593	9.90018e-12	2.31625e-10	fam49al	19	30633453	30684874	+	4734	protein_coding	family with sequence similarity 49, member A-like [Source:ZFIN;Acc:ZDB-GENE-040801-125]	-	139	168	115	4	26	5	1.98395	2.46174	1.74254	0.079009	0.413393	0.0874122
ENSDARG00000069752	420.281	385.595	600.567	141.625	181.582	128.76	1.63534	9.93115e-12	2.3214e-10	ckba	13	15682075	15702736	-	2586	protein_coding	creatine kinase, brain a [Source:ZFIN;Acc:ZDB-GENE-060929-902]	-	480	429	631	117	185	120	12.5417	11.5077	17.5031	4.2306	5.38469	3.84046
ENSDARG00000104808	408.023	358.63	328.361	110.153	159.989	116.957	1.49637	1.00365e-11	2.34391e-10	jak2a	21	249970	294747	+	4625	protein_coding	Janus kinase 2a [Source:ZFIN;Acc:ZDB-GENE-980526-481]	-	466	399	345	91	163	109	6.80796	5.98443	5.35083	1.83982	2.65273	1.9505
ENSDARG00000031745	1994.58	1441.71	1832.16	240.884	611.49	202.796	2.31812	1.00497e-11	2.34486e-10	si:busm1-266f07.2	8	36472444	36475328	-	1590	protein_coding	si:busm1-266f07.2 [Source:ZFIN;Acc:ZDB-GENE-030616-436]	C1-set	2278	1604	1925	199	623	189	96.8054	69.9792	86.8456	11.7031	29.4923	9.83773
ENSDARG00000005463	415.903	393.685	567.255	144.046	186.49	124.468	1.59489	1.06061e-11	2.47247e-10	slc30a1a	20	13894123	13913790	+	2996	protein_coding	solute carrier family 30 (zinc transporter), member 1a [Source:ZFIN;Acc:ZDB-GENE-040426-1840]	-	475	438	596	119	190	116	10.7126	10.1413	14.2698	3.71407	4.77342	3.2044
novel.3967	16.6361	30.56	17.1319	108.943	99.134	129.833	-2.39163	1.06167e-11	2.4727e-10	-	CHR_ALT_CTG24_2_5	31388203	31414714	+	2737	-	PF00168:C2 domain|PF07002:Copine	C2	19	34	18	90	101	121	0.469053	0.861719	0.47175	3.07477	2.77756	3.65882
ENSDARG00000061301	239.91	215.718	392.129	60.5237	71.6513	27.8979	2.40314	1.06655e-11	2.4803e-10	gmpr2	7	24196575	24204665	-	3017	protein_coding	guanosine monophosphate reductase 2 [Source:ZFIN;Acc:ZDB-GENE-030131-1238]	-	274	240	412	50	73	26	6.13647	5.5182	9.79571	1.54967	1.82123	0.713228
ENSDARG00000044073	457.931	575.247	506.342	220.306	159.007	119.103	1.6302	1.06685e-11	2.4803e-10	fuca2	17	6438051	6451801	-	1983	protein_coding	alpha-L-fucosidase 2 [Source:ZFIN;Acc:ZDB-GENE-040822-39]	Alpha_L_fucos	523	640	532	182	162	111	17.8206	22.3882	19.2443	8.5821	6.14908	4.63266
ENSDARG00000061784	113.826	74.6023	143.717	9.68379	21.5935	7.51098	3.07838	1.08734e-11	2.52567e-10	arhgap25	5	21181047	21204069	+	1803	protein_coding	Rho GTPase activating protein 25 [Source:ZFIN;Acc:ZDB-GENE-060526-210]	RhoGAP	130	83	151	8	22	7	4.87181	3.19333	6.00752	0.414896	0.918427	0.321316
ENSDARG00000062531	168.988	185.158	195.113	61.7342	61.8361	47.2119	1.68544	1.12959e-11	2.62146e-10	mapk8ip3	3	15907297	15988728	+	5496	protein_coding	mitogen-activated protein kinase 8 interacting protein 3 [Source:ZFIN;Acc:ZDB-GENE-090303-6]	-	193	206	205	51	63	44	2.37276	2.60005	2.6756	0.867698	0.862803	0.662577
ENSDARG00000103466	300.326	211.223	256.978	7.26285	50.0578	41.8469	2.9396	1.22985e-11	2.85157e-10	ccl35.1	25	13048201	13050959	-	803	protein_coding	chemokine (C-C motif) ligand 35, duplicate 1 [Source:ZFIN;Acc:ZDB-GENE-081022-33]	-	343	235	270	6	51	39	28.8617	20.3008	24.1192	0.698684	4.78049	4.01957
ENSDARG00000075989	3039.15	2947.24	3236.02	1732.19	1725.52	1521.51	0.889239	1.26937e-11	2.94058e-10	arpc2	9	48043162	48077034	-	1504	protein_coding	actin related protein 2/3 complex, subunit 2 [Source:ZFIN;Acc:ZDB-GENE-030131-5276]	-	3471	3279	3400	1431	1758	1418	155.937	151.236	162.16	88.9686	87.9809	78.0295
ENSDARG00000035954	1130.38	945.562	1136.41	2661.83	1986.61	2364.88	-1.12617	1.27198e-11	2.94398e-10	tdp2b	19	31568992	31576321	-	1727	protein_coding	tyrosyl-DNA phosphodiesterase 2b [Source:ZFIN;Acc:ZDB-GENE-050816-1]	Exo_endo_phos	1291	1052	1194	2199	2024	2204	50.51	42.2557	49.5936	119.063	88.2136	105.621
novel.1094	57.7886	63.8164	64.7204	6.05237	6.87067	4.29199	3.43197	1.30969e-11	3.02739e-10	-	23	17349517	17351832	+	2051	-	-	-	66	71	68	5	7	4	2.17431	2.40134	2.37825	0.227955	0.256892	0.161408
novel.5149	89.3097	93.4776	165.608	14.5257	19.6305	20.3869	2.66741	1.31035e-11	3.02739e-10	-	CHR_ALT_CTG7_1_30	36515746	36585387	+	9978	-	PF00385:Chromo (CHRromatin Organisation MOdifier) domain|PF07533:BRK domain|PF00271:Helicase conserved C-terminal domain|PF00176:SNF2 family N-terminal domain	SNF2_N	102	104	174	12	20	19	0.690716	0.723022	1.25089	0.112456	0.15087	0.157594
ENSDARG00000099572	2116.29	2439.41	3032.34	1165.69	1159.18	1125.57	1.13683	1.35251e-11	3.12199e-10	hmgn2	16	51180938	51184126	+	1270	protein_coding	high mobility group nucleosomal binding domain 2 [Source:ZFIN;Acc:ZDB-GENE-051030-81]	-	2417	2714	3186	963	1181	1049	128.593	148.241	179.952	70.9035	69.9945	68.36
ENSDARG00000002411	79.6782	63.8164	143.717	7.26285	13.7413	8.58397	3.26175	1.36402e-11	3.14466e-10	pde4cb	11	6684968	6794144	+	3317	protein_coding	phosphodiesterase 4C, cAMP-specific b [Source:ZFIN;Acc:ZDB-GENE-030131-4075]	-	91	71	151	6	14	8	1.8537	1.48482	3.26547	0.169142	0.317688	0.199607
ENSDARG00000032876	337.1	330.767	325.505	1053.11	654.677	851.959	-1.36448	1.36476e-11	3.14466e-10	trit1	19	30722767	30800082	-	2664	protein_coding	tRNA isopentenyltransferase 1 [Source:ZFIN;Acc:ZDB-GENE-060503-297]	IPPT	385	368	342	870	667	794	9.76494	9.58242	9.20886	30.5373	18.8456	24.667
ENSDARG00000054058	781.022	797.256	1299.17	159.783	335.681	142.709	2.17003	1.37178e-11	3.15802e-10	h1fx	6	40769517	40771813	-	2297	protein_coding	H1 histone family, member X [Source:ZFIN;Acc:ZDB-GENE-030131-1228]	-	892	887	1365	132	342	133	26.239	26.787	42.6271	5.37351	11.2068	4.79205
ENSDARG00000019457	49.9083	54.8282	74.2381	3.63142	3.9261	2.14599	4.20207	1.42212e-11	3.27101e-10	tfe3b	11	25504215	25519837	+	1683	protein_coding	transcription factor binding to IGHM enhancer 3b [Source:ZFIN;Acc:ZDB-GENE-010919-3]	HLH	57	61	78	3	4	2	2.28841	2.51424	3.32449	0.16668	0.178893	0.0983504
ENSDARG00000068858	98.0655	91.68	98.9841	13.3152	20.612	5.36498	2.86573	1.42538e-11	3.27559e-10	il2rga	10	33544329	33557299	-	1135	protein_coding	interleukin 2 receptor, gamma a [Source:ZFIN;Acc:ZDB-GENE-080402-1]	-	112	102	104	11	21	5	6.66753	6.23399	6.57282	0.906237	1.39265	0.36459
ENSDARG00000089368	1104.11	1069.6	1199.23	2034.81	2003.29	2161.02	-0.878177	1.45275e-11	3.33553e-10	hopx	14	1170968	1178359	+	1214	protein_coding	HOP homeobox [Source:ZFIN;Acc:ZDB-GENE-031016-2]	-	1261	1190	1260	1681	2041	2014	70.1842	67.997	74.4502	129.477	126.544	137.3
ENSDARG00000075974	35.0234	29.6612	39.9743	124.679	128.58	198.504	-2.11168	1.50501e-11	3.45244e-10	si:dkey-258f14.3	8	13653699	13678415	-	2082	protein_coding	si:dkey-258f14.3 [Source:ZFIN;Acc:ZDB-GENE-050809-43]	Ldl_recept_a	40	33	42	103	131	185	1.29814	1.0995	1.44705	4.62596	4.73596	7.35396
ENSDARG00000073893	582.264	624.682	808.053	200.939	298.384	193.139	1.53832	1.5388e-11	3.52683e-10	dnase2	16	45337663	45357518	+	3476	protein_coding	deoxyribonuclease II, lysosomal [Source:ZFIN;Acc:ZDB-GENE-010724-16]	-	665	695	849	166	304	180	12.9266	13.8697	17.5203	4.46553	6.58281	4.28571
ENSDARG00000115511	68.2956	52.1317	93.2735	3.63142	8.83372	2.14599	3.8376	1.57783e-11	3.61277e-10	CU468041.2	22	6026595	6054749	-	1791	protein_coding	-	-	78	58	98	3	9	2	2.94267	2.24644	3.92504	0.156628	0.378237	0.0924197
ENSDARG00000099086	165.486	157.294	174.174	382.51	366.109	479.629	-1.30566	1.57908e-11	3.61277e-10	BX511142.1	14	32074541	32148201	+	2475	antisense	-	-	189	175	183	316	373	447	5.15976	4.90483	5.30383	11.9387	11.3436	14.9473
ENSDARG00000101369	261.8	232.795	231.28	66.5761	89.3187	93.3507	1.53782	1.59097e-11	3.63485e-10	CABZ01090890.1	KN150164.1	4431	10422	-	1680	protein_coding	-	bZIP_1	299	259	243	55	91	87	12.0256	10.6943	10.3755	3.06125	4.07708	4.28588
ENSDARG00000069113	70.9224	66.5129	85.6593	2.42095	10.7968	1.073	3.91238	1.59155e-11	3.63485e-10	dbn1	21	36801620	36972127	-	1662	protein_coding	drebrin 1 [Source:ZFIN;Acc:ZDB-GENE-091204-284]	Cofilin_ADF	81	74	90	2	11	1	3.29304	3.0886	3.88441	0.112524	0.498172	0.0497965
ENSDARG00000101481	168.988	151.901	197.968	49.6294	53.9839	53.6498	1.71992	1.62836e-11	3.71565e-10	rbp5	16	31706841	31718013	-	3889	protein_coding	retinol binding protein 1a, cellular [Source:ZFIN;Acc:ZDB-GENE-020320-1]	-	193	169	208	41	55	50	3.35322	3.01446	3.83654	0.985805	1.06449	1.06405
ENSDARG00000003061	145.347	150.103	165.608	53.2609	39.261	36.4819	1.84418	1.72442e-11	3.93137e-10	cd276	18	50433722	50524042	-	3814	protein_coding	CD276 molecule [Source:ZFIN;Acc:ZDB-GENE-070112-452]	V-set	166	167	174	44	40	34	2.94083	3.03737	3.27252	1.07874	0.7894	0.737783
ENSDARG00000019521	376.501	347.845	550.123	39.9457	122.691	36.4819	2.67009	1.73025e-11	3.94119e-10	mpx	10	7778870	7785945	-	3754	protein_coding	myeloid-specific peroxidase [Source:ZFIN;Acc:ZDB-GENE-030131-9460]	An_peroxidase	430	387	578	33	125	34	7.73958	7.15119	11.0445	0.821987	2.5063	0.749575
ENSDARG00000069733	147.974	142.913	232.232	25.42	44.1686	13.949	2.63703	1.75098e-11	3.9849e-10	mavs	13	15182149	15213869	+	4766	protein_coding	mitochondrial antiviral signaling protein [Source:ZFIN;Acc:ZDB-GENE-070112-1402]	-	169	159	244	21	45	13	2.39594	2.31422	3.6724	0.412012	0.710683	0.225746
novel.5715	534.107	572.55	920.362	198.518	250.289	199.577	1.64275	1.76209e-11	4.00667e-10	-	MT	1	940	+	940	-	-	-	610	637	967	164	255	186	43.8475	47.0081	73.7926	16.314	20.4188	16.3763
ENSDARG00000103241	52.5351	69.2094	77.0934	2.42095	1.96305	0	5.52118	1.77039e-11	4.022e-10	CR381673.2	2	48638827	48653207	+	747	protein_coding	-	V-set	60	77	81	2	2	0	5.42717	7.15042	7.77819	0.250354	0.201524	0
ENSDARG00000052157	84.9317	59.3223	74.2381	6.05237	11.7783	6.43798	3.15005	1.77414e-11	4.02699e-10	il12rb2	6	34908597	34925690	+	2379	protein_coding	interleukin 12 receptor, beta 2a [Source:ZFIN;Acc:ZDB-GENE-080107-3]	fn3	97	66	78	5	12	6	2.75499	1.92447	2.35187	0.196526	0.379668	0.208731
novel.4493	317.837	454.804	541.557	1577.25	1004.1	1948.56	-1.78547	1.80762e-11	4.09939e-10	-	CHR_ALT_CTG5_1_17	28285456	28303565	+	1335	-	-	-	363	506	569	1303	1023	1816	18.3725	26.2924	30.5735	91.2658	57.6782	112.581
ENSDARG00000059298	30.6455	47.6376	65.6721	473.295	131.524	468.9	-2.8998	1.85453e-11	4.20209e-10	spcs1	11	3989403	3993738	+	760	protein_coding	signal peptidase complex subunit 1 [Source:ZFIN;Acc:ZDB-GENE-050809-130]	-	35	53	69	391	134	437	3.1117	4.83753	6.51253	48.107	13.2712	47.5881
ENSDARG00000108953	119.955	150.103	66.6239	10.8943	20.612	10.73	2.98157	1.88916e-11	4.2768e-10	si:ch211-283g2.2	5	4209163	4219741	-	1219	protein_coding	si:ch211-283g2.2 [Source:ZFIN;Acc:ZDB-GENE-060526-151]	Lectin_C	137	167	70	9	21	10	7.59381	9.5033	4.11916	0.690373	1.29668	0.678932
ENSDARG00000062304	226.776	194.146	286.483	70.2075	81.4666	53.6498	1.78229	1.89301e-11	4.28177e-10	pdpk1a	3	45283391	45308394	-	5149	protein_coding	3-phosphoinositide dependent protein kinase 1a [Source:ZFIN;Acc:ZDB-GENE-061013-109]	Pkinase	259	216	301	58	83	50	3.39876	2.91	4.19332	1.0533	1.21331	0.803669
ENSDARG00000070048	1090.1	1056.12	1052.66	2594.05	2283.03	1877.74	-1.07809	1.90143e-11	4.29708e-10	zgc:173548	11	6986589	6989598	-	1295	protein_coding	zgc:173548 [Source:ZFIN;Acc:ZDB-GENE-070928-39]	-	1245	1175	1106	2143	2326	1750	64.9595	62.9404	61.2631	154.738	135.194	111.84
ENSDARG00000092136	479.82	497.049	594.856	1269.79	1072.81	1047.24	-1.10881	1.96124e-11	4.42837e-10	cenpw	16	40131473	40153682	+	1112	protein_coding	centromere protein W [Source:ZFIN;Acc:ZDB-GENE-100922-200]	-	548	553	625	1049	1093	976	33.2981	34.497	40.3171	88.2096	73.9832	72.6399
novel.5166	305.579	300.207	344.541	1473.15	696.883	958.186	-1.71815	1.97236e-11	4.44958e-10	-	CHR_ALT_CTG7_1_39	45963671	45971641	+	1165	-	PF01868:Domain of unknown function UPF0086	-	349	334	362	1217	710	893	20.2415	19.8876	22.2893	97.6809	45.8722	63.4389
ENSDARG00000018491	13313.3	12593.4	12464.4	22419.2	21279.5	21306.5	-0.760511	2.01609e-11	4.54428e-10	pdia4	24	17334678	17341458	+	2429	protein_coding	protein disulfide isomerase family A, member 4 [Source:ZFIN;Acc:ZDB-GENE-030131-5493]	-	15205	14011	13096	18521	21680	19857	422.963	400.132	386.745	712.988	671.814	676.576
ENSDARG00000068849	61.2909	67.4117	77.0934	6.05237	10.7968	4.29199	3.2629	2.04341e-11	4.60186e-10	fam83ha	13	42564666	42579437	-	7192	protein_coding	family with sequence similarity 83, member Ha [Source:ZFIN;Acc:ZDB-GENE-090312-104]	-	70	75	81	5	11	4	0.657645	0.723391	0.807885	0.0650078	0.115123	0.04603
ENSDARG00000088492	147.098	138.419	198.92	39.9457	49.0762	33.2629	1.98172	2.04797e-11	4.60812e-10	cntrl	5	63400366	63438717	-	5342	protein_coding	centriolin [Source:ZFIN;Acc:ZDB-GENE-120608-3]	-	168	154	209	33	50	31	2.12495	1.99976	2.80644	0.577637	0.704504	0.480273
ENSDARG00000021987	242.537	284.927	384.515	38.7352	95.2079	35.4089	2.41982	2.07116e-11	4.65625e-10	plecb	16	5251768	5497474	+	16427	protein_coding	plectin b [Source:ZFIN;Acc:ZDB-GENE-100917-2]	CH	277	317	404	32	97	33	1.13937	1.33864	1.76416	0.182153	0.444458	0.166259
ENSDARG00000013741	249.542	207.628	233.184	62.9447	85.3926	43.9929	1.83966	2.08959e-11	4.6936e-10	lancl1	1	7517449	7539716	+	3116	protein_coding	LanC antibiotic synthetase component C-like 1 (bacterial) [Source:ZFIN;Acc:ZDB-GENE-040924-1]	-	285	231	245	52	87	41	6.18003	5.14252	5.64005	1.56045	2.10155	1.08897
ENSDARG00000012340	63.0421	49.4353	62.8168	3.63142	4.90762	4.29199	3.76102	2.10145e-11	4.71614e-10	ptpn11b	23	23918421	23995856	+	3241	protein_coding	protein tyrosine phosphatase, non-receptor type 11, b [Source:ZFIN;Acc:ZDB-GENE-040426-1158]	Y_phosphatase	72	55	66	3	5	4	1.50105	1.17719	1.46076	0.086554	0.11612	0.102144
ENSDARG00000093185	29.7699	20.6729	19.0354	91.996	135.45	110.519	-2.28156	2.11636e-11	4.74548e-10	GUCY1A2	15	44366556	44404098	+	1896	protein_coding	guanylate cyclase 1 soluble subunit alpha 2 [Source:HGNC Symbol;Acc:HGNC:4684]	Guanylate_cyc	34	23	20	76	138	103	1.21167	0.841494	0.756668	3.74818	5.47846	4.49603
ENSDARG00000061223	49.0328	68.3106	62.8168	6.05237	1.96305	1.073	4.36474	2.19801e-11	4.92429e-10	ogfrl1	13	27900446	27916565	-	2595	protein_coding	opioid growth factor receptor-like 1 [Source:ZFIN;Acc:ZDB-GENE-061207-32]	-	56	76	66	5	2	1	1.45812	2.0316	1.8244	0.180168	0.058011	0.0318928
ENSDARG00000043587	104.195	110.555	108.502	503.557	260.104	342.286	-1.77254	2.21145e-11	4.95013e-10	srd5a2a	1	51066671	51073128	+	1775	protein_coding	steroid-5-alpha-reductase, alpha polypeptide 2a [Source:ZFIN;Acc:ZDB-GENE-050417-199]	-	119	123	114	416	265	319	4.52993	4.80693	4.60702	21.9149	11.2374	14.8738
ENSDARG00000022007	408.023	408.066	513.004	919.96	907.91	997.887	-1.08876	2.23305e-11	4.99416e-10	zgc:66426	13	24679674	24688122	+	1888	protein_coding	zgc:66426 [Source:ZFIN;Acc:ZDB-GENE-040426-1639]	-	466	454	539	760	925	930	16.6774	16.6807	20.4786	37.6406	36.8771	40.7672
ENSDARG00000070428	95.4387	77.2988	76.1416	10.8943	15.7044	13.949	2.60836	2.26428e-11	5.05964e-10	si:dkey-239n17.4	16	28861342	28878080	-	2049	protein_coding	si:dkey-239n17.4 [Source:ZFIN;Acc:ZDB-GENE-110408-38]	MH2	109	86	80	9	16	13	3.59441	2.91151	2.80067	0.41072	0.587754	0.525087
ENSDARG00000019362	772.266	820.626	957.481	221.517	349.423	150.22	1.82032	2.30218e-11	5.13988e-10	ptbp1a	2	26288301	26300619	+	4314	protein_coding	polypyrimidine tract binding protein 1a [Source:ZFIN;Acc:ZDB-GENE-050522-492]	-	882	913	1006	183	356	140	13.8144	14.6809	16.7275	3.96658	6.21137	2.68583
ENSDARG00000056683	225.025	234.593	212.245	445.455	524.134	498.943	-1.12879	2.3246e-11	5.18547e-10	cdk5	24	33767771	33780387	-	1899	protein_coding	cyclin-dependent kinase 5 [Source:ZFIN;Acc:ZDB-GENE-010131-2]	Pkinase	257	261	223	368	534	465	9.14432	9.53404	8.42352	18.1204	21.1658	20.2655
ENSDARG00000043899	119.955	131.228	121.827	33.8933	35.3349	24.6789	1.98963	2.36793e-11	5.27757e-10	psma6l	15	47920629	47929455	-	1434	protein_coding	proteasome subunit alpha 6, like [Source:ZFIN;Acc:ZDB-GENE-010502-2]	Proteasome	137	146	128	28	36	23	6.45527	7.06261	6.40287	1.8258	1.8896	1.32742
ENSDARG00000076058	610.283	546.484	776.644	271.146	276.79	248.935	1.2783	2.37058e-11	5.27893e-10	gba	16	14216581	14231312	+	4227	protein_coding	glucosidase, beta, acid [Source:ZFIN;Acc:ZDB-GENE-100922-270]	Glyco_hydro_30	697	608	816	224	282	232	11.1415	9.97775	13.8475	4.9552	5.02151	4.54241
ENSDARG00000102252	117.328	97.0729	152.283	21.7885	31.4088	20.3869	2.30852	2.39561e-11	5.33007e-10	USP34	1	53568296	53625142	-	8418	protein_coding	ubiquitin specific peptidase 34 [Source:HGNC Symbol;Acc:HGNC:20066]	UCH	134	108	160	18	32	19	1.07557	0.889972	1.36341	0.199944	0.286127	0.186799
ENSDARG00000040255	886.092	986.009	1121.19	357.09	460.335	478.557	1.20614	2.48756e-11	5.52991e-10	ephx2	17	6016243	6076266	-	2516	protein_coding	epoxide hydrolase 2, cytoplasmic [Source:ZFIN;Acc:ZDB-GENE-041212-70]	Abhydrolase_1	1012	1097	1178	295	469	446	27.1777	30.2453	33.5853	10.9637	14.0307	14.6708
ENSDARG00000010155	225.901	252.569	308.373	62.9447	96.1894	47.2119	1.92545	2.4912e-11	5.53325e-10	abi1a	24	5935377	6012786	+	3788	protein_coding	abl-interactor 1a [Source:ZFIN;Acc:ZDB-GENE-040426-1701]	-	258	281	324	52	98	44	4.60207	5.14586	6.13549	1.28363	1.9473	0.961331
ENSDARG00000008413	56.913	59.3223	67.5757	2.42095	7.8522	3.21899	3.72696	2.53128e-11	5.61744e-10	atp11a	1	46263473	46401385	-	11102	protein_coding	ATPase phospholipid transporting 11A [Source:ZFIN;Acc:ZDB-GENE-090311-52]	E1-E2_ATPase	65	66	71	2	8	3	0.395599	0.412386	0.458745	0.0168451	0.0542383	0.022364
ENSDARG00000062646	158.481	146.508	228.425	18.1571	46.1317	12.876	2.7741	2.58987e-11	5.74254e-10	tet3	5	14306475	14373662	-	11443	protein_coding	tet methylcytosine dioxygenase 3 [Source:ZFIN;Acc:ZDB-GENE-060526-109]	zf-CXXC	181	163	240	15	47	12	1.06876	0.988119	1.50448	0.122573	0.309154	0.0867904
ENSDARG00000041980	103.319	133.925	113.261	22.999	29.4457	11.803	2.4427	2.59488e-11	5.74871e-10	calhm6	16	32226664	32233463	-	1503	protein_coding	calcium homeostasis modulator family member 6 [Source:ZFIN;Acc:ZDB-GENE-061201-60]	-	118	149	119	19	30	11	5.30477	6.87684	5.67939	1.18206	1.50238	0.605709
novel.4842	52.5351	62.0188	55.2027	259.042	165.878	174.898	-1.81832	2.6626e-11	5.89371e-10	-	CHR_ALT_CTG6_1_24	28752915	28790324	+	1664	-	PF12456:Inositol phosphatase	-	60	69	58	214	169	163	2.43636	2.87645	2.50028	12.0256	7.64453	8.10708
novel.3856	68.2956	59.3223	55.2027	6.05237	5.88915	1.073	3.81753	2.71996e-11	6.01553e-10	-	CHR_ALT_CTG23_1_9	14221567	14233568	+	5042	-	PF13920:Zinc finger, C3HC4 type (RING finger)|PF00653:Inhibitor of Apoptosis domain	BIR	78	66	58	5	6	1	1.04529	0.908035	0.825162	0.0927283	0.0895707	0.0164145
ENSDARG00000077828	77.927	83.5905	138.007	2.42095	16.6859	4.29199	3.63491	2.83792e-11	6.27106e-10	slc29a3	13	5069552	5079511	-	4182	protein_coding	solute carrier family 29 (equilibrative nucleoside transporter), member 3 [Source:ZFIN;Acc:ZDB-GENE-081107-66]	-	89	93	145	2	17	4	1.43797	1.54263	2.48713	0.0447189	0.305973	0.0791601
ENSDARG00000054632	101.568	87.1858	128.489	9.68379	23.5566	6.43798	2.97693	2.8528e-11	6.2955e-10	fli1a	18	48423973	48487875	+	3245	protein_coding	Fli-1 proto-oncogene, ETS transcription factor a [Source:ZFIN;Acc:ZDB-GENE-980526-426]	Ets	116	97	135	8	24	6	2.41539	2.07357	2.98424	0.230526	0.556691	0.153027
ENSDARG00000059646	1139.14	1117.24	1294.41	434.56	623.268	471.046	1.21401	2.85385e-11	6.2955e-10	nt5dc2	8	23639124	23656730	+	3123	protein_coding	5'-nucleotidase domain containing 2 [Source:ZFIN;Acc:ZDB-GENE-060810-17]	-	1301	1243	1360	359	635	439	28.1481	27.6096	31.2378	10.749	15.3045	11.6338
ENSDARG00000034293	923.742	934.776	1060.27	519.293	485.855	474.265	0.980663	2.97272e-11	6.55215e-10	hif1ab	20	20326611	20355577	-	4410	protein_coding	hypoxia inducible factor 1, alpha subunit (basic helix-loop-helix transcription factor) b [Source:ZFIN;Acc:ZDB-GENE-040426-706]	-	1055	1040	1114	429	495	442	16.1643	16.359	18.1201	9.09628	8.44859	8.29495
ENSDARG00000077404	375.626	350.541	405.454	99.2589	167.841	104.081	1.60293	3.1052e-11	6.83722e-10	ncoa3	11	18612166	18699569	+	10379	protein_coding	nuclear receptor coactivator 3 [Source:ZFIN;Acc:ZDB-GENE-051107-8]	PAS	429	390	426	82	171	97	2.79283	2.60658	2.94421	0.73876	1.2401	0.773475
ENSDARG00000062553	111.199	107.859	178.933	8.47332	30.4273	12.876	2.91878	3.10735e-11	6.83722e-10	bach1a	15	8170884	8191992	-	4074	protein_coding	BTB and CNC homology 1, basic leucine zipper transcription factor 1 a [Source:ZFIN;Acc:ZDB-GENE-060421-7601]	BTB	127	120	188	7	31	12	2.10633	2.04325	3.31017	0.160665	0.572741	0.243776
novel.5014	147.974	151.901	162.753	54.4713	40.2425	42.9199	1.75522	3.11134e-11	6.84019e-10	-	CHR_ALT_CTG6_3_4	33656604	33666874	-	7382	-	PF17820:PDZ domain	-	169	169	171	45	41	40	1.54688	1.58809	1.66164	0.570011	0.418049	0.448452
ENSDARG00000016771	511.342	381.101	561.544	58.1028	158.025	51.5038	2.43538	3.13744e-11	6.89171e-10	tfa	2	16780643	16794710	+	5009	protein_coding	transferrin-a [Source:ZFIN;Acc:ZDB-GENE-980526-35]	-	584	424	590	48	161	48	7.8778	5.87187	8.44919	0.896056	2.41932	0.793086
ENSDARG00000004588	318.713	353.237	525.377	105.311	149.192	108.373	1.71868	3.14357e-11	6.89932e-10	sox4a	19	28786149	28789409	-	3261	protein_coding	SRY (sex determining region Y)-box 4a [Source:ZFIN;Acc:ZDB-GENE-030131-8290]	HMG_box	364	393	552	87	152	101	7.54212	8.35994	12.1423	2.49467	3.50841	2.56331
novel.4553	218.896	232.795	235.087	513.241	453.464	495.724	-1.08998	3.15088e-11	6.9095e-10	-	CHR_ALT_CTG5_1_30	35252883	35265229	-	1681	-	PF10037:Mitochondrial 28S ribosomal protein S27	-	250	259	247	424	462	462	10.0488	10.6879	10.5401	23.5854	20.6867	22.746
ENSDARG00000054842	114.702	119.543	150.38	13.3152	30.4273	6.43798	2.92021	3.18948e-11	6.98824e-10	hsd17b14	3	29969143	29977495	-	2632	protein_coding	hydroxysteroid (17-beta) dehydrogenase 14 [Source:ZFIN;Acc:ZDB-GENE-040801-24]	-	131	133	158	11	31	6	3.36301	3.50532	4.30611	0.390798	0.88653	0.188667
ENSDARG00000019444	5693.93	5482.82	6579.59	12593.8	10576.9	11064.7	-0.947134	3.22925e-11	7.06938e-10	ssr4	23	18569291	18572685	-	1185	protein_coding	signal sequence receptor, delta [Source:ZFIN;Acc:ZDB-GENE-030131-4900]	-	6503	6100	6913	10404	10776	10312	370.799	357.086	418.468	820.97	684.474	720.203
ENSDARG00000073738	263.551	257.063	291.242	110.153	107.968	107.3	1.31894	3.2394e-11	7.08562e-10	dennd2c	8	11019051	11077230	-	3699	protein_coding	DENN/MADD domain containing 2C [Source:ZFIN;Acc:ZDB-GENE-081105-71]	DENN	301	286	306	91	110	100	5.49826	5.36344	5.93405	2.30039	2.23834	2.23741
ENSDARG00000013539	122.582	108.758	142.766	16.9466	32.3903	9.65697	2.65056	3.29828e-11	7.2083e-10	ikzf1	13	15957508	15994472	-	2685	protein_coding	IKAROS family zinc finger 1 (Ikaros) [Source:ZFIN;Acc:ZDB-GENE-980526-304]	-	140	121	150	14	33	9	3.52312	3.1261	4.00738	0.487561	0.925097	0.277414
novel.3026	296.823	240.885	407.358	835.227	1044.34	775.777	-1.49147	3.42923e-11	7.48816e-10	-	CHR_ALT_CTG18_1_22	20571350	20576898	+	946	-	PF06393:BH3 interacting domain (BID)	-	339	268	428	690	1064	723	24.2132	19.6519	32.4539	68.2029	84.658	63.2525
ENSDARG00000044612	49.9083	83.5905	59.0097	2.42095	3.9261	7.51098	3.78227	3.44248e-11	7.51075e-10	c1qb	21	22712307	22715297	-	940	protein_coding	complement component 1, q subcomponent, B chain [Source:ZFIN;Acc:ZDB-GENE-040801-223]	Collagen	57	93	62	2	4	7	4.09723	6.86304	4.73127	0.198952	0.320295	0.616312
ENSDARG00000009702	126.96	145.609	167.512	31.4723	47.1132	26.8249	2.05343	3.4474e-11	7.51516e-10	ascl1b	7	49695904	49715154	+	4674	protein_coding	achaete-scute family bHLH transcription factor 1b [Source:ZFIN;Acc:ZDB-GENE-980526-174]	-	145	162	176	26	48	25	2.09615	2.4043	2.70108	0.520151	0.772983	0.442671
ENSDARG00000101209	409.774	296.612	718.586	95.6275	130.543	62.2338	2.30255	3.45475e-11	7.52483e-10	lamb1a	25	31546828	31629095	-	5358	protein_coding	laminin, beta 1a [Source:ZFIN;Acc:ZDB-GENE-021226-1]	Laminin_EGF	468	330	755	79	133	58	5.90182	4.27241	10.1078	1.3787	1.86839	0.895892
ENSDARG00000041348	107.697	54.8282	160.849	15.7362	6.87067	3.21899	3.67172	3.46927e-11	7.55011e-10	cyp19a1a	18	39620535	39636348	-	1862	protein_coding	cytochrome P450, family 19, subfamily A, polypeptide 1a [Source:ZFIN;Acc:ZDB-GENE-990415-43]	p450	123	61	169	13	7	3	4.46343	2.27254	6.5106	0.652843	0.282967	0.133343
ENSDARG00000057714	280.187	192.348	364.528	89.5751	53.9839	43.9929	2.1642	3.4945e-11	7.59862e-10	cmah	4	2228754	2250264	+	2169	protein_coding	cytidine monophospho-N-acetylneuraminic acid hydroxylase [Source:ZFIN;Acc:ZDB-GENE-040704-33]	-	320	214	383	74	55	41	9.96859	6.84409	12.6664	3.1902	1.90863	1.56442
novel.1666	62.1665	76.4	64.7204	7.26285	9.81525	2.14599	3.39285	3.57805e-11	7.77378e-10	-	6	161748	166615	-	448	-	-	-	71	85	68	6	10	2	10.7084	13.1614	10.8879	1.25233	1.68012	0.369473
ENSDARG00000059097	463.184	423.346	523.474	220.306	199.25	169.533	1.2602	3.59489e-11	7.8038e-10	nktr	24	20643658	20658668	-	5053	protein_coding	natural killer cell triggering receptor [Source:ZFIN;Acc:ZDB-GENE-030131-1725]	Pro_isomerase	529	471	550	182	203	158	7.07375	6.46596	7.80778	3.36796	3.02388	2.58784
ENSDARG00000061120	251.293	213.021	404.502	37.5247	69.6883	15.022	2.82274	3.64282e-11	7.90122e-10	slc43a2b	10	24371921	24391716	-	4637	protein_coding	solute carrier family 43 (amino acid system L transporter), member 2b [Source:ZFIN;Acc:ZDB-GENE-041212-6]	MFS_1	287	237	425	31	71	14	4.18204	3.54546	6.57455	0.625129	1.15249	0.249874
novel.3912	63.0421	62.0188	102.791	6.05237	10.7968	2.14599	3.56404	3.68052e-11	7.97631e-10	-	CHR_ALT_CTG24_1_4	12912584	12919332	+	2532	-	PF13895:Immunoglobulin domain	-	72	69	108	5	11	2	1.92137	1.89037	3.05967	0.184651	0.326999	0.0653727
ENSDARG00000020893	351.11	343.35	522.522	131.942	132.506	72.9638	1.8508	3.69308e-11	7.99682e-10	slc25a55a	6	49095636	49107046	+	3164	protein_coding	solute carrier family 25, member 55a [Source:ZFIN;Acc:ZDB-GENE-040426-2745]	Mito_carr	401	382	549	109	135	68	8.56349	8.37507	12.4466	3.22133	3.21155	1.7787
novel.3951	132.213	135.722	177.029	37.5247	44.1686	24.6789	2.06127	3.7726e-11	8.16219e-10	-	CHR_ALT_CTG24_2_1	13252024	13274215	-	2669	-	PF00106:short chain dehydrogenase	adh_short	151	151	186	31	45	23	3.82271	3.92455	4.99894	1.08607	1.26906	0.713197
ENSDARG00000043687	825.676	905.115	1053.61	2169.17	1724.54	1994.7	-1.08044	3.83105e-11	8.28172e-10	si:ch211-59d15.9	20	9124369	9125663	+	1212	protein_coding	si:ch211-59d15.9 [Source:ZFIN;Acc:ZDB-GENE-041014-27]	-	943	1007	1107	1792	1757	1859	52.5717	57.6353	65.5177	138.255	109.116	126.942
novel.3062	737.242	870.96	636.734	229.99	238.511	94.4237	1.99595	3.90399e-11	8.43235e-10	-	CHR_ALT_CTG18_1_3	7580383	7583274	+	582	-	-	-	842	969	669	190	243	88	97.7535	115.495	82.455	30.5264	31.4269	12.5138
novel.1113	112.95	84.4894	122.778	21.7885	23.5566	22.5329	2.23574	4.01761e-11	8.67052e-10	-	23	9822	11928	-	2107	-	-	-	129	94	129	18	24	21	4.13684	3.09474	4.39177	0.798828	0.857362	0.824869
ENSDARG00000078694	317.837	263.355	305.518	117.416	124.654	111.592	1.32534	4.02868e-11	8.68717e-10	phlpp1	2	258698	283376	+	7154	protein_coding	PH domain and leucine rich repeat protein phosphatase 1 [Source:ZFIN;Acc:ZDB-GENE-131127-271]	PP2C	363	293	321	97	127	104	3.42847	2.84106	3.21862	1.26785	1.3362	1.20314
ENSDARG00000016048	67.42	118.645	98.0323	16.9466	15.7044	13.949	2.60981	4.08811e-11	8.80798e-10	gpat3	21	19301562	19316985	-	2637	protein_coding	glycerol-3-phosphate acyltransferase 3 [Source:ZFIN;Acc:ZDB-GENE-040718-436]	Acyltransferase	77	132	103	14	16	13	1.97298	3.47236	2.80183	0.496436	0.456696	0.408003
ENSDARG00000077130	84.0561	61.12	83.7558	6.05237	11.7783	1.073	3.57501	4.13078e-11	8.89251e-10	bcl10	2	1945211	1954204	+	3859	protein_coding	B cell CLL/lymphoma 10 [Source:ZFIN;Acc:ZDB-GENE-100219-2]	CARD	96	68	88	5	12	1	1.68089	1.22235	1.63577	0.121155	0.234058	0.0214465
ENSDARG00000063916	1553.29	1451.6	2710.64	549.555	711.605	437.783	1.74966	4.17451e-11	8.9792e-10	mt-nd4l	MT	11009	11305	+	297	protein_coding	NADH dehydrogenase 4L, mitochondrial [Source:ZFIN;Acc:ZDB-GENE-011205-11]	-	1774	1615	2848	454	725	408	403.59	377.205	687.856	142.937	183.738	113.693
ENSDARG00000077326	267.053	266.052	313.132	93.2065	114.838	114.811	1.38669	4.17897e-11	8.98131e-10	slc45a4	16	30905551	30932533	-	7307	protein_coding	solute carrier family 45, member 4 [Source:ZFIN;Acc:ZDB-GENE-091230-5]	-	305	296	329	77	117	107	2.82036	2.81005	3.22976	0.985364	1.20521	1.21192
ENSDARG00000100913	237.283	186.056	204.631	76.2599	66.7437	72.9638	1.54239	4.22862e-11	9.08048e-10	arhgef12b	5	58695838	58832332	-	7004	protein_coding	Rho guanine nucleotide exchange factor (GEF) 12b [Source:ZFIN;Acc:ZDB-GENE-070705-36]	RhoGEF	271	207	215	63	68	68	2.61437	2.05015	2.20194	0.841084	0.730769	0.803513
novel.4792	240.786	258.861	268.399	1573.62	505.485	1433.52	-2.19286	4.30846e-11	9.24424e-10	-	CHR_ALT_CTG6_1_14	18239259	18245193	-	770	-	PF12861:Anaphase-promoting complex subunit 11 RING-H2 finger	-	275	288	282	1300	515	1336	24.1315	25.9456	26.2707	157.869	50.3424	143.597
ENSDARG00000096863	77.927	96.1741	117.068	9.68379	17.6674	2.14599	3.28609	4.39116e-11	9.4139e-10	si:ch73-380l3.4	15	38046435	38049999	+	2254	protein_coding	si:ch73-380l3.4 [Source:ZFIN;Acc:ZDB-GENE-131125-97]	-	89	107	123	8	18	2	2.66796	3.293	3.9144	0.33188	0.601085	0.0734355
ENSDARG00000078435	851.944	791.863	1024.1	2287.8	1686.26	1990.41	-1.16052	4.5826e-11	9.81617e-10	anapc13	21	24536233	24537061	+	571	protein_coding	anaphase promoting complex subunit 13 [Source:ZFIN;Acc:ZDB-GENE-091204-298]	-	973	881	1076	1890	1718	1855	115.138	107.029	135.173	309.507	226.467	268.867
ENSDARG00000053956	371.248	353.237	335.023	121.047	164.896	110.519	1.41485	4.6219e-11	9.89216e-10	sptbn2	5	37649206	37709139	+	7544	protein_coding	spectrin, beta, non-erythrocytic 2 [Source:ZFIN;Acc:ZDB-GENE-030131-787]	CH	424	393	352	100	168	103	3.79758	3.6137	3.34699	1.23949	1.6762	1.12997
ENSDARG00000055186	1945.55	2210.21	2572.63	150.099	317.032	86.9127	3.60109	4.69206e-11	1.0034e-09	ccr9a	2	32796873	32799083	+	1856	protein_coding	chemokine (C-C motif) receptor 9a [Source:ZFIN;Acc:ZDB-GENE-060130-125]	7tm_1	2222	2459	2703	124	323	81	80.8927	91.9056	104.468	6.24725	13.0991	3.61191
ENSDARG00000033735	372.124	397.28	463.512	91.996	171.767	86.9127	1.80854	4.71807e-11	1.00813e-09	ncf1	5	61432541	61445697	-	2133	protein_coding	neutrophil cytosolic factor 1 [Source:ZFIN;Acc:ZDB-GENE-031006-6]	PX	425	442	487	76	175	81	13.463	14.3745	16.3777	3.33171	6.1754	3.14286
ENSDARG00000003216	1525.27	1703.27	2060.58	255.41	645.843	208.161	2.25151	4.9425e-11	1.05522e-09	anxa2a	25	34013093	34027440	+	1723	protein_coding	annexin A2a [Source:ZFIN;Acc:ZDB-GENE-030131-4282]	-	1742	1895	2165	211	658	194	68.3134	76.2931	90.1336	11.451	28.7447	9.31851
ENSDARG00000042172	77.0515	94.3764	137.055	13.3152	21.5935	8.58397	2.81376	4.96285e-11	1.05869e-09	c7a	8	31872992	31899329	+	3087	protein_coding	complement component 7a [Source:ZFIN;Acc:ZDB-GENE-081104-392]	Sushi	88	105	144	11	22	8	1.92615	2.35947	3.34611	0.333197	0.536418	0.214478
ENSDARG00000052322	218.021	197.741	339.782	49.6294	80.485	38.6279	2.15652	5.14171e-11	1.09594e-09	tlr5b	20	51466046	51476849	+	3513	protein_coding	toll-like receptor 5b [Source:ZFIN;Acc:ZDB-GENE-040219-15]	TIR	249	220	357	41	82	36	4.78921	4.34416	7.28961	1.09132	1.75693	0.848115
ENSDARG00000101030	73.5491	66.5129	72.3345	7.26285	10.7968	1.073	3.45935	5.29967e-11	1.12868e-09	si:ch73-158p21.3	4	76362874	76370661	-	2769	protein_coding	si:ch73-158p21.3 [Source:ZFIN;Acc:ZDB-GENE-030131-4747]	C1-set	84	74	76	6	11	1	2.04974	1.85383	1.96881	0.202616	0.299011	0.0298887
ENSDARG00000036092	309.081	298.409	367.383	662.129	672.344	788.653	-1.12359	5.30969e-11	1.12988e-09	sdhaf3	19	25526354	25548630	+	1010	protein_coding	succinate dehydrogenase complex assembly factor 3 [Source:ZFIN;Acc:ZDB-GENE-041010-94]	-	353	332	386	547	685	735	23.6155	22.8023	27.4145	50.642	51.0489	60.2277
novel.3541	49.9083	53.0306	78.0451	3.63142	1.96305	0	5.05732	5.33286e-11	1.13388e-09	-	CHR_ALT_CTG22_1_10	23683809	23685782	-	1054	-	PF00084:Sushi repeat (SCR repeat)	Sushi	57	59	82	3	2	0	3.65407	3.88305	5.58068	0.26615	0.142826	0
ENSDARG00000105612	27.1431	17.0776	19.0354	99.2589	88.3372	155.585	-2.43721	5.35205e-11	1.13702e-09	si:dkey-23i12.9	7	25103965	25104744	+	678	protein_coding	si:dkey-23i12.9 [Source:ZFIN;Acc:ZDB-GENE-160728-118]	-	31	19	20	82	90	145	3.08941	1.94395	2.11599	11.3091	9.99149	17.6998
ENSDARG00000054937	37.6501	42.2447	35.2155	171.887	109.931	166.314	-1.95765	5.3746e-11	1.14088e-09	badb	7	25129520	25133853	-	1359	protein_coding	BCL2 associated agonist of cell death b [Source:ZFIN;Acc:ZDB-GENE-000616-1]	-	43	47	37	142	112	155	2.13792	2.39905	1.95297	9.77044	6.20321	9.43936
ENSDARG00000052438	1759.93	1679.9	1973.02	929.644	945.208	738.222	1.0506	5.53919e-11	1.17485e-09	actr2a	1	51407520	51428106	+	4778	protein_coding	ARP2 actin related protein 2a homolog [Source:ZFIN;Acc:ZDB-GENE-040426-2894]	Actin	2010	1869	2073	768	963	688	28.4245	27.1347	31.122	15.03	15.1704	11.9172
novel.1238	130.462	90.7811	141.814	18.1571	32.3903	18.2409	2.38757	5.57804e-11	1.18128e-09	-	25	4907669	4931349	+	3461	-	PF13768:von Willebrand factor type A domain|PF08487:Vault protein inter-alpha-trypsin domain	-	149	101	149	15	33	17	2.90889	2.02433	3.08815	0.405261	0.717678	0.406516
ENSDARG00000100599	58.6642	80.8941	136.103	12.1047	10.7968	3.21899	3.40448	5.57861e-11	1.18128e-09	c1s	16	31676281	31686602	-	3736	protein_coding	complement component 1, s subcomponent [Source:ZFIN;Acc:ZDB-GENE-030131-1232]	CUB	67	90	143	10	11	3	1.21174	1.67108	2.74564	0.250287	0.221617	0.0664576
ENSDARG00000068431	69.1712	59.3223	102.791	9.68379	10.7968	3.21899	3.2841	5.67476e-11	1.20066e-09	si:ch211-195h23.3	2	43920461	43955410	+	1830	protein_coding	si:ch211-195h23.3 [Source:ZFIN;Acc:ZDB-GENE-070912-174]	CARD	79	66	108	8	11	3	2.91688	2.50181	4.23337	0.408775	0.452438	0.135675
ENSDARG00000060697	267.053	255.266	399.743	98.0484	94.2264	53.6498	1.90722	5.69531e-11	1.20402e-09	kmt2bb	15	37457009	37543839	-	15341	protein_coding	lysine (K)-specific methyltransferase 2Bb [Source:ZFIN;Acc:ZDB-GENE-080521-1]	SET	305	284	420	81	96	50	1.34335	1.28418	1.96386	0.493715	0.471015	0.269741
novel.1237	61.2909	79.0964	98.0323	7.26285	14.7229	5.36498	3.10215	5.71247e-11	1.20666e-09	-	25	4574680	4576433	+	1658	-	-	-	70	88	103	6	15	5	2.8527	3.68179	4.45622	0.338386	0.680964	0.249583
ENSDARG00000037059	287.192	377.506	305.518	64.1551	65.7622	11.803	2.77613	5.77785e-11	1.21948e-09	slc44a2	6	8263548	8311044	-	5672	protein_coding	solute carrier family 44 (choline transporter), member 2 [Source:ZFIN;Acc:ZDB-GENE-030131-3065]	-	328	420	321	53	67	11	3.90734	5.13659	4.0596	0.873745	0.889111	0.160504
ENSDARG00000019098	164.61	150.103	238.894	39.9457	58.8915	39.7009	1.99176	5.78558e-11	1.22011e-09	cd82a	7	26709251	26739674	+	4123	protein_coding	CD82 molecule a [Source:ZFIN;Acc:ZDB-GENE-030131-2818]	Tetraspannin	188	167	251	33	60	37	3.08097	2.80973	4.36691	0.748421	1.09536	0.742709
ENSDARG00000116197	91.0608	71.007	123.73	6.05237	17.6674	3.21899	3.37793	5.82787e-11	1.22803e-09	si:dkeyp-4c4.2	4	35576329	35615175	+	7292	protein_coding	si:dkeyp-4c4.2 [Source:ZFIN;Acc:ZDB-GENE-130530-1]	NACHT	104	79	130	5	18	3	0.963673	0.751522	1.27882	0.0641163	0.185799	0.034049
ENSDARG00000092170	713.602	718.16	1053.61	164.625	326.848	145.928	1.9603	5.88778e-11	1.23964e-09	apoc1	16	23972126	23973721	+	783	protein_coding	apolipoprotein C-I [Source:ZFIN;Acc:ZDB-GENE-030131-1074]	-	815	799	1107	136	333	136	70.3297	70.7859	101.414	16.2414	32.0111	14.375
ENSDARG00000015891	191.753	215.718	259.833	48.419	83.4296	46.1389	1.89861	6.00392e-11	1.26307e-09	ptprea	12	43376436	43576437	-	6428	protein_coding	protein tyrosine phosphatase, receptor type, E, a [Source:ZFIN;Acc:ZDB-GENE-100714-1]	Y_phosphatase	219	240	273	40	85	43	2.30203	2.58998	3.0465	0.581874	0.995315	0.553634
ENSDARG00000093020	4.37792	17.0776	11.4212	91.996	70.6698	91.2047	-2.95155	6.06515e-11	1.27491e-09	CR356233.2	4	6411080	6416172	-	392	lincRNA	-	-	5	19	12	76	72	85	0.861841	3.36224	2.19588	18.1289	13.825	17.9458
ENSDARG00000105834	142.72	149.205	138.958	306.25	341.571	339.067	-1.19622	6.12393e-11	1.28622e-09	znf971	21	2946683	2955181	-	4212	protein_coding	zinc finger protein 971 [Source:ZFIN;Acc:ZDB-GENE-050306-52]	zf-C2H2	163	166	146	253	348	316	2.61482	2.73389	2.48644	5.61665	6.21883	6.2091
ENSDARG00000016856	657.564	761.303	767.127	1390.84	1330.95	1403.48	-0.916315	6.24196e-11	1.30995e-09	pon2	16	24669883	24672919	-	1336	protein_coding	paraoxonase 2 [Source:ZFIN;Acc:ZDB-GENE-030131-7116]	-	751	847	806	1149	1356	1308	37.9819	43.9783	43.2755	80.419	76.396	81.0273
ENSDARG00000086708	86.6829	107.859	93.2735	13.3152	24.5381	16.0949	2.40056	6.30172e-11	1.32142e-09	CR847543.1	8	25342896	25351695	+	3509	protein_coding	-	-	99	120	98	11	25	15	1.90632	2.37224	2.00335	0.293126	0.536259	0.353784
ENSDARG00000060354	53.4107	61.12	51.3956	165.835	154.099	192.066	-1.62473	6.53573e-11	1.36938e-09	samd7	2	37227011	37242537	+	2180	protein_coding	sterile alpha motif domain containing 7 [Source:ZFIN;Acc:ZDB-GENE-070912-549]	SAM_1	61	68	54	137	157	179	1.89067	2.16378	1.77685	5.87637	5.42077	6.79558
ENSDARG00000015732	49.0328	49.4353	69.4792	4.8419	1.96305	3.21899	4.09845	6.55776e-11	1.37288e-09	cax2	25	18889332	18906871	+	2688	protein_coding	cation/H+ exchanger protein 2 [Source:ZFIN;Acc:ZDB-GENE-100825-2]	Na_Ca_ex	56	55	73	4	2	3	1.40767	1.41937	1.94808	0.139148	0.0560039	0.0923681
novel.1935	79.6782	80.8941	92.3217	13.3152	15.7044	18.2409	2.41458	6.62142e-11	1.38509e-09	-	CHR_ALT_CTG10_1_20	21961051	21974935	-	5867	-	PF00644:Poly(ADP-ribose) polymerase catalytic domain|PF01661:Macro domain	A1pp	91	90	97	11	16	17	1.04802	1.06411	1.18596	0.175316	0.205268	0.239808
ENSDARG00000052641	311.708	369.416	353.107	156.151	137.413	111.592	1.35388	6.72878e-11	1.40641e-09	kpna3	1	46666696	46706639	-	3998	protein_coding	karyopherin alpha 3 (importin alpha 4) [Source:ZFIN;Acc:ZDB-GENE-030616-541]	Arm	356	411	371	129	140	104	6.01659	7.13117	6.65649	3.01712	2.63574	2.15288
ENSDARG00000079731	218.021	184.259	217.955	62.9447	82.4481	60.0878	1.58938	6.86418e-11	1.43356e-09	kif13ba	17	16192486	16283814	+	10225	protein_coding	kinesin family member 13Ba [Source:ZFIN;Acc:ZDB-GENE-070521-1]	Kinesin	249	205	229	52	84	56	1.64543	1.39076	1.60652	0.475538	0.618349	0.453268
ENSDARG00000001807	104.195	88.0847	103.743	9.68379	25.5196	13.949	2.56827	6.9096e-11	1.44188e-09	tnfrsf21	20	35797998	35841570	-	4854	protein_coding	tumor necrosis factor receptor superfamily, member 21 [Source:ZFIN;Acc:ZDB-GENE-030131-5971]	Death	119	98	109	8	26	13	1.6565	1.40051	1.6108	0.154112	0.403173	0.221653
ENSDARG00000113961	98.0655	88.0847	85.6593	361.932	203.176	331.556	-1.71949	6.95611e-11	1.45041e-09	nudt15	6	10028886	10037207	-	1126	protein_coding	nudix (nucleoside diphosphate linked moiety X)-type motif 15 [Source:ZFIN;Acc:ZDB-GENE-040625-95]	NUDIX	112	98	90	299	207	309	6.72083	6.03739	5.73348	24.8301	13.8372	22.7117
ENSDARG00000011449	126.96	79.9953	115.164	18.1571	25.5196	11.803	2.53008	6.99696e-11	1.45776e-09	fes	7	14211322	14266466	+	4553	protein_coding	FES proto-oncogene, tyrosine kinase [Source:ZFIN;Acc:ZDB-GENE-100812-10]	Pkinase_Tyr	145	89	121	15	26	11	2.15186	1.35598	1.90635	0.308062	0.429827	0.199952
ENSDARG00000102012	321.34	279.534	377.853	106.522	140.358	97.6427	1.50288	7.20784e-11	1.50033e-09	ppp1cbl	7	74150839	74154192	+	693	protein_coding	protein phosphatase 1, catalytic subunit, beta isoform, like [Source:ZFIN;Acc:ZDB-GENE-030131-6529]	Metallophos	367	311	397	88	143	91	35.7829	31.1307	41.0933	11.8739	15.5318	10.8677
ENSDARG00000097808	523.6	497.948	579.628	1176.58	1049.25	980.719	-1.00173	7.21291e-11	1.50033e-09	si:dkey-77f5.4	15	1025308	1031511	-	1374	protein_coding	si:dkey-77f5.4 [Source:ZFIN;Acc:ZDB-GENE-131121-70]	zf-C2H2	598	554	609	972	1069	914	29.4075	27.9695	31.794	66.1492	58.561	55.0541
ENSDARG00000040822	937.751	873.656	1057.42	1798.76	1828.58	1752.2	-0.907267	7.30481e-11	1.51823e-09	fundc1	9	33783549	33785200	-	1308	protein_coding	FUN14 domain containing 1 [Source:ZFIN;Acc:ZDB-GENE-040718-466]	-	1071	972	1111	1486	1863	1633	55.3254	51.549	60.9285	106.232	107.207	103.326
ENSDARG00000099650	130.462	75.5011	119.923	20.5781	23.5566	15.022	2.45922	7.36952e-11	1.53045e-09	CABZ01079663.1	8	54013199	54023774	+	1854	protein_coding	-	RhoGEF	149	84	126	17	24	14	5.43025	3.1429	4.875	0.857402	0.974359	0.624955
ENSDARG00000060149	68.2956	69.2094	100.888	12.1047	13.7413	6.43798	2.8808	7.52649e-11	1.56179e-09	ablim1a	13	43507383	43599939	-	4549	protein_coding	actin binding LIM protein 1a [Source:ZFIN;Acc:ZDB-GENE-080219-41]	LIM	78	77	106	10	14	6	1.15857	1.17418	1.67149	0.205556	0.231649	0.109161
ENSDARG00000013598	96.3143	133.925	157.042	15.7362	32.3903	27.8979	2.33499	7.60696e-11	1.57656e-09	tnfb	15	34699585	34702661	+	1764	protein_coding	tumor necrosis factor b (TNF superfamily, member 2) [Source:ZFIN;Acc:ZDB-GENE-050601-2]	-	110	149	165	13	33	26	4.21344	5.85935	6.70964	0.689112	1.4081	1.21985
ENSDARG00000074468	99.8167	78.1976	137.055	8.47332	20.612	19.3139	2.68456	7.60983e-11	1.57656e-09	prdm11	25	7692075	7709797	-	7754	protein_coding	PR domain containing 11 [Source:ZFIN;Acc:ZDB-GENE-061221-1]	-	114	87	144	7	21	18	0.993395	0.778314	1.33214	0.0844146	0.20385	0.192122
ENSDARG00000019181	15432.2	14818	15231.2	9508.28	8595.21	8430.53	0.7775	8.25842e-11	1.70956e-09	rpsa	6	7709662	7720332	-	4848	protein_coding	ribosomal protein SA [Source:ZFIN;Acc:ZDB-GENE-040426-811]	-	17625	16486	16003	7855	8757	7857	245.646	235.893	236.784	151.506	135.96	134.13
ENSDARG00000045959	617.287	607.604	922.265	18.1571	66.7437	15.022	4.41907	8.31962e-11	1.72085e-09	csf3r	16	3103182	3127749	-	2687	protein_coding	colony stimulating factor 3 receptor (granulocyte) [Source:ZFIN;Acc:ZDB-GENE-080104-4]	fn3	705	676	969	15	68	14	17.7282	17.4518	25.8684	0.521998	1.90484	0.431212
ENSDARG00000086616	136.591	179.765	184.643	43.5771	42.2056	16.0949	2.29963	8.3699e-11	1.72987e-09	cabz01093075.1	16	8716800	8725803	+	5437	protein_coding	cabz01093075.1 [Source:ZFIN;Acc:ZDB-GENE-160113-9]	7tm_1	156	200	194	36	43	15	1.93869	2.55171	2.55951	0.619139	0.595287	0.22833
ENSDARG00000099555	172.49	138.419	300.759	43.5771	46.1317	21.4599	2.45932	8.40784e-11	1.73632e-09	foxo1a	15	3284416	3379041	+	6053	protein_coding	forkhead box O1 a [Source:ZFIN;Acc:ZDB-GENE-061013-59]	Fork_head	197	154	316	36	47	20	2.19907	1.76487	3.74482	0.556131	0.584447	0.273457
ENSDARG00000102555	189.126	222.009	323.602	29.0514	55.9469	8.58397	2.96489	8.43142e-11	1.7398e-09	si:dkey-33i11.9	16	45172793	45178430	-	958	protein_coding	si:dkey-33i11.9 [Source:ZFIN;Acc:ZDB-GENE-060503-262]	-	216	247	340	24	57	8	15.2346	17.8852	25.4582	2.34256	4.47844	0.691122
ENSDARG00000100968	97.1899	118.645	171.319	30.2619	25.5196	12.876	2.49969	8.44244e-11	1.74069e-09	si:ch211-1a19.3	11	13629528	13640471	+	5735	protein_coding	si:ch211-1a19.3 [Source:ZFIN;Acc:ZDB-GENE-141216-322]	-	111	132	180	25	26	12	1.30777	1.59662	2.2514	0.407616	0.341238	0.173172
ENSDARG00000111261	147.098	124.038	140.862	37.5247	38.2795	43.9929	1.78133	8.5396e-11	1.75932e-09	FO834850.1	18	16053455	16100225	+	1475	protein_coding	-	Ion_trans	168	138	148	31	39	41	7.69592	6.49006	7.19753	1.96524	1.99017	2.3005
ENSDARG00000069373	642.679	648.95	715.731	1707.98	1193.53	1505.41	-1.13403	8.54866e-11	1.75979e-09	crcp	21	31244500	31252131	-	1242	protein_coding	calcitonin gene-related peptide-receptor component protein [Source:ZFIN;Acc:ZDB-GENE-060825-150]	RNA_pol_Rpb4	734	722	752	1411	1216	1403	39.9317	40.3252	43.432	106.231	73.6936	93.4902
ENSDARG00000105010	481.572	509.633	555.834	1220.16	996.248	981.792	-1.04739	8.59201e-11	1.7673e-09	lztfl1	24	12133814	12253332	+	1908	protein_coding	leucine zipper transcription factor-like 1 [Source:ZFIN;Acc:ZDB-GENE-030131-945]	-	550	567	584	1008	1015	915	19.4772	20.6142	21.9558	49.4	40.041	39.6893
ENSDARG00000040474	62.1665	90.7811	113.261	12.1047	16.6859	10.73	2.74263	8.79783e-11	1.8082e-09	snx10b	16	21033633	21038015	-	2241	protein_coding	sorting nexin 10b [Source:ZFIN;Acc:ZDB-GENE-070628-1]	PX	71	101	119	10	17	10	2.14072	3.12637	3.80907	0.417257	0.570985	0.369308
ENSDARG00000090910	53.4107	47.6376	59.9615	4.8419	2.94457	3.21899	3.8905	8.80964e-11	1.80919e-09	si:ch211-152f22.4	12	37401331	37404783	+	1598	protein_coding	si:ch211-152f22.4 [Source:ZFIN;Acc:ZDB-GENE-130603-60]	hATC	61	53	63	4	3	3	2.57927	2.3007	2.82799	0.234061	0.141306	0.155373
novel.487	435.166	466.489	467.319	952.643	846.074	844.448	-0.948794	8.84253e-11	1.81451e-09	-	16	17669513	17670457	+	685	-	PF15125:TMEM238 protein family	-	497	519	491	787	862	787	49.024	52.5579	51.4168	107.431	94.7184	95.0855
ENSDARG00000087666	271.431	252.569	297.904	574.975	630.139	535.425	-1.08329	8.92751e-11	1.83049e-09	fibpb	21	25605368	25613249	-	1663	protein_coding	fibroblast growth factor (acidic) intracellular binding protein b [Source:ZFIN;Acc:ZDB-GENE-040630-2]	-	310	281	313	475	642	499	12.5954	11.7213	13.501	26.7083	29.0576	24.8335
novel.5089	63.0421	98.8705	65.6721	1.21047	9.81525	0	4.30015	9.05235e-11	1.85441e-09	-	CHR_ALT_CTG7_1_2	7565295	7573585	+	662	-	-	-	72	110	69	1	10	0	7.34882	11.5265	7.47662	0.14125	1.137	0
ENSDARG00000114803	56.913	55.727	71.3828	4.8419	8.83372	3.21899	3.42317	9.05847e-11	1.85441e-09	LO018106.2	14	1644798	1646360	-	252	protein_coding	-	-	65	62	75	4	9	3	17.4283	17.0668	21.3489	1.48424	2.68819	0.98526
ENSDARG00000100693	69.1712	55.727	72.3345	6.05237	9.81525	8.58397	2.99709	9.26829e-11	1.89586e-09	ddr2a	6	34960025	35032792	-	6564	protein_coding	discoidin domain receptor tyrosine kinase 2a [Source:ZFIN;Acc:ZDB-GENE-090316-2]	Pkinase_Tyr	79	62	76	5	10	8	0.813208	0.655216	0.830537	0.0712273	0.11467	0.100868
ENSDARG00000104491	79.6782	64.7153	134.2	8.47332	16.6859	8.58397	3.02772	9.2763e-11	1.896e-09	ampd2a	22	1205787	1245226	-	2546	protein_coding	adenosine monophosphate deaminase 2a [Source:ZFIN;Acc:ZDB-GENE-091204-4]	-	91	72	141	7	17	8	2.41505	1.96171	3.9726	0.25709	0.502583	0.260053
ENSDARG00000006604	707.473	692.993	694.792	1337.57	1203.35	1263.99	-0.860336	9.6362e-11	1.96801e-09	nectin3b	21	21448996	21515466	-	2620	protein_coding	nectin cell adhesion molecule 3b [Source:ZFIN;Acc:ZDB-GENE-050327-14]	V-set	808	771	730	1105	1226	1178	20.8379	20.4134	19.9864	39.4372	35.2214	37.2112
ENSDARG00000017780	70.9224	81.7929	115.164	15.7362	16.6859	12.876	2.56172	9.67476e-11	1.97432e-09	rorcb	2	49417900	49454451	+	9352	protein_coding	RAR-related orphan receptor C b [Source:ZFIN;Acc:ZDB-GENE-040724-215]	zf-C4	81	91	121	13	17	12	0.585226	0.674992	0.9281	0.129982	0.136824	0.106196
novel.2283	117.328	202.235	296	29.0514	48.0947	17.1679	2.69916	9.69683e-11	1.97727e-09	-	CHR_ALT_CTG12_1_7	18744235	18815320	+	5365	-	PF02037:SAP domain|PF02755:RPEL repeat	SAP	134	225	311	24	49	16	1.68763	2.9092	4.15819	0.418299	0.687454	0.24682
ENSDARG00000078619	202.26	203.134	352.155	43.5771	80.485	52.5768	2.09303	9.9199e-11	2.02116e-09	pnp5a	7	6652967	6668424	+	3076	protein_coding	purine nucleoside phosphorylase 5a [Source:ZFIN;Acc:ZDB-GENE-040426-2553]	-	231	226	370	36	82	49	5.07421	5.09664	8.62838	1.09436	2.00653	1.31838
ENSDARG00000035427	143.596	147.407	197.968	433.35	363.164	503.235	-1.41107	1.00315e-10	2.04229e-09	surf6	5	33275150	33281156	-	1502	protein_coding	surfeit 6 [Source:ZFIN;Acc:ZDB-GENE-040426-1333]	-	164	164	208	358	370	469	7.37763	7.57418	9.93362	22.2873	18.5417	25.8424
ENSDARG00000041400	1135.63	987.807	1259.19	2769.57	2029.79	2861.68	-1.17926	1.00558e-10	2.04564e-09	ndufa3	16	5717760	5721386	-	1155	protein_coding	NADH dehydrogenase (ubiquinone) 1 alpha subcomplex, 3 [Source:ZFIN;Acc:ZDB-GENE-040801-18]	-	1297	1099	1323	2288	2068	2667	75.8754	66.0051	82.1659	185.233	134.768	191.105
ENSDARG00000039752	154.103	185.158	186.547	476.927	355.312	481.775	-1.32079	1.03054e-10	2.09476e-09	si:ch73-308m11.1	3	431208	454166	+	6001	protein_coding	si:ch73-308m11.1 [Source:ZFIN;Acc:ZDB-GENE-091204-76]	-	176	206	196	394	362	449	1.98167	2.38125	2.34286	6.13928	4.54049	6.19231
ENSDARG00000062315	188.251	162.687	280.772	49.6294	67.7252	46.1389	1.94505	1.04568e-10	2.12386e-09	sik2b	15	21779681	21837515	-	8071	protein_coding	salt-inducible kinase 2b [Source:ZFIN;Acc:ZDB-GENE-071012-1]	Pkinase	215	181	295	41	69	43	1.79992	1.55565	2.62185	0.475009	0.643486	0.440932
ENSDARG00000095695	225.025	168.979	183.692	10.8943	53.0023	23.6059	2.70478	1.0479e-10	2.1267e-09	ms4a17a.10	4	76745015	76751266	+	1054	protein_coding	membrane-spanning 4-domains, subfamily A, member 17A.10 [Source:ZFIN;Acc:ZDB-GENE-080829-3]	-	257	188	193	9	54	22	16.4754	12.3731	13.135	0.798449	3.8563	1.72748
ENSDARG00000095533	78.8026	44.9412	58.058	6.05237	2.94457	0	4.38049	1.0623e-10	2.15328e-09	si:ch211-198c19.3	16	37948330	38001141	-	3470	protein_coding	si:ch211-198c19.3 [Source:ZFIN;Acc:ZDB-GENE-100922-226]	-	90	50	61	5	3	0	1.75249	0.999544	1.261	0.134737	0.0650743	0
novel.4889	111.199	183.36	169.415	24.2095	40.2425	11.803	2.59621	1.06266e-10	2.15328e-09	-	CHR_ALT_CTG6_1_39	39124550	39160425	-	5506	-	PF02864:STAT protein, DNA binding domain|PF00017:SH2 domain|PF01017:STAT protein, all-alpha domain|PF02865:STAT protein, protein interaction domain	STAT_alpha	127	204	178	20	41	11	1.55851	2.57013	2.31898	0.339656	0.560487	0.165343
ENSDARG00000007127	319.588	303.802	301.711	601.606	586.952	673.842	-1.00927	1.06668e-10	2.15973e-09	acat2	20	30922595	30931146	-	1945	protein_coding	acetyl-CoA acetyltransferase 2 [Source:ZFIN;Acc:ZDB-GENE-990714-22]	Thiolase_N	365	338	317	497	598	628	12.6799	12.0548	11.6911	23.8936	23.1419	26.7221
ENSDARG00000005789	1128.63	1129.82	1283.94	564.081	641.917	630.922	0.946534	1.06789e-10	2.16048e-09	enpp1	20	13403281	13521010	+	4508	protein_coding	ectonucleotide pyrophosphatase/phosphodiesterase 1 [Source:ZFIN;Acc:ZDB-GENE-040724-172]	Somatomedin_B	1289	1257	1349	466	654	588	19.3202	19.3425	21.4655	9.66601	10.9197	10.795
ENSDARG00000023290	2796.62	3128.8	2964.76	5297.04	4887.99	5520.57	-0.820951	1.07803e-10	2.1793e-09	fabp3	19	42955280	42993306	+	835	protein_coding	fatty acid binding protein 3, muscle and heart [Source:ZFIN;Acc:ZDB-GENE-020318-2]	-	3194	3481	3115	4376	4980	5145	258.459	289.187	267.6	490.045	448.911	509.952
ENSDARG00000104094	203.136	159.991	237.943	49.6294	68.7067	62.2338	1.72946	1.09782e-10	2.21757e-09	grk3	10	44057177	44198211	+	2431	protein_coding	G protein-coupled receptor kinase 3 [Source:ZFIN;Acc:ZDB-GENE-030616-382]	Pkinase	232	178	250	41	70	58	6.44831	5.07921	7.37682	1.57704	2.16736	1.97457
ENSDARG00000034717	58.6642	53.9294	79.9487	9.68379	5.88915	3.21899	3.37752	1.09991e-10	2.22006e-09	def6c	4	18759289	18775548	-	1777	protein_coding	differentially expressed in FDCP 6c homolog [Source:ZFIN;Acc:ZDB-GENE-060503-87]	PH	67	60	84	8	6	3	2.5476	2.34221	3.39083	0.420967	0.254145	0.139722
ENSDARG00000044295	110.324	104.263	132.296	20.5781	29.4457	32.1899	2.06865	1.1029e-10	2.22436e-09	pip5k1ba	10	15881309	15919839	-	2678	protein_coding	phosphatidylinositol-4-phosphate 5-kinase, type I, beta a [Source:ZFIN;Acc:ZDB-GENE-041010-81]	PIP5K	126	116	139	17	30	30	3.17909	3.00475	3.72322	0.593586	0.843195	0.927131
ENSDARG00000115712	549.867	516.823	474.933	251.779	249.307	240.351	1.05651	1.11656e-10	2.25017e-09	TWF1 (1 of many)	25	753364	764853	+	1050	protein_coding	twinfilin actin binding protein 1 [Source:HGNC Symbol;Acc:HGNC:9620]	Cofilin_ADF	628	575	499	208	254	224	40.4123	37.9874	34.0899	18.5233	18.208	17.6559
novel.4881	41.1525	55.727	57.1062	160.993	178.637	151.293	-1.67526	1.15578e-10	2.3274e-09	-	CHR_ALT_CTG6_1_35	36471350	36576807	+	1878	-	-	-	47	62	60	133	182	141	1.69101	2.29012	2.29176	6.62218	7.29446	6.21375
ENSDARG00000042021	111.199	88.0847	210.341	24.2095	24.5381	13.949	2.70743	1.16795e-10	2.35006e-09	mapk12a	18	14844669	14860435	-	2224	protein_coding	mitogen-activated protein kinase 12a [Source:ZFIN;Acc:ZDB-GENE-990415-257]	Pkinase	127	98	221	20	25	13	3.85844	3.0567	7.12806	0.840892	0.846102	0.48377
ENSDARG00000074362	66.5444	51.2329	104.695	3.63142	10.7968	5.36498	3.45928	1.17353e-10	2.35946e-09	zgc:165582	3	52092599	52110809	+	2116	protein_coding	zgc:165582 [Source:ZFIN;Acc:ZDB-GENE-070820-9]	-	76	57	110	3	11	5	2.42684	1.86862	3.72899	0.132572	0.391286	0.195562
ENSDARG00000012674	233.781	276.838	261.737	515.662	1063.97	817.623	-1.63522	1.17481e-10	2.36021e-09	rpusd4	11	17964689	18081864	+	2594	protein_coding	RNA pseudouridylate synthase domain containing 4 [Source:ZFIN;Acc:ZDB-GENE-040801-238]	-	267	308	275	426	1084	762	6.9548	8.23649	7.60461	15.3562	31.4541	24.3117
ENSDARG00000090548	65.6689	75.5011	84.7075	8.47332	15.7044	7.51098	2.81496	1.18452e-10	2.37787e-09	CR753886.1	24	11058151	11069237	-	5773	protein_coding	-	-	75	84	89	7	16	7	0.877815	1.00934	1.10587	0.113381	0.20861	0.100352
ENSDARG00000070407	385.257	436.828	478.74	1013.17	928.522	811.185	-1.0816	1.22153e-10	2.45026e-09	fam206a	19	34742706	34746878	+	964	protein_coding	family with sequence similarity 206, member A [Source:ZFIN;Acc:ZDB-GENE-060503-602]	-	440	486	503	837	946	756	30.8403	34.972	37.4287	81.1883	73.8638	64.9045
ENSDARG00000014572	84.9317	92.5788	103.743	25.42	14.7229	11.803	2.45253	1.23299e-10	2.4704e-09	chpt1	4	17707008	17725008	-	2563	protein_coding	choline phosphotransferase 1 [Source:ZFIN;Acc:ZDB-GENE-030131-1325]	CDP-OH_P_transf	97	103	109	21	15	11	2.55721	2.78773	3.05065	0.766153	0.440515	0.355201
ENSDARG00000075369	451.802	384.696	433.055	198.518	196.305	164.168	1.18381	1.23348e-10	2.4704e-09	nck1b	24	3347510	3467044	-	3177	protein_coding	NCK adaptor protein 1b [Source:ZFIN;Acc:ZDB-GENE-090317-1]	-	516	428	455	164	200	153	10.9743	9.34519	10.2733	4.82694	4.73839	3.9857
ENSDARG00000079972	55.1618	48.5364	53.2991	4.8419	1.96305	3.21899	4.0027	1.23662e-10	2.47476e-09	nfatc2b	6	55221490	55254786	-	3746	protein_coding	nuclear factor of activated T cells 2b [Source:ZFIN;Acc:ZDB-GENE-120913-5]	RHD	63	54	56	4	2	3	1.13636	0.999971	1.07234	0.0998475	0.0401865	0.0662802
ENSDARG00000088807	56.0374	42.2447	102.791	6.05237	3.9261	1.073	4.20658	1.24021e-10	2.48004e-09	klhl22	8	51707781	51726631	+	7145	protein_coding	kelch-like family member 22 [Source:ZFIN;Acc:ZDB-GENE-081104-154]	BTB	64	47	108	5	4	1	0.605231	0.456307	1.08427	0.0654354	0.0421381	0.0115832
ENSDARG00000059327	115.577	69.2094	110.405	18.1571	20.612	12.876	2.51241	1.27192e-10	2.54148e-09	gata2a	11	3847442	3865472	-	3208	protein_coding	GATA binding protein 2a [Source:ZFIN;Acc:ZDB-GENE-980526-260]	GATA	132	77	116	15	21	12	2.78024	1.66501	2.59381	0.437222	0.492723	0.309583
novel.1787	110.324	175.271	154.187	9.68379	38.2795	20.3869	2.6653	1.27747e-10	2.5506e-09	-	8	49308637	49310668	+	2032	-	-	-	126	195	162	8	39	19	4.18977	6.65691	5.7188	0.368139	1.44464	0.773856
novel.3675	66.5444	60.2211	75.1898	3.63142	11.7783	7.51098	3.10709	1.30352e-10	2.6006e-09	-	CHR_ALT_CTG22_2_3	24273106	24284771	-	5669	-	PF00615:Regulator of G protein signaling domain	RGS	76	67	79	3	12	7	0.905837	0.819841	0.999619	0.0494834	0.159328	0.102193
ENSDARG00000069934	131.338	120.442	151.331	19.3676	43.1871	23.6059	2.21082	1.38954e-10	2.77008e-09	parp4	9	20483846	20502622	+	7761	protein_coding	poly (ADP-ribose) polymerase family, member 4 [Source:ZFIN;Acc:ZDB-GENE-070912-387]	-	150	134	159	16	44	22	1.30592	1.1977	1.46958	0.192774	0.426729	0.234604
ENSDARG00000018782	123.457	115.948	164.656	18.1571	37.2979	33.2629	2.17405	1.39239e-10	2.77363e-09	kdm4aa	6	3280939	3319142	+	6709	protein_coding	lysine (K)-specific demethylase 4A, genome duplicate a [Source:ZFIN;Acc:ZDB-GENE-110609-4]	JmjC	141	129	173	15	38	31	1.42005	1.33381	1.8497	0.209064	0.426328	0.382414
ENSDARG00000025903	418.53	604.009	653.866	21.7885	60.8545	12.876	4.12731	1.39411e-10	2.77493e-09	lgals9l1	15	31032255	31043183	-	2201	protein_coding	lectin, galactoside-binding, soluble, 9 (galectin 9)-like 1 [Source:ZFIN;Acc:ZDB-GENE-030131-9543]	-	478	672	687	18	62	12	14.6741	21.1793	22.3898	0.764711	2.12026	0.451223
ENSDARG00000037108	961.392	923.091	1156.4	2131.65	1829.56	2080.54	-0.990481	1.41101e-10	2.80641e-09	pfdn6	14	30550397	30557637	-	1326	protein_coding	prefoldin subunit 6 [Source:ZFIN;Acc:ZDB-GENE-040426-1589]	-	1098	1027	1215	1761	1864	1939	55.9502	53.7265	65.7274	124.183	105.808	121.022
ENSDARG00000071378	224.15	156.395	285.531	497.505	962.876	1107.33	-1.9478	1.42635e-10	2.83473e-09	si:dkey-78l4.14	22	19547476	19552803	-	1298	protein_coding	si:dkey-78l4.14 [Source:ZFIN;Acc:ZDB-GENE-050309-178]	-	256	174	300	411	981	1032	13.3263	9.29899	16.5791	29.6082	56.8869	65.8014
ENSDARG00000059123	84.9317	66.5129	129.441	8.47332	18.649	10.73	2.87219	1.44902e-10	2.87757e-09	plcd1a	24	20372497	20419254	+	5461	protein_coding	phospholipase C, delta 1a [Source:ZFIN;Acc:ZDB-GENE-071004-78]	PI-PLC-X	97	74	136	7	19	10	1.20017	0.939985	1.78641	0.119859	0.261878	0.151551
ENSDARG00000055502	288.943	290.32	354.058	140.415	115.82	113.738	1.33724	1.46668e-10	2.91041e-09	cicb	16	11151699	11224444	+	11698	protein_coding	capicua transcriptional repressor b [Source:ZFIN;Acc:ZDB-GENE-030131-1966]	HMG_box	330	323	372	116	118	106	1.9061	1.91537	2.28111	0.927239	0.759256	0.749936
ENSDARG00000028816	537.609	557.27	661.48	1427.15	1175.87	1119.14	-1.08341	1.4681e-10	2.91099e-09	tmed3	7	30175656	30177691	-	1506	protein_coding	transmembrane p24 trafficking protein 3 [Source:ZFIN;Acc:ZDB-GENE-030131-8335]	-	614	620	695	1179	1198	1043	27.5478	28.558	33.1035	73.2039	59.8755	57.3178
ENSDARG00000045561	214.518	268.748	278.869	70.2075	103.06	57.9418	1.71573	1.47481e-10	2.92206e-09	dram1	4	17662413	17669881	-	1016	protein_coding	DNA-damage regulated autophagy modulator 1 [Source:ZFIN;Acc:ZDB-GENE-041010-147]	-	245	299	293	58	105	54	16.2935	20.4145	20.6865	5.33801	7.77881	4.39876
ENSDARG00000041921	1265.22	1172.96	1427.66	3453.48	2366.46	2750.09	-1.14829	1.48624e-10	2.94245e-09	hsbp1b	18	14334123	14337458	-	1166	protein_coding	heat shock factor binding protein 1b [Source:ZFIN;Acc:ZDB-GENE-040426-1721]	-	1445	1305	1500	2853	2411	2563	83.736	77.6378	92.2798	228.796	155.638	181.92
ENSDARG00000007130	532.356	518.621	600.567	1229.84	1076.73	1002.18	-1.00229	1.50173e-10	2.97085e-09	mrto4	11	41846059	41853874	-	1061	protein_coding	MRT4 homolog, ribosome maturation factor [Source:ZFIN;Acc:ZDB-GENE-050417-142]	-	608	577	631	1016	1097	934	38.7196	37.7244	42.6607	89.5413	77.8232	72.8554
ENSDARG00000098435	180.37	155.496	183.692	473.295	367.09	388.425	-1.24072	1.51032e-10	2.98556e-09	BX005003.1	7	43131218	43423919	-	4306	lincRNA	-	Cadherin	206	173	193	391	374	362	3.23248	2.78698	3.21512	8.49078	6.53755	6.95769
novel.4198	374.75	291.219	216.052	104.101	55.9469	78.3288	1.89434	1.51539e-10	2.99246e-09	-	CHR_ALT_CTG3_1_19	30926364	30941393	-	1844	-	PF16300:Type of WD40 repeat|PF08953:Domain of unknown function (DUF1899)	-	428	324	227	86	57	73	15.6829	12.1884	8.83037	4.36097	2.32665	3.27636
ENSDARG00000091656	95.4387	90.7811	95.177	512.031	200.231	456.024	-2.0522	1.51612e-10	2.99246e-09	lsm8	4	9536860	9539424	+	628	protein_coding	LSM8 homolog, U6 small nuclear RNA associated [Source:ZFIN;Acc:ZDB-GENE-070629-3]	-	109	101	100	423	204	425	11.7276	11.1564	11.4223	62.9834	24.4505	56.0092
ENSDARG00000088612	141.845	170.776	212.245	35.1038	53.0023	54.7228	1.87032	1.52651e-10	3.01067e-09	si:ch211-153b23.7	14	11509638	11529311	-	1911	protein_coding	si:ch211-153b23.7 [Source:ZFIN;Acc:ZDB-GENE-141216-14]	-	162	190	223	29	54	51	5.72793	6.89691	8.37063	1.419	2.12692	2.20872
novel.3803	26.2675	37.7506	41.8779	151.309	108.949	163.095	-2.00021	1.52946e-10	3.0142e-09	-	CHR_ALT_CTG23_1_29	28139366	28141908	-	1518	-	-	-	30	42	44	125	111	152	1.33534	1.91928	2.07919	7.69987	5.50388	8.28709
novel.4805	68.2956	80.8941	107.55	13.3152	17.6674	8.58397	2.68982	1.54625e-10	3.04496e-09	-	CHR_ALT_CTG6_1_15	18589153	18599329	-	1853	-	PF07686:Immunoglobulin V-set domain	V-set	78	90	113	11	18	8	2.84421	3.36921	4.37438	0.555089	0.731164	0.35731
novel.3188	84.9317	103.365	111.357	12.1047	26.5012	10.73	2.58366	1.56178e-10	3.0732e-09	-	CHR_ALT_CTG19_1_3	31374819	31390550	-	5204	-	PF07092:Protein of unknown function (DUF1356)	-	97	115	117	10	27	10	1.25944	1.53293	1.61273	0.179683	0.390521	0.159035
ENSDARG00000058413	62.1665	73.7035	100.888	10.8943	13.7413	4.29199	3.02613	1.58219e-10	3.111e-09	rnaset2l	15	20395309	20400438	-	1008	protein_coding	ribonuclease T2, like [Source:ZFIN;Acc:ZDB-GENE-090819-2]	Ribonuclease_T2	71	82	106	9	14	4	4.75928	5.64306	7.54326	0.834886	1.04541	0.32842
ENSDARG00000075612	98.9411	103.365	127.537	27.8409	29.4457	21.4599	2.06494	1.62719e-10	3.19705e-09	ercc6	13	30874153	30910016	+	5362	protein_coding	excision repair cross-complementation group 6 [Source:ZFIN;Acc:ZDB-GENE-070228-1]	SNF2_N	113	115	134	23	30	20	1.42395	1.48776	1.79264	0.401094	0.421126	0.308698
ENSDARG00000102514	50.7839	60.2211	72.3345	2.42095	8.83372	2.14599	3.7286	1.63329e-10	3.20659e-09	BX323596.2	5	42882679	42883761	-	744	protein_coding	-	-	58	67	76	2	9	2	5.26742	6.24688	7.32748	0.251363	0.910515	0.222478
ENSDARG00000063371	100.692	88.0847	119.923	3.63142	22.5751	6.43798	3.20498	1.64575e-10	3.22861e-09	rasa3	1	357518	411331	-	2894	protein_coding	RAS p21 protein activator 3 [Source:ZFIN;Acc:ZDB-GENE-090313-21]	C2	115	98	126	3	23	6	2.68499	2.34903	3.1231	0.0969321	0.598201	0.171586
ENSDARG00000063358	168.112	228.301	217.004	56.8923	78.522	53.6498	1.69277	1.65088e-10	3.23622e-09	micu1	13	4871886	4969687	+	2969	protein_coding	mitochondrial calcium uptake 1 [Source:ZFIN;Acc:ZDB-GENE-070410-22]	-	192	254	228	47	80	50	4.36952	5.93451	5.50857	1.48024	2.02814	1.39377
ENSDARG00000045636	123.457	109.656	123.73	10.8943	34.3534	15.022	2.54383	1.65412e-10	3.24013e-09	rbl2	25	36010815	36044583	-	8770	protein_coding	retinoblastoma-like 2 (p130) [Source:ZFIN;Acc:ZDB-GENE-061109-2]	-	141	122	130	9	35	14	1.08633	0.964988	1.0633	0.0959595	0.30039	0.132117
novel.1991	64.7933	62.0188	86.6111	2.42095	11.7783	8.58397	3.19127	1.67015e-10	3.26904e-09	-	CHR_ALT_CTG10_1_33	36467668	36477897	+	3600	-	PF01124:MAPEG family	-	74	69	91	2	12	8	1.3889	1.32956	1.81323	0.0519485	0.250898	0.183915
ENSDARG00000056008	10241.7	10303.2	11441.2	21195.4	17912.8	18560.7	-0.850324	1.69044e-10	3.30626e-09	atp5mc1	3	23599290	23604396	-	862	protein_coding	ATP synthase membrane subunit c locus 1 [Source:ZFIN;Acc:ZDB-GENE-040426-1966]	-	11697	11463	12021	17510	18250	17298	916.875	922.47	1000.34	1899.43	1593.58	1660.81
ENSDARG00000003776	597.149	550.979	690.985	170.677	289.55	165.241	1.55272	1.69929e-10	3.31956e-09	pip4k2aa	24	17068724	17127833	+	5883	protein_coding	phosphatidylinositol-5-phosphate 4-kinase, type II, alpha a [Source:ZFIN;Acc:ZDB-GENE-080721-18]	PIP5K	682	613	726	141	295	154	7.83301	7.22808	8.85221	2.24112	3.77434	2.16647
ENSDARG00000016345	425.534	388.292	414.02	187.624	201.213	160.949	1.15859	1.69981e-10	3.31956e-09	ncoa5	6	55428924	55437087	+	1945	protein_coding	nuclear receptor coactivator 5 [Source:ZFIN;Acc:ZDB-GENE-040912-155]	-	486	432	435	155	205	150	16.8834	15.4073	16.0429	7.45173	7.93326	6.38266
ENSDARG00000036995	1488.49	1465.08	1665.6	3581.79	2613.8	3365.99	-1.04944	1.70185e-10	3.32105e-09	lsm6	1	36194761	36204000	+	747	protein_coding	LSM6 homolog, U6 small nuclear RNA and mRNA degradation associated [Source:ZFIN;Acc:ZDB-GENE-040625-50]	LSM	1700	1630	1750	2959	2663	3137	153.77	151.366	168.047	370.399	268.329	347.555
ENSDARG00000017388	197.007	151.901	217.955	468.454	427.945	448.513	-1.24665	1.73447e-10	3.38215e-09	gstt1b	21	15713097	15720534	+	1333	protein_coding	glutathione S-transferase theta 1b [Source:ZFIN;Acc:ZDB-GENE-040426-1491]	GST_C	225	169	229	387	436	418	11.405	8.79464	12.3231	27.1473	24.6192	25.9523
ENSDARG00000098097	207.514	871.858	157.994	1.21047	0	0	10.0522	1.74132e-10	3.39296e-09	jac3	7	8570332	8577190	-	1289	protein_coding	jacalin 3 [Source:ZFIN;Acc:ZDB-GENE-160114-66]	-	237	970	166	1	0	0	12.4233	52.2012	9.23781	0.0725424	0	0
ENSDARG00000076564	266.178	260.659	401.647	116.206	96.1894	97.6427	1.58395	1.77167e-10	3.44948e-09	hspg2	23	26543716	26725637	-	11038	protein_coding	heparan sulfate proteoglycan 2 [Source:ZFIN;Acc:ZDB-GENE-080807-4]	Laminin_G_2	304	290	422	96	98	91	1.86091	1.82251	2.74243	0.813254	0.668272	0.682309
ENSDARG00000035882	745.998	779.28	855.641	1809.66	1373.15	1674.95	-1.02847	1.7985e-10	3.49909e-09	rida	19	32822269	32884513	+	1419	protein_coding	reactive intermediate imine deaminase A homolog [Source:ZFIN;Acc:ZDB-GENE-040718-315]	Ribonuc_L-PSP	852	867	899	1495	1399	1561	40.5696	42.3836	45.4455	98.5153	74.2084	91.0439
ENSDARG00000079654	2246.75	2123.92	2723.97	4647.01	4920.38	4268.38	-0.963749	1.81262e-10	3.52391e-09	st3gal1	19	4773710	4793333	-	1119	protein_coding	ST3 beta-galactoside alpha-2,3-sialyltransferase 1 [Source:ZFIN;Acc:ZDB-GENE-060321-1]	Glyco_transf_29	2566	2363	2862	3839	5013	3978	154.942	146.486	183.465	320.799	337.198	294.215
novel.4060	98.0655	101.567	158.946	26.6304	25.5196	26.8249	2.18234	1.81524e-10	3.52636e-09	-	CHR_ALT_CTG25_2_2	21068866	21090269	-	6323	-	PF08539:HbrB-like	-	112	113	167	22	26	25	1.19685	1.2397	1.89456	0.325345	0.309505	0.327225
ENSDARG00000058082	68.2956	37.7506	62.8168	1.21047	3.9261	1.073	4.71621	1.83317e-10	3.55853e-09	birc7	23	14217508	14230506	+	1063	protein_coding	baculoviral IAP repeat containing 7 [Source:ZFIN;Acc:ZDB-GENE-070615-35]	BIR	78	42	66	1	4	1	4.95798	2.7408	4.45374	0.0879654	0.283233	0.0778569
ENSDARG00000078683	65.6689	46.7388	59.0097	6.05237	2.94457	6.43798	3.49292	1.85799e-10	3.60401e-09	RNF14 (1 of many)	15	3766101	3804420	+	9452	protein_coding	zmp:0000000524 [Source:ZFIN;Acc:ZDB-GENE-130530-527]	RWD	75	52	62	5	3	6	0.536143	0.381629	0.470524	0.0494642	0.0238899	0.0525361
ENSDARG00000095627	42.0281	99.7694	51.3956	3.63142	4.90762	4.29199	3.90278	1.87657e-10	3.63731e-09	c1qc	21	22717824	22720381	-	930	protein_coding	complement component 1, q subcomponent, C chain [Source:ZFIN;Acc:ZDB-GENE-041010-51]	Collagen	48	111	54	3	5	4	3.4874	8.27945	4.16509	0.301636	0.404673	0.355965
ENSDARG00000078547	110.324	122.24	152.283	27.8409	39.261	31.1169	1.96237	1.88981e-10	3.66024e-09	si:ch211-264f5.2	19	5659526	5669122	-	1467	protein_coding	si:ch211-264f5.2 [Source:ZFIN;Acc:ZDB-GENE-080303-2]	V-set	126	136	160	23	40	29	5.80341	6.43088	7.82355	1.46603	2.05233	1.63606
novel.4692	206.638	156.395	176.077	62.9447	55.9469	60.0878	1.59317	1.90489e-10	3.68669e-09	-	CHR_ALT_CTG5_2_10	44346695	44371184	+	2679	-	PF02824:TGS domain|PF03129:Anticodon binding domain|PF00587:tRNA synthetase class II core domain (G, H, P, S and T)|PF07973:Threonyl and Alanyl tRNA synthetase second additional domain	tRNA-synt_2b	236	174	185	52	57	56	5.95227	4.50545	4.95351	1.815	1.60147	1.73
ENSDARG00000073675	98.0655	70.1082	97.0805	8.47332	20.612	7.51098	2.83488	1.90915e-10	3.69216e-09	tlr8b	10	43838563	43850304	-	3314	protein_coding	toll-like receptor 8b [Source:ZFIN;Acc:ZDB-GENE-040219-12]	TIR	112	78	102	7	21	7	2.28354	1.63269	2.20781	0.197511	0.476963	0.174814
ENSDARG00000091726	101.568	94.3764	199.872	16.9466	28.4642	10.73	2.80713	1.91756e-10	3.70566e-09	aebp1	10	2807136	2838190	+	4932	protein_coding	AE binding protein 1 [Source:ZFIN;Acc:ZDB-GENE-030131-2390]	F5_F8_type_C	116	105	210	14	29	10	1.5892	1.47682	3.05429	0.26543	0.442581	0.167806
ENSDARG00000040158	372.999	366.72	455.898	168.256	154.099	99.7887	1.50305	1.9408e-10	3.74777e-09	cdc42l	16	31815244	31824525	-	2372	protein_coding	cell division cycle 42, like [Source:ZFIN;Acc:ZDB-GENE-030131-6069]	Ras	426	408	479	139	157	93	12.135	11.9318	14.4855	5.47955	4.98199	3.24488
ENSDARG00000094273	129.587	147.407	169.415	444.244	319.977	376.622	-1.3531	1.94814e-10	3.75914e-09	peak3	22	20710434	20712654	+	850	protein_coding	PEAK family member 3 [Source:ZFIN;Acc:ZDB-GENE-050208-506]	-	148	164	178	367	326	351	11.7648	13.384	15.0216	40.3731	28.868	34.1758
ENSDARG00000079017	107.697	71.007	92.3217	15.7362	18.649	6.43798	2.72795	1.9525e-10	3.76397e-09	tlnrd1	7	11390462	11393193	+	2732	protein_coding	talin rod domain containing 1 [Source:ZFIN;Acc:ZDB-GENE-130103-2]	-	123	79	97	13	19	6	3.04206	2.00589	2.54686	0.444946	0.523468	0.181761
novel.2339	63.0421	67.4117	118.019	9.68379	10.7968	1.073	3.52526	1.95355e-10	3.76397e-09	-	CHR_ALT_CTG13_1_12	12939955	12978490	+	3091	-	PF10479:Fragile site-associated protein C-terminus	-	72	75	124	8	11	1	1.5739	1.68315	2.87764	0.242012	0.267862	0.0267751
ENSDARG00000061692	28.0187	20.6729	28.5531	169.466	85.3926	121.249	-2.28052	2.04045e-10	3.92847e-09	yjefn3	22	18389271	18464654	+	856	protein_coding	YjeF N-terminal domain containing 3 [Source:ZFIN;Acc:ZDB-GENE-050208-755]	-	32	23	30	140	87	113	2.52592	1.86387	2.51398	15.2932	7.65003	10.9253
novel.2922	66.5444	37.7506	80.9005	2.42095	0	2.14599	5.40744	2.07755e-10	3.99693e-09	-	CHR_ALT_CTG17_1_27	48691947	48714430	-	1996	-	PF07885:Ion channel	Ion_trans_2	76	42	85	2	0	2	2.57274	1.45965	3.05473	0.0936946	0	0.0829277
ENSDARG00000112944	55.1618	48.5364	65.6721	4.8419	6.87067	4.29199	3.39094	2.09533e-10	4.02814e-09	LO018564.1	14	1595725	1635296	-	2566	protein_coding	-	-	63	54	69	4	7	4	1.65893	1.45982	1.92889	0.145763	0.205333	0.129013
ENSDARG00000099943	84.0561	106.96	94.2252	12.1047	25.5196	11.803	2.51078	2.098e-10	4.03028e-09	mapre2	24	35679797	35707552	-	1510	protein_coding	microtubule-associated protein, RP/EB family, member 2 [Source:ZFIN;Acc:ZDB-GENE-071004-41]	CH	96	119	99	10	26	11	4.29573	5.46678	4.70297	0.619253	1.29603	0.602901
ENSDARG00000007990	168.112	175.271	227.473	26.6304	59.873	18.2409	2.43457	2.17343e-10	4.17209e-09	wt1b	18	45594085	45617146	-	1389	protein_coding	wilms tumor 1b [Source:ZFIN;Acc:ZDB-GENE-050420-319]	WT1	192	195	239	22	61	17	9.3399	9.73854	12.3427	1.48104	3.30556	1.01292
ENSDARG00000011488	200.509	200.438	283.627	70.2075	85.3926	65.4528	1.6274	2.17776e-10	4.17729e-09	sirt2	15	6786757	6807963	+	2589	protein_coding	sirtuin 2 (silent mating type information regulation 2, homolog) 2 (S. cerevisiae) [Source:ZFIN;Acc:ZDB-GENE-030131-1028]	SIR2	229	223	298	58	87	61	5.97649	5.97495	8.25654	2.09479	2.52933	1.94997
ENSDARG00000019595	118.204	104.263	102.791	309.881	246.363	261.811	-1.32832	2.18416e-10	4.18646e-09	senp8	7	56830881	56835543	-	1100	protein_coding	SUMO/sentrin peptidase family member, NEDD8 specific [Source:ZFIN;Acc:ZDB-GENE-060929-1186]	Peptidase_C48	135	116	108	256	251	244	8.29248	7.31521	7.04279	21.7617	17.1751	18.3581
ENSDARG00000104820	257.422	269.647	372.142	102.89	118.764	100.862	1.47692	2.21078e-10	4.23436e-09	psd3l	10	7029664	7233955	+	6258	protein_coding	pleckstrin and Sec7 domain containing 3, like [Source:ZFIN;Acc:ZDB-GENE-030131-8195]	Sec7	294	300	391	85	121	94	3.17435	3.32542	4.48183	1.27007	1.45535	1.24315
ENSDARG00000069441	88.4341	88.0847	110.405	19.3676	21.5935	7.51098	2.56361	2.24686e-10	4.30027e-09	lpar6b	21	22985078	22986277	+	1200	protein_coding	lysophosphatidic acid receptor 6b [Source:ZFIN;Acc:ZDB-GENE-110408-67]	7tm_1	101	98	116	16	22	7	5.687	5.66508	6.93411	1.24676	1.37994	0.482778
ENSDARG00000105438	84.9317	64.7153	92.3217	7.26285	17.6674	10.73	2.73979	2.26107e-10	4.32427e-09	si:ch1073-220m6.1	7	6524041	6553460	-	2897	protein_coding	si:ch1073-220m6.1 [Source:ZFIN;Acc:ZDB-GENE-160113-85]	-	97	72	97	6	18	10	2.26238	1.72403	2.4018	0.193664	0.467672	0.285681
ENSDARG00000111882	85.8073	89.8823	111.357	7.26285	19.6305	2.14599	3.27863	2.2658e-10	4.33012e-09	si:ch211-194m7.4	25	13198224	13202208	-	1894	protein_coding	si:ch211-194m7.4 [Source:ZFIN;Acc:ZDB-GENE-131125-83]	-	98	100	117	6	20	2	3.49614	3.66253	4.43118	0.296221	0.794818	0.0873937
ENSDARG00000063882	328.344	343.35	392.129	854.595	648.788	836.937	-1.13709	2.38094e-10	4.5468e-09	cox19	24	12747377	12749116	-	1568	protein_coding	COX19 cytochrome c oxidase assembly factor [Source:ZFIN;Acc:ZDB-GENE-070410-29]	-	375	382	412	706	661	780	16.1595	16.8997	18.848	42.1021	31.7302	41.1698
ENSDARG00000076229	197.882	227.402	291.242	93.2065	73.6144	64.3798	1.63494	2.41015e-10	4.59919e-09	mkl1b	12	18718065	18787459	+	4958	protein_coding	megakaryoblastic leukemia (translocation) 1b [Source:ZFIN;Acc:ZDB-GENE-030131-681]	SAP	226	253	306	77	75	60	3.07996	3.53977	4.4272	1.45221	1.1386	1.00156
ENSDARG00000100899	53.4107	72.8047	71.3828	4.8419	11.7783	5.36498	3.14032	2.41208e-10	4.59949e-09	si:ch211-241b2.5	21	2395224	2415808	-	1396	protein_coding	si:ch211-241b2.5 [Source:ZFIN;Acc:ZDB-GENE-081104-192]	V-set	61	81	75	4	12	5	2.95248	4.02496	3.85381	0.267929	0.647014	0.296425
ENSDARG00000029381	55.1618	45.84	91.3699	3.63142	7.8522	2.14599	3.79065	2.44138e-10	4.65193e-09	aldh3a2b	21	39029713	39058490	-	2130	protein_coding	aldehyde dehydrogenase 3 family, member A2b [Source:ZFIN;Acc:ZDB-GENE-040912-103]	Aldedh	63	51	96	3	8	2	1.9985	1.66093	3.233	0.1317	0.282701	0.0777107
ENSDARG00000004830	164.61	166.282	230.328	44.7876	63.7991	59.0148	1.73717	2.46251e-10	4.68874e-09	flot2a	5	42835082	42872712	-	2472	protein_coding	flotillin 2a [Source:ZFIN;Acc:ZDB-GENE-020430-3]	-	188	185	242	37	65	55	5.13869	5.1914	7.02232	1.39958	1.97917	1.84138
ENSDARG00000023712	101.568	88.9835	142.766	25.42	24.5381	11.803	2.43354	2.52344e-10	4.80122e-09	mao	9	33660964	33725972	-	4420	protein_coding	monoamine oxidase [Source:ZFIN;Acc:ZDB-GENE-040329-3]	Amino_oxidase	116	99	150	21	25	11	1.77329	1.55373	2.43435	0.444265	0.425731	0.205968
ENSDARG00000093168	366.87	418.852	497.776	1232.26	809.758	1201.76	-1.33741	2.54886e-10	4.84602e-09	CR749763.2	4	16013301	16019130	-	371	processed_transcript	-	-	419	466	523	1018	825	1120	76.3103	87.1312	101.121	256.578	167.378	249.847
ENSDARG00000001244	999.042	1007.58	963.191	524.135	570.266	530.06	0.869891	2.5703e-10	4.88319e-09	srrm1	17	25426091	25440344	+	4499	protein_coding	serine/arginine repetitive matrix 1 [Source:ZFIN;Acc:ZDB-GENE-040426-2789]	-	1141	1121	1012	433	581	494	17.1361	17.2843	16.1354	8.99947	9.72026	9.08743
ENSDARG00000099715	687.334	761.303	876.58	1717.66	1410.45	1576.23	-1.01657	2.60943e-10	4.95389e-09	si:dkey-152b24.7	16	46530244	46567344	-	2100	protein_coding	si:dkey-152b24.7 [Source:ZFIN;Acc:ZDB-GENE-100921-77]	-	785	847	921	1419	1437	1469	25.2577	27.9786	31.4597	63.1842	51.5057	57.8939
novel.952	44.6548	48.5364	85.6593	2.42095	5.88915	1.073	4.21547	2.63424e-10	4.99732e-09	-	21	13692285	13697204	+	1763	-	-	-	51	54	90	2	6	1	1.95461	2.12473	3.66188	0.106077	0.256163	0.0469438
ENSDARG00000076697	54.2863	42.2447	72.3345	2.42095	5.88915	1.073	4.13216	2.66249e-10	5.04722e-09	zmp:0000001168	7	72132047	72208248	-	4180	protein_coding	zmp:0000001168 [Source:ZFIN;Acc:ZDB-GENE-140106-128]	-	62	47	76	2	6	1	1.00221	0.779979	1.30422	0.0447403	0.108042	0.0197995
ENSDARG00000103007	10030.7	10072.2	11208	6423.99	5680.08	5640.74	0.819355	2.68701e-10	5.08998e-09	rps3	18	3037998	3052284	+	3754	protein_coding	ribosomal protein S3 [Source:ZFIN;Acc:ZDB-GENE-030131-8494]	-	11456	11206	11776	5307	5787	5257	206.197	207.07	225.018	132.19	116.032	115.897
ENSDARG00000105261	103.319	102.466	139.91	33.8933	22.5751	25.7519	2.08004	2.80072e-10	5.3015e-09	nfkb1	14	49811926	49859823	-	1959	protein_coding	nuclear factor of kappa light polypeptide gene enhancer in B-cells 1 [Source:ZFIN;Acc:ZDB-GENE-121204-3]	RHD	118	114	147	28	23	24	4.06997	4.03675	5.38266	1.3365	0.883712	1.01393
novel.4886	58.6642	45.84	106.598	2.42095	8.83372	2.14599	3.93563	2.82048e-10	5.33499e-09	-	CHR_ALT_CTG6_1_39	39287303	39299981	+	4917	-	PF00530:Scavenger receptor cysteine-rich domain	SRCR	67	51	112	2	9	2	0.920699	0.719501	1.63392	0.0380343	0.137772	0.0336636
novel.2874	1214.44	1171.17	1384.83	2826.46	2141.69	2750.09	-1.03338	2.85365e-10	5.39379e-09	-	CHR_ALT_CTG17_1_18	24624125	24628796	+	1274	-	PF07258:COMM domain	-	1387	1303	1455	2335	2182	2563	73.5614	70.9474	81.9233	171.381	128.915	166.498
novel.2589	66.5444	42.2447	57.1062	1.21047	1.96305	1.073	5.26634	2.8562e-10	5.39468e-09	-	CHR_ALT_CTG14_2_2	10571761	10609911	+	3030	-	PF00001:7 transmembrane receptor (rhodopsin family)	7tm_1	76	47	60	1	2	1	1.69478	1.07601	1.42044	0.0308605	0.0496827	0.0273141
ENSDARG00000031534	77.927	114.151	161.801	2.42095	21.5935	4.29199	3.60579	2.90608e-10	5.48489e-09	CU571315.1	3	19468777	19477473	+	4327	protein_coding	-	zf-B_box	89	127	170	2	22	4	1.38978	2.036	2.81823	0.0432203	0.382696	0.0765074
ENSDARG00000018145	21212.8	20050.9	23603.9	40659.8	35782.5	38596.8	-0.826548	2.94562e-10	5.55547e-09	mid1ip1l	14	41466368	41469036	-	1373	protein_coding	MID1 interacting protein 1, like [Source:ZFIN;Acc:ZDB-GENE-030131-1697]	-	24227	22308	24800	33590	36456	35971	1192.26	1127.07	1295.67	2287.62	1998.55	2168.26
ENSDARG00000077768	77.927	43.1435	134.2	7.26285	8.83372	8.58397	3.36441	2.9853e-10	5.62619e-09	malt1	5	66310495	66340462	+	3078	protein_coding	MALT paracaspase 1 [Source:ZFIN;Acc:ZDB-GENE-070705-156]	Peptidase_C14	89	48	141	6	9	8	1.95373	1.08177	3.28598	0.182275	0.220086	0.215106
ENSDARG00000043154	2477.91	2287.5	2618.32	1297.63	1428.12	1413.14	0.83475	3.01628e-10	5.68044e-09	ucp2	10	36662640	36673388	+	2382	protein_coding	uncoupling protein 2 [Source:ZFIN;Acc:ZDB-GENE-990708-8]	Mito_carr	2830	2545	2751	1072	1455	1317	80.2764	74.1152	82.8443	42.0822	45.9768	45.7588
ENSDARG00000074219	100.692	82.6917	115.164	21.7885	25.5196	19.3139	2.15982	3.02247e-10	5.68795e-09	map3k20	24	20214418	20321012	-	2841	protein_coding	mitogen-activated protein kinase kinase kinase 20 [Source:ZFIN;Acc:ZDB-GENE-070928-11]	Pkinase	115	92	121	18	26	18	2.73508	2.24635	3.05512	0.592443	0.688842	0.524362
novel.5384	116.453	97.0729	107.55	7.26285	28.4642	10.73	2.76216	3.04148e-10	5.71958e-09	-	CHR_ALT_CTG9_1_7	21164891	21175888	+	2590	-	PF00651:BTB/POZ domain|PF07707:BTB And C-terminal Kelch|PF01344:Kelch motif	BTB	133	108	113	6	29	10	3.46972	2.89258	3.12963	0.216619	0.842783	0.319544
ENSDARG00000093081	49.9083	43.1435	65.6721	2.42095	4.90762	1.073	4.20845	3.05169e-10	5.73461e-09	si:ch73-92i20.1	5	21891305	21909082	+	376	protein_coding	si:ch73-92i20.1 [Source:ZFIN;Acc:ZDB-GENE-070705-270]	PH	57	48	69	2	5	1	10.2431	8.85554	13.1636	0.497379	1.00092	0.220111
ENSDARG00000101794	432.539	426.042	401.647	176.729	180.601	217.818	1.13133	3.05732e-10	5.74101e-09	rpl26	14	52565660	52576034	+	4684	protein_coding	ribosomal protein L26 [Source:ZFIN;Acc:ZDB-GENE-040426-2117]	KOW	494	474	422	146	184	203	7.12612	7.01977	6.46263	2.91461	2.95678	3.58682
ENSDARG00000109929	201.385	141.115	214.148	33.8933	64.7806	41.8469	1.97645	3.07903e-10	5.77759e-09	CABZ01058721.1	2	43537846	43545342	-	832	protein_coding	-	-	230	157	225	28	66	39	18.6787	13.0899	19.3987	3.14688	5.97088	3.87946
ENSDARG00000071439	668.071	710.969	838.509	1812.08	1315.24	1764.01	-1.1411	3.09439e-10	5.8022e-09	si:dkey-121a9.3	22	23264622	23267893	-	715	protein_coding	si:dkey-121a9.3 [Source:ZFIN;Acc:ZDB-GENE-050208-426]	-	763	791	881	1497	1340	1644	72.1044	76.7418	88.3861	195.777	141.064	190.294
ENSDARG00000091833	94.5632	116.847	171.319	21.7885	34.3534	19.3139	2.33298	3.11625e-10	5.83896e-09	sv2	25	6049614	6060774	+	1820	protein_coding	synaptic vesicle glycoprotein 2 [Source:ZFIN;Acc:ZDB-GENE-000607-80]	MFS_1	108	130	180	18	35	18	4.00955	4.95488	7.09439	0.924797	1.44749	0.818524
ENSDARG00000006848	37.6501	46.7388	66.6239	0	0	0	7.97817	3.16881e-10	5.93315e-09	si:ch211-219a4.6	9	23754275	23765480	-	7162	protein_coding	si:ch211-219a4.6 [Source:ZFIN;Acc:ZDB-GENE-081104-179]	A1pp	43	52	70	0	0	0	0.405674	0.503652	0.701096	0	0	0
ENSDARG00000006169	169.863	181.562	150.38	58.1028	58.8915	54.7228	1.54741	3.18186e-10	5.95327e-09	lrrk2	25	35603107	35664817	-	9170	protein_coding	leucine-rich repeat kinase 2 [Source:ZFIN;Acc:ZDB-GENE-071218-6]	Pkinase	194	202	158	48	60	51	1.42947	1.52807	1.23595	0.48946	0.492492	0.46029
ENSDARG00000093418	118.204	110.555	127.537	31.4723	26.5012	9.65697	2.40323	3.23577e-10	6.04978e-09	si:dkey-216e24.9	9	33423170	33427035	+	1329	protein_coding	si:dkey-216e24.9 [Source:ZFIN;Acc:ZDB-GENE-070912-441]	7tm_1	135	123	134	26	27	9	6.8636	6.4201	7.23259	1.82934	1.52917	0.560464
ENSDARG00000006560	66.5444	48.5364	51.3956	4.8419	4.90762	6.43798	3.36174	3.24199e-10	6.05702e-09	irf4a	2	854444	879800	-	1633	protein_coding	interferon regulatory factor 4a [Source:ZFIN;Acc:ZDB-GENE-070912-330]	IRF	76	54	54	4	5	6	3.14464	2.29387	2.37204	0.229044	0.230463	0.304085
ENSDARG00000026704	52.5351	49.4353	58.058	6.05237	3.9261	5.36498	3.39653	3.38424e-10	6.31823e-09	ftr72	15	41752335	41756507	-	1822	protein_coding	finTRIM family, member 72 [Source:ZFIN;Acc:ZDB-GENE-041114-86]	SPRY	60	55	61	5	4	5	2.22508	2.094	2.40157	0.256606	0.165245	0.227118
ENSDARG00000104018	414.152	448.513	517.763	199.728	159.989	219.964	1.25312	3.40754e-10	6.35713e-09	mtpn	4	1054708	1068155	-	1699	protein_coding	myotrophin [Source:ZFIN;Acc:ZDB-GENE-040426-2166]	-	473	499	544	165	163	205	18.811	20.3736	22.9678	9.08104	7.22124	9.98598
ENSDARG00000076241	588.393	570.753	743.332	1423.52	1501.73	2629.91	-1.54622	3.47369e-10	6.47587e-09	txlnbb	17	6358160	6382392	-	1813	protein_coding	taxilin beta b [Source:ZFIN;Acc:ZDB-GENE-070424-77]	-	672	635	781	1176	1530	2451	25.0446	24.2961	30.9006	60.6533	63.5201	111.886
ENSDARG00000102665	204.011	212.122	262.689	545.924	448.557	566.542	-1.20152	3.51111e-10	6.54093e-09	CABZ01033180.1	KN150072.1	1636	13289	+	2482	protein_coding	-	zf-C2H2	233	236	276	451	457	528	6.34304	6.59586	7.97666	16.991	13.859	17.6061
ENSDARG00000090386	639.177	720.856	715.731	1458.62	1208.26	1301.54	-0.934569	3.5317e-10	6.57456e-09	cd3eap	15	28782701	28805493	-	6745	protein_coding	CD3e molecule, epsilon associated protein [Source:ZFIN;Acc:ZDB-GENE-101202-2]	-	730	802	752	1205	1231	1213	7.31281	8.2481	7.99742	16.7051	13.7371	14.8836
novel.2782	112.95	131.228	207.486	29.0514	39.261	36.4819	2.10148	3.61868e-10	6.73163e-09	-	CHR_ALT_CTG16_1_3	6867104	6938127	+	7251	-	PF17838:PH domain|PF00621:RhoGEF domain|PF00130:Phorbol esters/diacylglycerol binding domain (C1 domain)	RhoGEF	129	146	218	24	40	34	1.20208	1.39674	2.15661	0.309498	0.415221	0.388071
ENSDARG00000112847	67.42	66.5129	128.489	0	1.96305	0	6.93298	3.63396e-10	6.75519e-09	CABZ01047286.1	KN150425.1	19107	46046	+	3703	protein_coding	-	7tm_2	77	74	135	0	2	0	1.40501	1.38624	2.61513	0	0.0406531	0
ENSDARG00000054302	353.736	333.463	319.795	106.522	153.118	145.928	1.30797	3.67181e-10	6.82065e-09	ehd4	17	29195962	29213710	-	2052	protein_coding	EH-domain containing 4 [Source:ZFIN;Acc:ZDB-GENE-060810-22]	-	404	371	336	88	156	136	13.3029	12.5417	11.7456	4.01006	5.72222	5.48519
novel.4172	226.776	271.445	299.808	654.867	525.116	604.097	-1.16055	3.68147e-10	6.8337e-09	-	CHR_ALT_CTG3_1_15	23075459	23167920	+	2663	-	-	-	259	302	315	541	535	563	6.57161	7.86678	8.48503	18.9964	15.1217	17.4972
ENSDARG00000091320	58.6642	68.3106	83.7558	8.47332	13.7413	7.51098	2.81064	3.69328e-10	6.85071e-09	nlrc6	1	54766943	54785183	+	3748	protein_coding	NLR family CARD domain containing 6 [Source:ZFIN;Acc:ZDB-GENE-060421-8264]	NACHT	67	76	88	7	14	7	1.20786	1.40662	1.68421	0.17464	0.281155	0.154571
[truncated: 27,908 more rows]
